# Supplementary material for: Computational Analysis of the Inhibition Mechanism of NOTUM by the ONIOM Method
Source: ACS Omega. 2022 Apr 7;7(15):13333–42. doi: 10.1021/acsomega.2c01044 (PMC9026088; doi:10.1021/acsomega.2c01044)
Supplement: Supplementary file 2 — ao2c01044_si_002.zip [file ao2c01044_si_002.zip]

Archive with 12 entries (12 files):
- IC-1.gjf
- IC-2.gjf
- IC-3.gjf
- i-IC-2.gjf
- i-TS-3.gjf
- PC.gjf
- RC.gjf
- r-IC-2.gjf
- TS-1.gjf
- TS-2.gjf
- TS-3.gjf
- TS-4.gjf
