# Supplementary material for: Computational Analysis of the Inhibition Mechanism of NOTUM by the ONIOM Method
Source: ACS Omega. 2022 Apr 7;7(15):13333–42. doi: 10.1021/acsomega.2c01044 (PMC9026088; doi:10.1021/acsomega.2c01044)
Supplement: Supplementary file 2 — ao2c01044_si_002.zip [file ao2c01044_si_002.zip › IC-1.gjf]

%mem=10GB
%nprocshared=16
# opt=maxcycle=6000 freq oniom(m062x/6-31g:amber=hardfirst)
geom=connectivity scf=maxcycle=5000

Title Card Required

-4 1 -1 1 -1 1
 C-CT--0.366200(PDBName=CH3,ResName=ACE,ResNum=122_A)  0    4.90862100   14.17293000    1.29978000 L
 C-C-0.597200(PDBName=C,ResName=ACE,ResNum=122_A)    0    4.02974000   13.02248400    0.86900500 L
 O-O--0.567900(PDBName=O,ResName=ACE,ResNum=122_A)   0    2.88026300   12.94317100    1.28608800 L
 N-N--0.415700(PDBName=N,ResName=PHE,ResNum=123_A)   0    4.58213300   12.13397200    0.04818100 L
 C-CT--0.002400(PDBName=CA,ResName=PHE,ResNum=123_A)  0    3.92952100   10.92380100   -0.45473800 L
 C-C-0.597300(PDBName=C,ResName=PHE,ResNum=123_A)    0    4.90013800    9.73343900   -0.40996300 L
 O-O--0.567900(PDBName=O,ResName=PHE,ResNum=123_A)   0    6.06112200    9.87826000   -0.79615000 L
 C-CT--0.034300(PDBName=CB,ResName=PHE,ResNum=123_A)  0    3.41271800   11.16597100   -1.88135700 L
 C-CA-0.011800(PDBName=CG,ResName=PHE,ResNum=123_A)  0    2.90040500    9.90805700   -2.56057300 L
 C-CA--0.125600(PDBName=CD1,ResName=PHE,ResNum=123_A)  0    1.60438800    9.42545400   -2.29141800 L
 C-CA--0.125600(PDBName=CD2,ResName=PHE,ResNum=123_A)  0    3.75117600    9.18292600   -3.41772500 L
 C-CA--0.170400(PDBName=CE1,ResName=PHE,ResNum=123_A)  0    1.17029000    8.21647800   -2.86634900 L
 C-CA--0.170400(PDBName=CE2,ResName=PHE,ResNum=123_A)  0    3.31601100    7.97739500   -3.99259700 L
 C-CA--0.107200(PDBName=CZ,ResName=PHE,ResNum=123_A)  0    2.03170900    7.48773400   -3.70345300 L
 N-N--0.415700(PDBName=N,ResName=LEU,ResNum=124_A)   0    4.42259400    8.56910100    0.03669300 L
 C-CT--0.051800(PDBName=CA,ResName=LEU,ResNum=124_A)  0    5.14518700    7.29625000    0.01507300 L
 C-C-0.597300(PDBName=C,ResName=LEU,ResNum=124_A)    0    4.63056700    6.38533200   -1.11035400 L
 O-O--0.567900(PDBName=O,ResName=LEU,ResNum=124_A)   0    3.44592100    6.06508900   -1.19769000 L
 C-CT--0.110200(PDBName=CB,ResName=LEU,ResNum=124_A)  0    5.04499400    6.60093900    1.38476900 L
 C-CT-0.353100(PDBName=CG,ResName=LEU,ResNum=124_A)  0    5.68934900    7.36480300    2.55612800 L
 C-CT--0.412100(PDBName=CD1,ResName=LEU,ResNum=124_A)  0    5.49262600    6.57170900    3.84696500 L
 C-CT--0.412100(PDBName=CD2,ResName=LEU,ResNum=124_A)  0    7.19413400    7.57533000    2.36568500 L
 N-N--0.516300(PDBName=N,ResName=GLU,ResNum=125_A)   0    5.55657500    5.97116600   -1.96782600 L
 C-CT-0.039700(PDBName=CA,ResName=GLU,ResNum=125_A)  0    5.38109700    4.98868100   -3.04038000 L
 C-C-0.536600(PDBName=C,ResName=GLU,ResNum=125_A)    0    5.13901900    3.56858100   -2.48174200 L
 O-O--0.581900(PDBName=O,ResName=GLU,ResNum=125_A)   0    5.64697900    3.22760000   -1.41544800 L
 C-CT-0.056000(PDBName=CB,ResName=GLU,ResNum=125_A)  0    6.65737300    5.08122200   -3.89428700 L
 C-CT-0.013600(PDBName=CG,ResName=GLU,ResNum=125_A)  0    6.67908500    4.24065600   -5.17185800 L
 C-C-0.805400(PDBName=CD,ResName=GLU,ResNum=125_A)   0    8.01321400    4.46230200   -5.89587100 L
 O-O2--0.818800(PDBName=OE1,ResName=GLU,ResNum=125_A)  0    9.02019300    3.85691500   -5.45846800 L
 O-O2--0.818800(PDBName=OE2,ResName=GLU,ResNum=125_A)  0    8.05944800    5.27381400   -6.84264900 L
 N-N--0.415700(PDBName=N,ResName=GLY,ResNum=126_A)   0    4.37326400    2.74234200   -3.20131900 L H-HC 33   0.0000
 C-CT--0.025200(PDBName=CA,ResName=GLY,ResNum=126_A)  0    4.12231300    1.32808600   -2.90804700 H
 C-C-0.597300(PDBName=C,ResName=GLY,ResNum=126_A)    0    4.22583500    0.55612200   -4.20694600 H
 O-O--0.567900(PDBName=O,ResName=GLY,ResNum=126_A)   0    4.76275900    1.08224700   -5.20665400 H
 N-N--0.415700(PDBName=N,ResName=GLY,ResNum=127_A)   0    3.70937200   -0.69951800   -4.21524800 H
 C-CT--0.025200(PDBName=CA,ResName=GLY,ResNum=127_A)  0    3.71067400   -1.48914200   -5.44506900 H
 C-C-0.597300(PDBName=C,ResName=GLY,ResNum=127_A)    0    4.20130600   -2.91774100   -5.27844400 H
 O-O--0.567900(PDBName=O,ResName=GLY,ResNum=127_A)   0    5.02914100   -3.38703000   -6.09676000 H
 N-N--0.415700(PDBName=N,ResName=TRP,ResNum=128_A)   0    3.60912600   -3.62846000   -4.28562100 H
 C-CT--0.027500(PDBName=CA,ResName=TRP,ResNum=128_A)  0    3.98038500   -4.99451300   -3.91067700 H
 C-C-0.597300(PDBName=C,ResName=TRP,ResNum=128_A)    0    5.43392200   -5.05383300   -3.41456100 L H-H1 41   0.0000
 O-O--0.567900(PDBName=O,ResName=TRP,ResNum=128_A)   0    5.94915900   -4.08224900   -2.86881500 L
 C-CT--0.005000(PDBName=CB,ResName=TRP,ResNum=128_A)  0    3.64768100   -6.00902000   -5.02916500 L H-H1 41   0.0000
 C-C*--0.141500(PDBName=CG,ResName=TRP,ResNum=128_A)  0    2.19777800   -6.16833200   -5.37857600 L
 C-CW--0.163800(PDBName=CD1,ResName=TRP,ResNum=128_A)  0    1.47869100   -5.36945300   -6.20287600 L
 C-CB-0.124300(PDBName=CD2,ResName=TRP,ResNum=128_A)  0    1.27677300   -7.21093700   -4.93019400 L
 N-NA--0.341800(PDBName=NE1,ResName=TRP,ResNum=128_A)  0    0.18389300   -5.84942800   -6.29933900 L
 C-CN-0.138000(PDBName=CE2,ResName=TRP,ResNum=128_A)  0    0.01354500   -6.99729700   -5.55673300 L
 C-CA--0.238700(PDBName=CE3,ResName=TRP,ResNum=128_A)  0    1.38426100   -8.32161500   -4.06271300 L
 C-CA--0.260100(PDBName=CZ2,ResName=TRP,ResNum=128_A)  0   -1.08063500   -7.85007800   -5.35125900 L
 C-CA--0.197200(PDBName=CZ3,ResName=TRP,ResNum=128_A)  0    0.29285000   -9.18635000   -3.84893000 L
 C-CA--0.113400(PDBName=CH2,ResName=TRP,ResNum=128_A)  0   -0.93435700   -8.95766400   -4.49757900 L
 N-N--0.415700(PDBName=N,ResName=TYR,ResNum=129_A)   0    6.10671400   -6.19336900   -3.53436000 L
 C-CT--0.001400(PDBName=CA,ResName=TYR,ResNum=129_A)  0    7.41523900   -6.45425200   -2.93006700 L
 C-C-0.597300(PDBName=C,ResName=TYR,ResNum=129_A)    0    8.20848700   -7.46192700   -3.78363700 L
 O-O--0.567900(PDBName=O,ResName=TYR,ResNum=129_A)   0    7.88376700   -7.66266800   -4.95900100 L
 C-CT--0.015200(PDBName=CB,ResName=TYR,ResNum=129_A)  0    7.18236100   -6.89223100   -1.46459700 L
 C-CA--0.001100(PDBName=CG,ResName=TYR,ResNum=129_A)  0    6.00560300   -7.83714700   -1.26963400 L
 C-CA--0.190600(PDBName=CD1,ResName=TYR,ResNum=129_A)  0    6.15031200   -9.22066700   -1.49400400 L
 C-CA--0.190600(PDBName=CD2,ResName=TYR,ResNum=129_A)  0    4.73957000   -7.30935200   -0.94063400 L
 C-CA--0.234100(PDBName=CE1,ResName=TYR,ResNum=129_A)  0    5.03020800  -10.07071000   -1.39025900 L
 C-CA--0.234100(PDBName=CE2,ResName=TYR,ResNum=129_A)  0    3.61912300   -8.15318700   -0.84990400 L
 C-C-0.322600(PDBName=CZ,ResName=TYR,ResNum=129_A)   0    3.76334600   -9.53744500   -1.06938800 L
 O-OH--0.557900(PDBName=OH,ResName=TYR,ResNum=129_A)  0    2.67931400  -10.35054900   -0.98553800 L
 N-N--0.415700(PDBName=N,ResName=NME,ResNum=130_A)   0    9.26159900   -8.07010300   -3.22661300 L
 C-CT--0.149000(PDBName=CH3,ResName=NME,ResNum=130_A)  0    9.99620800   -9.19182100   -3.80886600 L
 C-CT--0.366200(PDBName=CH3,ResName=ACE,ResNum=138_A)  0   12.70647200   -7.17461500   -1.01771100 L
 C-C-0.597200(PDBName=C,ResName=ACE,ResNum=138_A)    0   13.08158700   -7.54189700   -2.43169800 L
 O-O--0.567900(PDBName=O,ResName=ACE,ResNum=138_A)   0   13.41454600   -8.69446300   -2.68805000 L
 N-N--0.347900(PDBName=N,ResName=ARG,ResNum=139_A)   0   13.04891500   -6.56641500   -3.34485700 L
 C-CT--0.263700(PDBName=CA,ResName=ARG,ResNum=139_A)  0   13.47937100   -6.72594500   -4.75432900 L
 C-C-0.734100(PDBName=C,ResName=ARG,ResNum=139_A)    0   14.51019100   -5.69911700   -5.23962200 L
 O-O--0.589400(PDBName=O,ResName=ARG,ResNum=139_A)   0   15.11813000   -5.91950600   -6.28334400 L
 C-CT--0.000700(PDBName=CB,ResName=ARG,ResNum=139_A)  0   12.27078700   -6.83792400   -5.70405800 L
 C-CT-0.039000(PDBName=CG,ResName=ARG,ResNum=139_A)  0   11.36070300   -5.60511000   -5.68940400 L
 C-CT-0.048600(PDBName=CD,ResName=ARG,ResNum=139_A)  0   10.22932600   -5.70728900   -6.71844500 L
 N-N2--0.529500(PDBName=NE,ResName=ARG,ResNum=139_A)  0    9.47134700   -4.44564000   -6.78917500 L
 C-CA-0.807600(PDBName=CZ,ResName=ARG,ResNum=139_A)  0    8.18228000   -4.22112400   -6.62101800 L
 N-N2--0.862700(PDBName=NH1,ResName=ARG,ResNum=139_A)  0    7.30580500   -5.14046500   -6.34239400 L
 N-N2--0.862700(PDBName=NH2,ResName=ARG,ResNum=139_A)  0    7.73696300   -3.01057100   -6.72477600 L
 N-N--0.415700(PDBName=N,ResName=NME,ResNum=140_A)   0   14.73415400   -4.61096800   -4.49773000 L
 C-CT--0.149000(PDBName=CH3,ResName=NME,ResNum=140_A)  0   15.76182000   -3.61193000   -4.78029500 L
 C-CT--0.366200(PDBName=CH3,ResName=ACE,ResNum=145_A)  0   11.95230500    3.85054500   -6.57910200 L
 C-C-0.597200(PDBName=C,ResName=ACE,ResNum=145_A)    0   11.72626700    2.44192600   -7.06947500 L
 O-O--0.567900(PDBName=O,ResName=ACE,ResNum=145_A)   0   12.60838200    1.88543000   -7.71377200 L
 N-N--0.415700(PDBName=N,ResName=LEU,ResNum=146_A)   0   10.56510300    1.87623800   -6.73964000 L
 C-CT--0.051800(PDBName=CA,ResName=LEU,ResNum=146_A)  0    9.93697600    0.61777000   -7.19899600 L
 C-C-0.597300(PDBName=C,ResName=LEU,ResNum=146_A)    0   10.75604500   -0.69747000   -7.17264300 L
 O-O--0.567900(PDBName=O,ResName=LEU,ResNum=146_A)   0   10.19259600   -1.76422800   -7.43700900 L
 C-CT--0.110200(PDBName=CB,ResName=LEU,ResNum=146_A)  0    9.28841000    0.85068200   -8.58062400 L
 C-CT-0.353100(PDBName=CG,ResName=LEU,ResNum=146_A)  0    8.21297100    1.95553300   -8.62446300 L
 C-CT--0.412100(PDBName=CD1,ResName=LEU,ResNum=146_A)  0    7.73670600    2.13919500  -10.06691900 L
 C-CT--0.412100(PDBName=CD2,ResName=LEU,ResNum=146_A)  0    6.99089200    1.60878000   -7.77072200 L
 N-N--0.415700(PDBName=N,ResName=NME,ResNum=147_A)   0   12.04819900   -0.67310300   -6.84433200 L
 C-CT--0.149000(PDBName=CH3,ResName=NME,ResNum=147_A)  0   12.91959100   -1.83324800   -6.68222400 L
 C-CT--0.366200(PDBName=CH3,ResName=ACE,ResNum=181_A)  0   11.15077100    6.12217900   -3.51512400 L
 C-C-0.597200(PDBName=C,ResName=ACE,ResNum=181_A)    0   11.26428100    4.81758300   -2.76304200 L
 O-O--0.567900(PDBName=O,ResName=ACE,ResNum=181_A)   0   12.20242300    4.62064000   -1.99959300 L
 N-N--0.415700(PDBName=N,ResName=TYR,ResNum=182_A)   0   10.32839400    3.90844400   -3.00052200 L
 C-CT--0.001400(PDBName=CA,ResName=TYR,ResNum=182_A)  0   10.22392700    2.56633700   -2.41724200 L
 C-C-0.597300(PDBName=C,ResName=TYR,ResNum=182_A)    0   11.17389500    1.58207400   -3.13523700 L
 O-O--0.567900(PDBName=O,ResName=TYR,ResNum=182_A)   0   10.81337700    0.47986300   -3.55529500 L
 C-CT--0.015200(PDBName=CB,ResName=TYR,ResNum=182_A)  0    8.73414300    2.20580300   -2.50598500 L
 C-CA--0.001100(PDBName=CG,ResName=TYR,ResNum=182_A)  0    8.27350000    0.85502800   -2.00757200 L
 C-CA--0.190600(PDBName=CD1,ResName=TYR,ResNum=182_A)  0    8.59319300    0.39925400   -0.71346500 L
 C-CA--0.190600(PDBName=CD2,ResName=TYR,ResNum=182_A)  0    7.43443300    0.09196700   -2.83843200 L
 C-CA--0.234100(PDBName=CE1,ResName=TYR,ResNum=182_A)  0    8.06794500   -0.82130100   -0.24917900 L
 C-CA--0.234100(PDBName=CE2,ResName=TYR,ResNum=182_A)  0    6.90955000   -1.12470400   -2.38207700 L
 C-C-0.322600(PDBName=CZ,ResName=TYR,ResNum=182_A)   0    7.22503600   -1.58359600   -1.08704800 L
 O-OH--0.557900(PDBName=OH,ResName=TYR,ResNum=182_A)  0    6.78992800   -2.80360100   -0.69134000 L
 N-N--0.415700(PDBName=N,ResName=CYS,ResNum=183_A)   0   12.44234700    1.98450700   -3.27051800 L
 C-CT-0.021300(PDBName=CA,ResName=CYS,ResNum=183_A)  0   13.48237200    1.27145100   -4.01749600 L
 C-C-0.597300(PDBName=C,ResName=CYS,ResNum=183_A)    0   13.90534200   -0.06818500   -3.39200800 L
 O-O--0.567900(PDBName=O,ResName=CYS,ResNum=183_A)   0   14.48862200   -0.90263900   -4.07664900 L
 C-CT--0.123100(PDBName=CB,ResName=CYS,ResNum=183_A)  0   14.68358400    2.20237100   -4.23377900 L
 S-SH--0.311900(PDBName=SG,ResName=CYS,ResNum=183_A)  0   15.45578800    2.67067100   -2.65593900 L
 N-N--0.415700(PDBName=N,ResName=SER,ResNum=184_A)   0   13.63291200   -0.28095300   -2.10333200 L
 C-CT--0.024900(PDBName=CA,ResName=SER,ResNum=184_A)  0   13.69867500   -1.58191200   -1.42773300 L
 C-C-0.597300(PDBName=C,ResName=SER,ResNum=184_A)    0   12.65048700   -2.55960600   -1.97976100 L
 O-O--0.567900(PDBName=O,ResName=SER,ResNum=184_A)   0   12.97529300   -3.69747700   -2.33352600 L
 C-CT-0.211700(PDBName=CB,ResName=SER,ResNum=184_A)  0   13.49384700   -1.36791800    0.07756500 L
 O-OH--0.654600(PDBName=OG,ResName=SER,ResNum=184_A)  0   12.32088800   -0.60728000    0.31088000 L
 N-N--0.415700(PDBName=N,ResName=SER,ResNum=185_A)   0   11.39917500   -2.09737800   -2.06557300 L
 C-CT--0.024900(PDBName=CA,ResName=SER,ResNum=185_A)  0   10.19015800   -2.84930000   -2.40588400 L
 C-C-0.597300(PDBName=C,ResName=SER,ResNum=185_A)    0   10.07177700   -4.16547100   -1.62768500 L
 O-O--0.567900(PDBName=O,ResName=SER,ResNum=185_A)   0   10.27725100   -5.26588000   -2.14343900 L
 C-CT-0.211700(PDBName=CB,ResName=SER,ResNum=185_A)  0   10.04955300   -2.99763700   -3.91343700 L
 O-OH--0.654600(PDBName=OG,ResName=SER,ResNum=185_A)  0    9.60743300   -1.79136100   -4.50197200 L
 N-N--0.516300(PDBName=N,ResName=ASP,ResNum=186_A)   0    9.75120900   -4.00875200   -0.34737300 L
 C-CT-0.038100(PDBName=CA,ResName=ASP,ResNum=186_A)  0    9.93286100   -4.95317500    0.76104100 L
 C-C-0.536600(PDBName=C,ResName=ASP,ResNum=186_A)    0    8.88084200   -4.80728200    1.88406600 L
 O-O--0.581900(PDBName=O,ResName=ASP,ResNum=186_A)   0    8.94944500   -5.51211700    2.88605000 L
 C-CT--0.030300(PDBName=CB,ResName=ASP,ResNum=186_A)  0   11.32758400   -4.68348200    1.35476900 L
 C-C-0.799400(PDBName=CG,ResName=ASP,ResNum=186_A)   0   11.44075500   -3.31469400    2.04224400 L
 O-O2--0.801400(PDBName=OD1,ResName=ASP,ResNum=186_A)  0   10.81882800   -2.33395900    1.56191200 L
 O-O2--0.801400(PDBName=OD2,ResName=ASP,ResNum=186_A)  0   12.20390600   -3.21349900    3.02053300 L
 N-N--0.415700(PDBName=N,ResName=VAL,ResNum=187_A)   0    7.92897900   -3.88171000    1.72729300 L
 C-CT--0.087500(PDBName=CA,ResName=VAL,ResNum=187_A)  0    7.02075900   -3.33519400    2.75541400 L
 C-C-0.597300(PDBName=C,ResName=VAL,ResNum=187_A)    0    7.77792500   -2.79616400    3.98832300 L
 O-O--0.567900(PDBName=O,ResName=VAL,ResNum=187_A)   0    7.31804600   -2.91052200    5.12115700 L
 C-CT-0.298500(PDBName=CB,ResName=VAL,ResNum=187_A)  0    5.85802700   -4.30475900    3.09387800 L
 C-CT--0.319200(PDBName=CG1,ResName=VAL,ResNum=187_A)  0    4.63976400   -3.54876700    3.65296400 L
 C-CT--0.319200(PDBName=CG2,ResName=VAL,ResNum=187_A)  0    5.34059700   -5.07020700    1.86252800 L
 N-N--0.415700(PDBName=N,ResName=TRP,ResNum=188_A)   0    8.90802400   -2.12130300    3.74217600 L
 C-CT--0.027500(PDBName=CA,ResName=TRP,ResNum=188_A)  0    9.74571300   -1.37631300    4.69513000 L
 C-C-0.597300(PDBName=C,ResName=TRP,ResNum=188_A)    0   10.24347700   -2.22315800    5.88505500 L
 O-O--0.567900(PDBName=O,ResName=TRP,ResNum=188_A)   0    9.99321400   -1.91701900    7.05364400 L
 C-CT--0.005000(PDBName=CB,ResName=TRP,ResNum=188_A)  0    9.03323100   -0.07954100    5.12300100 L
 C-C*--0.141500(PDBName=CG,ResName=TRP,ResNum=188_A)  0    8.30234700    0.67909300    4.05166100 L
 C-CW--0.163800(PDBName=CD1,ResName=TRP,ResNum=188_A)  0    6.97811500    0.56231000    3.80634500 L
 C-CB-0.124300(PDBName=CD2,ResName=TRP,ResNum=188_A)  0    8.80477100    1.65470400    3.08346300 L
 N-NA--0.341800(PDBName=NE1,ResName=TRP,ResNum=188_A)  0    6.62502600    1.39492600    2.76493700 L
 C-CN-0.138000(PDBName=CE2,ResName=TRP,ResNum=188_A)  0    7.70414500    2.11115800    2.29673000 L
 C-CA--0.238700(PDBName=CE3,ResName=TRP,ResNum=188_A)  0   10.07264900    2.20178000    2.78340900 L
 C-CA--0.260100(PDBName=CZ2,ResName=TRP,ResNum=188_A)  0    7.84636600    3.07437500    1.28729500 L
 C-CA--0.197200(PDBName=CZ3,ResName=TRP,ResNum=188_A)  0   10.22957300    3.16504700    1.76518200 L
 C-CA--0.113400(PDBName=CH2,ResName=TRP,ResNum=188_A)  0    9.11916300    3.60748600    1.02307400 L
 N-N--0.415700(PDBName=N,ResName=NME,ResNum=189_A)   0   11.00492800   -3.28012100    5.58739900 L
 C-CT--0.149000(PDBName=CH3,ResName=NME,ResNum=189_A)  0   11.50871400   -4.25027800    6.55223900 L
 C-CT--0.366200(PDBName=CH3,ResName=ACE,ResNum=228_A)  0    1.53755000   13.19641600    4.37004900 L
 C-C-0.597200(PDBName=C,ResName=ACE,ResNum=228_A)    0    0.56748700   12.13098300    3.91843000 L
 O-O--0.567900(PDBName=O,ResName=ACE,ResNum=228_A)   0   -0.48995300   11.97092500    4.52129900 L
 N-N--0.415700(PDBName=N,ResName=ALA,ResNum=229_A)   0    0.93035700   11.41164200    2.86172700 L
 C-CT-0.033700(PDBName=CA,ResName=ALA,ResNum=229_A)  0    0.14514500   10.33492700    2.25897600 L
 C-C-0.597300(PDBName=C,ResName=ALA,ResNum=229_A)    0    1.02785700    9.17034500    1.76468000 L
 O-O--0.567900(PDBName=O,ResName=ALA,ResNum=229_A)   0    2.25507700    9.25095200    1.79239200 L
 C-CT--0.182500(PDBName=CB,ResName=ALA,ResNum=229_A)  0   -0.67104100   10.94098400    1.10657900 L
 N-N--0.415700(PDBName=N,ResName=GLY,ResNum=230_A)   0    0.41310900    8.09968300    1.26556700 L
 C-CT--0.025200(PDBName=CA,ResName=GLY,ResNum=230_A)  0    1.09222900    7.00153600    0.57160200 L
 C-C-0.597300(PDBName=C,ResName=GLY,ResNum=230_A)    0    0.10343900    5.95138400    0.07415600 L
 O-O--0.567900(PDBName=O,ResName=GLY,ResNum=230_A)   0   -0.94423900    5.79750500    0.69663800 L
 N-N--0.415700(PDBName=N,ResName=SER,ResNum=231_A)   0    0.42611400    5.22375000   -1.00145500 L H-HC 174   0.0000
 C-CT--0.024900(PDBName=CA,ResName=SER,ResNum=231_A)  0   -0.48408400    4.24570300   -1.62390400 H
 C-C-0.597300(PDBName=C,ResName=SER,ResNum=231_A)    0    0.15834200    2.88251500   -1.56576000 H
 O-O--0.567900(PDBName=O,ResName=SER,ResNum=231_A)   0    1.40040000    2.75008300   -1.67171900 H
 C-CT-0.211700(PDBName=CB,ResName=SER,ResNum=231_A)  0   -0.78860800    4.61458200   -3.08424000 L H-H1 174   0.0000
 O-OH--0.654600(PDBName=OG,ResName=SER,ResNum=231_A)  0   -1.64291900    5.73465900   -3.18019700 L
 N-N--0.518029(PDBName=N,ResName=SER,ResNum=232_A)   0   -0.68175700    1.83123300   -1.42276500 H
 C-CT-0.077033(PDBName=CA,ResName=SER,ResNum=232_A)  0   -0.22358800    0.44025200   -1.38966200 H
 C-C-0.509368(PDBName=C,ResName=SER,ResNum=232_A)    0    0.77113400    0.30049800   -0.22272700 H
 O-O--0.577603(PDBName=O,ResName=SER,ResNum=232_A)   0    0.50767100    0.81628600    0.88789600 H
 C-CT--0.032516(PDBName=CB,ResName=SER,ResNum=232_A)  0    0.24782500   -0.00158000   -2.78989000 H
 O-OS--0.302715(PDBName=OG,ResName=SER,ResNum=232_A)  0   -0.12275300   -1.36495800   -3.12710200 H
 N-N--0.415700(PDBName=N,ResName=ALA,ResNum=233_A)   0    1.95084800   -0.30638500   -0.46696300 H
 C-CT-0.033700(PDBName=CA,ResName=ALA,ResNum=233_A)  0    2.90603200   -0.47602400    0.61623400 H
 C-C-0.597300(PDBName=C,ResName=ALA,ResNum=233_A)    0    3.38383200    0.86734000    1.14894700 H
 O-O--0.567900(PDBName=O,ResName=ALA,ResNum=233_A)   0    3.86930300    0.96449200    2.29173700 H
 C-CT--0.182500(PDBName=CB,ResName=ALA,ResNum=233_A)  0    4.09434500   -1.29255500    0.11754400 H
 N-N--0.415700(PDBName=N,ResName=GLY,ResNum=234_A)   0    3.25775100    1.91062700    0.30168400 H
 C-CT--0.025200(PDBName=CA,ResName=GLY,ResNum=234_A)  0    3.46638100    3.28653700    0.73358100 L H-H 190   0.0000
 C-C-0.597300(PDBName=C,ResName=GLY,ResNum=234_A)    0    2.49491300    3.71596300    1.83353400 L
 O-O--0.567900(PDBName=O,ResName=GLY,ResNum=234_A)   0    2.90005500    4.30468800    2.83310600 L
 N-N--0.415700(PDBName=N,ResName=GLY,ResNum=235_A)   0    1.21358300    3.38329000    1.67489400 L
 C-CT--0.025200(PDBName=CA,ResName=GLY,ResNum=235_A)  0    0.17076200    3.48003200    2.69673500 L
 C-C-0.597300(PDBName=C,ResName=GLY,ResNum=235_A)    0    0.53577500    2.71397000    3.96995300 L
 O-O--0.567900(PDBName=O,ResName=GLY,ResNum=235_A)   0    0.45492100    3.26810500    5.06318500 L
 N-N--0.415700(PDBName=N,ResName=THR,ResNum=236_A)   0    0.99210100    1.46390700    3.85008600 L
 C-CT--0.038900(PDBName=CA,ResName=THR,ResNum=236_A)  0    1.55281200    0.69645600    4.98172500 L
 C-C-0.597300(PDBName=C,ResName=THR,ResNum=236_A)    0    2.72532000    1.43504600    5.64592800 L
 O-O--0.567900(PDBName=O,ResName=THR,ResNum=236_A)   0    2.80060000    1.49987500    6.86855600 L
 C-CT-0.365400(PDBName=CB,ResName=THR,ResNum=236_A)  0    1.97002000   -0.72011500    4.55826000 L
 O-OH--0.676100(PDBName=OG1,ResName=THR,ResNum=236_A)  0    0.94326300   -1.32471800    3.81012400 L
 C-CT--0.243800(PDBName=CG2,ResName=THR,ResNum=236_A)  0    2.21286000   -1.62903400    5.75848600 L
 N-N--0.415700(PDBName=N,ResName=GLY,ResNum=237_A)   0    3.60922100    2.05026700    4.85644100 L
 C-CT--0.025200(PDBName=CA,ResName=GLY,ResNum=237_A)  0    4.63848300    3.00610200    5.27988500 L
 C-C-0.597300(PDBName=C,ResName=GLY,ResNum=237_A)    0    4.10321000    4.13972900    6.16375100 L
 O-O--0.567900(PDBName=O,ResName=GLY,ResNum=237_A)   0    4.68595100    4.42892300    7.20564700 L
 N-N--0.415700(PDBName=N,ResName=VAL,ResNum=238_A)   0    2.99138100    4.77711200    5.77869600 L
 C-CT--0.087500(PDBName=CA,ResName=VAL,ResNum=238_A)  0    2.28709900    5.77993100    6.60536200 L
 C-C-0.597300(PDBName=C,ResName=VAL,ResNum=238_A)    0    1.83975900    5.19216500    7.95311300 L
 O-O--0.567900(PDBName=O,ResName=VAL,ResNum=238_A)   0    2.01641300    5.84648900    8.97796500 L
 C-CT-0.298500(PDBName=CB,ResName=VAL,ResNum=238_A)  0    1.10022200    6.42890000    5.85933300 L
 C-CT--0.319200(PDBName=CG1,ResName=VAL,ResNum=238_A)  0    0.38737500    7.49229800    6.70415700 L
 C-CT--0.319200(PDBName=CG2,ResName=VAL,ResNum=238_A)  0    1.53230700    7.12334200    4.56300900 L
 N-N--0.415700(PDBName=N,ResName=LEU,ResNum=239_A)   0    1.27295900    3.97735700    7.97229800 L
 C-CT--0.051800(PDBName=CA,ResName=LEU,ResNum=239_A)  0    0.89782600    3.26650800    9.20982600 L
 C-C-0.597300(PDBName=C,ResName=LEU,ResNum=239_A)    0    2.10449000    2.92774900   10.10762400 L
 O-O--0.567900(PDBName=O,ResName=LEU,ResNum=239_A)   0    1.99152500    2.98118500   11.33055100 L
 C-CT--0.110200(PDBName=CB,ResName=LEU,ResNum=239_A)  0    0.09131900    1.98726900    8.90140700 L
 C-CT-0.353100(PDBName=CG,ResName=LEU,ResNum=239_A)  0   -1.19185400    2.18231100    8.07456100 L
 C-CT--0.412100(PDBName=CD1,ResName=LEU,ResNum=239_A)  0   -1.90316500    0.83951800    7.91081000 L
 C-CT--0.412100(PDBName=CD2,ResName=LEU,ResNum=239_A)  0   -2.17241600    3.16169500    8.72154100 L
 N-N--0.415700(PDBName=N,ResName=LEU,ResNum=240_A)   0    3.23821600    2.54024500    9.51416300 L
 C-CT--0.051800(PDBName=CA,ResName=LEU,ResNum=240_A)  0    4.51695600    2.29678500   10.19670500 L
 C-C-0.597300(PDBName=C,ResName=LEU,ResNum=240_A)    0    5.11636900    3.57969200   10.80220600 L
 O-O--0.567900(PDBName=O,ResName=LEU,ResNum=240_A)   0    5.63942800    3.54740000   11.91679100 L
 C-CT--0.110200(PDBName=CB,ResName=LEU,ResNum=240_A)  0    5.50665000    1.64041200    9.21195100 L
 C-CT-0.353100(PDBName=CG,ResName=LEU,ResNum=240_A)  0    5.18328200    0.17280100    8.87736000 L
 C-CT--0.412100(PDBName=CD1,ResName=LEU,ResNum=240_A)  0    5.96829700   -0.27892700    7.64839100 L
 C-CT--0.412100(PDBName=CD2,ResName=LEU,ResNum=240_A)  0    5.55638300   -0.75311000   10.03729400 L
 N-N--0.415700(PDBName=N,ResName=NME,ResNum=241_A)   0    5.07482400    4.69286100   10.06218500 L
 C-CT--0.149000(PDBName=CH3,ResName=NME,ResNum=241_A)  0    5.53810000    6.00735500   10.48885700 L
 C-CT--0.366200(PDBName=CH3,ResName=ACE,ResNum=261_A)  0   -1.48899000   10.53164000    7.44376700 L
 C-C-0.597200(PDBName=C,ResName=ACE,ResNum=261_A)    0   -2.48434900    9.78199200    6.59144900 L
 O-O--0.567900(PDBName=O,ResName=ACE,ResNum=261_A)   0   -3.14695800    8.86746500    7.07040500 L
 N-N--0.415700(PDBName=N,ResName=LEU,ResNum=262_A)   0   -2.59427000   10.15931700    5.31943100 L
 C-CT--0.051800(PDBName=CA,ResName=LEU,ResNum=262_A)  0   -3.45187800    9.47784200    4.34718700 L
 C-C-0.597300(PDBName=C,ResName=LEU,ResNum=262_A)    0   -2.78684800    8.18349300    3.84783300 L
 O-O--0.567900(PDBName=O,ResName=LEU,ResNum=262_A)   0   -2.19250600    8.13796400    2.77105400 L
 C-CT--0.110200(PDBName=CB,ResName=LEU,ResNum=262_A)  0   -3.83630700   10.46432200    3.22720800 L
 C-CT-0.353100(PDBName=CG,ResName=LEU,ResNum=262_A)  0   -4.72433700    9.88802700    2.10320800 L
 C-CT--0.412100(PDBName=CD1,ResName=LEU,ResNum=262_A)  0   -6.00304700    9.23168600    2.62895000 L
 C-CT--0.412100(PDBName=CD2,ResName=LEU,ResNum=262_A)  0   -5.12835300   11.02098200    1.15874400 L
 N-N--0.415700(PDBName=N,ResName=ALA,ResNum=263_A)   0   -2.90993700    7.12443700    4.64622900 L
 C-CT-0.033700(PDBName=CA,ResName=ALA,ResNum=263_A)  0   -2.61122400    5.75650700    4.24079800 L
 C-C-0.597300(PDBName=C,ResName=ALA,ResNum=263_A)    0   -3.69206400    5.24932100    3.26782700 L
 O-O--0.567900(PDBName=O,ResName=ALA,ResNum=263_A)   0   -4.79354700    4.89865200    3.69621900 L
 C-CT--0.182500(PDBName=CB,ResName=ALA,ResNum=263_A)  0   -2.53418100    4.87959400    5.50031500 L
 N-N--0.516300(PDBName=N,ResName=ASP,ResNum=264_A)   0   -3.39866500    5.19892400    1.97127900 L
 C-CT-0.038100(PDBName=CA,ResName=ASP,ResNum=264_A)  0   -4.24742200    4.60749300    0.93389100 L
 C-C-0.536600(PDBName=C,ResName=ASP,ResNum=264_A)    0   -3.86869500    3.13788300    0.69151400 L
 O-O--0.581900(PDBName=O,ResName=ASP,ResNum=264_A)   0   -2.77040400    2.82175100    0.24192000 L
 C-CT--0.030300(PDBName=CB,ResName=ASP,ResNum=264_A)  0   -4.15340700    5.45273000   -0.35194200 L
 C-C-0.799400(PDBName=CG,ResName=ASP,ResNum=264_A)   0   -4.67632900    4.74847600   -1.60765400 L
 O-O2--0.801400(PDBName=OD1,ResName=ASP,ResNum=264_A)  0   -5.58245300    3.89187900   -1.50097300 L
 O-O2--0.801400(PDBName=OD2,ResName=ASP,ResNum=264_A)  0   -4.18464700    5.08371300   -2.71298000 L
 N-N--0.415700(PDBName=N,ResName=SER,ResNum=265_A)   0   -4.81881700    2.23876500    0.94028700 L
 C-CT--0.024900(PDBName=CA,ResName=SER,ResNum=265_A)  0   -4.78120800    0.82235100    0.56966900 L
 C-C-0.597300(PDBName=C,ResName=SER,ResNum=265_A)    0   -3.55665200    0.05702300    1.09117900 L
 O-O--0.567900(PDBName=O,ResName=SER,ResNum=265_A)   0   -2.98056400   -0.75944600    0.37622500 L
 C-CT-0.211700(PDBName=CB,ResName=SER,ResNum=265_A)  0   -4.92506300    0.70941700   -0.95031500 L
 O-OH--0.654600(PDBName=OG,ResName=SER,ResNum=265_A)  0   -6.13497800    1.32414200   -1.36866600 L
 N-N--0.415700(PDBName=N,ResName=GLY,ResNum=266_A)   0   -3.18999800    0.27014100    2.35546700 L
 C-CT--0.025200(PDBName=CA,ResName=GLY,ResNum=266_A)  0   -2.05312100   -0.38351600    3.00780700 L
 C-C-0.597300(PDBName=C,ResName=GLY,ResNum=266_A)    0   -2.39111900   -1.01596300    4.36013200 L
 O-O--0.567900(PDBName=O,ResName=GLY,ResNum=266_A)   0   -1.49154800   -1.17220800    5.19126300 L
 N-N--0.415700(PDBName=N,ResName=TRP,ResNum=267_A)   0   -3.66000500   -1.37518900    4.59269800 L
 C-CT--0.027500(PDBName=CA,ResName=TRP,ResNum=267_A)  0   -4.23734100   -1.64573500    5.91466400 L
 C-C-0.597300(PDBName=C,ResName=TRP,ResNum=267_A)    0   -4.85865200   -3.05126100    5.98257000 L
 O-O--0.567900(PDBName=O,ResName=TRP,ResNum=267_A)   0   -6.01168800   -3.27923600    5.60818500 L
 C-CT--0.005000(PDBName=CB,ResName=TRP,ResNum=267_A)  0   -5.23796500   -0.52554700    6.24404400 L
 C-C*--0.141500(PDBName=CG,ResName=TRP,ResNum=267_A)  0   -5.51235900   -0.26160900    7.69197100 L
 C-CW--0.163800(PDBName=CD1,ResName=TRP,ResNum=267_A)  0   -5.61873000   -1.18772100    8.67041600 L
 C-CB-0.124300(PDBName=CD2,ResName=TRP,ResNum=267_A)  0   -5.69484100    1.03378500    8.34324400 L
 N-NA--0.341800(PDBName=NE1,ResName=TRP,ResNum=267_A)  0   -5.80073500   -0.55405700    9.88497000 L
 C-CN-0.138000(PDBName=CE2,ResName=TRP,ResNum=267_A)  0   -5.86086500    0.81495900    9.74215600 L
 C-CA--0.238700(PDBName=CE3,ResName=TRP,ResNum=267_A)  0   -5.72349300    2.37286300    7.89450800 L
 C-CA--0.260100(PDBName=CZ2,ResName=TRP,ResNum=267_A)  0   -6.02613000    1.86711200   10.65503300 L
 C-CA--0.197200(PDBName=CZ3,ResName=TRP,ResNum=267_A)  0   -5.89723300    3.43884900    8.79979600 L
 C-CA--0.113400(PDBName=CH2,ResName=TRP,ResNum=267_A)  0   -6.04312800    3.18902400   10.17663600 L
 N-N--0.415700(PDBName=N,ResName=PHE,ResNum=268_A)   0   -4.09218200   -4.01828400    6.48645600 L
 C-CT--0.002400(PDBName=CA,ResName=PHE,ResNum=268_A)  0   -4.32733400   -5.44936100    6.28033100 L
 C-C-0.597300(PDBName=C,ResName=PHE,ResNum=268_A)    0   -4.53633000   -6.19840500    7.60107300 L
 O-O--0.567900(PDBName=O,ResName=PHE,ResNum=268_A)   0   -3.67798000   -6.17430500    8.48265300 L
 C-CT--0.034300(PDBName=CB,ResName=PHE,ResNum=268_A)  0   -3.15947700   -6.02797800    5.46726900 L
 C-CA-0.011800(PDBName=CG,ResName=PHE,ResNum=268_A)  0   -2.85247200   -5.24961900    4.19906900 L
 C-CA--0.125600(PDBName=CD1,ResName=PHE,ResNum=268_A)  0   -3.86357800   -5.01328500    3.24578200 L
 C-CA--0.125600(PDBName=CD2,ResName=PHE,ResNum=268_A)  0   -1.56822400   -4.70959000    3.99966200 L
 C-CA--0.170400(PDBName=CE1,ResName=PHE,ResNum=268_A)  0   -3.59362500   -4.23732900    2.10588300 L
 C-CA--0.170400(PDBName=CE2,ResName=PHE,ResNum=268_A)  0   -1.29520500   -3.94664200    2.85327000 L
 C-CA--0.107200(PDBName=CZ,ResName=PHE,ResNum=268_A)  0   -2.30649600   -3.71051900    1.90626400 L
 N-N--0.415700(PDBName=N,ResName=NME,ResNum=269_A)   0   -5.68750700   -6.86441800    7.74464400 L
 C-CT--0.149000(PDBName=CH3,ResName=NME,ResNum=269_A)  0   -6.04031800   -7.70529400    8.88675300 L
 C-CT--0.366200(PDBName=CH3,ResName=ACE,ResNum=318_A)  0    2.03626400   -0.98302900   10.75287700 L
 C-C-0.597200(PDBName=C,ResName=ACE,ResNum=318_A)    0    1.79180800   -1.99998500    9.66370900 L
 O-O--0.567900(PDBName=O,ResName=ACE,ResNum=318_A)   0    0.75549200   -1.94146300    9.01881300 L
 N-N--0.415700(PDBName=N,ResName=PHE,ResNum=319_A)   0    2.72007000   -2.94792500    9.49232400 L
 C-CT--0.002400(PDBName=CA,ResName=PHE,ResNum=319_A)  0    2.71492400   -4.00249800    8.45936500 L
 C-C-0.597300(PDBName=C,ResName=PHE,ResNum=319_A)    0    1.32979000   -4.62637800    8.21951800 L
 O-O--0.567900(PDBName=O,ResName=PHE,ResNum=319_A)   0    0.83994700   -4.65354600    7.09252100 L
 C-CT--0.034300(PDBName=CB,ResName=PHE,ResNum=319_A)  0    3.73508600   -5.09744900    8.81718400 L
 C-CA-0.011800(PDBName=CG,ResName=PHE,ResNum=319_A)  0    5.13655200   -4.60324100    9.12000700 L
 C-CA--0.125600(PDBName=CD1,ResName=PHE,ResNum=319_A)  0    5.60636100   -4.57476600   10.44913500 L
 C-CA--0.125600(PDBName=CD2,ResName=PHE,ResNum=319_A)  0    5.97289400   -4.16695600    8.07579000 L
 C-CA--0.170400(PDBName=CE1,ResName=PHE,ResNum=319_A)  0    6.90185100   -4.10388300   10.73216500 L
 C-CA--0.170400(PDBName=CE2,ResName=PHE,ResNum=319_A)  0    7.26616500   -3.69843200    8.36193000 L
 C-CA--0.107200(PDBName=CZ,ResName=PHE,ResNum=319_A)  0    7.73124800   -3.66255900    9.68617500 L
 N-N--0.415700(PDBName=N,ResName=PHE,ResNum=320_A)   0    0.69470200   -5.09706700    9.29606700 L
 C-CT--0.002400(PDBName=CA,ResName=PHE,ResNum=320_A)  0   -0.67082300   -5.62070500    9.32645200 L
 C-C-0.597300(PDBName=C,ResName=PHE,ResNum=320_A)    0   -1.48954600   -4.83075000   10.35677800 L
 O-O--0.567900(PDBName=O,ResName=PHE,ResNum=320_A)   0   -1.58762600   -5.21549000   11.52227400 L
 C-CT--0.034300(PDBName=CB,ResName=PHE,ResNum=320_A)  0   -0.64730500   -7.12913300    9.62281200 L
 C-CA-0.011800(PDBName=CG,ResName=PHE,ResNum=320_A)  0   -0.10208000   -7.98076400    8.49209600 L
 C-CA--0.125600(PDBName=CD1,ResName=PHE,ResNum=320_A)  0   -0.97008500   -8.45100100    7.48889300 L
 C-CA--0.125600(PDBName=CD2,ResName=PHE,ResNum=320_A)  0    1.26727800   -8.30431900    8.43755800 L
 C-CA--0.170400(PDBName=CE1,ResName=PHE,ResNum=320_A)  0   -0.47403400   -9.24509300    6.43969300 L
 C-CA--0.170400(PDBName=CE2,ResName=PHE,ResNum=320_A)  0    1.76511700   -9.09451100    7.38580600 L
 C-CA--0.107200(PDBName=CZ,ResName=PHE,ResNum=320_A)  0    0.89358600   -9.56832500    6.38940600 L
 N-N--0.415700(PDBName=N,ResName=GLY,ResNum=321_A)   0   -2.04559700   -3.69268200    9.93554400 L
 C-CT--0.025200(PDBName=CA,ResName=GLY,ResNum=321_A)  0   -2.77312000   -2.75809800   10.80160300 L
 C-C-0.597300(PDBName=C,ResName=GLY,ResNum=321_A)    0   -4.24191600   -3.11922000   11.06230400 L
 O-O--0.567900(PDBName=O,ResName=GLY,ResNum=321_A)   0   -4.90686500   -2.42839300   11.83594800 L
 N-N--0.415700(PDBName=N,ResName=NME,ResNum=322_A)   0   -4.78213300   -4.14687500   10.39337000 L
 C-CT--0.149000(PDBName=CH3,ResName=NME,ResNum=322_A)  0   -6.18875900   -4.54318700   10.45106200 L
 C-CT--0.366200(PDBName=CH3,ResName=ACE,ResNum=334_A)  0   -6.88846700    6.43812800    5.84441300 L
 C-C-0.597200(PDBName=C,ResName=ACE,ResNum=334_A)    0   -8.00455800    5.93565000    4.95849800 L
 O-O--0.567900(PDBName=O,ResName=ACE,ResNum=334_A)   0   -9.16040200    6.29112800    5.15794600 L
 N-N--0.415700(PDBName=N,ResName=VAL,ResNum=335_A)   0   -7.65138700    5.10753500    3.97924800 L
 C-CT--0.087500(PDBName=CA,ResName=VAL,ResNum=335_A)  0   -8.55283700    4.48663100    2.99405500 L
 C-C-0.597300(PDBName=C,ResName=VAL,ResNum=335_A)    0   -8.17639900    3.01475700    2.82449200 L
 O-O--0.567900(PDBName=O,ResName=VAL,ResNum=335_A)   0   -7.00100200    2.69581400    2.66732000 L
 C-CT-0.298500(PDBName=CB,ResName=VAL,ResNum=335_A)  0   -8.46690100    5.22131600    1.63767300 L
 C-CT--0.319200(PDBName=CG1,ResName=VAL,ResNum=335_A)  0   -9.29514400    4.52378200    0.55285600 L
 C-CT--0.319200(PDBName=CG2,ResName=VAL,ResNum=335_A)  0   -8.97606100    6.66535200    1.74411200 L
 N-N--0.415700(PDBName=N,ResName=GLN,ResNum=336_A)   0   -9.15445600    2.10768600    2.84440700 L
 C-CT--0.003100(PDBName=CA,ResName=GLN,ResNum=336_A)  0   -8.94621700    0.67955200    2.58737800 L
 C-C-0.597300(PDBName=C,ResName=GLN,ResNum=336_A)    0  -10.18944200    0.06374800    1.93635900 L
 O-O--0.567900(PDBName=O,ResName=GLN,ResNum=336_A)   0  -11.30894000    0.23920900    2.41938300 L
 C-CT--0.003600(PDBName=CB,ResName=GLN,ResNum=336_A)  0   -8.59261500   -0.03128400    3.90895600 L
 C-CT--0.064500(PDBName=CG,ResName=GLN,ResNum=336_A)  0   -8.29381100   -1.53360500    3.75297600 L
 C-C-0.695100(PDBName=CD,ResName=GLN,ResNum=336_A)   0   -7.16548300   -1.80514300    2.76110300 L
 O-O--0.608600(PDBName=OE1,ResName=GLN,ResNum=336_A)  0   -6.05920900   -1.30043900    2.86689800 L
 N-N--0.940700(PDBName=NE2,ResName=GLN,ResNum=336_A)  0   -7.42341600   -2.54610100    1.70868100 L
 N-N--0.415700(PDBName=N,ResName=TRP,ResNum=337_A)   0   -9.99127400   -0.68073800    0.85110300 L
 C-CT--0.027500(PDBName=CA,ResName=TRP,ResNum=337_A)  0  -11.04038700   -1.37939200    0.11239500 L
 C-C-0.597300(PDBName=C,ResName=TRP,ResNum=337_A)    0  -11.07305800   -2.87009300    0.46424500 L
 O-O--0.567900(PDBName=O,ResName=TRP,ResNum=337_A)   0  -10.03860900   -3.48637100    0.72212900 L
 C-CT--0.005000(PDBName=CB,ResName=TRP,ResNum=337_A)  0  -10.80559700   -1.18725400   -1.39153000 L
 C-C*--0.141500(PDBName=CG,ResName=TRP,ResNum=337_A)  0  -10.59515200    0.22150600   -1.86979800 L
 C-CW--0.163800(PDBName=CD1,ResName=TRP,ResNum=337_A)  0   -9.65527800    0.58420500   -2.77096000 L
 C-CB-0.124300(PDBName=CD2,ResName=TRP,ResNum=337_A)  0  -11.28810500    1.46017200   -1.50481500 L
 N-NA--0.341800(PDBName=NE1,ResName=TRP,ResNum=337_A)  0   -9.71479000    1.94052300   -2.99935000 L
 C-CN-0.138000(PDBName=CE2,ResName=TRP,ResNum=337_A)  0  -10.72170700    2.52911600   -2.26484700 L
 C-CA--0.238700(PDBName=CE3,ResName=TRP,ResNum=337_A)  0  -12.33074700    1.80096500   -0.61103400 L
 C-CA--0.260100(PDBName=CZ2,ResName=TRP,ResNum=337_A)  0  -11.18982500    3.84709600   -2.16784800 L
 C-CA--0.197200(PDBName=CZ3,ResName=TRP,ResNum=337_A)  0  -12.80569500    3.12267700   -0.50544500 L
 C-CA--0.113400(PDBName=CH2,ResName=TRP,ResNum=337_A)  0  -12.24353700    4.14501400   -1.28878200 L
 N-N--0.415700(PDBName=N,ResName=LEU,ResNum=338_A)   0  -12.26795400   -3.46614700    0.41098000 L
 C-CT--0.051800(PDBName=CA,ResName=LEU,ResNum=338_A)  0  -12.51019400   -4.91284300    0.57010000 L
 C-C-0.597300(PDBName=C,ResName=LEU,ResNum=338_A)    0  -13.04756200   -5.52256300   -0.74292300 L
 O-O--0.567900(PDBName=O,ResName=LEU,ResNum=338_A)   0  -13.79301500   -6.49689900   -0.76014300 L
 C-CT--0.110200(PDBName=CB,ResName=LEU,ResNum=338_A)  0  -13.46051400   -5.14375100    1.76370500 L
 C-CT-0.353100(PDBName=CG,ResName=LEU,ResNum=338_A)  0  -12.98520700   -4.57352600    3.11625000 L
 C-CT--0.412100(PDBName=CD1,ResName=LEU,ResNum=338_A)  0  -14.03266300   -4.87764000    4.18827200 L
 C-CT--0.412100(PDBName=CD2,ResName=LEU,ResNum=338_A)  0  -11.65175800   -5.16554500    3.57477600 L
 N-N--0.415700(PDBName=N,ResName=PHE,ResNum=339_A)   0  -12.67183900   -4.89848400   -1.85757700 L
 C-CT--0.002400(PDBName=CA,ResName=PHE,ResNum=339_A)  0  -13.12212400   -5.13174900   -3.22919800 L
 C-C-0.597300(PDBName=C,ResName=PHE,ResNum=339_A)    0  -11.95840800   -4.71300200   -4.13730800 L
 O-O--0.567900(PDBName=O,ResName=PHE,ResNum=339_A)   0  -11.91251100   -3.60701500   -4.66393300 L
 C-CT--0.034300(PDBName=CB,ResName=PHE,ResNum=339_A)  0  -14.43623400   -4.35923600   -3.48819300 L
 C-CA-0.011800(PDBName=CG,ResName=PHE,ResNum=339_A)  0  -14.61568000   -3.06608200   -2.69957900 L
 C-CA--0.125600(PDBName=CD1,ResName=PHE,ResNum=339_A)  0  -15.25356600   -3.09759600   -1.44217900 L
 C-CA--0.125600(PDBName=CD2,ResName=PHE,ResNum=339_A)  0  -14.11982800   -1.84385500   -3.19199800 L
 C-CA--0.170400(PDBName=CE1,ResName=PHE,ResNum=339_A)  0  -15.37891600   -1.92418300   -0.67720600 L
 C-CA--0.170400(PDBName=CE2,ResName=PHE,ResNum=339_A)  0  -14.24955500   -0.66889500   -2.42956300 L
 C-CA--0.107200(PDBName=CZ,ResName=PHE,ResNum=339_A)  0  -14.87737000   -0.70852900   -1.17274600 L
 N-N--0.415700(PDBName=N,ResName=ASP,ResNum=340_A)   0  -10.94013000   -5.56904100   -4.18630200 L
 C-CT-0.034100(PDBName=CA,ResName=ASP,ResNum=340_A)  0   -9.53979100   -5.18306500   -4.37493900 L H-HC 382   0.0000
 C-C-0.597300(PDBName=C,ResName=ASP,ResNum=340_A)    0   -8.74275000   -6.38359600   -4.91247400 L
 O-O--0.567900(PDBName=O,ResName=ASP,ResNum=340_A)   0   -9.05456600   -7.51452500   -4.54580200 L
 C-CT--0.031600(PDBName=CB,ResName=ASP,ResNum=340_A)  0   -9.04819500   -4.70907900   -2.98981700 H
 C-C-0.646200(PDBName=CG,ResName=ASP,ResNum=340_A)   0   -7.56380900   -4.48012100   -2.83827900 H
 O-OH--0.555400(PDBName=OD1,ResName=ASP,ResNum=340_A)  0   -7.24629200   -3.27265000   -2.39277900 H
 O-O--0.637600(PDBName=OD2,ResName=ASP,ResNum=340_A)  0   -6.72551100   -5.38098300   -3.02801800 H
 N-N--0.516300(PDBName=N,ResName=GLU,ResNum=341_A)   0   -7.72997800   -6.14790200   -5.75419200 L
 C-CT-0.039700(PDBName=CA,ResName=GLU,ResNum=341_A)  0   -6.87293300   -7.17793600   -6.38027500 L
 C-C-0.536600(PDBName=C,ResName=GLU,ResNum=341_A)    0   -6.31553800   -8.24323200   -5.41636900 L
 O-O--0.581900(PDBName=O,ResName=GLU,ResNum=341_A)   0   -6.18810600   -9.40404500   -5.79907400 L
 C-CT-0.056000(PDBName=CB,ResName=GLU,ResNum=341_A)  0   -5.71171900   -6.49589200   -7.12495600 L
 C-CT-0.013600(PDBName=CG,ResName=GLU,ResNum=341_A)  0   -6.16463900   -5.76130400   -8.39943300 L
 C-C-0.805400(PDBName=CD,ResName=GLU,ResNum=341_A)   0   -5.73868300   -4.29015600   -8.40424100 L
 O-O2--0.818800(PDBName=OE1,ResName=GLU,ResNum=341_A)  0   -4.52480700   -3.99459000   -8.38301200 L
 O-O2--0.818800(PDBName=OE2,ResName=GLU,ResNum=341_A)  0   -6.62609800   -3.40876800   -8.41823100 L
 N-N--0.415700(PDBName=N,ResName=ALA,ResNum=342_A)   0   -5.98898000   -7.85615700   -4.18144800 L
 C-CT-0.033700(PDBName=CA,ResName=ALA,ResNum=342_A)  0   -5.42969200   -8.71011600   -3.13543700 L
 C-C-0.597300(PDBName=C,ResName=ALA,ResNum=342_A)    0   -6.37648400   -8.85491900   -1.92992000 L
 O-O--0.567900(PDBName=O,ResName=ALA,ResNum=342_A)   0   -6.66799800   -9.96372500   -1.48818600 L
 C-CT--0.182500(PDBName=CB,ResName=ALA,ResNum=342_A)  0   -4.07860100   -8.11729100   -2.72595800 L
 N-N--0.415700(PDBName=N,ResName=GLN,ResNum=343_A)   0   -6.84493400   -7.73422800   -1.36992000 L
 C-CT--0.003100(PDBName=CA,ResName=GLN,ResNum=343_A)  0   -7.69827700   -7.69867800   -0.17395900 L
 C-C-0.597300(PDBName=C,ResName=GLN,ResNum=343_A)    0   -9.16080100   -8.13176100   -0.43886900 L
 O-O--0.567900(PDBName=O,ResName=GLN,ResNum=343_A)   0   -9.89081100   -8.41589600    0.51253100 L
 C-CT--0.003600(PDBName=CB,ResName=GLN,ResNum=343_A)  0   -7.58555600   -6.29723400    0.46591400 L
 C-CT--0.064500(PDBName=CG,ResName=GLN,ResNum=343_A)  0   -8.34235500   -6.08632600    1.79021700 L
 C-C-0.695100(PDBName=CD,ResName=GLN,ResNum=343_A)   0   -7.94046500   -7.03957100    2.91040100 L
 O-O--0.608600(PDBName=OE1,ResName=GLN,ResNum=343_A)  0   -7.14595800   -6.72497800    3.78229000 L
 N-N--0.940700(PDBName=NE2,ResName=GLN,ResNum=343_A)  0   -8.49655500   -8.22731500    2.96126300 L
 N-N--0.415700(PDBName=N,ResName=NME,ResNum=344_A)   0   -9.61088600   -8.19056100   -1.69971700 L
 C-CT--0.149000(PDBName=CH3,ResName=NME,ResNum=344_A)  0  -10.95050100   -8.63726400   -2.07586300 L
 C-CT--0.366200(PDBName=CH3,ResName=ACE,ResNum=387_A)  0  -12.85695400   -3.44901000   -7.65752200 L
 C-C-0.597200(PDBName=C,ResName=ACE,ResNum=387_A)    0  -11.55516200   -2.79077300   -8.05121000 L
 O-O--0.567900(PDBName=O,ResName=ACE,ResNum=387_A)   0  -11.28870000   -2.64553600   -9.23658100 L
 N-N--0.415700(PDBName=N,ResName=SER,ResNum=388_A)   0  -10.76185300   -2.38860600   -7.06041500 L
 C-CT--0.024900(PDBName=CA,ResName=SER,ResNum=388_A)  0   -9.43563700   -1.77632900   -7.23052400 L
 C-C-0.597300(PDBName=C,ResName=SER,ResNum=388_A)    0   -8.60774300   -1.92343600   -5.95111500 L
 O-O--0.567900(PDBName=O,ResName=SER,ResNum=388_A)   0   -9.15076000   -1.87358400   -4.84755500 L
 C-CT-0.211700(PDBName=CB,ResName=SER,ResNum=388_A)  0   -9.59564300   -0.28084700   -7.55248100 L
 O-OH--0.654600(PDBName=OG,ResName=SER,ResNum=388_A)  0   -8.40037700    0.29621300   -8.05050500 L
 N-N--0.415700(PDBName=N,ResName=HIS,ResNum=389_A)   0   -7.29240000   -2.08074300   -6.07169000 L
 C-CT--0.058100(PDBName=CA,ResName=HIS,ResNum=389_A)  0   -6.33369000   -1.60964500   -5.06514400 L H-HC 424   0.0000
 C-C-0.597300(PDBName=C,ResName=HIS,ResNum=389_A)    0   -5.96435200   -0.13993300   -5.33181400 L
 O-O--0.567900(PDBName=O,ResName=HIS,ResNum=389_A)   0   -6.30811100    0.39342600   -6.38539500 L
 C-CT--0.007400(PDBName=CB,ResName=HIS,ResNum=389_A)  0   -5.12990800   -2.56504900   -5.01959500 H
 C-CC-0.186800(PDBName=CG,ResName=HIS,ResNum=389_A)  0   -4.29085500   -2.46994500   -3.79045900 H
 N-NB--0.543200(PDBName=ND1,ResName=HIS,ResNum=389_A)  0   -4.82193900   -2.76997500   -2.53666300 H
 C-CW--0.220700(PDBName=CD2,ResName=HIS,ResNum=389_A)  0   -2.95818800   -2.18200900   -3.62561100 H
 C-CR-0.163500(PDBName=CE1,ResName=HIS,ResNum=389_A)  0   -3.82945700   -2.68919000   -1.65425500 H
 N-NA--0.279500(PDBName=NE2,ResName=HIS,ResNum=389_A)  0   -2.68617500   -2.32338000   -2.27702200 H
 N-N--0.516300(PDBName=N,ResName=GLU,ResNum=390_A)   0   -5.34549200    0.53063100   -4.35978300 L
 C-CT-0.039700(PDBName=CA,ResName=GLU,ResNum=390_A)  0   -5.13386800    1.99242800   -4.30041000 L
 C-C-0.536600(PDBName=C,ResName=GLU,ResNum=390_A)    0   -6.39849800    2.86420600   -4.52362800 L
 O-O--0.581900(PDBName=O,ResName=GLU,ResNum=390_A)   0   -7.50745400    2.39780300   -4.80141100 L
 C-CT-0.056000(PDBName=CB,ResName=GLU,ResNum=390_A)  0   -3.99191900    2.43414000   -5.24072100 L
 C-CT-0.013600(PDBName=CG,ResName=GLU,ResNum=390_A)  0   -2.71061100    1.58473600   -5.18238900 L
 C-C-0.805400(PDBName=CD,ResName=GLU,ResNum=390_A)   0   -2.59664700    0.67211500   -6.40784600 L
 O-O2--0.818800(PDBName=OE1,ResName=GLU,ResNum=390_A)  0   -2.72041300   -0.56478200   -6.28632200 L
 O-O2--0.818800(PDBName=OE2,ResName=GLU,ResNum=390_A)  0   -2.43821300    1.16918900   -7.54322100 L
 N-N--0.415700(PDBName=N,ResName=ILE,ResNum=391_A)   0   -6.22321300    4.18281800   -4.43516400 L
 C-CT--0.059700(PDBName=CA,ResName=ILE,ResNum=391_A)  0   -7.04258800    5.18134000   -5.12399200 L
 C-C-0.597300(PDBName=C,ResName=ILE,ResNum=391_A)    0   -6.22876000    6.41055900   -5.53793600 L
 O-O--0.567900(PDBName=O,ResName=ILE,ResNum=391_A)   0   -6.33645500    6.82080700   -6.69173800 L
 C-CT-0.130300(PDBName=CB,ResName=ILE,ResNum=391_A)  0   -8.33474700    5.54388700   -4.35233900 L
 C-CT--0.043000(PDBName=CG1,ResName=ILE,ResNum=391_A)  0   -9.20426100    6.48150000   -5.22388000 L
 C-CT--0.320400(PDBName=CG2,ResName=ILE,ResNum=391_A)  0   -8.07807200    6.15742100   -2.96430900 L
 C-CT--0.066000(PDBName=CD1,ResName=ILE,ResNum=391_A)  0  -10.66488300    6.60135900   -4.77388200 L
 N-N--0.415700(PDBName=N,ResName=ILE,ResNum=392_A)   0   -5.44135300    7.03131700   -4.64816300 L
 C-CT--0.059700(PDBName=CA,ResName=ILE,ResNum=392_A)  0   -4.92610200    8.39386500   -4.90008800 L
 C-C-0.597300(PDBName=C,ResName=ILE,ResNum=392_A)    0   -3.95940400    8.48197200   -6.09104900 L
 O-O--0.567900(PDBName=O,ResName=ILE,ResNum=392_A)   0   -4.01664500    9.46235300   -6.82822400 L
 C-CT-0.130300(PDBName=CB,ResName=ILE,ResNum=392_A)  0   -4.40068100    9.11595800   -3.63657300 L
 C-CT--0.043000(PDBName=CG1,ResName=ILE,ResNum=392_A)  0   -3.16911600    8.45451000   -2.99062600 L
 C-CT--0.320400(PDBName=CG2,ResName=ILE,ResNum=392_A)  0   -5.54541700    9.25999700   -2.61672800 L
 C-CT--0.066000(PDBName=CD1,ResName=ILE,ResNum=392_A)  0   -2.52985300    9.27462200   -1.86226300 L
 N-N--0.415700(PDBName=N,ResName=ILE,ResNum=393_A)   0   -3.12498300    7.46168900   -6.32765900 L
 C-CT--0.059700(PDBName=CA,ResName=ILE,ResNum=393_A)  0   -2.28722500    7.37082800   -7.54121100 L
 C-C-0.597300(PDBName=C,ResName=ILE,ResNum=393_A)    0   -3.05325900    6.96464700   -8.81417500 L
 O-O--0.567900(PDBName=O,ResName=ILE,ResNum=393_A)   0   -2.60992200    7.28824700   -9.91321800 L
 C-CT-0.130300(PDBName=CB,ResName=ILE,ResNum=393_A)  0   -1.05387600    6.46531800   -7.33330500 L
 C-CT--0.043000(PDBName=CG1,ResName=ILE,ResNum=393_A)  0   -1.41020900    5.00544900   -6.97056200 L
 C-CT--0.320400(PDBName=CG2,ResName=ILE,ResNum=393_A)  0   -0.12827600    7.10790800   -6.28808300 L
 C-CT--0.066000(PDBName=CD1,ResName=ILE,ResNum=393_A)  0   -0.18551900    4.08018500   -6.96285900 L
 N-N--0.347900(PDBName=N,ResName=ARG,ResNum=394_A)   0   -4.18442700    6.25277700   -8.69247500 L
 C-CT--0.263700(PDBName=CA,ResName=ARG,ResNum=394_A)  0   -5.03061000    5.82315200   -9.82664100 L
 C-C-0.734100(PDBName=C,ResName=ARG,ResNum=394_A)    0   -5.98087800    6.92396000  -10.31406800 L
 O-O--0.589400(PDBName=O,ResName=ARG,ResNum=394_A)   0   -6.26227000    7.00062200  -11.50728200 L
 C-CT--0.000700(PDBName=CB,ResName=ARG,ResNum=394_A)  0   -5.80934800    4.53987700   -9.47921500 L
 C-CT-0.039000(PDBName=CG,ResName=ARG,ResNum=394_A)  0   -4.88270600    3.32489000   -9.30776200 L
 C-CT-0.048600(PDBName=CD,ResName=ARG,ResNum=394_A)  0   -5.68294800    2.02177600   -9.17830900 L
 N-N2--0.529500(PDBName=NE,ResName=ARG,ResNum=394_A)  0   -4.78583400    0.88235700   -8.93570900 L
 C-CA-0.807600(PDBName=CZ,ResName=ARG,ResNum=394_A)  0   -5.04374900   -0.41039300   -8.98515300 L
 N-N2--0.862700(PDBName=NH1,ResName=ARG,ResNum=394_A)  0   -6.17478000   -0.89440300   -9.40202200 L
 N-N2--0.862700(PDBName=NH2,ResName=ARG,ResNum=394_A)  0   -4.15559400   -1.25614900   -8.57430900 L
 N-N--0.415700(PDBName=N,ResName=NME,ResNum=395_A)   0   -6.49925400    7.74932500   -9.40050600 L
 C-CT--0.149000(PDBName=CH3,ResName=NME,ResNum=395_A)  0   -7.39141300    8.86997800   -9.68035100 L
 C-CT-0.224428(PDBName=C02,ResName=SRK,ResNum=508_A)  0    0.66292700   -2.45890400   -2.48071000 H
 C-CT--0.017928(PDBName=C04,ResName=SRK,ResNum=508_A)  0    0.34307500   -3.72127900   -3.32075200 H
 C-CT--0.056086(PDBName=C05,ResName=SRK,ResNum=508_A)  0   -0.42304400   -4.82502100   -2.59760600 H
 C-C-0.512895(PDBName=C06,ResName=SRK,ResNum=508_A)  0    0.37579900   -5.43720800   -1.46695500 H
 C-CT--0.045454(PDBName=C09,ResName=SRK,ResNum=508_A)  0   -1.81328800   -6.31081600   -0.57114800 H
 C-CT--0.057022(PDBName=C10,ResName=SRK,ResNum=508_A)  0   -2.10545300   -7.30136100    0.57909600 H
 C-CB-0.028211(PDBName=C11,ResName=SRK,ResNum=508_A)  0   -0.87345700   -7.18958000    1.45033800 H
 C-CA--0.195093(PDBName=C12,ResName=SRK,ResNum=508_A)  0   -0.65878100   -7.64159400    2.74248100 H
 C-CA--0.159939(PDBName=C13,ResName=SRK,ResNum=508_A)  0    0.58116800   -7.40184500    3.34789800 H
 C-CA--0.210276(PDBName=C14,ResName=SRK,ResNum=508_A)  0    1.58477600   -6.73291100    2.64826500 H
 C-CA--0.136088(PDBName=C15,ResName=SRK,ResNum=508_A)  0    1.38713100   -6.27773700    1.33977400 H
 C-CB-0.115624(PDBName=C16,ResName=SRK,ResNum=508_A)  0    0.14195700   -6.51352200    0.75783500 H
 N-N--0.197410(PDBName=N08,ResName=SRK,ResNum=508_A)  0   -0.35068300   -6.08818300   -0.50105100 H
 O-OS--0.194378(PDBName=O01,ResName=SRK,ResNum=508_A)  0   -0.08361100   -2.50640800   -1.17603700 H
 O-O--0.681110(PDBName=O03,ResName=SRK,ResNum=508_A)  0    1.94837300   -2.15518300   -2.35575000 H
 O-O--0.576162(PDBName=O07,ResName=SRK,ResNum=508_A)  0    1.61522200   -5.33320000   -1.37831800 H
 C-CT--0.060710(PDBName=C,ResName=SRK,ResNum=508_A)  0    0.60798700   -2.86674900    0.04565000 H
 O-OW--0.834000(PDBName=O,ResName=HOH,ResNum=630_A)  0   -7.54735400   -0.89176600   -0.70103100 L
 O-OW--0.834000(PDBName=O,ResName=HOH,ResNum=641_A)  0   -1.42438900   -3.13682000    7.09510700 L
 O-OW--0.834000(PDBName=O,ResName=HOH,ResNum=664_A)  0   -4.71412700    2.20675500    4.02908000 L
 O-OW--0.834000(PDBName=O,ResName=HOH,ResNum=673_A)  0   -7.67958600   -5.40846000    6.05906100 L
 O-OW--0.834000(PDBName=O,ResName=HOH,ResNum=679_A)  0   -1.06638300   -1.89972400   -7.69127600 L
 O-OW--0.834000(PDBName=O,ResName=HOH,ResNum=680_A)  0   -2.00036600   -4.48896000   -7.67847100 L
 O-OW--0.834000(PDBName=O,ResName=HOH,ResNum=683_A)  0    0.61575300   -1.07238200   -5.68922700 H
 H-HC-0.029500(PDBName=1HB,ResName=PHE,ResNum=123_A)  0    2.60960400   11.90335500   -1.84629400 L
 H-HC-0.029500(PDBName=2HB,ResName=PHE,ResNum=123_A)  0    4.22025200   11.58344400   -2.48506000 L
 H-HA-0.133000(PDBName=HD1,ResName=PHE,ResNum=123_A)  0    0.94652700    9.96848300   -1.62970200 L
 H-HA-0.133000(PDBName=HD2,ResName=PHE,ResNum=123_A)  0    4.75419900    9.53325500   -3.61672900 L
 H-HA-0.143000(PDBName=HE1,ResName=PHE,ResNum=123_A)  0    0.18340400    7.82629600   -2.65737300 L
 H-HA-0.143000(PDBName=HE2,ResName=PHE,ResNum=123_A)  0    3.97742100    7.41631800   -4.63780100 L
 H-HA-0.129700(PDBName=HZ,ResName=PHE,ResNum=123_A)  0    1.70975900    6.54289900   -4.11568100 L
 H-H1-0.097800(PDBName=HA,ResName=PHE,ResNum=123_A)  0    3.07125200   10.69487100    0.16805200 L
 H-H-0.271900(PDBName=H,ResName=PHE,ResNum=123_A)    0    5.55100200   12.24573300   -0.20855100 L
 H-HC-0.045700(PDBName=1HB,ResName=LEU,ResNum=124_A)  0    3.99282800    6.44247200    1.61489500 L
 H-HC-0.045700(PDBName=2HB,ResName=LEU,ResNum=124_A)  0    5.52006300    5.62169500    1.30863500 L
 H-HC--0.036100(PDBName=HG,ResName=LEU,ResNum=124_A)  0    5.20753400    8.33582200    2.67212300 L
 H-HC-0.100000(PDBName=1HD1,ResName=LEU,ResNum=124_A)  0    5.89715400    7.12506600    4.69349700 L
 H-HC-0.100000(PDBName=2HD1,ResName=LEU,ResNum=124_A)  0    4.42876400    6.40999700    4.01081000 L
 H-HC-0.100000(PDBName=3HD1,ResName=LEU,ResNum=124_A)  0    5.99357300    5.60625500    3.77245300 L
 H-HC-0.100000(PDBName=1HD2,ResName=LEU,ResNum=124_A)  0    7.61710100    8.03165600    3.25976900 L
 H-HC-0.100000(PDBName=2HD2,ResName=LEU,ResNum=124_A)  0    7.37367400    8.24222200    1.52348400 L
 H-HC-0.100000(PDBName=3HD2,ResName=LEU,ResNum=124_A)  0    7.68433600    6.61737900    2.18609100 L
 H-H1-0.092200(PDBName=HA,ResName=LEU,ResNum=124_A)  0    6.19842600    7.48913300   -0.18647200 L
 H-H-0.271900(PDBName=H,ResName=LEU,ResNum=124_A)    0    3.48042200    8.56834600    0.41019700 L
 H-HC--0.017300(PDBName=1HB,ResName=GLU,ResNum=125_A)  0    6.79210900    6.12452200   -4.18678400 L
 H-HC--0.017300(PDBName=2HB,ResName=GLU,ResNum=125_A)  0    7.51118200    4.80516000   -3.27527200 L
 H-HC--0.042500(PDBName=1HG,ResName=GLU,ResNum=125_A)  0    5.84102900    4.53056200   -5.81000900 L
 H-HC--0.042500(PDBName=2HG,ResName=GLU,ResNum=125_A)  0    6.57355700    3.18610300   -4.91511500 L
 H-H1-0.110500(PDBName=HA,ResName=GLU,ResNum=125_A)  0    4.52083300    5.26946700   -3.64741000 L
 H-H-0.293600(PDBName=H,ResName=GLU,ResNum=125_A)    0    6.49923700    6.27238900   -1.78877600 L
 H-H1-0.069800(PDBName=1HA,ResName=GLY,ResNum=126_A)  0    3.13078800    1.22852900   -2.46089000 H
 H-H1-0.069800(PDBName=2HA,ResName=GLY,ResNum=126_A)  0    4.86146200    0.96638400   -2.18459400 H
 H-H-0.271900(PDBName=H,ResName=GLY,ResNum=126_A)    0    4.06498800    3.05771000   -4.10845400 L
 H-H1-0.069800(PDBName=1HA,ResName=GLY,ResNum=127_A)  0    2.69253100   -1.50707300   -5.85612800 H
 H-H1-0.069800(PDBName=2HA,ResName=GLY,ResNum=127_A)  0    4.37585300   -0.99440000   -6.15011300 H
 H-H-0.271900(PDBName=H,ResName=GLY,ResNum=127_A)    0    3.16914100   -1.06595200   -3.43155600 H
 H-HC-0.033900(PDBName=1HB,ResName=TRP,ResNum=128_A)  0    4.19857900   -5.76371300   -5.93597000 L
 H-HC-0.033900(PDBName=2HB,ResName=TRP,ResNum=128_A)  0    3.98208500   -6.99726500   -4.71565200 L
 H-H4-0.206200(PDBName=HD1,ResName=TRP,ResNum=128_A)  0    1.85507700   -4.48516300   -6.70285500 L
 H-H-0.341200(PDBName=HE1,ResName=TRP,ResNum=128_A)  0   -0.56331400   -5.40052200   -6.83782800 L
 H-HA-0.170000(PDBName=HE3,ResName=TRP,ResNum=128_A)  0    2.32312800   -8.50344800   -3.56247000 L
 H-HA-0.144700(PDBName=HZ3,ResName=TRP,ResNum=128_A)  0    0.40056100  -10.03487600   -3.18800200 L
 H-HA-0.157200(PDBName=HZ2,ResName=TRP,ResNum=128_A)  0   -2.01739300   -7.64560900   -5.84944400 L
 H-HA-0.141700(PDBName=HH2,ResName=TRP,ResNum=128_A)  0   -1.76586100   -9.62985600   -4.33719100 L
 H-H1-0.112300(PDBName=HA,ResName=TRP,ResNum=128_A)  0    3.35106300   -5.24746300   -3.05150600 H
 H-H-0.271900(PDBName=H,ResName=TRP,ResNum=128_A)    0    3.05802700   -3.13591200   -3.58128700 H
 H-HC-0.029500(PDBName=1HB,ResName=TYR,ResNum=129_A)  0    6.98831500   -5.99080300   -0.88106600 L
 H-HC-0.029500(PDBName=2HB,ResName=TYR,ResNum=129_A)  0    8.08306600   -7.33508000   -1.04077400 L
 H-HA-0.169900(PDBName=HD1,ResName=TYR,ResNum=129_A)  0    7.11587600   -9.63035900   -1.75285800 L
 H-HA-0.169900(PDBName=HD2,ResName=TYR,ResNum=129_A)  0    4.61028900   -6.24621100   -0.77720600 L
 H-HA-0.165600(PDBName=HE1,ResName=TYR,ResNum=129_A)  0    5.11827400  -11.13256600   -1.55878900 L
 H-HA-0.165600(PDBName=HE2,ResName=TYR,ResNum=129_A)  0    2.65078300   -7.73213000   -0.62321600 L
 H-HO-0.399200(PDBName=HH,ResName=TYR,ResNum=129_A)  0    1.91370500   -9.84031300   -0.71208000 L
 H-H1-0.087600(PDBName=HA,ResName=TYR,ResNum=129_A)  0    7.98776200   -5.52906000   -2.92468800 L
 H-H-0.271900(PDBName=H,ResName=TYR,ResNum=129_A)    0    5.63297200   -6.97579400   -3.95823400 L
 H-HC-0.032700(PDBName=1HB,ResName=ARG,ResNum=139_A)  0   11.68550300   -7.71237100   -5.42701800 L
 H-HC-0.032700(PDBName=2HB,ResName=ARG,ResNum=139_A)  0   12.63852700   -6.99486100   -6.71952300 L
 H-HC-0.028500(PDBName=1HG,ResName=ARG,ResNum=139_A)  0   10.92007000   -5.51056000   -4.69923400 L
 H-HC-0.028500(PDBName=2HG,ResName=ARG,ResNum=139_A)  0   11.95710100   -4.71890800   -5.90823500 L
 H-H1-0.068700(PDBName=1HD,ResName=ARG,ResNum=139_A)  0   10.66124500   -5.90841100   -7.70030000 L
 H-H1-0.068700(PDBName=2HD,ResName=ARG,ResNum=139_A)  0    9.57867300   -6.54065800   -6.45443200 L
 H-H-0.345600(PDBName=HE,ResName=ARG,ResNum=139_A)   0    9.97783400   -3.58919300   -6.99890700 L
 H-H-0.447800(PDBName=1HH1,ResName=ARG,ResNum=139_A)  0    6.35307900   -4.81608200   -6.23295000 L
 H-H-0.447800(PDBName=2HH1,ResName=ARG,ResNum=139_A)  0    7.58225500   -6.08661500   -6.11433600 L
 H-H-0.447800(PDBName=1HH2,ResName=ARG,ResNum=139_A)  0    6.75971500   -2.82405300   -6.53885200 L
 H-H-0.447800(PDBName=2HH2,ResName=ARG,ResNum=139_A)  0    8.41875900   -2.26347100   -6.80185800 L
 H-H1-0.156000(PDBName=HA,ResName=ARG,ResNum=139_A)  0   14.01151300   -7.67558400   -4.83253400 L
 H-H-0.274700(PDBName=H,ResName=ARG,ResNum=139_A)    0   12.70977700   -5.67064400   -3.00255100 L
 H-HC-0.045700(PDBName=1HB,ResName=LEU,ResNum=146_A)  0    8.82962700   -0.07965300   -8.91726600 L
 H-HC-0.045700(PDBName=2HB,ResName=LEU,ResNum=146_A)  0   10.07997100    1.10400600   -9.28717400 L
 H-HC--0.036100(PDBName=HG,ResName=LEU,ResNum=146_A)  0    8.63788300    2.89836700   -8.28659400 L
 H-HC-0.100000(PDBName=1HD1,ResName=LEU,ResNum=146_A)  0    7.00313500    2.94523400  -10.10071000 L
 H-HC-0.100000(PDBName=2HD1,ResName=LEU,ResNum=146_A)  0    7.28262000    1.21961200  -10.43444800 L
 H-HC-0.100000(PDBName=3HD1,ResName=LEU,ResNum=146_A)  0    8.58160500    2.41255600  -10.69757200 L
 H-HC-0.100000(PDBName=1HD2,ResName=LEU,ResNum=146_A)  0    6.23988200    2.39272500   -7.87120500 L
 H-HC-0.100000(PDBName=2HD2,ResName=LEU,ResNum=146_A)  0    6.56005800    0.65733700   -8.07850400 L
 H-HC-0.100000(PDBName=3HD2,ResName=LEU,ResNum=146_A)  0    7.26704500    1.55924800   -6.71842100 L
 H-H1-0.092200(PDBName=HA,ResName=LEU,ResNum=146_A)  0    9.12752100    0.42352600   -6.49571300 L
 H-H-0.271900(PDBName=H,ResName=LEU,ResNum=146_A)    0    9.95740500    2.51442400   -6.22068200 L
 H-HC-0.029500(PDBName=1HB,ResName=TYR,ResNum=182_A)  0    8.18145700    2.95406000   -1.93953900 L
 H-HC-0.029500(PDBName=2HB,ResName=TYR,ResNum=182_A)  0    8.42764800    2.29802700   -3.54640500 L
 H-HA-0.169900(PDBName=HD2,ResName=TYR,ResNum=182_A)  0    7.17865600    0.45052900   -3.82735400 L
 H-HA-0.169900(PDBName=HD1,ResName=TYR,ResNum=182_A)  0    9.21744300    0.99321400   -0.06000800 L
 H-HA-0.165600(PDBName=HE2,ResName=TYR,ResNum=182_A)  0    6.26851500   -1.69627700   -3.03173800 L
 H-HA-0.165600(PDBName=HE1,ResName=TYR,ResNum=182_A)  0    8.30946200   -1.16464000    0.74536500 L
 H-HO-0.399200(PDBName=HH,ResName=TYR,ResNum=182_A)  0    6.35161900   -3.24255600   -1.44377800 L
 H-H1-0.087600(PDBName=HA,ResName=TYR,ResNum=182_A)  0   10.50937500    2.60142200   -1.36548300 L
 H-H-0.271900(PDBName=H,ResName=TYR,ResNum=182_A)    0    9.68487200    4.10600600   -3.76705100 L
 H-H1-0.111200(PDBName=1HB,ResName=CYS,ResNum=183_A)  0   14.35254300    3.10311900   -4.75340900 L
 H-H1-0.111200(PDBName=2HB,ResName=CYS,ResNum=183_A)  0   15.41865300    1.69408900   -4.86061600 L
 H-HS-0.193300(PDBName=HG,ResName=CYS,ResNum=183_A)  0   15.75346800    1.43574800   -2.23574700 L
 H-H1-0.112400(PDBName=HA,ResName=CYS,ResNum=183_A)  0   13.07777900    1.02618100   -4.99830600 L
 H-H-0.271900(PDBName=H,ResName=CYS,ResNum=183_A)    0   12.66810100    2.88416700   -2.85588900 L
 H-H1-0.035200(PDBName=1HB,ResName=SER,ResNum=184_A)  0   14.34901400   -0.82511100    0.48185900 L
 H-H1-0.035200(PDBName=2HB,ResName=SER,ResNum=184_A)  0   13.42905400   -2.33336600    0.57903400 L
 H-HO-0.427500(PDBName=HG,ResName=SER,ResNum=184_A)  0   11.72838100   -1.14652600    0.89520500 L
 H-H1-0.084300(PDBName=HA,ResName=SER,ResNum=184_A)  0   14.68197300   -2.02408000   -1.58508800 L
 H-H-0.271900(PDBName=H,ResName=SER,ResNum=184_A)    0   13.15450200    0.45179300   -1.59549600 L
 H-H1-0.035200(PDBName=1HB,ResName=SER,ResNum=185_A)  0   11.01218000   -3.27551300   -4.33846900 L
 H-H1-0.035200(PDBName=2HB,ResName=SER,ResNum=185_A)  0    9.31435700   -3.77349100   -4.12483700 L
 H-HO-0.427500(PDBName=HG,ResName=SER,ResNum=185_A)  0   10.04857300   -1.03152100   -4.07091400 L
 H-H1-0.084300(PDBName=HA,ResName=SER,ResNum=185_A)  0    9.35067000   -2.24337800   -2.09658400 L
 H-H-0.271900(PDBName=H,ResName=SER,ResNum=185_A)    0   11.26942600   -1.14978800   -1.73274300 L
 H-HC--0.012200(PDBName=1HB,ResName=ASP,ResNum=186_A)  0   11.56248600   -5.46933700    2.07464000 L
 H-HC--0.012200(PDBName=2HB,ResName=ASP,ResNum=186_A)  0   12.07214000   -4.72856600    0.56065800 L
 H-H1-0.088000(PDBName=HA,ResName=ASP,ResNum=186_A)  0    9.89311500   -5.97660200    0.39099900 L
 H-H-0.293600(PDBName=H,ResName=ASP,ResNum=186_A)    0    9.71624100   -3.04229500   -0.03569200 L
 H-HC--0.029700(PDBName=HB,ResName=VAL,ResNum=187_A)  0    6.19376600   -5.03588500    3.82993700 L
 H-HC-0.079100(PDBName=1HG2,ResName=VAL,ResNum=187_A)  0    4.47421900   -5.67082000    2.13248700 L
 H-HC-0.079100(PDBName=2HG2,ResName=VAL,ResNum=187_A)  0    5.06148400   -4.36948400    1.07497000 L
 H-HC-0.079100(PDBName=3HG2,ResName=VAL,ResNum=187_A)  0    6.10977100   -5.74802900    1.49529600 L
 H-HC-0.079100(PDBName=1HG1,ResName=VAL,ResNum=187_A)  0    4.25830500   -2.84466400    2.91318700 L
 H-HC-0.079100(PDBName=2HG1,ResName=VAL,ResNum=187_A)  0    4.90770700   -3.00223300    4.55508900 L
 H-HC-0.079100(PDBName=3HG1,ResName=VAL,ResNum=187_A)  0    3.85012000   -4.25538100    3.90840000 L
 H-H1-0.096900(PDBName=HA,ResName=VAL,ResNum=187_A)  0    6.55678200   -2.45954400    2.30385700 L
 H-H-0.271900(PDBName=H,ResName=VAL,ResNum=187_A)    0    7.87926800   -3.44695700    0.81437900 L
 H-HC-0.033900(PDBName=1HB,ResName=TRP,ResNum=188_A)  0    9.76590100    0.58462900    5.58207300 L
 H-HC-0.033900(PDBName=2HB,ResName=TRP,ResNum=188_A)  0    8.30321900   -0.33303000    5.89034800 L
 H-H4-0.206200(PDBName=HD1,ResName=TRP,ResNum=188_A)  0    6.30821000   -0.09565300    4.34828400 L
 H-H-0.341200(PDBName=HE1,ResName=TRP,ResNum=188_A)  0    5.67785800    1.43812400    2.39578400 L
 H-HA-0.170000(PDBName=HE3,ResName=TRP,ResNum=188_A)  0   10.92838200    1.86168500    3.34658800 L
 H-HA-0.144700(PDBName=HZ3,ResName=TRP,ResNum=188_A)  0   11.21026600    3.56481600    1.54653000 L
 H-HA-0.157200(PDBName=HZ2,ResName=TRP,ResNum=188_A)  0    6.98833400    3.37681700    0.70576900 L
 H-HA-0.141700(PDBName=HH2,ResName=TRP,ResNum=188_A)  0    9.24592000    4.33951200    0.23729900 L
 H-H1-0.112300(PDBName=HA,ResName=TRP,ResNum=188_A)  0   10.64057300   -1.07702600    4.14843800 L
 H-H-0.271900(PDBName=H,ResName=TRP,ResNum=188_A)    0    9.25311800   -2.12754100    2.78903700 L
 H-HC-0.060300(PDBName=1HB,ResName=ALA,ResNum=229_A)  0   -1.24369100   11.79655200    1.46495500 L
 H-HC-0.060300(PDBName=2HB,ResName=ALA,ResNum=229_A)  0   -0.00082200   11.27281400    0.31261300 L
 H-HC-0.060300(PDBName=3HB,ResName=ALA,ResNum=229_A)  0   -1.36188400   10.19606900    0.71131700 L
 H-H1-0.082300(PDBName=HA,ResName=ALA,ResNum=229_A)  0   -0.53683900    9.93685000    3.00861200 L
 H-H-0.271900(PDBName=H,ResName=ALA,ResNum=229_A)    0    1.80436200   11.65627900    2.40944200 L
 H-H1-0.069800(PDBName=1HA,ResName=GLY,ResNum=230_A)  0    1.63931900    7.40485500   -0.27729100 L
 H-H1-0.069800(PDBName=2HA,ResName=GLY,ResNum=230_A)  0    1.79031100    6.51750800    1.25213900 L
 H-H-0.271900(PDBName=H,ResName=GLY,ResNum=230_A)    0   -0.59353300    8.02281700    1.38224300 L
 H-H1-0.035200(PDBName=1HB,ResName=SER,ResNum=231_A)  0    0.14527500    4.81801700   -3.60911800 L
 H-H1-0.035200(PDBName=2HB,ResName=SER,ResNum=231_A)  0   -1.27886900    3.77015500   -3.56839700 L
 H-HO-0.427500(PDBName=HG,ResName=SER,ResNum=231_A)  0   -2.55974900    5.45025000   -2.95855300 L
 H-H1-0.084300(PDBName=HA,ResName=SER,ResNum=231_A)  0   -1.43982600    4.24894100   -1.09690700 H
 H-H-0.271900(PDBName=H,ResName=SER,ResNum=231_A)    0    1.34822500    5.36001300   -1.40218500 L
 H-H1-0.065102(PDBName=1HB,ResName=SER,ResNum=232_A)  0   -0.27058700    0.60288400   -3.53618000 H
 H-H1-0.065102(PDBName=2HB,ResName=SER,ResNum=232_A)  0    1.32189400    0.12935700   -2.93183600 H
 H-H-0.333900(PDBName=HG,ResName=SER,ResNum=232_A)   0   -1.76110000   -2.21394100   -1.83890600 H
 H-H1-0.069436(PDBName=HA,ResName=SER,ResNum=232_A)  0   -1.09494400   -0.16769800   -1.13552300 H
 H-H-0.307693(PDBName=H,ResName=SER,ResNum=232_A)    0   -1.63155400    2.01657400   -1.11009100 H
 H-HC-0.060300(PDBName=1HB,ResName=ALA,ResNum=233_A)  0    4.83985900   -1.38477900    0.90923700 H
 H-HC-0.060300(PDBName=2HB,ResName=ALA,ResNum=233_A)  0    4.55073200   -0.79472800   -0.74296600 H
 H-HC-0.060300(PDBName=3HB,ResName=ALA,ResNum=233_A)  0    3.78341000   -2.29033700   -0.20704900 H
 H-H1-0.082300(PDBName=HA,ResName=ALA,ResNum=233_A)  0    2.43136700   -0.97543100    1.47187800 H
 H-H-0.271900(PDBName=H,ResName=ALA,ResNum=233_A)    0    2.04926700   -0.96146500   -1.27753100 H
 H-H1-0.069800(PDBName=1HA,ResName=GLY,ResNum=234_A)  0    3.32411300    3.93745900   -0.12286300 L
 H-H1-0.069800(PDBName=2HA,ResName=GLY,ResNum=234_A)  0    4.48774300    3.40506100    1.09421200 L
 H-H-0.271900(PDBName=H,ResName=GLY,ResNum=234_A)    0    2.77530900    1.81306200   -0.58252600 H
 H-H1-0.069800(PDBName=1HA,ResName=GLY,ResNum=235_A)  0    0.02269300    4.52791700    2.95235800 L
 H-H1-0.069800(PDBName=2HA,ResName=GLY,ResNum=235_A)  0   -0.76233100    3.07830200    2.29951900 L
 H-H-0.271900(PDBName=H,ResName=GLY,ResNum=235_A)    0    1.00014900    2.80451300    0.86972300 L
 H-H1-0.004300(PDBName=HB,ResName=THR,ResNum=236_A)  0    2.87264300   -0.67883000    3.95026200 L
 H-HC-0.064200(PDBName=1HG2,ResName=THR,ResNum=236_A)  0    1.32776400   -1.65336900    6.39425100 L
 H-HC-0.064200(PDBName=2HG2,ResName=THR,ResNum=236_A)  0    2.42461600   -2.63878900    5.40760000 L
 H-HC-0.064200(PDBName=3HG2,ResName=THR,ResNum=236_A)  0    3.06402600   -1.26837500    6.33555100 L
 H-HO-0.410200(PDBName=HG1,ResName=THR,ResNum=236_A)  0    0.15422200   -1.35273400    4.37345200 L
 H-H1-0.100700(PDBName=HA,ResName=THR,ResNum=236_A)  0    0.77011600    0.59944200    5.73439300 L
 H-H-0.271900(PDBName=H,ResName=THR,ResNum=236_A)    0    0.97971600    1.04214400    2.92447100 L
 H-H1-0.069800(PDBName=1HA,ResName=GLY,ResNum=237_A)  0    5.09408900    3.45002100    4.39548300 L
 H-H1-0.069800(PDBName=2HA,ResName=GLY,ResNum=237_A)  0    5.41596800    2.47756700    5.83015200 L
 H-H-0.271900(PDBName=H,ResName=GLY,ResNum=237_A)    0    3.50161800    1.89752100    3.85991600 L
 H-HC--0.029700(PDBName=HB,ResName=VAL,ResNum=238_A)  0    0.37306900    5.66715700    5.60282300 L
 H-HC-0.079100(PDBName=1HG2,ResName=VAL,ResNum=238_A)  0    0.66247200    7.56982600    4.08379300 L
 H-HC-0.079100(PDBName=2HG2,ResName=VAL,ResNum=238_A)  0    2.27131300    7.89659400    4.77290500 L
 H-HC-0.079100(PDBName=3HG2,ResName=VAL,ResNum=238_A)  0    1.95808700    6.40039700    3.87218900 L
 H-HC-0.079100(PDBName=1HG1,ResName=VAL,ResNum=238_A)  0   -0.40864200    7.94910900    6.11926800 L
 H-HC-0.079100(PDBName=2HG1,ResName=VAL,ResNum=238_A)  0    1.09602500    8.25815400    7.01934300 L
 H-HC-0.079100(PDBName=3HG1,ResName=VAL,ResNum=238_A)  0   -0.06406200    7.03584700    7.58518100 L
 H-H1-0.096900(PDBName=HA,ResName=VAL,ResNum=238_A)  0    2.99785600    6.57212500    6.83925700 L
 H-H-0.271900(PDBName=H,ResName=VAL,ResNum=238_A)    0    2.59877200    4.50099900    4.88441700 L
 H-HC-0.045700(PDBName=1HB,ResName=LEU,ResNum=239_A)  0   -0.18253500    1.52715100    9.85195400 L
 H-HC-0.045700(PDBName=2HB,ResName=LEU,ResNum=239_A)  0    0.73394300    1.28157000    8.37586600 L
 H-HC--0.036100(PDBName=HG,ResName=LEU,ResNum=239_A)  0   -0.93218400    2.55162000    7.08622400 L
 H-HC-0.100000(PDBName=1HD1,ResName=LEU,ResNum=239_A)  0   -2.74227600    0.95487700    7.22591500 L
 H-HC-0.100000(PDBName=2HD1,ResName=LEU,ResNum=239_A)  0   -2.26717900    0.48271100    8.87375300 L
 H-HC-0.100000(PDBName=3HD1,ResName=LEU,ResNum=239_A)  0   -1.21088200    0.10598300    7.49794900 L
 H-HC-0.100000(PDBName=1HD2,ResName=LEU,ResNum=239_A)  0   -2.43393800    2.82558100    9.72459800 L
 H-HC-0.100000(PDBName=2HD2,ResName=LEU,ResNum=239_A)  0   -1.73072600    4.15575300    8.76901200 L
 H-HC-0.100000(PDBName=3HD2,ResName=LEU,ResNum=239_A)  0   -3.07502700    3.21879000    8.11631600 L
 H-H1-0.092200(PDBName=HA,ResName=LEU,ResNum=239_A)  0    0.26929500    3.93199100    9.80200900 L
 H-H-0.271900(PDBName=H,ResName=LEU,ResNum=239_A)    0    1.15601500    3.51315300    7.07829300 L
 H-HC-0.045700(PDBName=1HB,ResName=LEU,ResNum=240_A)  0    5.51538700    2.22137000    8.29080900 L
 H-HC-0.045700(PDBName=2HB,ResName=LEU,ResNum=240_A)  0    6.51215900    1.68584800    9.63285300 L
 H-HC--0.036100(PDBName=HG,ResName=LEU,ResNum=240_A)  0    4.12258300    0.06064800    8.66218800 L
 H-HC-0.100000(PDBName=1HD1,ResName=LEU,ResNum=240_A)  0    5.71467000    0.35058300    6.79740500 L
 H-HC-0.100000(PDBName=2HD1,ResName=LEU,ResNum=240_A)  0    5.71791500   -1.31011300    7.40085600 L
 H-HC-0.100000(PDBName=3HD1,ResName=LEU,ResNum=240_A)  0    7.03880300   -0.21262400    7.84327800 L
 H-HC-0.100000(PDBName=1HD2,ResName=LEU,ResNum=240_A)  0    6.62411200   -0.67487000   10.24358000 L
 H-HC-0.100000(PDBName=2HD2,ResName=LEU,ResNum=240_A)  0    4.99823300   -0.48731600   10.93177400 L
 H-HC-0.100000(PDBName=3HD2,ResName=LEU,ResNum=240_A)  0    5.33175800   -1.77969600    9.76166000 L
 H-H1-0.092200(PDBName=HA,ResName=LEU,ResNum=240_A)  0    4.34134800    1.62346500   11.03461800 L
 H-H-0.271900(PDBName=H,ResName=LEU,ResNum=240_A)    0    3.20122900    2.45251100    8.50407700 L
 H-HC-0.045700(PDBName=1HB,ResName=LEU,ResNum=262_A)  0   -4.35973900   11.30340700    3.68736200 L
 H-HC-0.045700(PDBName=2HB,ResName=LEU,ResNum=262_A)  0   -2.92445500   10.85240500    2.77863300 L
 H-HC--0.036100(PDBName=HG,ResName=LEU,ResNum=262_A)  0   -4.16997100    9.15150600    1.52467100 L
 H-HC-0.100000(PDBName=1HD1,ResName=LEU,ResNum=262_A)  0   -6.54948100    9.92379300    3.26910400 L
 H-HC-0.100000(PDBName=2HD1,ResName=LEU,ResNum=262_A)  0   -6.63374500    8.93763700    1.79021700 L
 H-HC-0.100000(PDBName=3HD1,ResName=LEU,ResNum=262_A)  0   -5.75336700    8.33060900    3.18738600 L
 H-HC-0.100000(PDBName=1HD2,ResName=LEU,ResNum=262_A)  0   -4.23409200   11.46590700    0.72214400 L
 H-HC-0.100000(PDBName=2HD2,ResName=LEU,ResNum=262_A)  0   -5.68683300   11.78316900    1.70152900 L
 H-HC-0.100000(PDBName=3HD2,ResName=LEU,ResNum=262_A)  0   -5.74986000   10.62434800    0.35746900 L
 H-H1-0.092200(PDBName=HA,ResName=LEU,ResNum=262_A)  0   -4.37302100    9.18931600    4.85562200 L
 H-H-0.271900(PDBName=H,ResName=LEU,ResNum=262_A)    0   -1.96813700   10.89361700    5.00192200 L
 H-HC-0.060300(PDBName=1HB,ResName=ALA,ResNum=263_A)  0   -3.49313000    4.87467100    6.02000600 L
 H-HC-0.060300(PDBName=2HB,ResName=ALA,ResNum=263_A)  0   -2.27967300    3.85654900    5.21987200 L
 H-HC-0.060300(PDBName=3HB,ResName=ALA,ResNum=263_A)  0   -1.77219100    5.25820300    6.17990200 L
 H-H1-0.082300(PDBName=HA,ResName=ALA,ResNum=263_A)  0   -1.64457900    5.73353300    3.73642900 L
 H-H-0.271900(PDBName=H,ResName=ALA,ResNum=263_A)    0   -3.30700600    7.28558800    5.56331500 L
 H-HC--0.012200(PDBName=1HB,ResName=ASP,ResNum=264_A)  0   -4.71594600    6.37629600   -0.20495300 L
 H-HC--0.012200(PDBName=2HB,ResName=ASP,ResNum=264_A)  0   -3.11713100    5.72803400   -0.53356500 L
 H-H1-0.088000(PDBName=HA,ResName=ASP,ResNum=264_A)  0   -5.28723100    4.62893600    1.25688600 L
 H-H-0.293600(PDBName=H,ResName=ASP,ResNum=264_A)    0   -2.48031100    5.51243500    1.66479300 L
 H-H1-0.035200(PDBName=1HB,ResName=SER,ResNum=265_A)  0   -4.07293600    1.18119400   -1.44175800 L
 H-H1-0.035200(PDBName=2HB,ResName=SER,ResNum=265_A)  0   -4.95165800   -0.34065100   -1.23150800 L
 H-HO-0.427500(PDBName=HG,ResName=SER,ResNum=265_A)  0   -5.98175400    2.30445600   -1.37650900 L
 H-H1-0.084300(PDBName=HA,ResName=SER,ResNum=265_A)  0   -5.65339200    0.34325400    1.00940700 L
 H-H-0.271900(PDBName=H,ResName=SER,ResNum=265_A)    0   -5.68859300    2.58449000    1.32538500 L
 H-H1-0.069800(PDBName=1HA,ResName=GLY,ResNum=266_A)  0   -1.28367200    0.36668200    3.16999300 L
 H-H1-0.069800(PDBName=2HA,ResName=GLY,ResNum=266_A)  0   -1.62302600   -1.14954700    2.36540800 L
 H-H-0.271900(PDBName=H,ResName=GLY,ResNum=266_A)    0   -3.72157800    0.95470200    2.88422300 L
 H-HC-0.033900(PDBName=1HB,ResName=TRP,ResNum=267_A)  0   -4.83558900    0.40301700    5.84501700 L
 H-HC-0.033900(PDBName=2HB,ResName=TRP,ResNum=267_A)  0   -6.18059800   -0.70783400    5.73280000 L
 H-H4-0.206200(PDBName=HD1,ResName=TRP,ResNum=267_A)  0   -5.53696500   -2.25647400    8.52562800 L
 H-H-0.341200(PDBName=HE1,ResName=TRP,ResNum=267_A)  0   -5.79908200   -1.05016200   10.77456300 L
 H-HA-0.170000(PDBName=HE3,ResName=TRP,ResNum=267_A)  0   -5.59045200    2.56745700    6.83951500 L
 H-HA-0.144700(PDBName=HZ3,ResName=TRP,ResNum=267_A)  0   -5.90124600    4.45714400    8.43740900 L
 H-HA-0.157200(PDBName=HZ2,ResName=TRP,ResNum=267_A)  0   -6.13189500    1.65676500   11.70788700 L
 H-HA-0.141700(PDBName=HH2,ResName=TRP,ResNum=267_A)  0   -6.16138100    4.01485600   10.86389000 L
 H-H1-0.112300(PDBName=HA,ResName=TRP,ResNum=267_A)  0   -3.44784400   -1.58949700    6.66355200 L
 H-H-0.271900(PDBName=H,ResName=TRP,ResNum=267_A)    0   -4.31798100   -1.26564800    3.82579400 L
 H-HC-0.029500(PDBName=1HB,ResName=PHE,ResNum=268_A)  0   -2.26792300   -6.04348700    6.09624500 L
 H-HC-0.029500(PDBName=2HB,ResName=PHE,ResNum=268_A)  0   -3.39305800   -7.05772700    5.19515900 L
 H-HA-0.133000(PDBName=HD1,ResName=PHE,ResNum=268_A)  0   -4.85880400   -5.40509700    3.39473000 L
 H-HA-0.133000(PDBName=HD2,ResName=PHE,ResNum=268_A)  0   -0.78024900   -4.87950800    4.72082600 L
 H-HA-0.143000(PDBName=HE1,ResName=PHE,ResNum=268_A)  0   -4.37874900   -4.03898400    1.39243900 L
 H-HA-0.143000(PDBName=HE2,ResName=PHE,ResNum=268_A)  0   -0.30294700   -3.54123100    2.70904500 L
 H-HA-0.129700(PDBName=HZ,ResName=PHE,ResNum=268_A)  0   -2.09104100   -3.11363200    1.03144100 L
 H-H1-0.097800(PDBName=HA,ResName=PHE,ResNum=268_A)  0   -5.22014600   -5.58512000    5.67453500 L
 H-H-0.271900(PDBName=H,ResName=PHE,ResNum=268_A)    0   -3.15034000   -3.74965300    6.75486900 L
 H-HC-0.029500(PDBName=1HB,ResName=PHE,ResNum=319_A)  0    3.79237900   -5.79853100    7.98278400 L
 H-HC-0.029500(PDBName=2HB,ResName=PHE,ResNum=319_A)  0    3.37045400   -5.65484600    9.68081700 L
 H-HA-0.133000(PDBName=HD2,ResName=PHE,ResNum=319_A)  0    5.63596600   -4.17768200    7.04757600 L
 H-HA-0.133000(PDBName=HD1,ResName=PHE,ResNum=319_A)  0    4.97499600   -4.91111500   11.25788200 L
 H-HA-0.143000(PDBName=HE2,ResName=PHE,ResNum=319_A)  0    7.90209200   -3.35192500    7.55770700 L
 H-HA-0.143000(PDBName=HE1,ResName=PHE,ResNum=319_A)  0    7.26207900   -4.07252900   11.74990500 L
 H-HA-0.129700(PDBName=HZ,ResName=PHE,ResNum=319_A)  0    8.72532800   -3.28617400    9.88534800 L
 H-H1-0.097800(PDBName=HA,ResName=PHE,ResNum=319_A)  0    3.02906600   -3.55370000    7.51765000 L
 H-H-0.271900(PDBName=H,ResName=PHE,ResNum=319_A)    0    3.56075800   -2.84955200   10.03919500 L
 H-HC-0.029500(PDBName=1HB,ResName=PHE,ResNum=320_A)  0   -1.66669200   -7.45678800    9.83129200 L
 H-HC-0.029500(PDBName=2HB,ResName=PHE,ResNum=320_A)  0   -0.06149000   -7.31078500   10.52517000 L
 H-HA-0.133000(PDBName=HD1,ResName=PHE,ResNum=320_A)  0   -2.01889800   -8.19317200    7.52281900 L
 H-HA-0.133000(PDBName=HD2,ResName=PHE,ResNum=320_A)  0    1.93966900   -7.93751700    9.19831800 L
 H-HA-0.143000(PDBName=HE1,ResName=PHE,ResNum=320_A)  0   -1.14004600   -9.59256100    5.66300800 L
 H-HA-0.143000(PDBName=HE2,ResName=PHE,ResNum=320_A)  0    2.81902000   -9.32843000    7.33576000 L
 H-HA-0.129700(PDBName=HZ,ResName=PHE,ResNum=320_A)  0    1.27788100  -10.16378600    5.57294300 L
 H-H1-0.097800(PDBName=HA,ResName=PHE,ResNum=320_A)  0   -1.14741300   -5.48369100    8.35481600 L
 H-H-0.271900(PDBName=H,ResName=PHE,ResNum=320_A)    0    1.16067300   -4.97370700   10.17923500 L
 H-H1-0.069800(PDBName=1HA,ResName=GLY,ResNum=321_A)  0   -2.26746300   -2.69005800   11.76497700 L
 H-H1-0.069800(PDBName=2HA,ResName=GLY,ResNum=321_A)  0   -2.74931700   -1.76921000   10.34324400 L
 H-H-0.271900(PDBName=H,ResName=GLY,ResNum=321_A)    0   -1.84080500   -3.41181600    8.97901800 L
 H-HC--0.029700(PDBName=HB,ResName=VAL,ResNum=335_A)  0   -7.42927300    5.24986700    1.30729700 L
 H-HC-0.079100(PDBName=1HG1,ResName=VAL,ResNum=335_A)  0   -9.27927500    5.11616800   -0.35984300 L
 H-HC-0.079100(PDBName=2HG1,ResName=VAL,ResNum=335_A)  0  -10.32643800    4.39998900    0.88222900 L
 H-HC-0.079100(PDBName=3HG1,ResName=VAL,ResNum=335_A)  0   -8.86872300    3.54937700    0.31102500 L
 H-HC-0.079100(PDBName=1HG2,ResName=VAL,ResNum=335_A)  0   -8.36282800    7.22615500    2.44772600 L
 H-HC-0.079100(PDBName=2HG2,ResName=VAL,ResNum=335_A)  0  -10.00962900    6.67269300    2.09056700 L
 H-HC-0.079100(PDBName=3HG2,ResName=VAL,ResNum=335_A)  0   -8.91301400    7.15361100    0.77179300 L
 H-H1-0.096900(PDBName=HA,ResName=VAL,ResNum=335_A)  0   -9.57945100    4.54302600    3.35570000 L
 H-H-0.271900(PDBName=H,ResName=VAL,ResNum=335_A)    0   -6.65979400    4.90059600    3.89904400 L
 H-HC-0.017100(PDBName=1HB,ResName=GLN,ResNum=336_A)  0   -9.41813300    0.08713500    4.61244900 L
 H-HC-0.017100(PDBName=2HB,ResName=GLN,ResNum=336_A)  0   -7.71464900    0.45209100    4.33948700 L
 H-HC-0.035200(PDBName=1HG,ResName=GLN,ResNum=336_A)  0   -8.01161200   -1.93450300    4.72400200 L
 H-HC-0.035200(PDBName=2HG,ResName=GLN,ResNum=336_A)  0   -9.19726000   -2.05382400    3.43386100 L
 H-H-0.425100(PDBName=1HE2,ResName=GLN,ResNum=336_A)  0   -8.34539800   -2.91193900    1.50414800 L
 H-H-0.425100(PDBName=2HE2,ResName=GLN,ResNum=336_A)  0   -6.73099000   -2.44349000    0.98750200 L
 H-H1-0.085000(PDBName=HA,ResName=GLN,ResNum=336_A)  0   -8.10949200    0.56806400    1.89433000 L
 H-H-0.271900(PDBName=H,ResName=GLN,ResNum=336_A)    0  -10.10591200    2.41518900    2.97823500 L
 H-HC-0.033900(PDBName=1HB,ResName=TRP,ResNum=337_A)  0  -11.64756300   -1.61011000   -1.93598100 L
 H-HC-0.033900(PDBName=2HB,ResName=TRP,ResNum=337_A)  0   -9.92623600   -1.76600000   -1.67272700 L
 H-H4-0.206200(PDBName=HD1,ResName=TRP,ResNum=337_A)  0   -8.94888600   -0.08251000   -3.24680700 L
 H-H-0.341200(PDBName=HE1,ResName=TRP,ResNum=337_A)  0   -9.05146900    2.39509000   -3.62954800 L
 H-HA-0.170000(PDBName=HE3,ResName=TRP,ResNum=337_A)  0  -12.76282200    1.03668600    0.01231300 L
 H-HA-0.144700(PDBName=HZ3,ResName=TRP,ResNum=337_A)  0  -13.60021900    3.35569200    0.18932800 L
 H-HA-0.157200(PDBName=HZ2,ResName=TRP,ResNum=337_A)  0  -10.72647400    4.62083700   -2.75277800 L
 H-HA-0.141700(PDBName=HH2,ResName=TRP,ResNum=337_A)  0  -12.60394900    5.16019800   -1.19947100 L
 H-H1-0.112300(PDBName=HA,ResName=TRP,ResNum=337_A)  0  -12.00836500   -0.95225900    0.36687600 L
 H-H-0.271900(PDBName=H,ResName=TRP,ResNum=337_A)    0   -9.04734100   -0.74488700    0.47579000 L
 H-HC-0.045700(PDBName=1HB,ResName=LEU,ResNum=338_A)  0  -14.42781200   -4.70102900    1.52233700 L
 H-HC-0.045700(PDBName=2HB,ResName=LEU,ResNum=338_A)  0  -13.60808500   -6.21883500    1.87907800 L
 H-HC--0.036100(PDBName=HG,ResName=LEU,ResNum=338_A)  0  -12.88319100   -3.49079700    3.04191400 L
 H-HC-0.100000(PDBName=1HD1,ResName=LEU,ResNum=338_A)  0  -13.72205700   -4.43934000    5.13692200 L
 H-HC-0.100000(PDBName=2HD1,ResName=LEU,ResNum=338_A)  0  -14.99027000   -4.44489100    3.90073300 L
 H-HC-0.100000(PDBName=3HD1,ResName=LEU,ResNum=338_A)  0  -14.14230000   -5.95552000    4.30918100 L
 H-HC-0.100000(PDBName=1HD2,ResName=LEU,ResNum=338_A)  0  -11.41336100   -4.81438500    4.57907100 L
 H-HC-0.100000(PDBName=2HD2,ResName=LEU,ResNum=338_A)  0  -10.85621300   -4.83392400    2.91114600 L
 H-HC-0.100000(PDBName=3HD2,ResName=LEU,ResNum=338_A)  0  -11.69830300   -6.25453700    3.57470400 L
 H-H1-0.092200(PDBName=HA,ResName=LEU,ResNum=338_A)  0  -11.57117100   -5.42621100    0.78191200 L
 H-H-0.271900(PDBName=H,ResName=LEU,ResNum=338_A)    0  -13.05799700   -2.87770900    0.18403700 L
 H-HC-0.029500(PDBName=1HB,ResName=PHE,ResNum=339_A)  0  -14.53348100   -4.15188700   -4.55484900 L
 H-HC-0.029500(PDBName=2HB,ResName=PHE,ResNum=339_A)  0  -15.26147400   -5.02203100   -3.22462500 L
 H-HA-0.133000(PDBName=HD1,ResName=PHE,ResNum=339_A)  0  -15.63999300   -4.03210400   -1.05868200 L
 H-HA-0.133000(PDBName=HD2,ResName=PHE,ResNum=339_A)  0  -13.62196800   -1.80054600   -4.15064500 L
 H-HA-0.143000(PDBName=HE1,ResName=PHE,ResNum=339_A)  0  -15.87001800   -1.95253800    0.28560300 L
 H-HA-0.143000(PDBName=HE2,ResName=PHE,ResNum=339_A)  0  -13.85385900    0.26498900   -2.80858500 L
 H-HA-0.129700(PDBName=HZ,ResName=PHE,ResNum=339_A)  0  -14.97887200    0.19974100   -0.59457300 L
 H-H1-0.097800(PDBName=HA,ResName=PHE,ResNum=339_A)  0  -13.30974100   -6.19509900   -3.38508400 L
 H-H-0.271900(PDBName=H,ResName=PHE,ResNum=339_A)    0  -12.07778600   -4.09607300   -1.71460000 L
 H-HC-0.048800(PDBName=1HB,ResName=ASP,ResNum=340_A)  0   -9.57298300   -3.78972500   -2.73188500 H
 H-HC-0.048800(PDBName=2HB,ResName=ASP,ResNum=340_A)  0   -9.32272900   -5.47689100   -2.25932700 H
 H-H1-0.086400(PDBName=HA,ResName=ASP,ResNum=340_A)  0   -9.46686300   -4.36810900   -5.09341700 L
 H-H-0.271900(PDBName=H,ResName=ASP,ResNum=340_A)    0  -11.06875100   -6.49020600   -3.79284900 L
 H-HC--0.017300(PDBName=1HB,ResName=GLU,ResNum=341_A)  0   -5.21278600   -5.80572200   -6.44226200 L
 H-HC--0.017300(PDBName=2HB,ResName=GLU,ResNum=341_A)  0   -4.98458900   -7.25533300   -7.41635100 L
 H-HC--0.042500(PDBName=1HG,ResName=GLU,ResNum=341_A)  0   -7.25107400   -5.82513100   -8.50003800 L
 H-HC--0.042500(PDBName=2HG,ResName=GLU,ResNum=341_A)  0   -5.73312300   -6.26374900   -9.26788900 L
 H-H1-0.110500(PDBName=HA,ResName=GLU,ResNum=341_A)  0   -7.46587000   -7.72743300   -7.11217900 L
 H-H-0.293600(PDBName=H,ResName=GLU,ResNum=341_A)    0   -7.52224300   -5.18910900   -5.99516400 L
 H-HC-0.060300(PDBName=1HB,ResName=ALA,ResNum=342_A)  0   -3.43743200   -8.02760700   -3.60172900 L
 H-HC-0.060300(PDBName=2HB,ResName=ALA,ResNum=342_A)  0   -4.22164300   -7.12503500   -2.29589700 L
 H-HC-0.060300(PDBName=3HB,ResName=ALA,ResNum=342_A)  0   -3.59751100   -8.76647400   -1.99406000 L
 H-H1-0.082300(PDBName=HA,ResName=ALA,ResNum=342_A)  0   -5.25678700   -9.71103700   -3.53464800 L
 H-H-0.271900(PDBName=H,ResName=ALA,ResNum=342_A)    0   -6.12990300   -6.87475300   -3.96810300 L
 H-HC-0.017100(PDBName=1HB,ResName=GLN,ResNum=343_A)  0   -7.95035900   -5.55618000   -0.24411000 L
 H-HC-0.017100(PDBName=2HB,ResName=GLN,ResNum=343_A)  0   -6.53007500   -6.08668000    0.64801600 L
 H-HC-0.035200(PDBName=1HG,ResName=GLN,ResNum=343_A)  0   -8.15198600   -5.07331700    2.13729900 L
 H-HC-0.035200(PDBName=2HG,ResName=GLN,ResNum=343_A)  0   -9.41300600   -6.16808500    1.61571600 L
 H-H-0.425100(PDBName=1HE2,ResName=GLN,ResNum=343_A)  0   -8.20208600   -8.82399900    3.70998100 L
 H-H-0.425100(PDBName=2HE2,ResName=GLN,ResNum=343_A)  0   -9.15712600   -8.50149500    2.23859700 L
 H-H1-0.085000(PDBName=HA,ResName=GLN,ResNum=343_A)  0   -7.28880900   -8.41943100    0.53495100 L
 H-H-0.271900(PDBName=H,ResName=GLN,ResNum=343_A)    0   -6.56881900   -6.86390700   -1.81375900 L
 H-H1-0.035200(PDBName=1HB,ResName=SER,ResNum=388_A)  0   -9.91980600    0.25695600   -6.65957000 L
 H-H1-0.035200(PDBName=2HB,ResName=SER,ResNum=388_A)  0  -10.36294700   -0.16774700   -8.31948100 L
 H-HO-0.427500(PDBName=HG,ResName=SER,ResNum=388_A)  0   -7.75778900    0.40788100   -7.31487300 L
 H-H1-0.084300(PDBName=HA,ResName=SER,ResNum=388_A)  0   -8.91707100   -2.26366700   -8.05749100 L
 H-H-0.271900(PDBName=H,ResName=SER,ResNum=388_A)    0  -11.07346300   -2.56440500   -6.10972000 L
 H-HC-0.036700(PDBName=1HB,ResName=HIS,ResNum=389_A)  0   -4.52093300   -2.40380400   -5.91197000 H
 H-HC-0.036700(PDBName=2HB,ResName=HIS,ResNum=389_A)  0   -5.51998900   -3.58897900   -5.07271500 H
 H-H4-0.186200(PDBName=HD2,ResName=HIS,ResNum=389_A)  0   -2.19109200   -1.89500800   -4.32359000 H
 H-H5-0.143500(PDBName=HE1,ResName=HIS,ResNum=389_A)  0   -3.90424700   -2.85412600   -0.59504700 H
 H-H1-0.136000(PDBName=HA,ResName=HIS,ResNum=389_A)  0   -6.81724000   -1.61462400   -4.09407300 L
 H-H-0.271900(PDBName=H,ResName=HIS,ResNum=389_A)    0   -6.93519100   -2.25703100   -7.00947100 L
 H-HC--0.017300(PDBName=1HB,ResName=GLU,ResNum=390_A)  0   -3.71430400    3.45497600   -4.97611900 L
 H-HC--0.017300(PDBName=2HB,ResName=GLU,ResNum=390_A)  0   -4.36884000    2.46446300   -6.26262300 L
 H-HC--0.042500(PDBName=1HG,ResName=GLU,ResNum=390_A)  0   -1.85094500    2.25456400   -5.16733400 L
 H-HC--0.042500(PDBName=2HG,ResName=GLU,ResNum=390_A)  0   -2.67923300    1.00531900   -4.25655200 L
 H-H1-0.110500(PDBName=HA,ResName=GLU,ResNum=390_A)  0   -4.78897400    2.23072900   -3.29754400 L
 H-H-0.293600(PDBName=H,ResName=GLU,ResNum=390_A)    0   -5.05619200   -0.00374400   -3.55600700 L
 H-HC-0.018700(PDBName=HB,ResName=ILE,ResNum=391_A)  0   -8.88922800    4.61658600   -4.20824600 L
 H-HC-0.088200(PDBName=1HG2,ResName=ILE,ResNum=391_A)  0   -9.01574400    6.27229100   -2.42534800 L
 H-HC-0.088200(PDBName=2HG2,ResName=ILE,ResNum=391_A)  0   -7.60965900    7.13435600   -3.05536600 L
 H-HC-0.088200(PDBName=3HG2,ResName=ILE,ResNum=391_A)  0   -7.43670700    5.49682000   -2.38080800 L
 H-HC-0.023600(PDBName=1HG1,ResName=ILE,ResNum=391_A)  0   -8.76328800    7.47925400   -5.24017600 L
 H-HC-0.023600(PDBName=2HG1,ResName=ILE,ResNum=391_A)  0   -9.21293000    6.10299300   -6.24729900 L
 H-HC-0.018600(PDBName=1HD1,ResName=ILE,ResNum=391_A)  0  -11.19511400    7.26813100   -5.45418700 L
 H-HC-0.018600(PDBName=2HD1,ResName=ILE,ResNum=391_A)  0  -10.72429900    7.01242300   -3.76665500 L
 H-HC-0.018600(PDBName=3HD1,ResName=ILE,ResNum=391_A)  0  -11.14229200    5.62179000   -4.80326500 L
 H-H1-0.086900(PDBName=HA,ResName=ILE,ResNum=391_A)  0   -7.36529800    4.71703400   -6.05720300 L
 H-H-0.271900(PDBName=H,ResName=ILE,ResNum=391_A)    0   -5.36493400    4.47350700   -3.96935900 L
 H-HC-0.018700(PDBName=HB,ResName=ILE,ResNum=392_A)  0   -4.11209300   10.12217600   -3.94616600 L
 H-HC-0.088200(PDBName=1HG2,ResName=ILE,ResNum=392_A)  0   -5.26936600    9.98602600   -1.85469200 L
 H-HC-0.088200(PDBName=2HG2,ResName=ILE,ResNum=392_A)  0   -6.44934800    9.61580800   -3.11121500 L
 H-HC-0.088200(PDBName=3HG2,ResName=ILE,ResNum=392_A)  0   -5.74635800    8.30156300   -2.13639600 L
 H-HC-0.023600(PDBName=1HG1,ResName=ILE,ResNum=392_A)  0   -2.40815300    8.29560500   -3.75411300 L
 H-HC-0.023600(PDBName=2HG1,ResName=ILE,ResNum=392_A)  0   -3.46145800    7.49219500   -2.58123900 L
 H-HC-0.018600(PDBName=1HD1,ResName=ILE,ResNum=392_A)  0   -2.24274500   10.25920900   -2.23211000 L
 H-HC-0.018600(PDBName=2HD1,ResName=ILE,ResNum=392_A)  0   -1.64218600    8.75611000   -1.50054700 L
 H-HC-0.018600(PDBName=3HD1,ResName=ILE,ResNum=392_A)  0   -3.22218600    9.38170500   -1.02789500 L
 H-H1-0.086900(PDBName=HA,ResName=ILE,ResNum=392_A)  0   -5.78650700    8.97959700   -5.22627700 L
 H-H-0.271900(PDBName=H,ResName=ILE,ResNum=392_A)    0   -5.27432400    6.57524400   -3.75479800 L
 H-HC-0.018700(PDBName=HB,ResName=ILE,ResNum=393_A)  0   -0.50615100    6.44923700   -8.27758800 L
 H-HC-0.088200(PDBName=1HG2,ResName=ILE,ResNum=393_A)  0    0.04703200    8.15572900   -6.53273800 L
 H-HC-0.088200(PDBName=2HG2,ResName=ILE,ResNum=393_A)  0    0.83487200    6.59985100   -6.28779900 L
 H-HC-0.088200(PDBName=3HG2,ResName=ILE,ResNum=393_A)  0   -0.57108400    7.04391000   -5.29419100 L
 H-HC-0.023600(PDBName=1HG1,ResName=ILE,ResNum=393_A)  0   -1.89071600    4.96790000   -5.99271300 L
 H-HC-0.023600(PDBName=2HG1,ResName=ILE,ResNum=393_A)  0   -2.10892800    4.61346100   -7.70909800 L
 H-HC-0.018600(PDBName=1HD1,ResName=ILE,ResNum=393_A)  0    0.36646500    4.18349500   -7.89747200 L
 H-HC-0.018600(PDBName=2HD1,ResName=ILE,ResNum=393_A)  0    0.46752100    4.31871500   -6.12370100 L
 H-HC-0.018600(PDBName=3HD1,ResName=ILE,ResNum=393_A)  0   -0.50938700    3.04520300   -6.86685700 L
 H-H1-0.086900(PDBName=HA,ResName=ILE,ResNum=393_A)  0   -1.90648000    8.37128000   -7.75201900 L
 H-H-0.271900(PDBName=H,ResName=ILE,ResNum=393_A)    0   -3.08266800    6.72305600   -5.63886000 L
 H-HC-0.032700(PDBName=1HB,ResName=ARG,ResNum=394_A)  0   -6.38826500    4.69075400   -8.56638500 L
 H-HC-0.032700(PDBName=2HB,ResName=ARG,ResNum=394_A)  0   -6.50374100    4.32821800  -10.29437600 L
 H-HC-0.028500(PDBName=1HG,ResName=ARG,ResNum=394_A)  0   -4.26894700    3.46144600   -8.41705700 L
 H-HC-0.028500(PDBName=2HG,ResName=ARG,ResNum=394_A)  0   -4.22488800    3.24586500  -10.17448800 L
 H-H1-0.068700(PDBName=1HD,ResName=ARG,ResNum=394_A)  0   -6.25352400    1.85567200  -10.09333500 L
 H-H1-0.068700(PDBName=2HD,ResName=ARG,ResNum=394_A)  0   -6.37526100    2.11582900   -8.33966400 L
 H-H-0.345600(PDBName=HE,ResName=ARG,ResNum=394_A)   0   -3.86874700    1.08394700   -8.53439300 L
 H-H-0.447800(PDBName=1HH2,ResName=ARG,ResNum=394_A)  0   -3.44024200   -0.88671000   -7.95019500 L
 H-H-0.447800(PDBName=2HH2,ResName=ARG,ResNum=394_A)  0   -4.35514700   -2.25722400   -8.55147000 L
 H-H-0.447800(PDBName=1HH1,ResName=ARG,ResNum=394_A)  0   -6.96615900   -0.27323300   -9.38038600 L
 H-H-0.447800(PDBName=2HH1,ResName=ARG,ResNum=394_A)  0   -6.31520800   -1.88869300   -9.21904100 L
 H-H1-0.156000(PDBName=HA,ResName=ARG,ResNum=394_A)  0   -4.38552600    5.61040400  -10.68154100 L
 H-H-0.274700(PDBName=H,ResName=ARG,ResNum=394_A)    0   -4.51078500    6.09155500   -7.74963400 L
 H-HC-0.112300(PDBName=1HH3,ResName=ACE,ResNum=122_A)  0    4.33497500   14.82846800    1.95286900 L
 H-HC-0.112300(PDBName=2HH3,ResName=ACE,ResNum=122_A)  0    5.23289900   14.72653100    0.42094900 L
 H-HC-0.112300(PDBName=3HH3,ResName=ACE,ResNum=122_A)  0    5.76849100   13.78253100    1.84116400 L
 H-H-0.271900(PDBName=H,ResName=NME,ResNum=130_A)    0    9.53023300   -7.73306500   -2.31198800 L
 H-H1-0.097600(PDBName=1HH3,ResName=NME,ResNum=130_A)  0   11.04329000   -9.15170900   -3.50798000 L
 H-H1-0.097600(PDBName=2HH3,ResName=NME,ResNum=130_A)  0    9.56630200  -10.13229900   -3.46191500 L
 H-H1-0.097600(PDBName=3HH3,ResName=NME,ResNum=130_A)  0    9.93821100   -9.16225600   -4.89819500 L
 H-HC-0.112300(PDBName=1HH3,ResName=ACE,ResNum=138_A)  0   13.15778600   -6.21808000   -0.76289900 L
 H-HC-0.112300(PDBName=2HH3,ResName=ACE,ResNum=138_A)  0   11.62465700   -7.11203800   -0.93763100 L
 H-HC-0.112300(PDBName=3HH3,ResName=ACE,ResNum=138_A)  0   13.07630700   -7.94110000   -0.33932700 L
 H-H-0.271900(PDBName=H,ResName=NME,ResNum=140_A)    0   14.15668300   -4.48005900   -3.67530400 L
 H-H1-0.097600(PDBName=1HH3,ResName=NME,ResNum=140_A)  0   15.42288700   -2.94689300   -5.57519400 L
 H-H1-0.097600(PDBName=2HH3,ResName=NME,ResNum=140_A)  0   15.95648800   -3.01889400   -3.88562400 L
 H-H1-0.097600(PDBName=3HH3,ResName=NME,ResNum=140_A)  0   16.68512100   -4.10055600   -5.09586800 L
 H-HC-0.112300(PDBName=1HH3,ResName=ACE,ResNum=145_A)  0   12.90305000    4.22012500   -6.95541600 L
 H-HC-0.112300(PDBName=2HH3,ResName=ACE,ResNum=145_A)  0   11.94719400    3.85566300   -5.49321200 L
 H-HC-0.112300(PDBName=3HH3,ResName=ACE,ResNum=145_A)  0   11.14136800    4.48308300   -6.94364700 L
 H-H-0.271900(PDBName=H,ResName=NME,ResNum=147_A)    0   12.44181800    0.25809000   -6.79325000 L
 H-H1-0.097600(PDBName=1HH3,ResName=NME,ResNum=147_A)  0   12.74919300   -2.28496100   -5.70358700 L
 H-H1-0.097600(PDBName=2HH3,ResName=NME,ResNum=147_A)  0   13.96160700   -1.51767400   -6.74601000 L
 H-H1-0.097600(PDBName=3HH3,ResName=NME,ResNum=147_A)  0   12.71922900   -2.56834500   -7.46285900 L
 H-HC-0.112300(PDBName=1HH3,ResName=ACE,ResNum=181_A)  0   12.14519200    6.54215600   -3.64850600 L
 H-HC-0.112300(PDBName=2HH3,ResName=ACE,ResNum=181_A)  0   10.53502900    6.80731700   -2.93679700 L
 H-HC-0.112300(PDBName=3HH3,ResName=ACE,ResNum=181_A)  0   10.69038900    5.94996400   -4.48937000 L
 H-H-0.271900(PDBName=H,ResName=NME,ResNum=189_A)    0   11.26587500   -3.38201000    4.60708500 L
 H-H1-0.097600(PDBName=1HH3,ResName=NME,ResNum=189_A)  0   10.66780000   -4.78530900    6.99656100 L
 H-H1-0.097600(PDBName=2HH3,ResName=NME,ResNum=189_A)  0   12.16502300   -4.95878600    6.04614000 L
 H-H1-0.097600(PDBName=3HH3,ResName=NME,ResNum=189_A)  0   12.06070500   -3.73292200    7.33774200 L
 H-HC-0.112300(PDBName=1HH3,ResName=ACE,ResNum=228_A)  0    1.14891300   13.67497100    5.26672900 L
 H-HC-0.112300(PDBName=2HH3,ResName=ACE,ResNum=228_A)  0    1.64902000   13.93233100    3.57580900 L
 H-HC-0.112300(PDBName=3HH3,ResName=ACE,ResNum=228_A)  0    2.49894400   12.73401500    4.58582700 L
 H-H-0.271900(PDBName=H,ResName=NME,ResNum=241_A)    0    4.66516800    4.60021000    9.13738700 L
 H-H1-0.097600(PDBName=1HH3,ResName=NME,ResNum=241_A)  0    5.48116300    6.70256500    9.65056600 L
 H-H1-0.097600(PDBName=2HH3,ResName=NME,ResNum=241_A)  0    4.90284200    6.36640400   11.29987800 L
 H-H1-0.097600(PDBName=3HH3,ResName=NME,ResNum=241_A)  0    6.56818500    5.93799100   10.84066900 L
 H-HC-0.112300(PDBName=1HH3,ResName=ACE,ResNum=261_A)  0   -1.39007900   10.02217400    8.40110900 L
 H-HC-0.112300(PDBName=2HH3,ResName=ACE,ResNum=261_A)  0   -1.84440200   11.54761300    7.59848800 L
 H-HC-0.112300(PDBName=3HH3,ResName=ACE,ResNum=261_A)  0   -0.52347500   10.54666800    6.94068600 L
 H-H-0.271900(PDBName=H,ResName=NME,ResNum=269_A)    0   -6.38548800   -6.70492700    7.02385100 L
 H-H1-0.097600(PDBName=1HH3,ResName=NME,ResNum=269_A)  0   -7.11663400   -7.65996500    9.05798000 L
 H-H1-0.097600(PDBName=2HH3,ResName=NME,ResNum=269_A)  0   -5.74847100   -8.73688800    8.68590700 L
 H-H1-0.097600(PDBName=3HH3,ResName=NME,ResNum=269_A)  0   -5.52089000   -7.36204600    9.78394700 L
 H-HC-0.112300(PDBName=1HH3,ResName=ACE,ResNum=318_A)  0    1.08505000   -0.74211500   11.22475400 L
 H-HC-0.112300(PDBName=2HH3,ResName=ACE,ResNum=318_A)  0    2.72524800   -1.37050000   11.49943400 L
 H-HC-0.112300(PDBName=3HH3,ResName=ACE,ResNum=318_A)  0    2.43654300   -0.07774400   10.30362000 L
 H-H-0.271900(PDBName=H,ResName=NME,ResNum=322_A)    0   -4.15013900   -4.68774500    9.81036500 L
 H-H1-0.097600(PDBName=1HH3,ResName=NME,ResNum=322_A)  0   -6.30091600   -5.39507500   11.12226800 L
 H-H1-0.097600(PDBName=2HH3,ResName=NME,ResNum=322_A)  0   -6.80404900   -3.71947900   10.81802800 L
 H-H1-0.097600(PDBName=3HH3,ResName=NME,ResNum=322_A)  0   -6.53665500   -4.81871700    9.45446100 L
 H-HC-0.112300(PDBName=1HH3,ResName=ACE,ResNum=334_A)  0   -7.31827000    6.95186700    6.70220000 L
 H-HC-0.112300(PDBName=2HH3,ResName=ACE,ResNum=334_A)  0   -6.26456600    7.12552100    5.27865500 L
 H-HC-0.112300(PDBName=3HH3,ResName=ACE,ResNum=334_A)  0   -6.29056800    5.59446100    6.18514500 L
 H-H-0.271900(PDBName=H,ResName=NME,ResNum=344_A)    0   -8.94436800   -8.02378700   -2.44586200 L
 H-H1-0.097600(PDBName=1HH3,ResName=NME,ResNum=344_A)  0  -11.02711600   -8.70709600   -3.16195300 L
 H-H1-0.097600(PDBName=2HH3,ResName=NME,ResNum=344_A)  0  -11.69990300   -7.94346200   -1.69290000 L
 H-H1-0.097600(PDBName=3HH3,ResName=NME,ResNum=344_A)  0  -11.13789300   -9.62334900   -1.64652200 L
 H-HC-0.112300(PDBName=1HH3,ResName=ACE,ResNum=387_A)  0  -13.35630900   -2.84096700   -6.90570300 L
 H-HC-0.112300(PDBName=2HH3,ResName=ACE,ResNum=387_A)  0  -13.48780500   -3.53492900   -8.54016700 L
 H-HC-0.112300(PDBName=3HH3,ResName=ACE,ResNum=387_A)  0  -12.64328200   -4.43879200   -7.26112500 L
 H-H-0.271900(PDBName=H,ResName=NME,ResNum=395_A)    0   -6.23410400    7.55906500   -8.44046800 L
 H-H1-0.097600(PDBName=1HH3,ResName=NME,ResNum=395_A)  0   -8.28540900    8.50982200  -10.19175800 L
 H-H1-0.097600(PDBName=2HH3,ResName=NME,ResNum=395_A)  0   -7.67501400    9.35622400   -8.74609700 L
 H-H1-0.097600(PDBName=3HH3,ResName=NME,ResNum=395_A)  0   -6.87989300    9.59014800  -10.32139500 L
 H-HC-0.047521(PDBName=1H04,ResName=SRK,ResNum=508_A)  0   -0.23304100   -3.41906500   -4.20105400 H
 H-HC-0.047521(PDBName=2H04,ResName=SRK,ResNum=508_A)  0    1.29626700   -4.11334100   -3.67473600 H
 H-HC-0.012231(PDBName=1H05,ResName=SRK,ResNum=508_A)  0   -1.36618300   -4.43749000   -2.20762600 H
 H-HC-0.012231(PDBName=2H05,ResName=SRK,ResNum=508_A)  0   -0.68290500   -5.61617500   -3.31178300 H
 H-H1-0.050278(PDBName=1H09,ResName=SRK,ResNum=508_A)  0   -2.34229800   -5.36200600   -0.42221300 H
 H-H1-0.050278(PDBName=2H09,ResName=SRK,ResNum=508_A)  0   -2.08254000   -6.70349600   -1.55045700 H
 H-HC-0.052672(PDBName=1H10,ResName=SRK,ResNum=508_A)  0   -3.02377400   -7.04124300    1.10967500 H
 H-HC-0.052672(PDBName=2H10,ResName=SRK,ResNum=508_A)  0   -2.21932800   -8.32135700    0.19713300 H
 H-HA-0.129837(PDBName=H12,ResName=SRK,ResNum=508_A)  0   -1.45145100   -8.14321700    3.28623100 H
 H-HA-0.123649(PDBName=H13,ResName=SRK,ResNum=508_A)  0    0.75661700   -7.70976500    4.37090800 H
 H-HA-0.139863(PDBName=H14,ResName=SRK,ResNum=508_A)  0    2.53475200   -6.54415800    3.13386700 H
 H-HA-0.150660(PDBName=H15,ResName=SRK,ResNum=508_A)  0    2.15884800   -5.75473600    0.79405600 H
 H-H1-0.049473(PDBName=1H,ResName=SRK,ResNum=508_A)  0    0.46010600   -2.06864900    0.77638800 H
 H-H1-0.049473(PDBName=2H,ResName=SRK,ResNum=508_A)  0    1.67098800   -3.00563800   -0.15871800 H
 H-H1-0.049473(PDBName=3H,ResName=SRK,ResNum=508_A)  0    0.19070800   -3.79858200    0.43218700 H
 H-HW-0.417000(PDBName=1H,ResName=HOH,ResNum=630_A)  0   -7.13700100   -0.04637300   -0.97493600 L
 H-HW-0.417000(PDBName=2H,ResName=HOH,ResNum=630_A)  0   -7.57223800   -1.40331900   -1.51552600 L
 H-HW-0.417000(PDBName=1H,ResName=HOH,ResNum=641_A)  0   -1.31645000   -2.37465500    6.49847000 L
 H-HW-0.417000(PDBName=2H,ResName=HOH,ResNum=641_A)  0   -0.56740800   -3.59384500    7.01258200 L
 H-HW-0.417000(PDBName=1H,ResName=HOH,ResNum=664_A)  0   -4.62096200    3.17058600    4.05213400 L
 H-HW-0.417000(PDBName=2H,ResName=HOH,ResNum=664_A)  0   -5.57713400    2.09994100    3.59935400 L
 H-HW-0.417000(PDBName=1H,ResName=HOH,ResNum=673_A)  0   -7.23761300   -4.55236200    5.91756600 L
 H-HW-0.417000(PDBName=2H,ResName=HOH,ResNum=673_A)  0   -7.54643200   -5.86031900    5.20611900 L
 H-HW-0.417000(PDBName=1H,ResName=HOH,ResNum=679_A)  0   -0.88157000   -1.19456200   -8.31976600 L
 H-HW-0.417000(PDBName=2H,ResName=HOH,ResNum=679_A)  0   -1.71510800   -1.46199400   -7.08157800 L
 H-HW-0.417000(PDBName=1H,ResName=HOH,ResNum=680_A)  0   -2.93872300   -4.37234200   -7.94318800 L
 H-HW-0.417000(PDBName=2H,ResName=HOH,ResNum=680_A)  0   -1.66039600   -3.57596200   -7.71270800 L
 H-HW-0.417000(PDBName=1H,ResName=HOH,ResNum=683_A)  0    0.25519900   -1.33595500   -4.80921200 H
 H-HW-0.417000(PDBName=2H,ResName=HOH,ResNum=683_A)  0    0.06900400   -1.48220300   -6.40202400 H
 H-HO-0.474700(PDBName=HD1,ResName=HIS,ResNum=389_A)  0   -6.14694100   -3.09046800   -2.36744600 H

 1 2 1.0 893 1.0 894 1.0 895 1.0
 2 3 2.0 4 1.5
 3
 4 5 1.0 508 1.0
 5 6 1.0 8 1.0 507 1.0
 6 7 2.0 15 1.5
 7
 8 9 1.0 500 1.0 501 1.0
 9 10 1.5 11 1.5
 10 12 1.5 502 1.0
 11 13 1.5 503 1.0
 12 14 1.5 504 1.0
 13 14 1.5 505 1.0
 14 506 1.0
 15 16 1.0 519 1.0
 16 17 1.0 19 1.0 518 1.0
 17 18 2.0 23 1.5
 18
 19 20 1.0 509 1.0 510 1.0
 20 21 1.0 22 1.0 511 1.0
 21 512 1.0 513 1.0 514 1.0
 22 515 1.0 516 1.0 517 1.0
 23 24 1.0 525 1.0
 24 25 1.0 27 1.0 524 1.0
 25 26 2.0 32 1.5
 26
 27 28 1.0 520 1.0 521 1.0
 28 29 1.0 522 1.0 523 1.0
 29 30 2.0 31 2.0
 30
 31
 32 33 1.0 528 1.0
 33 34 1.0 526 1.0 527 1.0
 34 35 2.0 36 1.5
 35
 36 37 1.0 531 1.0
 37 38 1.0 529 1.0 530 1.0
 38 39 2.0 40 1.5
 39
 40 41 1.0 541 1.0
 41 42 1.0 44 1.0 540 1.0
 42 43 2.0 54 1.5
 43
 44 45 1.0 532 1.0 533 1.0
 45 46 2.0 47 1.0
 46 48 1.0 534 1.0
 47 49 1.5 50 1.5
 48 49 1.5 535 1.0
 49 51 1.5
 50 52 1.5 536 1.0
 51 53 1.5 538 1.0
 52 53 1.5 537 1.0
 53 539 1.0
 54 55 1.0 550 1.0
 55 56 1.0 58 1.0 549 1.0
 56 57 2.0 66 1.5
 57
 58 59 1.0 542 1.0 543 1.0
 59 60 1.5 61 1.5
 60 62 1.5 544 1.0
 61 63 1.5 545 1.0
 62 64 1.5 546 1.0
 63 64 1.5 547 1.0
 64 65 1.0
 65 548 1.0
 66 67 1.0 896 1.0
 67 897 1.0 898 1.0 899 1.0
 68 69 1.0 900 1.0 901 1.0 902 1.0
 69 70 2.0 71 1.5
 70
 71 72 1.0 563 1.0
 72 73 1.0 75 1.0 562 1.0
 73 74 2.0 82 1.5
 74
 75 76 1.0 551 1.0 552 1.0
 76 77 1.0 553 1.0 554 1.0
 77 78 1.0 555 1.0 556 1.0
 78 79 2.0 557 1.0
 79 80 2.0 81 2.0
 80 558 1.0 559 1.0
 81 560 1.0 561 1.0
 82 83 1.0 903 1.0
 83 904 1.0 905 1.0 906 1.0
 84 85 1.0 907 1.0 908 1.0 909 1.0
 85 86 2.0 87 1.5
 86
 87 88 1.0 574 1.0
 88 89 1.0 91 1.0 573 1.0
 89 90 2.0 95 1.5
 90
 91 92 1.0 564 1.0 565 1.0
 92 93 1.0 94 1.0 566 1.0
 93 567 1.0 568 1.0 569 1.0
 94 570 1.0 571 1.0 572 1.0
 95 96 1.0 910 1.0
 96 911 1.0 912 1.0 913 1.0
 97 98 1.0 914 1.0 915 1.0 916 1.0
 98 99 2.0 100 1.5
 99
 100 101 1.0 583 1.0
 101 102 1.0 104 1.0 582 1.0
 102 103 2.0 112 1.5
 103
 104 105 1.0 575 1.0 576 1.0
 105 106 1.5 107 1.5
 106 108 1.5 578 1.0
 107 109 1.5 577 1.0
 108 110 1.5 580 1.0
 109 110 1.5 579 1.0
 110 111 1.0
 111 581 1.0
 112 113 1.0 588 1.0
 113 114 1.0 116 1.0 587 1.0
 114 115 2.0 118 1.5
 115
 116 117 1.0 584 1.0 585 1.0
 117 586 1.0
 118 119 1.0 593 1.0
 119 120 1.0 122 1.0 592 1.0
 120 121 2.0 124 1.5
 121
 122 123 1.0 589 1.0 590 1.0
 123 591 1.0
 124 125 1.0 598 1.0
 125 126 1.0 128 1.0 597 1.0
 126 127 2.0 130 1.5
 127
 128 129 1.0 594 1.0 595 1.0
 129 596 1.0
 130 131 1.0 602 1.0
 131 132 1.0 134 1.0 601 1.0
 132 133 2.0 138 1.5
 133
 134 135 1.0 599 1.0 600 1.0
 135 136 2.0 137 2.0
 136
 137
 138 139 1.0 611 1.0
 139 140 1.0 142 1.0 610 1.0
 140 141 2.0 145 1.5
 141
 142 143 1.0 144 1.0 603 1.0
 143 607 1.0 608 1.0 609 1.0
 144 604 1.0 605 1.0 606 1.0
 145 146 1.0 621 1.0
 146 147 1.0 149 1.0 620 1.0
 147 148 2.0 159 1.5
 148
 149 150 1.0 612 1.0 613 1.0
 150 151 2.0 152 1.0
 151 153 1.5 614 1.0
 152 154 1.5 155 1.5
 153 154 1.5 615 1.0
 154 156 1.5
 155 157 1.5 616 1.0
 156 158 1.5 618 1.0
 157 158 1.5 617 1.0
 158 619 1.0
 159 160 1.0 917 1.0
 160 918 1.0 919 1.0 920 1.0
 161 162 1.0 921 1.0 922 1.0 923 1.0
 162 163 2.0 164 1.5
 163
 164 165 1.0 626 1.0
 165 166 1.0 168 1.0 625 1.0
 166 167 2.0 169 1.5
 167
 168 622 1.0 623 1.0 624 1.0
 169 170 1.0 629 1.0
 170 171 1.0 627 1.0 628 1.0
 171 172 2.0 173 1.5
 172
 173 174 1.0 634 1.0
 174 175 1.0 177 1.0 633 1.0
 175 176 2.0 179 1.5
 176
 177 178 1.0 630 1.0 631 1.0
 178 632 1.0
 179 180 1.0 639 1.0
 180 181 1.0 183 1.0 638 1.0
 181 182 2.0 185 1.5
 182
 183 184 1.0 635 1.0 636 1.0
 184 476 1.0
 185 186 1.0 644 1.0
 186 187 1.0 189 1.0 643 1.0
 187 188 2.0 190 1.5
 188
 189 640 1.0 641 1.0 642 1.0
 190 191 1.0 647 1.0
 191 192 1.0 645 1.0 646 1.0
 192 193 2.0 194 1.5
 193
 194 195 1.0 650 1.0
 195 196 1.0 648 1.0 649 1.0
 196 197 2.0 198 1.5
 197
 198 199 1.0 657 1.0
 199 200 1.0 202 1.0 656 1.0
 200 201 2.0 205 1.5
 201
 202 203 1.0 204 1.0 651 1.0
 203 655 1.0
 204 652 1.0 653 1.0 654 1.0
 205 206 1.0 660 1.0
 206 207 1.0 658 1.0 659 1.0
 207 208 2.0 209 1.5
 208
 209 210 1.0 669 1.0
 210 211 1.0 213 1.0 668 1.0
 211 212 2.0 216 1.5
 212
 213 214 1.0 215 1.0 661 1.0
 214 665 1.0 666 1.0 667 1.0
 215 662 1.0 663 1.0 664 1.0
 216 217 1.0 680 1.0
 217 218 1.0 220 1.0 679 1.0
 218 219 2.0 224 1.5
 219
 220 221 1.0 670 1.0 671 1.0
 221 222 1.0 223 1.0 672 1.0
 222 673 1.0 674 1.0 675 1.0
 223 676 1.0 677 1.0 678 1.0
 224 225 1.0 691 1.0
 225 226 1.0 228 1.0 690 1.0
 226 227 2.0 232 1.5
 227
 228 229 1.0 681 1.0 682 1.0
 229 230 1.0 231 1.0 683 1.0
 230 684 1.0 685 1.0 686 1.0
 231 687 1.0 688 1.0 689 1.0
 232 233 1.0 924 1.0
 233 925 1.0 926 1.0 927 1.0
 234 235 1.0 928 1.0 929 1.0 930 1.0
 235 236 2.0 237 1.5
 236
 237 238 1.0 702 1.0
 238 239 1.0 241 1.0 701 1.0
 239 240 2.0 245 1.5
 240
 241 242 1.0 692 1.0 693 1.0
 242 243 1.0 244 1.0 694 1.0
 243 695 1.0 696 1.0 697 1.0
 244 698 1.0 699 1.0 700 1.0
 245 246 1.0 707 1.0
 246 247 1.0 249 1.0 706 1.0
 247 248 2.0 250 1.5
 248
 249 703 1.0 704 1.0 705 1.0
 250 251 1.0 711 1.0
 251 252 1.0 254 1.0 710 1.0
 252 253 2.0 258 1.5
 253
 254 255 1.0 708 1.0 709 1.0
 255 256 2.0 257 2.0
 256
 257
 258 259 1.0 716 1.0
 259 260 1.0 262 1.0 715 1.0
 260 261 2.0 264 1.5
 261
 262 263 1.0 712 1.0 713 1.0
 263 714 1.0
 264 265 1.0 719 1.0
 265 266 1.0 717 1.0 718 1.0
 266 267 2.0 268 1.5
 267
 268 269 1.0 729 1.0
 269 270 1.0 272 1.0 728 1.0
 270 271 2.0 282 1.5
 271
 272 273 1.0 720 1.0 721 1.0
 273 274 2.0 275 1.0
 274 276 1.0 722 1.0
 275 277 1.5 278 1.5
 276 277 1.5 723 1.0
 277 279 1.5
 278 280 1.5 724 1.0
 279 281 1.5 726 1.0
 280 281 1.5 725 1.0
 281 727 1.0
 282 283 1.0 738 1.0
 283 284 1.0 286 1.0 737 1.0
 284 285 2.0 293 1.5
 285
 286 287 1.0 730 1.0 731 1.0
 287 288 1.5 289 1.5
 288 290 1.5 732 1.0
 289 291 1.5 733 1.0
 290 292 1.5 734 1.0
 291 292 1.5 735 1.0
 292 736 1.0
 293 294 1.0 931 1.0
 294 932 1.0 933 1.0 934 1.0
 295 296 1.0 935 1.0 936 1.0 937 1.0
 296 297 2.0 298 1.5
 297
 298 299 1.0 747 1.0
 299 300 1.0 302 1.0 746 1.0
 300 301 2.0 309 1.5
 301
 302 303 1.0 739 1.0 740 1.0
 303 304 1.5 305 1.5
 304 306 1.5 742 1.0
 305 307 1.5 741 1.0
 306 308 1.5 744 1.0
 307 308 1.5 743 1.0
 308 745 1.0
 309 310 1.0 756 1.0
 310 311 1.0 313 1.0 755 1.0
 311 312 2.0 320 1.5
 312
 313 314 1.0 748 1.0 749 1.0
 314 315 1.5 316 1.5
 315 317 1.5 750 1.0
 316 318 1.5 751 1.0
 317 319 1.5 752 1.0
 318 319 1.5 753 1.0
 319 754 1.0
 320 321 1.0 759 1.0
 321 322 1.0 757 1.0 758 1.0
 322 323 2.0 324 1.5
 323
 324 325 1.0 938 1.0
 325 939 1.0 940 1.0 941 1.0
 326 327 1.0 942 1.0 943 1.0 944 1.0
 327 328 2.0 329 1.5
 328
 329 330 1.0 768 1.0
 330 331 1.0 333 1.0 767 1.0
 331 332 2.0 336 1.5
 332
 333 334 1.0 335 1.0 760 1.0
 334 761 1.0 762 1.0 763 1.0
 335 764 1.0 765 1.0 766 1.0
 336 337 1.0 776 1.0
 337 338 1.0 340 1.0 775 1.0
 338 339 2.0 345 1.5
 339
 340 341 1.0 769 1.0 770 1.0
 341 342 1.0 771 1.0 772 1.0
 342 343 2.0 344 2.0
 343
 344 773 1.0 774 1.0
 345 346 1.0 786 1.0
 346 347 1.0 349 1.0 785 1.0
 347 348 2.0 359 1.5
 348
 349 350 1.0 777 1.0 778 1.0
 350 351 2.0 352 1.0
 351 353 1.5 779 1.0
 352 354 1.5 355 1.5
 353 354 1.5 780 1.0
 354 356 1.5
 355 357 1.5 781 1.0
 356 358 1.5 783 1.0
 357 358 1.5 782 1.0
 358 784 1.0
 359 360 1.0 797 1.0
 360 361 1.0 363 1.0 796 1.0
 361 362 2.0 367 1.5
 362
 363 364 1.0 787 1.0 788 1.0
 364 365 1.0 366 1.0 789 1.0
 365 790 1.0 791 1.0 792 1.0
 366 793 1.0 794 1.0 795 1.0
 367 368 1.0 806 1.0
 368 369 1.0 371 1.0 805 1.0
 369 370 2.0 378 1.5
 370
 371 372 1.0 798 1.0 799 1.0
 372 373 1.5 374 1.5
 373 375 1.5 800 1.0
 374 376 1.5 801 1.0
 375 377 1.5 802 1.0
 376 377 1.5 803 1.0
 377 804 1.0
 378 379 1.0 810 1.0
 379 380 1.0 382 1.0 809 1.0
 380 381 2.0 386 1.5
 381
 382 383 1.0 807 1.0 808 1.0
 383 384 1.5 385 2.0
 384
 385
 386 387 1.0 816 1.0
 387 388 1.0 390 1.0 815 1.0
 388 389 2.0 395 1.5
 389
 390 391 1.0 811 1.0 812 1.0
 391 392 1.0 813 1.0 814 1.0
 392 393 2.0 394 2.0
 393
 394
 395 396 1.0 821 1.0
 396 397 1.0 399 1.0 820 1.0
 397 398 2.0 400 1.5
 398
 399 817 1.0 818 1.0 819 1.0
 400 401 1.0 829 1.0
 401 402 1.0 404 1.0 828 1.0
 402 403 2.0 409 1.5
 403
 404 405 1.0 822 1.0 823 1.0
 405 406 1.0 824 1.0 825 1.0
 406 407 2.0 408 2.0
 407
 408 826 1.0 827 1.0
 409 410 1.0 945 1.0
 410 946 1.0 947 1.0 948 1.0
 411 412 1.0 949 1.0 950 1.0 951 1.0
 412 413 2.0 414 1.5
 413
 414 415 1.0 834 1.0
 415 416 1.0 418 1.0 833 1.0
 416 417 2.0 420 1.5
 417
 418 419 1.0 830 1.0 831 1.0
 419 832 1.0
 420 421 1.0 840 1.0
 421 422 1.0 424 1.0 839 1.0
 422 423 2.0 430 1.5
 423
 424 425 1.0 835 1.0 836 1.0
 425 426 1.0 427 2.0
 426 428 1.5
 427 429 1.0 837 1.0
 428 429 1.5 838 1.0
 429 637 1.0
 430 431 1.0 846 1.0
 431 432 1.0 434 1.0 845 1.0
 432 433 2.0 439 1.5
 433
 434 435 1.0 841 1.0 842 1.0
 435 436 1.0 843 1.0 844 1.0
 436 437 2.0 438 2.0
 437
 438
 439 440 1.0 857 1.0
 440 441 1.0 443 1.0 856 1.0
 441 442 2.0 447 1.5
 442
 443 444 1.0 445 1.0 847 1.0
 444 446 1.0 851 1.0 852 1.0
 445 848 1.0 849 1.0 850 1.0
 446 853 1.0 854 1.0 855 1.0
 447 448 1.0 868 1.0
 448 449 1.0 451 1.0 867 1.0
 449 450 2.0 455 1.5
 450
 451 452 1.0 453 1.0 858 1.0
 452 454 1.0 862 1.0 863 1.0
 453 859 1.0 860 1.0 861 1.0
 454 864 1.0 865 1.0 866 1.0
 455 456 1.0 879 1.0
 456 457 1.0 459 1.0 878 1.0
 457 458 2.0 463 1.5
 458
 459 460 1.0 461 1.0 869 1.0
 460 462 1.0 873 1.0 874 1.0
 461 870 1.0 871 1.0 872 1.0
 462 875 1.0 876 1.0 877 1.0
 463 464 1.0 892 1.0
 464 465 1.0 467 1.0 891 1.0
 465 466 2.0 474 1.5
 466
 467 468 1.0 880 1.0 881 1.0
 468 469 1.0 882 1.0 883 1.0
 469 470 1.0 884 1.0 885 1.0
 470 471 2.0 886 1.0
 471 472 2.0 473 2.0
 472 889 1.0 890 1.0
 473 887 1.0 888 1.0
 474 475 1.0 952 1.0
 475 953 1.0 954 1.0 955 1.0
 476 477 1.0 489 1.0 490 1.5
 477 478 1.0 956 1.0 957 1.0
 478 479 1.0 958 1.0 959 1.0
 479 488 1.5 491 2.0
 480 481 1.0 488 1.0 960 1.0 961 1.0
 481 482 1.0 962 1.0 963 1.0
 482 483 2.0 487 1.5
 483 484 1.5 964 1.0
 484 485 1.5 965 1.0
 485 486 1.5 966 1.0
 486 487 1.5 967 1.0
 487 488 1.0
 488
 489 492 1.0
 490
 491
 492 968 1.0 969 1.0 970 1.0
 493 971 1.0 972 1.0
 494 973 1.0 974 1.0
 495 975 1.0 976 1.0
 496 977 1.0 978 1.0
 497 979 1.0 980 1.0
 498 981 1.0 982 1.0
 499 983 1.0 984 1.0
 500
 501
 502
 503
 504
 505
 506
 507
 508
 509
 510
 511
 512
 513
 514
 515
 516
 517
 518
 519
 520
 521
 522
 523
 524
 525
 526
 527
 528
 529
 530
 531
 532
 533
 534
 535
 536
 537
 538
 539
 540
 541
 542
 543
 544
 545
 546
 547
 548
 549
 550
 551
 552
 553
 554
 555
 556
 557
 558
 559
 560
 561
 562
 563
 564
 565
 566
 567
 568
 569
 570
 571
 572
 573
 574
 575
 576
 577
 578
 579
 580
 581
 582
 583
 584
 585
 586
 587
 588
 589
 590
 591
 592
 593
 594
 595
 596
 597
 598
 599
 600
 601
 602
 603
 604
 605
 606
 607
 608
 609
 610
 611
 612
 613
 614
 615
 616
 617
 618
 619
 620
 621
 622
 623
 624
 625
 626
 627
 628
 629
 630
 631
 632
 633
 634
 635
 636
 637
 638
 639
 640
 641
 642
 643
 644
 645
 646
 647
 648
 649
 650
 651
 652
 653
 654
 655
 656
 657
 658
 659
 660
 661
 662
 663
 664
 665
 666
 667
 668
 669
 670
 671
 672
 673
 674
 675
 676
 677
 678
 679
 680
 681
 682
 683
 684
 685
 686
 687
 688
 689
 690
 691
 692
 693
 694
 695
 696
 697
 698
 699
 700
 701
 702
 703
 704
 705
 706
 707
 708
 709
 710
 711
 712
 713
 714
 715
 716
 717
 718
 719
 720
 721
 722
 723
 724
 725
 726
 727
 728
 729
 730
 731
 732
 733
 734
 735
 736
 737
 738
 739
 740
 741
 742
 743
 744
 745
 746
 747
 748
 749
 750
 751
 752
 753
 754
 755
 756
 757
 758
 759
 760
 761
 762
 763
 764
 765
 766
 767
 768
 769
 770
 771
 772
 773
 774
 775
 776
 777
 778
 779
 780
 781
 782
 783
 784
 785
 786
 787
 788
 789
 790
 791
 792
 793
 794
 795
 796
 797
 798
 799
 800
 801
 802
 803
 804
 805
 806
 807
 808
 809
 810
 811
 812
 813
 814
 815
 816
 817
 818
 819
 820
 821
 822
 823
 824
 825
 826
 827
 828
 829
 830
 831
 832
 833
 834
 835
 836
 837
 838
 839
 840
 841
 842
 843
 844
 845
 846
 847
 848
 849
 850
 851
 852
 853
 854
 855
 856
 857
 858
 859
 860
 861
 862
 863
 864
 865
 866
 867
 868
 869
 870
 871
 872
 873
 874
 875
 876
 877
 878
 879
 880
 881
 882
 883
 884
 885
 886
 887
 888
 889
 890
 891
 892
 893
 894
 895
 896
 897
 898
 899
 900
 901
 902
 903
 904
 905
 906
 907
 908
 909
 910
 911
 912
 913
 914
 915
 916
 917
 918
 919
 920
 921
 922
 923
 924
 925
 926
 927
 928
 929
 930
 931
 932
 933
 934
 935
 936
 937
 938
 939
 940
 941
 942
 943
 944
 945
 946
 947
 948
 949
 950
 951
 952
 953
 954
 955
 956
 957
 958
 959
 960
 961
 962
 963
 964
 965
 966
 967
 968
 969
 970
 971
 972
 973
 974
 975
 976
 977
 978
 979
 980
 981
 982
 983
 984
 985


HrmStr1	CT	O	449.90   1.317
HrmStr1	CT	CB	321.00   1.516
HrmStr1	CB	N	384.20   1.412
HrmBnd1	OS	CT	OS	72.700     108.290
HrmBnd1	OS	CT	O	74.400     122.300
HrmBnd1	CT	CT	O	68.500     113.010
HrmBnd1	C	N	CB	63.800     123.710
HrmBnd1	CT	CT	CB	63.100     112.070
HrmBnd1	CT	N	CB	63.000     119.830
HrmBnd1	CT	CB	CA	63.500     120.770
HrmBnd1	CT	CB	CB	63.500     120.770
HrmBnd1	CB	CT	HC	46.800     110.470
HrmBnd1	CB	CB	N	67.900     120.190
HrmBnd1	CA	CB	N	67.900     120.190
HrmBnd1	HC	CT	H1	35.000     109.500
