# Supplementary material for: Computational Analysis of the Inhibition Mechanism of NOTUM by the ONIOM Method
Source: ACS Omega. 2022 Apr 7;7(15):13333–42. doi: 10.1021/acsomega.2c01044 (PMC9026088; doi:10.1021/acsomega.2c01044)
Supplement: Supplementary file 2 — ao2c01044_si_002.zip [file ao2c01044_si_002.zip › IC-2.gjf]

%mem=10GB
%nprocshared=16
# opt=maxcycle=6000 freq oniom(m062x/6-31g:amber=hardfirst)
geom=connectivity scf=maxcycle=5000

Title Card Required

-4 1 -1 1 -1 1
 C-CT--0.366200(PDBName=CH3,ResName=ACE,ResNum=122_A)  0   -5.57218000   -3.34062800   13.18163700 L
 C-C-0.597200(PDBName=C,ResName=ACE,ResNum=122_A)    0   -4.59652700   -3.36882900   12.02875800 L
 O-O--0.567900(PDBName=O,ResName=ACE,ResNum=122_A)   0   -3.45487700   -2.95170100   12.18656600 L
 N-N--0.415700(PDBName=N,ResName=PHE,ResNum=123_A)   0   -5.06049000   -3.84854200   10.87804300 L
 C-CT--0.002400(PDBName=CA,ResName=PHE,ResNum=123_A)  0   -4.30880500   -3.92527900    9.62408200 L
 C-C-0.597300(PDBName=C,ResName=PHE,ResNum=123_A)    0   -5.17825400   -3.45623200    8.44731500 L
 O-O--0.567900(PDBName=O,ResName=PHE,ResNum=123_A)   0   -6.34133700   -3.85186500    8.35314400 L
 C-CT--0.034300(PDBName=CB,ResName=PHE,ResNum=123_A)  0   -3.80595800   -5.36009300    9.40236900 L
 C-CA-0.011800(PDBName=CG,ResName=PHE,ResNum=123_A)  0   -3.16991900   -5.57244100    8.03946300 L
 C-CA--0.125600(PDBName=CD1,ResName=PHE,ResNum=123_A)  0   -1.83532700   -5.18670500    7.80540000 L
 C-CA--0.125600(PDBName=CD2,ResName=PHE,ResNum=123_A)  0   -3.93767100   -6.10355000    6.98407500 L
 C-CA--0.170400(PDBName=CE1,ResName=PHE,ResNum=123_A)  0   -1.28093700   -5.31751500    6.51876400 L
 C-CA--0.170400(PDBName=CE2,ResName=PHE,ResNum=123_A)  0   -3.38017100   -6.23747300    5.70133500 L
 C-CA--0.107200(PDBName=CZ,ResName=PHE,ResNum=123_A)  0   -2.05788800   -5.82765100    5.46634500 L
 N-N--0.415700(PDBName=N,ResName=LEU,ResNum=124_A)   0   -4.61116200   -2.64392400    7.55210500 L
 C-CT--0.051800(PDBName=CA,ResName=LEU,ResNum=124_A)  0   -5.21929000   -2.22161000    6.28856300 L
 C-C-0.597300(PDBName=C,ResName=LEU,ResNum=124_A)    0   -4.56020700   -2.93972100    5.10143000 L
 O-O--0.567900(PDBName=O,ResName=LEU,ResNum=124_A)   0   -3.36052900   -2.82789200    4.86689300 L
 C-CT--0.110200(PDBName=CB,ResName=LEU,ResNum=124_A)  0   -5.11422600   -0.69354900    6.13330700 L
 C-CT-0.353100(PDBName=CG,ResName=LEU,ResNum=124_A)  0   -5.84325200    0.13210000    7.20836500 L
 C-CT--0.412100(PDBName=CD1,ResName=LEU,ResNum=124_A)  0   -5.62558000    1.61920500    6.93284900 L
 C-CT--0.412100(PDBName=CD2,ResName=LEU,ResNum=124_A)  0   -7.35188300   -0.12522900    7.23008700 L
 N-N--0.516300(PDBName=N,ResName=GLU,ResNum=125_A)   0   -5.36490200   -3.67092100    4.34107200 L
 C-CT-0.039700(PDBName=CA,ResName=GLU,ResNum=125_A)  0   -4.99181500   -4.31632100    3.07782200 L
 C-C-0.536600(PDBName=C,ResName=GLU,ResNum=125_A)    0   -4.92983100   -3.29029800    1.92699300 L
 O-O--0.581900(PDBName=O,ResName=GLU,ResNum=125_A)   0   -5.74562700   -2.36503600    1.87430600 L
 C-CT-0.056000(PDBName=CB,ResName=GLU,ResNum=125_A)  0   -6.06520800   -5.39142800    2.82716000 L
 C-CT-0.013600(PDBName=CG,ResName=GLU,ResNum=125_A)  0   -5.89872300   -6.26038800    1.57407700 L
 C-C-0.805400(PDBName=CD,ResName=GLU,ResNum=125_A)   0   -7.14897500   -7.13390700    1.39661700 L
 O-O2--0.818800(PDBName=OE1,ResName=GLU,ResNum=125_A)  0   -8.00591000   -6.77109500    0.55699500 L
 O-O2--0.818800(PDBName=OE2,ResName=GLU,ResNum=125_A)  0   -7.33232100   -8.09617100    2.16900200 L
 N-N--0.415700(PDBName=N,ResName=GLY,ResNum=126_A)   0   -4.00077900   -3.46167300    0.98189200 L H-HC 33   0.0000
 C-CT--0.025200(PDBName=CA,ResName=GLY,ResNum=126_A)  0   -4.00428900   -2.76693800   -0.30694400 H
 C-C-0.597300(PDBName=C,ResName=GLY,ResNum=126_A)    0   -3.86925400   -3.72032500   -1.46246000 H
 O-O--0.567900(PDBName=O,ResName=GLY,ResNum=126_A)   0   -3.15438300   -4.75254500   -1.41488300 H
 N-N--0.415700(PDBName=N,ResName=GLY,ResNum=127_A)   0   -4.51186200   -3.38471200   -2.60104500 H
 C-CT--0.025200(PDBName=CA,ResName=GLY,ResNum=127_A)  0   -4.24127200   -4.08871700   -3.84681500 H
 C-C-0.597300(PDBName=C,ResName=GLY,ResNum=127_A)    0   -4.70259100   -3.26965800   -5.04656700 H
 O-O--0.567900(PDBName=O,ResName=GLY,ResNum=127_A)   0   -5.62049500   -3.70896000   -5.77964500 H
 N-N--0.415700(PDBName=N,ResName=TRP,ResNum=128_A)   0   -4.03276000   -2.11033700   -5.23724600 H
 C-CT--0.027500(PDBName=CA,ResName=TRP,ResNum=128_A)  0   -4.29890800   -1.14076100   -6.30316700 H
 C-C-0.597300(PDBName=C,ResName=TRP,ResNum=128_A)    0   -5.60585800   -0.38504000   -6.04887000 L H-H1 41   0.0000
 O-O--0.567900(PDBName=O,ResName=TRP,ResNum=128_A)   0   -5.78179200    0.15926600   -4.96281200 L
 C-CT--0.005000(PDBName=CB,ResName=TRP,ResNum=128_A)  0   -4.13699300   -1.75423900   -7.70895300 L H-H1 41   0.0000
 C-C*--0.141500(PDBName=CG,ResName=TRP,ResNum=128_A)  0   -2.80269400   -2.39854700   -7.94852200 L
 C-CW--0.163800(PDBName=CD1,ResName=TRP,ResNum=128_A)  0   -2.48279600   -3.68242600   -7.65739000 L
 C-CB-0.124300(PDBName=CD2,ResName=TRP,ResNum=128_A)  0   -1.57532200   -1.78779000   -8.45965200 L
 N-NA--0.341800(PDBName=NE1,ResName=TRP,ResNum=128_A)  0   -1.14148200   -3.89496300   -7.91503400 L
 C-CN-0.138000(PDBName=CE2,ResName=TRP,ResNum=128_A)  0   -0.54623600   -2.77587000   -8.45069900 L
 C-CA--0.238700(PDBName=CE3,ResName=TRP,ResNum=128_A)  0   -1.21680900   -0.49487200   -8.90546800 L
 C-CA--0.260100(PDBName=CZ2,ResName=TRP,ResNum=128_A)  0    0.76332000   -2.50457400   -8.86845700 L
 C-CA--0.197200(PDBName=CZ3,ResName=TRP,ResNum=128_A)  0    0.09768000   -0.21140500   -9.33142400 L
 C-CA--0.113400(PDBName=CH2,ResName=TRP,ResNum=128_A)  0    1.08600100   -1.21390100   -9.31920300 L
 N-N--0.415700(PDBName=N,ResName=TYR,ResNum=129_A)   0   -6.51459600   -0.29380900   -7.01852500 L
 C-CT--0.001400(PDBName=CA,ResName=TYR,ResNum=129_A)  0   -7.74481800    0.50772100   -6.94280400 L
 C-C-0.597300(PDBName=C,ResName=TYR,ResNum=129_A)    0   -8.71917000    0.11657000   -8.07005000 L
 O-O--0.567900(PDBName=O,ResName=TYR,ResNum=129_A)   0   -8.44106500   -0.80737600   -8.84194400 L
 C-CT--0.015200(PDBName=CB,ResName=TYR,ResNum=129_A)  0   -7.37173100    2.01018800   -6.97746100 L
 C-CA--0.001100(PDBName=CG,ResName=TYR,ResNum=129_A)  0   -6.17242900    2.35825400   -7.84782200 L
 C-CA--0.190600(PDBName=CD1,ResName=TYR,ResNum=129_A)  0   -6.26985300    2.31103500   -9.25262800 L
 C-CA--0.190600(PDBName=CD2,ResName=TYR,ResNum=129_A)  0   -4.93569000    2.65886300   -7.24063200 L
 C-CA--0.234100(PDBName=CE1,ResName=TYR,ResNum=129_A)  0   -5.13134000    2.56060400  -10.04468300 L
 C-CA--0.234100(PDBName=CE2,ResName=TYR,ResNum=129_A)  0   -3.79675800    2.90819500   -8.02856300 L
 C-C-0.322600(PDBName=CZ,ResName=TYR,ResNum=129_A)   0   -3.89428600    2.85801100   -9.43453400 L
 O-OH--0.557900(PDBName=OH,ResName=TYR,ResNum=129_A)  0   -2.79721100    3.08594800  -10.20126700 L
 N-N--0.415700(PDBName=N,ResName=NME,ResNum=130_A)   0   -9.86401900    0.79931900   -8.16865300 L
 C-CT--0.149000(PDBName=CH3,ResName=NME,ResNum=130_A)  0  -10.77313800    0.75458600   -9.31136300 L
 C-CT--0.366200(PDBName=CH3,ResName=ACE,ResNum=138_A)  0  -13.22869600    2.28798300   -6.02272200 L
 C-C-0.597200(PDBName=C,ResName=ACE,ResNum=138_A)    0  -13.71797400    1.24467200   -6.99834400 L
 O-O--0.567900(PDBName=O,ResName=ACE,ResNum=138_A)   0  -14.11221000    1.59459500   -8.10556000 L
 N-N--0.347900(PDBName=N,ResName=ARG,ResNum=139_A)   0  -13.70365700   -0.03054900   -6.59737000 L
 C-CT--0.263700(PDBName=CA,ResName=ARG,ResNum=139_A)  0  -14.22050100   -1.16835100   -7.39620800 L
 C-C-0.734100(PDBName=C,ResName=ARG,ResNum=139_A)    0  -15.14295900   -2.13162500   -6.63772700 L
 O-O--0.589400(PDBName=O,ResName=ARG,ResNum=139_A)   0  -15.79444800   -2.95139400   -7.27842100 L
 C-CT--0.000700(PDBName=CB,ResName=ARG,ResNum=139_A)  0  -13.08208100   -1.91024900   -8.12767200 L
 C-CT-0.039000(PDBName=CG,ResName=ARG,ResNum=139_A)  0  -12.00438200   -2.45455700   -7.18335900 L
 C-CT-0.048600(PDBName=CD,ResName=ARG,ResNum=139_A)  0  -10.92726200   -3.27784400   -7.90050800 L
 N-N2--0.529500(PDBName=NE,ResName=ARG,ResNum=139_A)  0  -10.08837700   -4.00138700   -6.92558100 L
 C-CA-0.807600(PDBName=CZ,ResName=ARG,ResNum=139_A)  0   -8.78494000   -3.95324800   -6.72366900 L
 N-N2--0.862700(PDBName=NH1,ResName=ARG,ResNum=139_A)  0   -7.95869900   -3.20723100   -7.39410600 L
 N-N2--0.862700(PDBName=NH2,ResName=ARG,ResNum=139_A)  0   -8.26007700   -4.68264400   -5.79285500 L
 N-N--0.415700(PDBName=N,ResName=NME,ResNum=140_A)   0  -15.22763200   -2.03328000   -5.30770900 L
 C-CT--0.149000(PDBName=CH3,ResName=NME,ResNum=140_A)  0  -16.13996400   -2.81581500   -4.47690600 L
 C-CT--0.366200(PDBName=CH3,ResName=ACE,ResNum=145_A)  0  -11.10075800   -8.05225000    0.63576000 L
 C-C-0.597200(PDBName=C,ResName=ACE,ResNum=145_A)    0  -11.13850100   -7.69641100   -0.82999300 L
 O-O--0.567900(PDBName=O,ResName=ACE,ResNum=145_A)   0  -12.10749300   -8.03392000   -1.49917300 L
 N-N--0.415700(PDBName=N,ResName=LEU,ResNum=146_A)   0  -10.10692500   -6.99778600   -1.30507900 L
 C-CT--0.051800(PDBName=CA,ResName=LEU,ResNum=146_A)  0   -9.75066900   -6.62833900   -2.69142000 L
 C-C-0.597300(PDBName=C,ResName=LEU,ResNum=146_A)    0  -10.86091300   -6.11896200   -3.64943800 L
 O-O--0.567900(PDBName=O,ResName=LEU,ResNum=146_A)   0  -10.59103600   -5.92345200   -4.83978200 L
 C-CT--0.110200(PDBName=CB,ResName=LEU,ResNum=146_A)  0   -8.93168200   -7.78160000   -3.31410600 L
 C-CT-0.353100(PDBName=CG,ResName=LEU,ResNum=146_A)  0   -7.61790200   -8.13090900   -2.58270300 L
 C-CT--0.412100(PDBName=CD1,ResName=LEU,ResNum=146_A)  0   -6.94923900   -9.30923400   -3.29378700 L
 C-CT--0.412100(PDBName=CD2,ResName=LEU,ResNum=146_A)  0   -6.62591200   -6.96363600   -2.58545000 L
 N-N--0.415700(PDBName=N,ResName=NME,ResNum=147_A)   0  -12.06809400   -5.82324500   -3.16630000 L
 C-CT--0.149000(PDBName=CH3,ResName=NME,ResNum=147_A)  0  -13.16985400   -5.21361600   -3.90595700 L
 C-CT--0.366200(PDBName=CH3,ResName=ACE,ResNum=181_A)  0   -9.91378600   -6.34203200    3.81639800 L
 C-C-0.597200(PDBName=C,ResName=ACE,ResNum=181_A)    0  -10.33788000   -5.15020100    2.99319900 L
 O-O--0.567900(PDBName=O,ResName=ACE,ResNum=181_A)   0  -11.26167700   -4.43737100    3.36878900 L
 N-N--0.415700(PDBName=N,ResName=TYR,ResNum=182_A)   0   -9.68036100   -4.93520800    1.85931500 L
 C-CT--0.001400(PDBName=CA,ResName=TYR,ResNum=182_A)  0   -9.80320300   -3.76999300    0.97536800 L
 C-C-0.597300(PDBName=C,ResName=TYR,ResNum=182_A)    0  -11.05380900   -3.85215600    0.07843400 L
 O-O--0.567900(PDBName=O,ResName=TYR,ResNum=182_A)   0  -10.99604000   -3.68254200   -1.14176400 L
 C-CT--0.015200(PDBName=CB,ResName=TYR,ResNum=182_A)  0   -8.49904500   -3.71293700    0.16286800 L
 C-CA--0.001100(PDBName=CG,ResName=TYR,ResNum=182_A)  0   -8.17029500   -2.46015700   -0.62049200 L
 C-CA--0.190600(PDBName=CD1,ResName=TYR,ResNum=182_A)  0   -8.43057700   -1.17347100   -0.11010900 L
 C-CA--0.190600(PDBName=CD2,ResName=TYR,ResNum=182_A)  0   -7.48178800   -2.60406200   -1.83741100 L
 C-CA--0.234100(PDBName=CE1,ResName=TYR,ResNum=182_A)  0   -7.96402800   -0.03561800   -0.79373600 L
 C-CA--0.234100(PDBName=CE2,ResName=TYR,ResNum=182_A)  0   -7.03109300   -1.47245300   -2.53432800 L
 C-C-0.322600(PDBName=CZ,ResName=TYR,ResNum=182_A)   0   -7.24725100   -0.18767300   -1.99764300 L
 O-OH--0.557900(PDBName=OH,ResName=TYR,ResNum=182_A)  0   -6.82710400    0.90141100   -2.67923800 L
 N-N--0.415700(PDBName=N,ResName=CYS,ResNum=183_A)   0  -12.21682700   -4.11441200    0.68144000 L
 C-CT-0.021300(PDBName=CA,ResName=CYS,ResNum=183_A)  0  -13.49336100   -4.34104200   -0.00378900 L
 C-C-0.597300(PDBName=C,ResName=CYS,ResNum=183_A)    0  -13.97582800   -3.14570300   -0.84487600 L
 O-O--0.567900(PDBName=O,ResName=CYS,ResNum=183_A)   0  -14.70823400   -3.33421800   -1.81070000 L
 C-CT--0.123100(PDBName=CB,ResName=CYS,ResNum=183_A)  0  -14.54853000   -4.78571300    1.01931000 L
 S-SH--0.311900(PDBName=SG,ResName=CYS,ResNum=183_A)  0  -14.86634200   -3.49780200    2.26300400 L
 N-N--0.415700(PDBName=N,ResName=SER,ResNum=184_A)   0  -13.58618100   -1.92306400   -0.48109200 L
 C-CT--0.024900(PDBName=CA,ResName=SER,ResNum=184_A)  0  -13.73703000   -0.69671800   -1.27240400 L
 C-C-0.597300(PDBName=C,ResName=SER,ResNum=184_A)    0  -12.84226400   -0.70248300   -2.52303800 L
 O-O--0.567900(PDBName=O,ResName=SER,ResNum=184_A)   0  -13.31909500   -0.50316100   -3.64524400 L
 C-CT-0.211700(PDBName=CB,ResName=SER,ResNum=184_A)  0  -13.39274800    0.49919500   -0.37490800 L
 O-OH--0.654600(PDBName=OG,ResName=SER,ResNum=184_A)  0  -12.13944300    0.28769500    0.25339700 L
 N-N--0.415700(PDBName=N,ResName=SER,ResNum=185_A)   0  -11.54238200   -0.93869300   -2.32312600 L
 C-CT--0.024900(PDBName=CA,ResName=SER,ResNum=185_A)  0  -10.45758100   -0.83647100   -3.30333000 L
 C-C-0.597300(PDBName=C,ResName=SER,ResNum=185_A)    0  -10.42970400    0.51772100   -4.02557900 L
 O-O--0.567900(PDBName=O,ResName=SER,ResNum=185_A)   0  -10.65656400    0.62766200   -5.23162800 L
 C-CT-0.211700(PDBName=CB,ResName=SER,ResNum=185_A)  0  -10.46058200   -2.03900100   -4.23893500 L
 O-OH--0.654600(PDBName=OG,ResName=SER,ResNum=185_A)  0   -9.96428500   -3.19170200   -3.59523300 L
 N-N--0.516300(PDBName=N,ResName=ASP,ResNum=186_A)   0  -10.13178400    1.55187500   -3.24356100 L
 C-CT-0.038100(PDBName=CA,ResName=ASP,ResNum=186_A)  0  -10.41013200    2.97989000   -3.45918200 L
 C-C-0.536600(PDBName=C,ResName=ASP,ResNum=186_A)    0   -9.27103900    3.92176200   -3.01168200 L
 O-O--0.581900(PDBName=O,ResName=ASP,ResNum=186_A)   0   -9.37004500    5.13259700   -3.18224400 L
 C-CT--0.030300(PDBName=CB,ResName=ASP,ResNum=186_A)  0  -11.66942200    3.32400900   -2.64267300 L
 C-C-0.799400(PDBName=CG,ResName=ASP,ResNum=186_A)   0  -11.43562900    3.23476900   -1.12506600 L
 O-O2--0.801400(PDBName=OD1,ResName=ASP,ResNum=186_A)  0  -10.75255600    2.27861600   -0.67827800 L
 O-O2--0.801400(PDBName=OD2,ResName=ASP,ResNum=186_A)  0  -11.98950500    4.07301000   -0.39033900 L
 N-N--0.415700(PDBName=N,ResName=VAL,ResNum=187_A)   0   -8.20126500    3.36330100   -2.43986800 L
 C-CT--0.087500(PDBName=CA,ResName=VAL,ResNum=187_A)  0   -7.13547600    4.01656600   -1.65684100 L
 C-C-0.597300(PDBName=C,ResName=VAL,ResNum=187_A)    0   -7.67884200    4.64919800   -0.36262600 L
 O-O--0.567900(PDBName=O,ResName=VAL,ResNum=187_A)   0   -7.30110000    5.75519000    0.00691700 L
 C-CT-0.298500(PDBName=CB,ResName=VAL,ResNum=187_A)  0   -6.24708100    4.96323700   -2.50600600 L
 C-CT--0.319200(PDBName=CG1,ResName=VAL,ResNum=187_A)  0   -4.85724900    5.13428800   -1.86621600 L
 C-CT--0.319200(PDBName=CG2,ResName=VAL,ResNum=187_A)  0   -5.99162400    4.43833000   -3.93012800 L
 N-N--0.415700(PDBName=N,ResName=TRP,ResNum=188_A)   0   -8.52959600    3.89779200    0.35001600 L
 C-CT--0.027500(PDBName=CA,ResName=TRP,ResNum=188_A)  0   -9.10503200    4.17858100    1.67486700 L
 C-C-0.597300(PDBName=C,ResName=TRP,ResNum=188_A)    0   -9.55764600    5.64041100    1.86634000 L
 O-O--0.567900(PDBName=O,ResName=TRP,ResNum=188_A)   0   -9.05283300    6.37069600    2.72162200 L
 C-CT--0.005000(PDBName=CB,ResName=TRP,ResNum=188_A)  0   -8.14608300    3.67815700    2.77153400 L
 C-C*--0.141500(PDBName=CG,ResName=TRP,ResNum=188_A)  0   -7.88874200    2.19550600    2.79319900 L
 C-CW--0.163800(PDBName=CD1,ResName=TRP,ResNum=188_A)  0   -6.82665000    1.57129000    2.23236700 L
 C-CB-0.124300(PDBName=CD2,ResName=TRP,ResNum=188_A)  0   -8.69644200    1.13528700    3.39773800 L
 N-NA--0.341800(PDBName=NE1,ResName=TRP,ResNum=188_A)  0   -6.92145000    0.20710300    2.44904700 L
 C-CN-0.138000(PDBName=CE2,ResName=TRP,ResNum=188_A)  0   -8.04420700   -0.11284900    3.17378800 L
 C-CA--0.238700(PDBName=CE3,ResName=TRP,ResNum=188_A)  0   -9.91866600    1.09327200    4.10444600 L
 C-CA--0.260100(PDBName=CZ2,ResName=TRP,ResNum=188_A)  0   -8.56844500   -1.33598200    3.61533500 L
 C-CA--0.197200(PDBName=CZ3,ResName=TRP,ResNum=188_A)  0  -10.45944900   -0.12949900    4.55332400 L
 C-CA--0.113400(PDBName=CH2,ResName=TRP,ResNum=188_A)  0   -9.78955800   -1.34287400    4.30941700 L
 N-N--0.415700(PDBName=N,ResName=NME,ResNum=189_A)   0  -10.56573400    6.05325500    1.09016200 L
 C-CT--0.149000(PDBName=CH3,ResName=NME,ResNum=189_A)  0  -11.09958100    7.40972700    1.06965900 L
 C-CT--0.366200(PDBName=CH3,ResName=ACE,ResNum=228_A)  0   -2.06758000   -0.09346900   13.58447000 L
 C-C-0.597200(PDBName=C,ResName=ACE,ResNum=228_A)    0   -1.01198600   -0.25972300   12.51759500 L
 O-O--0.567900(PDBName=O,ResName=ACE,ResNum=228_A)   0    0.07783400    0.29227800   12.64185200 L
 N-N--0.415700(PDBName=N,ResName=ALA,ResNum=229_A)   0   -1.34097400   -1.01863700   11.47815800 L
 C-CT-0.033700(PDBName=CA,ResName=ALA,ResNum=229_A)  0   -0.47555000   -1.32025900   10.33930600 L
 C-C-0.597300(PDBName=C,ResName=ALA,ResNum=229_A)    0   -1.25552300   -1.35842600    9.01026100 L
 O-O--0.567900(PDBName=O,ResName=ALA,ResNum=229_A)   0   -2.48474400   -1.29396500    8.99577200 L
 C-CT--0.182500(PDBName=CB,ResName=ALA,ResNum=229_A)  0    0.20929000   -2.66650200   10.61955100 L
 N-N--0.415700(PDBName=N,ResName=GLY,ResNum=230_A)   0   -0.55349000   -1.50688800    7.88893100 L
 C-CT--0.025200(PDBName=CA,ResName=GLY,ResNum=230_A)  0   -1.15403700   -1.75468700    6.57691000 L
 C-C-0.597300(PDBName=C,ResName=GLY,ResNum=230_A)    0   -0.10384700   -1.91849500    5.48308300 L
 O-O--0.567900(PDBName=O,ResName=GLY,ResNum=230_A)   0    0.98048100   -1.35854800    5.62721000 L
 N-N--0.415700(PDBName=N,ResName=SER,ResNum=231_A)   0   -0.42168200   -2.63699600    4.40120400 L H-HC 174   0.0000
 C-CT--0.024900(PDBName=CA,ResName=SER,ResNum=231_A)  0    0.49897000   -2.88833300    3.28418300 H
 C-C-0.597300(PDBName=C,ResName=SER,ResNum=231_A)    0   -0.10036800   -2.29862100    2.03374000 H
 O-O--0.567900(PDBName=O,ResName=SER,ResNum=231_A)   0   -1.33632300   -2.16354100    1.89315100 H
 C-CT-0.211700(PDBName=CB,ResName=SER,ResNum=231_A)  0    0.76395700   -4.39007100    3.09025800 L H-H1 174   0.0000
 O-OH--0.654600(PDBName=OG,ResName=SER,ResNum=231_A)  0    1.56810800   -4.92033000    4.12337400 L
 N-N--0.622907(PDBName=N,ResName=SER,ResNum=232_A)   0    0.78664400   -1.92212000    1.07950800 H
 C-CT-0.034146(PDBName=CA,ResName=SER,ResNum=232_A)  0    0.37884400   -1.48352500   -0.25058500 H
 C-C-0.637717(PDBName=C,ResName=SER,ResNum=232_A)    0   -0.52748200   -0.25473600   -0.08847400 H
 O-O--0.555195(PDBName=O,ResName=SER,ResNum=232_A)   0   -0.27777200    0.60454100    0.78357000 H
 C-CT--0.072202(PDBName=CB,ResName=SER,ResNum=232_A)  0   -0.18789400   -2.71842500   -0.97710200 H
 O-OS--0.340881(PDBName=OG,ResName=SER,ResNum=232_A)  0    0.06441800   -2.71778000   -2.41720600 H
 N-N--0.415700(PDBName=N,ResName=ALA,ResNum=233_A)   0   -1.67280000   -0.19106700   -0.81420800 H
 C-CT-0.033700(PDBName=CA,ResName=ALA,ResNum=233_A)  0   -2.56110100    0.95459500   -0.67413900 H
 C-C-0.597300(PDBName=C,ResName=ALA,ResNum=233_A)    0   -3.16628900    1.04395000    0.72597500 H
 O-O--0.567900(PDBName=O,ResName=ALA,ResNum=233_A)   0   -3.66295900    2.11277600    1.12892200 H
 C-CT--0.182500(PDBName=CB,ResName=ALA,ResNum=233_A)  0   -3.65659100    0.86297100   -1.73499700 H
 N-N--0.415700(PDBName=N,ResName=GLY,ResNum=234_A)   0   -3.12567400   -0.09024100    1.45967500 H
 C-CT--0.025200(PDBName=CA,ResName=GLY,ResNum=234_A)  0   -3.44015100   -0.11336300    2.88470600 L H-H 190   0.0000
 C-C-0.597300(PDBName=C,ResName=GLY,ResNum=234_A)    0   -2.41575100    0.62606300    3.74660700 L
 O-O--0.567900(PDBName=O,ResName=GLY,ResNum=234_A)   0   -2.79192600    1.38671500    4.63368700 L
 N-N--0.415700(PDBName=N,ResName=GLY,ResNum=235_A)   0   -1.12494800    0.46000900    3.45894200 L
 C-CT--0.025200(PDBName=CA,ResName=GLY,ResNum=235_A)  0   -0.02791400    1.30279600    3.94298700 L
 C-C-0.597300(PDBName=C,ResName=GLY,ResNum=235_A)    0   -0.28359500    2.78919800    3.67630000 L
 O-O--0.567900(PDBName=O,ResName=GLY,ResNum=235_A)   0   -0.19465200    3.60539700    4.59008800 L
 N-N--0.415700(PDBName=N,ResName=THR,ResNum=236_A)   0   -0.66283100    3.15383200    2.44750800 L
 C-CT--0.038900(PDBName=CA,ResName=THR,ResNum=236_A)  0   -1.14247600    4.51253000    2.11742200 L
 C-C-0.597300(PDBName=C,ResName=THR,ResNum=236_A)    0   -2.34391100    4.92166600    2.98618100 L
 O-O--0.567900(PDBName=O,ResName=THR,ResNum=236_A)   0   -2.37069000    6.03118100    3.51062000 L
 C-CT-0.365400(PDBName=CB,ResName=THR,ResNum=236_A)  0   -1.46624200    4.64901700    0.62215200 L
 O-OH--0.676100(PDBName=OG1,ResName=THR,ResNum=236_A)  0   -0.37300600    4.21271500   -0.14992000 L
 C-CT--0.243800(PDBName=CG2,ResName=THR,ResNum=236_A)  0   -1.72444900    6.09176900    0.20548900 L
 N-N--0.415700(PDBName=N,ResName=GLY,ResNum=237_A)   0   -3.30881400    4.02191600    3.19806700 L
 C-CT--0.025200(PDBName=CA,ResName=GLY,ResNum=237_A)  0   -4.38038600    4.11374000    4.19950800 L
 C-C-0.597300(PDBName=C,ResName=GLY,ResNum=237_A)    0   -3.90409800    4.52230800    5.60122400 L
 O-O--0.567900(PDBName=O,ResName=GLY,ResNum=237_A)   0   -4.49928400    5.40281900    6.21684300 L
 N-N--0.415700(PDBName=N,ResName=VAL,ResNum=238_A)   0   -2.83092900    3.91324100    6.11752000 L
 C-CT--0.087500(PDBName=CA,ResName=VAL,ResNum=238_A)  0   -2.19394000    4.30291400    7.39352200 L
 C-C-0.597300(PDBName=C,ResName=VAL,ResNum=238_A)    0   -1.70266500    5.75775200    7.36342700 L
 O-O--0.567900(PDBName=O,ResName=VAL,ResNum=238_A)   0   -1.90737800    6.48074300    8.33588400 L
 C-CT-0.298500(PDBName=CB,ResName=VAL,ResNum=238_A)  0   -1.05235900    3.34419000    7.79398000 L
 C-CT--0.319200(PDBName=CG1,ResName=VAL,ResNum=238_A)  0   -0.40634000    3.72162600    9.13304700 L
 C-CT--0.319200(PDBName=CG2,ResName=VAL,ResNum=238_A)  0   -1.53261300    1.89698900    7.93886000 L
 N-N--0.415700(PDBName=N,ResName=LEU,ResNum=239_A)   0   -1.06345600    6.19716500    6.27074900 L
 C-CT--0.051800(PDBName=CA,ResName=LEU,ResNum=239_A)  0   -0.63575500    7.59519700    6.07700700 L
 C-C-0.597300(PDBName=C,ResName=LEU,ResNum=239_A)    0   -1.81453600    8.58540600    5.99682500 L
 O-O--0.567900(PDBName=O,ResName=LEU,ResNum=239_A)   0   -1.69212800    9.72110000    6.45168400 L
 C-CT--0.110200(PDBName=CB,ResName=LEU,ResNum=239_A)  0    0.26227300    7.73884700    4.83053800 L
 C-CT-0.353100(PDBName=CG,ResName=LEU,ResNum=239_A)  0    1.50451000    6.83132600    4.78649300 L
 C-CT--0.412100(PDBName=CD1,ResName=LEU,ResNum=239_A)  0    2.32220900    7.15049100    3.53556300 L
 C-CT--0.412100(PDBName=CD2,ResName=LEU,ResNum=239_A)  0    2.41351000    7.00750600    6.00375600 L
 N-N--0.415700(PDBName=N,ResName=LEU,ResNum=240_A)   0   -2.93244600    8.18003300    5.38542200 L
 C-CT--0.051800(PDBName=CA,ResName=LEU,ResNum=240_A)  0   -4.19337700    8.93310200    5.32854800 L
 C-C-0.597300(PDBName=C,ResName=LEU,ResNum=240_A)    0   -4.85938700    9.06789700    6.71017700 L
 O-O--0.567900(PDBName=O,ResName=LEU,ResNum=240_A)   0   -5.33512200   10.14844500    7.06183600 L
 C-CT--0.110200(PDBName=CB,ResName=LEU,ResNum=240_A)  0   -5.14681700    8.25820800    4.32144600 L
 C-CT-0.353100(PDBName=CG,ResName=LEU,ResNum=240_A)  0   -4.72516300    8.43422600    2.85256900 L
 C-CT--0.412100(PDBName=CD1,ResName=LEU,ResNum=240_A)  0   -5.44272200    7.42522000    1.96315500 L
 C-CT--0.412100(PDBName=CD2,ResName=LEU,ResNum=240_A)  0   -5.06543200    9.83835800    2.34722500 L
 N-N--0.415700(PDBName=N,ResName=NME,ResNum=241_A)   0   -4.92263100    7.97285600    7.47521700 L
 C-CT--0.149000(PDBName=CH3,ResName=NME,ResNum=241_A)  0   -5.46551700    7.91713500    8.82671200 L
 C-CT--0.366200(PDBName=CH3,ResName=ACE,ResNum=261_A)  0    1.33153200    3.46314500   12.26955900 L
 C-C-0.597200(PDBName=C,ResName=ACE,ResNum=261_A)    0    2.35907900    2.81729600   11.37138000 L
 O-O--0.567900(PDBName=O,ResName=ACE,ResNum=261_A)   0    3.13688800    3.50884800   10.72232400 L
 N-N--0.415700(PDBName=N,ResName=LEU,ResNum=262_A)   0    2.37100500    1.48672100   11.32713200 L
 C-CT--0.051800(PDBName=CA,ResName=LEU,ResNum=262_A)  0    3.25952000    0.71231300   10.45655200 L
 C-C-0.597300(PDBName=C,ResName=LEU,ResNum=262_A)    0    2.72149400    0.69136400    9.01340600 L
 O-O--0.567900(PDBName=O,ResName=LEU,ResNum=262_A)   0    2.10198200   -0.27707600    8.57464000 L
 C-CT--0.110200(PDBName=CB,ResName=LEU,ResNum=262_A)  0    3.46646100   -0.68575400   11.07197400 L
 C-CT-0.353100(PDBName=CG,ResName=LEU,ResNum=262_A)  0    4.42536400   -1.61676200   10.30127900 L
 C-CT--0.412100(PDBName=CD1,ResName=LEU,ResNum=262_A)  0    5.84439800   -1.05106400   10.21044100 L
 C-CT--0.412100(PDBName=CD2,ResName=LEU,ResNum=262_A)  0    4.50076000   -2.96218100   11.02523900 L
 N-N--0.415700(PDBName=N,ResName=ALA,ResNum=263_A)   0    2.96564000    1.78124500    8.28592000 L
 C-CT-0.033700(PDBName=CA,ResName=ALA,ResNum=263_A)  0    2.71161900    1.90175800    6.85339200 L
 C-C-0.597300(PDBName=C,ResName=ALA,ResNum=263_A)    0    3.79116000    1.15509900    6.04613600 L
 O-O--0.567900(PDBName=O,ResName=ALA,ResNum=263_A)   0    4.90659500    1.65627300    5.88274500 L
 C-CT--0.182500(PDBName=CB,ResName=ALA,ResNum=263_A)  0    2.68130100    3.39509900    6.49304300 L
 N-N--0.516300(PDBName=N,ResName=ASP,ResNum=264_A)   0    3.47792900   -0.02961500    5.52990800 L
 C-CT-0.038100(PDBName=CA,ResName=ASP,ResNum=264_A)  0    4.31968800   -0.79763900    4.60999100 L
 C-C-0.536600(PDBName=C,ResName=ASP,ResNum=264_A)    0    3.97221200   -0.47599800    3.14881300 L
 O-O--0.581900(PDBName=O,ResName=ASP,ResNum=264_A)   0    2.85469100   -0.69558400    2.69085300 L
 C-CT--0.030300(PDBName=CB,ResName=ASP,ResNum=264_A)  0    4.18023500   -2.29846400    4.92590300 L
 C-C-0.799400(PDBName=CG,ResName=ASP,ResNum=264_A)   0    4.70510700   -3.23569900    3.83346700 L
 O-O2--0.801400(PDBName=OD1,ResName=ASP,ResNum=264_A)  0    5.64603100   -2.86430900    3.09504500 L
 O-O2--0.801400(PDBName=OD2,ResName=ASP,ResNum=264_A)  0    4.18032400   -4.37276900    3.74965900 L
 N-N--0.415700(PDBName=N,ResName=SER,ResNum=265_A)   0    4.96421700    0.00636000    2.40305500 L
 C-CT--0.024900(PDBName=CA,ResName=SER,ResNum=265_A)  0    4.94077500    0.18090200    0.95023800 L
 C-C-0.597300(PDBName=C,ResName=SER,ResNum=265_A)    0    3.76729700    1.02641700    0.44139600 L
 O-O--0.567900(PDBName=O,ResName=SER,ResNum=265_A)   0    3.05913200    0.64043700   -0.48506600 L
 C-CT-0.211700(PDBName=CB,ResName=SER,ResNum=265_A)  0    5.00012200   -1.19877300    0.29114100 L
 O-OH--0.654600(PDBName=OG,ResName=SER,ResNum=265_A)  0    6.19241400   -1.86191800    0.68293100 L
 N-N--0.415700(PDBName=N,ResName=GLY,ResNum=266_A)   0    3.58958300    2.21760300    1.01337900 L
 C-CT--0.025200(PDBName=CA,ResName=GLY,ResNum=266_A)  0    2.51653200    3.14311200    0.65398700 L
 C-C-0.597300(PDBName=C,ResName=GLY,ResNum=266_A)    0    2.94294500    4.60742400    0.54855600 L
 O-O--0.567900(PDBName=O,ResName=GLY,ResNum=266_A)   0    2.07409900    5.48103800    0.63003700 L
 N-N--0.415700(PDBName=N,ResName=TRP,ResNum=267_A)   0    4.23911300    4.89101100    0.36298400 L
 C-CT--0.027500(PDBName=CA,ResName=TRP,ResNum=267_A)  0    4.85477700    6.19972900    0.61732100 L
 C-C-0.597300(PDBName=C,ResName=TRP,ResNum=267_A)    0    5.58070400    6.75447000   -0.62196700 L
 O-O--0.567900(PDBName=O,ResName=TRP,ResNum=267_A)   0    6.74613200    6.45199100   -0.88831000 L
 C-CT--0.005000(PDBName=CB,ResName=TRP,ResNum=267_A)  0    5.76805300    6.08205700    1.85010600 L
 C-C*--0.141500(PDBName=CG,ResName=TRP,ResNum=267_A)  0    5.94988200    7.32922100    2.65934800 L
 C-CW--0.163800(PDBName=CD1,ResName=TRP,ResNum=267_A)  0    6.02998500    8.58913800    2.17753300 L
 C-CB-0.124300(PDBName=CD2,ResName=TRP,ResNum=267_A)  0    6.02659100    7.45076300    4.11328500 L
 N-NA--0.341800(PDBName=NE1,ResName=TRP,ResNum=267_A)  0    6.10737200    9.48214900    3.22868500 L
 C-CN-0.138000(PDBName=CE2,ResName=TRP,ResNum=267_A)  0    6.11206300    8.83502300    4.44574800 L
 C-CA--0.238700(PDBName=CE3,ResName=TRP,ResNum=267_A)  0    6.01360400    6.53148700    5.18539900 L
 C-CA--0.260100(PDBName=CZ2,ResName=TRP,ResNum=267_A)  0    6.16645200    9.28844800    5.77228500 L
 C-CA--0.197200(PDBName=CZ3,ResName=TRP,ResNum=267_A)  0    6.07504400    6.97315700    6.52206400 L
 C-CA--0.113400(PDBName=CH2,ResName=TRP,ResNum=267_A)  0    6.14670300    8.34713900    6.81669200 L
 N-N--0.415700(PDBName=N,ResName=PHE,ResNum=268_A)   0    4.89655700    7.60953000   -1.38571500 L
 C-CT--0.002400(PDBName=CA,ResName=PHE,ResNum=268_A)  0    5.25504500    7.95013800   -2.76743400 L
 C-C-0.597300(PDBName=C,ResName=PHE,ResNum=268_A)    0    5.47114600    9.45499900   -2.96305300 L
 O-O--0.567900(PDBName=O,ResName=PHE,ResNum=268_A)   0    4.56099800   10.25592600   -2.74730800 L
 C-CT--0.034300(PDBName=CB,ResName=PHE,ResNum=268_A)  0    4.16838100    7.41261700   -3.70875500 L
 C-CA-0.011800(PDBName=CG,ResName=PHE,ResNum=268_A)  0    3.81441000    5.96025800   -3.46128300 L
 C-CA--0.125600(PDBName=CD1,ResName=PHE,ResNum=268_A)  0    4.81110500    4.96580400   -3.52020500 L
 C-CA--0.125600(PDBName=CD2,ResName=PHE,ResNum=268_A)  0    2.50502000    5.62072600   -3.07434300 L
 C-CA--0.170400(PDBName=CE1,ResName=PHE,ResNum=268_A)  0    4.50435700    3.64158000   -3.16654100 L
 C-CA--0.170400(PDBName=CE2,ResName=PHE,ResNum=268_A)  0    2.19815800    4.29669800   -2.72915700 L
 C-CA--0.107200(PDBName=CZ,ResName=PHE,ResNum=268_A)  0    3.20031400    3.31138400   -2.76436100 L
 N-N--0.415700(PDBName=N,ResName=NME,ResNum=269_A)   0    6.68193200    9.84557300   -3.37533200 L
 C-CT--0.149000(PDBName=CH3,ResName=NME,ResNum=269_A)  0    7.06222800   11.22016300   -3.69309300 L
 C-CT--0.366200(PDBName=CH3,ResName=ACE,ResNum=318_A)  0   -1.51173800   10.54225200    2.58437500 L
 C-C-0.597200(PDBName=C,ResName=ACE,ResNum=318_A)    0   -1.19748000    9.88889700    1.25972800 L
 O-O--0.567900(PDBName=O,ResName=ACE,ResNum=318_A)   0   -0.14113700    9.28917800    1.12750900 L
 N-N--0.415700(PDBName=N,ResName=PHE,ResNum=319_A)   0   -2.09151500   10.04050800    0.27613100 L
 C-CT--0.002400(PDBName=CA,ResName=PHE,ResNum=319_A)  0   -2.03328300    9.42443900   -1.06369200 L
 C-C-0.597300(PDBName=C,ResName=PHE,ResNum=319_A)    0   -0.62111200    9.37632400   -1.67286200 L
 O-O--0.567900(PDBName=O,ResName=PHE,ResNum=319_A)   0   -0.12604300    8.30766500   -2.02483500 L
 C-CT--0.034300(PDBName=CB,ResName=PHE,ResNum=319_A)  0   -3.00539200   10.14106400   -2.01705600 L
 C-CA-0.011800(PDBName=CG,ResName=PHE,ResNum=319_A)  0   -4.45019800   10.18161600   -1.55661000 L
 C-CA--0.125600(PDBName=CD1,ResName=PHE,ResNum=319_A)  0   -5.03194900   11.39598900   -1.14062200 L
 C-CA--0.125600(PDBName=CD2,ResName=PHE,ResNum=319_A)  0   -5.21647800    9.00149400   -1.54097800 L
 C-CA--0.170400(PDBName=CE1,ResName=PHE,ResNum=319_A)  0   -6.36808800   11.42441800   -0.70033400 L
 C-CA--0.170400(PDBName=CE2,ResName=PHE,ResNum=319_A)  0   -6.55071600    9.03038400   -1.10000200 L
 C-CA--0.107200(PDBName=CZ,ResName=PHE,ResNum=319_A)  0   -7.12563400   10.23994300   -0.67615200 L
 N-N--0.415700(PDBName=N,ResName=PHE,ResNum=320_A)   0    0.02567400   10.53929200   -1.77778900 L
 C-CT--0.002400(PDBName=CA,ResName=PHE,ResNum=320_A)  0    1.40339800   10.71788700   -2.23973200 L
 C-C-0.597300(PDBName=C,ResName=PHE,ResNum=320_A)    0    2.16362700   11.54978500   -1.19835600 L
 O-O--0.567900(PDBName=O,ResName=PHE,ResNum=320_A)   0    2.22040100   12.77670800   -1.28367000 L
 C-CT--0.034300(PDBName=CB,ResName=PHE,ResNum=320_A)  0    1.40711800   11.33881600   -3.64722900 L
 C-CA-0.011800(PDBName=CG,ResName=PHE,ResNum=320_A)  0    0.93455200   10.38388800   -4.73011300 L
 C-CA--0.125600(PDBName=CD1,ResName=PHE,ResNum=320_A)  0    1.86980700    9.59278900   -5.42280300 L
 C-CA--0.125600(PDBName=CD2,ResName=PHE,ResNum=320_A)  0   -0.43728000   10.25034700   -5.01969500 L
 C-CA--0.170400(PDBName=CE1,ResName=PHE,ResNum=320_A)  0    1.43753900    8.65488400   -6.37770100 L
 C-CA--0.170400(PDBName=CE2,ResName=PHE,ResNum=320_A)  0   -0.87158100    9.31391000   -5.97559800 L
 C-CA--0.107200(PDBName=CZ,ResName=PHE,ResNum=320_A)  0    0.06569900    8.51184300   -6.65054800 L
 N-N--0.415700(PDBName=N,ResName=GLY,ResNum=321_A)   0    2.68601200   10.87716800   -0.16866300 L
 C-CT--0.025200(PDBName=CA,ResName=GLY,ResNum=321_A)  0    3.26944700   11.50199400    1.02538900 L
 C-C-0.597300(PDBName=C,ResName=GLY,ResNum=321_A)    0    4.79937600   11.60533900    1.03325700 L
 O-O--0.567900(PDBName=O,ResName=GLY,ResNum=321_A)   0    5.37264800   11.98216900    2.05618300 L
 N-N--0.415700(PDBName=N,ResName=NME,ResNum=322_A)   0    5.47616000   11.25534300   -0.06859200 L
 C-CT--0.149000(PDBName=CH3,ResName=NME,ResNum=322_A)  0    6.93517400   11.22727200   -0.18587900 L
 C-CT--0.366200(PDBName=CH3,ResName=ACE,ResNum=334_A)  0    7.12319200    2.37878700    8.21421500 L
 C-C-0.597200(PDBName=C,ResName=ACE,ResNum=334_A)    0    8.17235800    1.67625700    7.38430700 L
 O-O--0.567900(PDBName=O,ResName=ACE,ResNum=334_A)   0    9.30759700    1.53133800    7.82368700 L
 N-N--0.415700(PDBName=N,ResName=VAL,ResNum=335_A)   0    7.79127800    1.25304500    6.18127000 L
 C-CT--0.087500(PDBName=CA,ResName=VAL,ResNum=335_A)  0    8.65091400    0.58590700    5.18537300 L
 C-C-0.597300(PDBName=C,ResName=VAL,ResNum=335_A)    0    8.34910800    1.15318600    3.79753900 L
 O-O--0.567900(PDBName=O,ResName=VAL,ResNum=335_A)   0    7.18623100    1.35701600    3.46198900 L
 C-CT-0.298500(PDBName=CB,ResName=VAL,ResNum=335_A)  0    8.43017900   -0.94483900    5.18820000 L
 C-CT--0.319200(PDBName=CG1,ResName=VAL,ResNum=335_A)  0    9.32592700   -1.64426000    4.16012500 L
 C-CT--0.319200(PDBName=CG2,ResName=VAL,ResNum=335_A)  0    8.72226700   -1.57244400    6.55849800 L
 N-N--0.415700(PDBName=N,ResName=GLN,ResNum=336_A)   0    9.37065800    1.40486100    2.97738000 L
 C-CT--0.003100(PDBName=CA,ResName=GLN,ResNum=336_A)  0    9.21288800    1.77777900    1.56755100 L
 C-C-0.597300(PDBName=C,ResName=GLN,ResNum=336_A)    0   10.41681800    1.28172300    0.75606200 L
 O-O--0.567900(PDBName=O,ResName=GLN,ResNum=336_A)   0   11.56673800    1.51738700    1.13131900 L
 C-CT--0.003600(PDBName=CB,ResName=GLN,ResNum=336_A)  0    9.03102000    3.30645500    1.45587300 L
 C-CT--0.064500(PDBName=CG,ResName=GLN,ResNum=336_A)  0    8.80648600    3.81432700    0.02009100 L
 C-C-0.695100(PDBName=CD,ResName=GLN,ResNum=336_A)   0    7.64778800    3.10532100   -0.67549200 L
 O-O--0.608600(PDBName=OE1,ResName=GLN,ResNum=336_A)  0    6.51991700    3.07631500   -0.20592700 L
 N-N--0.940700(PDBName=NE2,ResName=GLN,ResNum=336_A)  0    7.90681200    2.43624400   -1.77531100 L
 N-N--0.415700(PDBName=N,ResName=TRP,ResNum=337_A)   0   10.15553300    0.59380000   -0.35363300 L
 C-CT--0.027500(PDBName=CA,ResName=TRP,ResNum=337_A)  0   11.16122400    0.02476500   -1.25035800 L
 C-C-0.597300(PDBName=C,ResName=TRP,ResNum=337_A)    0   11.38400700    0.88029600   -2.50349600 L
 O-O--0.567900(PDBName=O,ResName=TRP,ResNum=337_A)   0   10.59511500    1.76812800   -2.82772600 L
 C-CT--0.005000(PDBName=CB,ResName=TRP,ResNum=337_A)  0   10.73563400   -1.39685900   -1.63735900 L
 C-C*--0.141500(PDBName=CG,ResName=TRP,ResNum=337_A)  0   10.47280200   -2.37104600   -0.52474600 L
 C-CW--0.163800(PDBName=CD1,ResName=TRP,ResNum=337_A)  0    9.50877500   -3.31684400   -0.57160600 L
 C-CB-0.124300(PDBName=CD2,ResName=TRP,ResNum=337_A)  0   11.15914800   -2.56802900    0.75638400 L
 N-NA--0.341800(PDBName=NE1,ResName=TRP,ResNum=337_A)  0    9.55280300   -4.09519800    0.56509700 L
 C-CN-0.138000(PDBName=CE2,ResName=TRP,ResNum=337_A)  0   10.57456900   -3.70053100    1.40267500 L
 C-CA--0.238700(PDBName=CE3,ResName=TRP,ResNum=337_A)  0   12.22072200   -1.92826000    1.44152000 L
 C-CA--0.260100(PDBName=CZ2,ResName=TRP,ResNum=337_A)  0   11.04813500   -4.19029900    2.62880500 L
 C-CA--0.197200(PDBName=CZ3,ResName=TRP,ResNum=337_A)  0   12.69506600   -2.40766300    2.67784000 L
 C-CA--0.113400(PDBName=CH2,ResName=TRP,ResNum=337_A)  0   12.11734100   -3.54367400    3.26870400 L
 N-N--0.415700(PDBName=N,ResName=LEU,ResNum=338_A)   0   12.47329200    0.58153700   -3.22045200 L
 C-CT--0.051800(PDBName=CA,ResName=LEU,ResNum=338_A)  0   12.90523200    1.22529800   -4.47417300 L
 C-C-0.597300(PDBName=C,ResName=LEU,ResNum=338_A)    0   13.20630300    0.16874500   -5.56354400 L
 O-O--0.567900(PDBName=O,ResName=LEU,ResNum=338_A)   0   14.01735200    0.37812200   -6.46169200 L
 C-CT--0.110200(PDBName=CB,ResName=LEU,ResNum=338_A)  0   14.14302000    2.10518400   -4.18548600 L
 C-CT-0.353100(PDBName=CG,ResName=LEU,ResNum=338_A)  0   13.96774600    3.21427000   -3.12832700 L
 C-CT--0.412100(PDBName=CD1,ResName=LEU,ResNum=338_A)  0   15.31399500    3.90042500   -2.88782800 L
 C-CT--0.412100(PDBName=CD2,ResName=LEU,ResNum=338_A)  0   12.96933800    4.28657800   -3.56247200 L
 N-N--0.415700(PDBName=N,ResName=PHE,ResNum=339_A)   0   12.57337500   -0.99844700   -5.44791900 L
 C-CT--0.002400(PDBName=CA,ResName=PHE,ResNum=339_A)  0   12.81137300   -2.22660100   -6.21510500 L
 C-C-0.597300(PDBName=C,ResName=PHE,ResNum=339_A)    0   11.49327300   -3.01692500   -6.25322900 L
 O-O--0.567900(PDBName=O,ResName=PHE,ResNum=339_A)   0   11.35060400   -4.08895400   -5.67521100 L
 C-CT--0.034300(PDBName=CB,ResName=PHE,ResNum=339_A)  0   13.99414400   -3.00040400   -5.58912700 L
 C-CA-0.011800(PDBName=CG,ResName=PHE,ResNum=339_A)  0   14.12263800   -2.90829700   -4.07245600 L
 C-CA--0.125600(PDBName=CD1,ResName=PHE,ResNum=339_A)  0   14.95307500   -1.92189400   -3.50111600 L
 C-CA--0.125600(PDBName=CD2,ResName=PHE,ResNum=339_A)  0   13.39976000   -3.77514500   -3.23040800 L
 C-CA--0.170400(PDBName=CE1,ResName=PHE,ResNum=339_A)  0   15.05339000   -1.79698600   -2.10374800 L
 C-CA--0.170400(PDBName=CE2,ResName=PHE,ResNum=339_A)  0   13.50558900   -3.65542700   -1.83331900 L
 C-CA--0.107200(PDBName=CZ,ResName=PHE,ResNum=339_A)  0   14.33104400   -2.66768400   -1.26981000 L
 N-N--0.516300(PDBName=N,ResName=ASP,ResNum=340_A)   0   10.49257400   -2.40177300   -6.87588900 L
 C-CT-0.038100(PDBName=CA,ResName=ASP,ResNum=340_A)  0    9.10511900   -2.40566400   -6.40911100 L H-HC 382   0.0000
 C-C-0.536600(PDBName=C,ResName=ASP,ResNum=340_A)    0    8.13174300   -2.24733000   -7.59562400 L
 O-O--0.581900(PDBName=O,ResName=ASP,ResNum=340_A)   0    8.47162500   -1.58462600   -8.57581300 L
 C-CT--0.030300(PDBName=CB,ResName=ASP,ResNum=340_A)  0    9.01423600   -1.22892900   -5.41625900 H
 C-C-0.799400(PDBName=CG,ResName=ASP,ResNum=340_A)   0    7.61106100   -0.89352700   -4.94295300 H
 O-O2--0.801400(PDBName=OD1,ResName=ASP,ResNum=340_A)  0    7.34804700   -1.19214200   -3.70166200 H
 O-O2--0.801400(PDBName=OD2,ResName=ASP,ResNum=340_A)  0    6.81102800   -0.32850300   -5.73272000 H
 N-N--0.516300(PDBName=N,ResName=GLU,ResNum=341_A)   0    6.93520600   -2.84337300   -7.51188400 L
 C-CT-0.039700(PDBName=CA,ResName=GLU,ResNum=341_A)  0    5.90381100   -2.86323500   -8.57261800 L
 C-C-0.536600(PDBName=C,ResName=GLU,ResNum=341_A)    0    5.45781700   -1.48602000   -9.10455800 L
 O-O--0.581900(PDBName=O,ResName=GLU,ResNum=341_A)   0    4.92574900   -1.41591800  -10.21284600 L
 C-CT-0.056000(PDBName=CB,ResName=GLU,ResNum=341_A)  0    4.67226400   -3.66124600   -8.09746600 L
 C-CT-0.013600(PDBName=CG,ResName=GLU,ResNum=341_A)  0    4.90003000   -5.18321800   -8.11734300 L
 C-C-0.805400(PDBName=CD,ResName=GLU,ResNum=341_A)   0    4.45267200   -5.87475600   -6.82406100 L
 O-O2--0.818800(PDBName=OE1,ResName=GLU,ResNum=341_A)  0    3.24365700   -5.89623000   -6.49308200 L
 O-O2--0.818800(PDBName=OE2,ResName=GLU,ResNum=341_A)  0    5.33434300   -6.41282800   -6.11799600 L
 N-N--0.415700(PDBName=N,ResName=ALA,ResNum=342_A)   0    5.66074900   -0.40132500   -8.35155100 L
 C-CT-0.033700(PDBName=CA,ResName=ALA,ResNum=342_A)  0    5.33120300    0.96523400   -8.76064000 L
 C-C-0.597300(PDBName=C,ResName=ALA,ResNum=342_A)    0    6.47147200    1.96473700   -8.50680400 L
 O-O--0.567900(PDBName=O,ResName=ALA,ResNum=342_A)   0    6.79353400    2.77358100   -9.37616000 L
 C-CT--0.182500(PDBName=CB,ResName=ALA,ResNum=342_A)  0    4.04685000    1.38614800   -8.04569000 L
 N-N--0.415700(PDBName=N,ResName=GLN,ResNum=343_A)   0    7.06692000    1.94623600   -7.31211700 L
 C-CT--0.003100(PDBName=CA,ResName=GLN,ResNum=343_A)  0    8.15292700    2.84637600   -6.91657200 L
 C-C-0.597300(PDBName=C,ResName=GLN,ResNum=343_A)    0    9.51213100    2.48096500   -7.55574300 L
 O-O--0.567900(PDBName=O,ResName=GLN,ResNum=343_A)   0   10.40390100    3.33206900   -7.60924500 L
 C-CT--0.003600(PDBName=CB,ResName=GLN,ResNum=343_A)  0    8.20662100    2.90360400   -5.37587800 L
 C-CT--0.064500(PDBName=CG,ResName=GLN,ResNum=343_A)  0    9.20329900    3.91765000   -4.78827700 L
 C-C-0.695100(PDBName=CD,ResName=GLN,ResNum=343_A)   0    8.98331300    5.35283100   -5.25235800 L
 O-O--0.608600(PDBName=OE1,ResName=GLN,ResNum=343_A)  0    8.32779700    6.15872600   -4.60935900 L
 N-N--0.940700(PDBName=NE2,ResName=GLN,ResNum=343_A)  0    9.54247600    5.74333400   -6.37464500 L
 N-N--0.415700(PDBName=N,ResName=NME,ResNum=344_A)   0    9.68965800    1.24522300   -8.04386700 L
 C-CT--0.149000(PDBName=CH3,ResName=NME,ResNum=344_A)  0   10.90184200    0.77908700   -8.71184500 L
 C-CT--0.366200(PDBName=CH3,ResName=ACE,ResNum=387_A)  0   11.91111500   -7.01123100   -6.88343800 L
 C-C-0.597200(PDBName=C,ResName=ACE,ResNum=387_A)    0   10.61972100   -7.48060200   -6.25522200 L
 O-O--0.567900(PDBName=O,ResName=ACE,ResNum=387_A)   0   10.14263400   -8.55994900   -6.58236000 L
 N-N--0.415700(PDBName=N,ResName=SER,ResNum=388_A)   0   10.07358200   -6.67348500   -5.35032500 L
 C-CT--0.024900(PDBName=CA,ResName=SER,ResNum=388_A)  0    8.76804800   -6.85846200   -4.70430900 L
 C-C-0.597300(PDBName=C,ResName=SER,ResNum=388_A)    0    8.31593100   -5.54077500   -4.07805000 L
 O-O--0.567900(PDBName=O,ResName=SER,ResNum=388_A)   0    9.09417800   -4.87935700   -3.39462600 L
 C-CT-0.211700(PDBName=CB,ResName=SER,ResNum=388_A)  0    8.86025200   -7.92024000   -3.59645700 L
 O-OH--0.654600(PDBName=OG,ResName=SER,ResNum=388_A)  0    7.58583900   -8.24852700   -3.06207000 L
 N-N--0.415700(PDBName=N,ResName=HIS,ResNum=389_A)   0    7.05199400   -5.17653500   -4.26698000 L
 C-CT-0.018800(PDBName=CA,ResName=HIS,ResNum=389_A)  0    6.32352000   -4.30260100   -3.34532300 L H-HC 424   0.0000
 C-C-0.597300(PDBName=C,ResName=HIS,ResNum=389_A)    0    6.01606600   -5.05385500   -2.03444500 L
 O-O--0.567900(PDBName=O,ResName=HIS,ResNum=389_A)   0    6.09548300   -6.28316400   -2.00282700 L
 C-CT--0.046200(PDBName=CB,ResName=HIS,ResNum=389_A)  0    5.05036300   -3.84179100   -4.06977100 H
 C-CC--0.026600(PDBName=CG,ResName=HIS,ResNum=389_A)  0    4.30422300   -2.67009200   -3.53342600 H
 N-NA--0.381100(PDBName=ND1,ResName=HIS,ResNum=389_A)  0    4.87841000   -1.42598200   -3.38221400 H
 C-CV-0.129200(PDBName=CD2,ResName=HIS,ResNum=389_A)  0    2.95383000   -2.51152000   -3.29770600 H
 C-CR-0.205700(PDBName=CE1,ResName=HIS,ResNum=389_A)  0    3.89528800   -0.55654500   -3.07878600 H
 N-NB--0.572700(PDBName=NE2,ResName=HIS,ResNum=389_A)  0    2.70756800   -1.17307600   -3.01053500 H
 N-N--0.516300(PDBName=N,ResName=GLU,ResNum=390_A)   0    5.65191300   -4.33488800   -0.97016700 L
 C-CT-0.039700(PDBName=CA,ResName=GLU,ResNum=390_A)  0    5.23529700   -4.86333900    0.34576200 L
 C-C-0.536600(PDBName=C,ResName=GLU,ResNum=390_A)    0    6.32061900   -5.65086900    1.11239500 L
 O-O--0.581900(PDBName=O,ResName=GLU,ResNum=390_A)   0    7.37583400   -6.02387000    0.59213400 L
 C-CT-0.056000(PDBName=CB,ResName=GLU,ResNum=390_A)  0    3.93608200   -5.68770500    0.22951000 L
 C-CT-0.013600(PDBName=CG,ResName=GLU,ResNum=390_A)  0    2.80468300   -4.96924600   -0.51416500 L
 C-C-0.805400(PDBName=CD,ResName=GLU,ResNum=390_A)   0    1.60581400   -5.89796200   -0.71588100 L
 O-O2--0.818800(PDBName=OE1,ResName=GLU,ResNum=390_A)  0    0.70732900   -5.91535900    0.14889200 L
 O-O2--0.818800(PDBName=OE2,ResName=GLU,ResNum=390_A)  0    1.55764600   -6.58125700   -1.76892100 L
 N-N--0.415700(PDBName=N,ResName=ILE,ResNum=391_A)   0    6.04502900   -5.94491200    2.38378300 L
 C-CT--0.059700(PDBName=CA,ResName=ILE,ResNum=391_A)  0    6.71982600   -6.98769200    3.16032100 L
 C-C-0.597300(PDBName=C,ResName=ILE,ResNum=391_A)    0    5.81406000   -7.64407800    4.20630800 L
 O-O--0.567900(PDBName=O,ResName=ILE,ResNum=391_A)   0    5.84228700   -8.87045900    4.30704300 L
 C-CT-0.130300(PDBName=CB,ResName=ILE,ResNum=391_A)  0    8.06424700   -6.50550700    3.75343100 L
 C-CT--0.043000(PDBName=CG1,ResName=ILE,ResNum=391_A)  0    8.80748600   -7.69706900    4.40291600 L
 C-CT--0.320400(PDBName=CG2,ResName=ILE,ResNum=391_A)  0    7.91482000   -5.33775600    4.74375300 L
 C-CT--0.066000(PDBName=CD1,ResName=ILE,ResNum=391_A)  0   10.29771300   -7.45060900    4.66653800 L
 N-N--0.415700(PDBName=N,ResName=ILE,ResNum=392_A)   0    5.03624400   -6.90026100    5.00504400 L
 C-CT--0.059700(PDBName=CA,ResName=ILE,ResNum=392_A)  0    4.42972800   -7.46957900    6.22999000 L
 C-C-0.597300(PDBName=C,ResName=ILE,ResNum=392_A)    0    3.33330200   -8.52272500    5.97934400 L
 O-O--0.567900(PDBName=O,ResName=ILE,ResNum=392_A)   0    3.06794700   -9.31834300    6.87769800 L
 C-CT-0.130300(PDBName=CB,ResName=ILE,ResNum=392_A)  0    4.02928100   -6.41028900    7.28527800 L
 C-CT--0.043000(PDBName=CG1,ResName=ILE,ResNum=392_A)  0    2.86250300   -5.50585500    6.85564800 L
 C-CT--0.320400(PDBName=CG2,ResName=ILE,ResNum=392_A)  0    5.26222800   -5.57173900    7.67232100 L
 C-CT--0.066000(PDBName=CD1,ResName=ILE,ResNum=392_A)  0    2.29857200   -4.62394100    7.97682100 L
 N-N--0.415700(PDBName=N,ResName=ILE,ResNum=393_A)   0    2.78007800   -8.61038100    4.76007800 L
 C-CT--0.059700(PDBName=CA,ResName=ILE,ResNum=393_A)  0    1.91958200   -9.73001300    4.31296000 L
 C-C-0.597300(PDBName=C,ResName=ILE,ResNum=393_A)    0    2.52273400  -10.57933400    3.17297200 L
 O-O--0.567900(PDBName=O,ResName=ILE,ResNum=393_A)   0    1.82404100  -11.39324600    2.57285400 L
 C-CT-0.130300(PDBName=CB,ResName=ILE,ResNum=393_A)  0    0.48421100   -9.25610300    3.98700500 L
 C-CT--0.043000(PDBName=CG1,ResName=ILE,ResNum=393_A)  0    0.41431200   -8.33445500    2.74881200 L
 C-CT--0.320400(PDBName=CG2,ResName=ILE,ResNum=393_A)  0   -0.14752700   -8.59937100    5.22591800 L
 C-CT--0.066000(PDBName=CD1,ResName=ILE,ResNum=393_A)  0   -1.01367200   -8.19504400    2.20535400 L
 N-N--0.347900(PDBName=N,ResName=ARG,ResNum=394_A)   0    3.83049100  -10.44884900    2.90210000 L
 C-CT--0.263700(PDBName=CA,ResName=ARG,ResNum=394_A)  0    4.57549200  -11.22940200    1.88827500 L
 C-C-0.734100(PDBName=C,ResName=ARG,ResNum=394_A)    0    5.71798200  -12.06041600    2.48250100 L
 O-O--0.589400(PDBName=O,ResName=ARG,ResNum=394_A)   0    5.89487900  -13.21353600    2.10060400 L
 C-CT--0.000700(PDBName=CB,ResName=ARG,ResNum=394_A)  0    5.09456900  -10.32580300    0.75448900 L
 C-CT-0.039000(PDBName=CG,ResName=ARG,ResNum=394_A)  0    3.98986400   -9.71368900   -0.12581100 L
 C-CT-0.048600(PDBName=CD,ResName=ARG,ResNum=394_A)  0    4.62613700   -9.15336800   -1.40697800 L
 N-N2--0.529500(PDBName=NE,ResName=ARG,ResNum=394_A)  0    3.67158700   -8.40348400   -2.24404800 L
 C-CA-0.807600(PDBName=CZ,ResName=ARG,ResNum=394_A)  0    3.87039300   -7.96255300   -3.47297700 L
 N-N2--0.862700(PDBName=NH1,ResName=ARG,ResNum=394_A)  0    4.92640700   -8.25129000   -4.17024400 L
 N-N2--0.862700(PDBName=NH2,ResName=ARG,ResNum=394_A)  0    2.99042800   -7.18981200   -4.02427100 L
 N-N--0.415700(PDBName=N,ResName=NME,ResNum=395_A)   0    6.50847800  -11.47968800    3.38932600 L
 C-CT--0.149000(PDBName=CH3,ResName=NME,ResNum=395_A)  0    7.65398300  -12.11101300    4.03842800 L
 C-C-0.706854(PDBName=C02,ResName=SRK,ResNum=508_A)  0   -0.94150700   -2.43500800   -3.26978100 H
 C-CT--0.233101(PDBName=C04,ResName=SRK,ResNum=508_A)  0   -0.56062200   -2.54047900   -4.71654500 H
 C-CT-0.028311(PDBName=C05,ResName=SRK,ResNum=508_A)  0    0.15315300   -1.30131800   -5.26511700 H
 C-C-0.440281(PDBName=C06,ResName=SRK,ResNum=508_A)  0   -0.69331000   -0.05576700   -5.14894700 H
 C-CT--0.051757(PDBName=C09,ResName=SRK,ResNum=508_A)  0    1.36439900    1.20880300   -5.78769800 H
 C-CT--0.043379(PDBName=C10,ResName=SRK,ResNum=508_A)  0    1.60847200    2.70765100   -6.07900100 H
 C-CB-0.041547(PDBName=C11,ResName=SRK,ResNum=508_A)  0    0.33076900    3.37466400   -5.62706000 H
 C-CA--0.192958(PDBName=C12,ResName=SRK,ResNum=508_A)  0    0.05190500    4.72334400   -5.46983300 H
 C-CA--0.152508(PDBName=C13,ResName=SRK,ResNum=508_A)  0   -1.22161300    5.10971500   -5.03541900 H
 C-CA--0.176354(PDBName=C14,ResName=SRK,ResNum=508_A)  0   -2.19457100    4.14186200   -4.78813400 H
 C-CA--0.132620(PDBName=C15,ResName=SRK,ResNum=508_A)  0   -1.93078100    2.77623700   -4.94794000 H
 C-CB-0.006343(PDBName=C16,ResName=SRK,ResNum=508_A)  0   -0.64848500    2.40933500   -5.35439400 H
 N-N--0.087075(PDBName=N08,ResName=SRK,ResNum=508_A)  0   -0.08863100    1.11495900   -5.49881800 H
 O-OH--0.667929(PDBName=O01,ResName=SRK,ResNum=508_A)  0    0.36908000   -0.06723600   -2.72779100 H
 O-O--0.601165(PDBName=O03,ResName=SRK,ResNum=508_A)  0   -2.08397400   -2.17716000   -2.85976700 H
 O-O--0.525457(PDBName=O07,ResName=SRK,ResNum=508_A)  0   -1.88905700   -0.09109300   -4.77684400 H
 C-CT-0.193463(PDBName=C,ResName=SRK,ResNum=508_A)   0    0.29420700    1.34273500   -2.49442300 H
 O-OW--0.834000(PDBName=O,ResName=HOH,ResNum=630_A)  0    7.56588600   -0.36183300   -1.22297600 L
 O-OW--0.834000(PDBName=O,ResName=HOH,ResNum=641_A)  0    2.15295200    7.94548300   -0.51423000 L
 O-OW--0.834000(PDBName=O,ResName=HOH,ResNum=664_A)  0    5.04232600    2.97237800    3.49557400 L
 O-OW--0.834000(PDBName=O,ResName=HOH,ResNum=673_A)  0    8.58045900    7.75234300   -2.46948700 L
 O-OW--0.834000(PDBName=O,ResName=HOH,ResNum=679_A)  0   -0.21172300   -5.87516900   -3.56120700 L
 O-OW--0.834000(PDBName=O,ResName=HOH,ResNum=680_A)  0    0.56293300   -5.67666600   -6.38449100 L
 O-OW--0.834000(PDBName=O,ResName=HOH,ResNum=683_A)  0   -1.62673700   -5.00815800    0.78780700 H
 H-HC-0.029500(PDBName=1HB,ResName=PHE,ResNum=123_A)  0   -3.07653600   -5.60296100   10.17625100 L
 H-HC-0.029500(PDBName=2HB,ResName=PHE,ResNum=123_A)  0   -4.64442200   -6.05051000    9.50760000 L
 H-HA-0.133000(PDBName=HD1,ResName=PHE,ResNum=123_A)  0   -1.23750500   -4.77312100    8.60334100 L
 H-HA-0.133000(PDBName=HD2,ResName=PHE,ResNum=123_A)  0   -4.96714500   -6.38963500    7.14628100 L
 H-HA-0.143000(PDBName=HE1,ResName=PHE,ResNum=123_A)  0   -0.26235300   -5.01598800    6.31667100 L
 H-HA-0.143000(PDBName=HE2,ResName=PHE,ResNum=123_A)  0   -3.97026900   -6.63964200    4.88974900 L
 H-HA-0.129700(PDBName=HZ,ResName=PHE,ResNum=123_A)  0   -1.63278700   -5.90898300    4.47594800 L
 H-H1-0.097800(PDBName=HA,ResName=PHE,ResNum=123_A)  0   -3.43758900   -3.28301300    9.69007100 L
 H-H-0.271900(PDBName=H,ResName=PHE,ResNum=123_A)    0   -6.02958300   -4.12131800   10.82121200 L
 H-HC-0.045700(PDBName=1HB,ResName=LEU,ResNum=124_A)  0   -4.05986700   -0.41950300    6.14901500 L
 H-HC-0.045700(PDBName=2HB,ResName=LEU,ResNum=124_A)  0   -5.51633300   -0.41947600    5.15693700 L
 H-HC--0.036100(PDBName=HG,ResName=LEU,ResNum=124_A)  0   -5.43142000   -0.09863500    8.19107200 L
 H-HC-0.100000(PDBName=1HD1,ResName=LEU,ResNum=124_A)  0   -6.09368200    2.21776300    7.71312400 L
 H-HC-0.100000(PDBName=2HD1,ResName=LEU,ResNum=124_A)  0   -4.55709900    1.83054500    6.92191300 L
 H-HC-0.100000(PDBName=3HD1,ResName=LEU,ResNum=124_A)  0   -6.05476800    1.88569900    5.96641300 L
 H-HC-0.100000(PDBName=1HD2,ResName=LEU,ResNum=124_A)  0   -7.82913500    0.54124700    7.94686700 L
 H-HC-0.100000(PDBName=2HD2,ResName=LEU,ResNum=124_A)  0   -7.55128500   -1.15334600    7.52891700 L
 H-HC-0.100000(PDBName=3HD2,ResName=LEU,ResNum=124_A)  0   -7.77438000    0.05300100    6.24050300 L
 H-H1-0.092200(PDBName=HA,ResName=LEU,ResNum=124_A)  0   -6.27566600   -2.49011600    6.28631200 L
 H-H-0.271900(PDBName=H,ResName=LEU,ResNum=124_A)    0   -3.67583900   -2.31078700    7.75672600 L
 H-HC--0.017300(PDBName=1HB,ResName=GLU,ResNum=125_A)  0   -6.08889300   -6.05646300    3.69213200 L
 H-HC--0.017300(PDBName=2HB,ResName=GLU,ResNum=125_A)  0   -7.03466000   -4.89577000    2.78064400 L
 H-HC--0.042500(PDBName=1HG,ResName=GLU,ResNum=125_A)  0   -5.00814600   -6.88357300    1.67905100 L
 H-HC--0.042500(PDBName=2HG,ResName=GLU,ResNum=125_A)  0   -5.77410500   -5.62298600    0.69632100 L
 H-H1-0.110500(PDBName=HA,ResName=GLU,ResNum=125_A)  0   -4.01380600   -4.79164900    3.17473800 L
 H-H-0.293600(PDBName=H,ResName=GLU,ResNum=125_A)    0   -6.33543200   -3.69808700    4.60300700 L
 H-H1-0.069800(PDBName=1HA,ResName=GLY,ResNum=126_A)  0   -3.13984500   -2.09722100   -0.33346800 H
 H-H1-0.069800(PDBName=2HA,ResName=GLY,ResNum=126_A)  0   -4.90285800   -2.14946800   -0.40425400 H
 H-H-0.271900(PDBName=H,ResName=GLY,ResNum=126_A)    0   -3.26374900   -4.14679900    1.13438000 L
 H-H1-0.069800(PDBName=1HA,ResName=GLY,ResNum=127_A)  0   -3.16327200   -4.28507000   -3.90554800 H
 H-H1-0.069800(PDBName=2HA,ResName=GLY,ResNum=127_A)  0   -4.76543900   -5.04326400   -3.87998000 H
 H-H-0.271900(PDBName=H,ResName=GLY,ResNum=127_A)    0   -4.97198100   -2.48522300   -2.65666900 H
 H-HC-0.033900(PDBName=1HB,ResName=TRP,ResNum=128_A)  0   -4.91965000   -2.48834100   -7.89612500 L
 H-HC-0.033900(PDBName=2HB,ResName=TRP,ResNum=128_A)  0   -4.25216400   -0.95895100   -8.44682800 L
 H-H4-0.206200(PDBName=HD1,ResName=TRP,ResNum=128_A)  0   -3.15311800   -4.41376100   -7.22483900 L
 H-H-0.341200(PDBName=HE1,ResName=TRP,ResNum=128_A)  0   -0.61168400   -4.71858000   -7.61238500 L
 H-HA-0.170000(PDBName=HE3,ResName=TRP,ResNum=128_A)  0   -1.96736100    0.28054800   -8.91555700 L
 H-HA-0.144700(PDBName=HZ3,ResName=TRP,ResNum=128_A)  0    0.35581600    0.78079900   -9.67342600 L
 H-HA-0.157200(PDBName=HZ2,ResName=TRP,ResNum=128_A)  0    1.51068400   -3.28317100   -8.82621500 L
 H-HA-0.141700(PDBName=HH2,ResName=TRP,ResNum=128_A)  0    2.09536200   -0.99817500   -9.64857100 L
 H-H1-0.112300(PDBName=HA,ResName=TRP,ResNum=128_A)  0   -3.50842700   -0.39596200   -6.19707400 H
 H-H-0.271900(PDBName=H,ResName=TRP,ResNum=128_A)    0   -3.32534500   -1.80802400   -4.56730100 H
 H-HC-0.029500(PDBName=1HB,ResName=TYR,ResNum=129_A)  0   -7.14723400    2.31367500   -5.95419800 L
 H-HC-0.029500(PDBName=2HB,ResName=TYR,ResNum=129_A)  0   -8.22379900    2.61449300   -7.28754100 L
 H-HA-0.169900(PDBName=HD1,ResName=TYR,ResNum=129_A)  0   -7.21205500    2.07170700   -9.72485600 L
 H-HA-0.169900(PDBName=HD2,ResName=TYR,ResNum=129_A)  0   -4.85323100    2.68275200   -6.16177200 L
 H-HA-0.165600(PDBName=HE1,ResName=TYR,ResNum=129_A)  0   -5.18282600    2.52320600  -11.12193900 L
 H-HA-0.165600(PDBName=HE2,ResName=TYR,ResNum=129_A)  0   -2.85265100    3.13466000   -7.55485100 L
 H-HO-0.399200(PDBName=HH,ResName=TYR,ResNum=129_A)  0   -2.02825000    3.26077400   -9.65587300 L
 H-H1-0.087600(PDBName=HA,ResName=TYR,ResNum=129_A)  0   -8.24484700    0.30140200   -5.99653900 L
 H-H-0.271900(PDBName=H,ResName=TYR,ResNum=129_A)    0   -6.29892300   -0.70904400   -7.91213500 L
 H-HC-0.032700(PDBName=1HB,ResName=ARG,ResNum=139_A)  0  -12.62141100   -1.23020700   -8.84049500 L
 H-HC-0.032700(PDBName=2HB,ResName=ARG,ResNum=139_A)  0  -13.50935200   -2.73895100   -8.69483000 L
 H-HC-0.028500(PDBName=1HG,ResName=ARG,ResNum=139_A)  0  -11.51865200   -1.61037500   -6.69806400 L
 H-HC-0.028500(PDBName=2HG,ResName=ARG,ResNum=139_A)  0  -12.48407200   -3.08367600   -6.43221400 L
 H-H1-0.068700(PDBName=1HD,ResName=ARG,ResNum=139_A)  0  -11.41432300   -4.01005200   -8.54697100 L
 H-H1-0.068700(PDBName=2HD,ResName=ARG,ResNum=139_A)  0  -10.32491000   -2.61579600   -8.52374300 L
 H-H-0.345600(PDBName=HE,ResName=ARG,ResNum=139_A)   0  -10.54977100   -4.63154100   -6.27450700 L
 H-H-0.447800(PDBName=1HH1,ResName=ARG,ResNum=139_A)  0   -6.99063500   -3.25235100   -7.10638100 L
 H-H-0.447800(PDBName=2HH1,ResName=ARG,ResNum=139_A)  0   -8.28333900   -2.54089000   -8.08412700 L
 H-H-0.447800(PDBName=1HH2,ResName=ARG,ResNum=139_A)  0   -7.27678800   -4.58414900   -5.58129700 L
 H-H-0.447800(PDBName=2HH2,ResName=ARG,ResNum=139_A)  0   -8.89966500   -5.18403700   -5.18650700 L
 H-H1-0.156000(PDBName=HA,ResName=ARG,ResNum=139_A)  0  -14.86516900   -0.75898800   -8.17618200 L
 H-H-0.274700(PDBName=H,ResName=ARG,ResNum=139_A)    0  -13.32191500   -0.17930700   -5.66737300 L
 H-HC-0.045700(PDBName=1HB,ResName=LEU,ResNum=146_A)  0   -8.67988600   -7.52542900   -4.34327300 L
 H-HC-0.045700(PDBName=2HB,ResName=LEU,ResNum=146_A)  0   -9.56418400   -8.67012700   -3.34133200 L
 H-HC--0.036100(PDBName=HG,ResName=LEU,ResNum=146_A)  0   -7.82861900   -8.43083500   -1.55796900 L
 H-HC-0.100000(PDBName=1HD1,ResName=LEU,ResNum=146_A)  0   -6.03918700   -9.58336100   -2.75890700 L
 H-HC-0.100000(PDBName=2HD1,ResName=LEU,ResNum=146_A)  0   -6.69805300   -9.04147100   -4.31949400 L
 H-HC-0.100000(PDBName=3HD1,ResName=LEU,ResNum=146_A)  0   -7.62210000  -10.16607000   -3.29145800 L
 H-HC-0.100000(PDBName=1HD2,ResName=LEU,ResNum=146_A)  0   -5.68056000   -7.28687200   -2.14724700 L
 H-HC-0.100000(PDBName=2HD2,ResName=LEU,ResNum=146_A)  0   -6.45586700   -6.61271800   -3.60082700 L
 H-HC-0.100000(PDBName=3HD2,ResName=LEU,ResNum=146_A)  0   -7.00650000   -6.15529100   -1.96242900 L
 H-H1-0.092200(PDBName=HA,ResName=LEU,ResNum=146_A)  0   -9.08253200   -5.77288300   -2.60392800 L
 H-H-0.271900(PDBName=H,ResName=LEU,ResNum=146_A)    0   -9.36972300   -6.85213400   -0.61063700 L
 H-HC-0.029500(PDBName=1HB,ResName=TYR,ResNum=182_A)  0   -7.66575900   -3.86280900    0.84472900 L
 H-HC-0.029500(PDBName=2HB,ResName=TYR,ResNum=182_A)  0   -8.49854400   -4.55451200   -0.52842200 L
 H-HA-0.169900(PDBName=HD2,ResName=TYR,ResNum=182_A)  0   -7.29555900   -3.59479900   -2.22823800 L
 H-HA-0.169900(PDBName=HD1,ResName=TYR,ResNum=182_A)  0   -8.94800000   -1.04214300    0.82861800 L
 H-HA-0.165600(PDBName=HE2,ResName=TYR,ResNum=182_A)  0   -6.53163100   -1.59108600   -3.47837300 L
 H-HA-0.165600(PDBName=HE1,ResName=TYR,ResNum=182_A)  0   -8.13991700    0.94864100   -0.38463200 L
 H-HO-0.399200(PDBName=HH,ResName=TYR,ResNum=182_A)  0   -6.35521900    0.65060200   -3.49646600 L
 H-H1-0.087600(PDBName=HA,ResName=TYR,ResNum=182_A)  0   -9.88252700   -2.87494700    1.59144200 L
 H-H-0.271900(PDBName=H,ResName=TYR,ResNum=182_A)    0   -8.99201800   -5.63588900    1.58602000 L
 H-H1-0.111200(PDBName=1HB,ResName=CYS,ResNum=183_A)  0  -14.20025100   -5.68871400    1.52424200 L
 H-H1-0.111200(PDBName=2HB,ResName=CYS,ResNum=183_A)  0  -15.47716500   -5.01884200    0.49537600 L
 H-HS-0.193300(PDBName=HG,ResName=CYS,ResNum=183_A)  0  -15.23991500   -2.52452200    1.42448400 L
 H-H1-0.112400(PDBName=HA,ResName=CYS,ResNum=183_A)  0  -13.35245500   -5.16348900   -0.70574300 L
 H-H-0.271900(PDBName=H,ResName=CYS,ResNum=183_A)    0  -12.18124700   -4.19791400    1.69459000 L
 H-H1-0.035200(PDBName=1HB,ResName=SER,ResNum=184_A)  0  -14.15785100    0.60419100    0.39528900 L
 H-H1-0.035200(PDBName=2HB,ResName=SER,ResNum=184_A)  0  -13.37379800    1.41093700   -0.97100200 L
 H-HO-0.427500(PDBName=HG,ResName=SER,ResNum=184_A)  0  -11.57805500    1.08687200    0.08201300 L
 H-H1-0.084300(PDBName=HA,ResName=SER,ResNum=184_A)  0  -14.77123000   -0.59974700   -1.60165900 L
 H-H-0.271900(PDBName=H,ResName=SER,ResNum=184_A)    0  -12.98732900   -1.84350000    0.33146700 L
 H-H1-0.035200(PDBName=1HB,ResName=SER,ResNum=185_A)  0  -11.47955700   -2.22745500   -4.56982400 L
 H-H1-0.035200(PDBName=2HB,ResName=SER,ResNum=185_A)  0   -9.82414900   -1.82684700   -5.09801600 L
 H-HO-0.427500(PDBName=HG,ResName=SER,ResNum=185_A)  0  -10.38237800   -3.27084300   -2.71256100 L
 H-H1-0.084300(PDBName=HA,ResName=SER,ResNum=185_A)  0   -9.53237100   -0.89456800   -2.74938100 L
 H-H-0.271900(PDBName=H,ResName=SER,ResNum=185_A)    0  -11.28218900   -1.06002200   -1.35153900 L
 H-HC--0.012200(PDBName=1HB,ResName=ASP,ResNum=186_A)  0  -11.99116700    4.33456400   -2.89991400 L
 H-HC--0.012200(PDBName=2HB,ResName=ASP,ResNum=186_A)  0  -12.47557900    2.64157000   -2.91465500 L
 H-H1-0.088000(PDBName=HA,ResName=ASP,ResNum=186_A)  0  -10.60771400    3.16810100   -4.51361700 L
 H-H-0.293600(PDBName=H,ResName=ASP,ResNum=186_A)    0  -10.02755900    1.33186300   -2.25519800 L
 H-HC--0.029700(PDBName=HB,ResName=VAL,ResNum=187_A)  0   -6.72390300    5.94001900   -2.59045500 L
 H-HC-0.079100(PDBName=1HG2,ResName=VAL,ResNum=187_A)  0   -5.33669200    5.12532700   -4.46327100 L
 H-HC-0.079100(PDBName=2HG2,ResName=VAL,ResNum=187_A)  0   -5.54161000    3.44623600   -3.88665400 L
 H-HC-0.079100(PDBName=3HG2,ResName=VAL,ResNum=187_A)  0   -6.92758600    4.39099500   -4.48419600 L
 H-HC-0.079100(PDBName=1HG1,ResName=VAL,ResNum=187_A)  0   -4.35428200    4.17063500   -1.78639400 L
 H-HC-0.079100(PDBName=2HG1,ResName=VAL,ResNum=187_A)  0   -4.94966500    5.56251800   -0.86867900 L
 H-HC-0.079100(PDBName=3HG1,ResName=VAL,ResNum=187_A)  0   -4.24655000    5.80388900   -2.47009200 L
 H-H1-0.096900(PDBName=HA,ResName=VAL,ResNum=187_A)  0   -6.47874000    3.21469700   -1.32238100 L
 H-H-0.271900(PDBName=H,ResName=VAL,ResNum=187_A)    0   -8.17374000    2.35248800   -2.45495400 L
 H-HC-0.033900(PDBName=1HB,ResName=TRP,ResNum=188_A)  0   -8.56196600    3.94934700    3.74259800 L
 H-HC-0.033900(PDBName=2HB,ResName=TRP,ResNum=188_A)  0   -7.19429500    4.20201100    2.67001900 L
 H-H4-0.206200(PDBName=HD1,ResName=TRP,ResNum=188_A)  0   -6.03496600    2.07611500    1.69303500 L
 H-H-0.341200(PDBName=HE1,ResName=TRP,ResNum=188_A)  0   -6.28184300   -0.50555100    2.09273000 L
 H-HA-0.170000(PDBName=HE3,ResName=TRP,ResNum=188_A)  0  -10.44181200    2.01982500    4.28618000 L
 H-HA-0.144700(PDBName=HZ3,ResName=TRP,ResNum=188_A)  0  -11.40140900   -0.13928800    5.08276500 L
 H-HA-0.157200(PDBName=HZ2,ResName=TRP,ResNum=188_A)  0   -8.03921300   -2.25237000    3.39944900 L
 H-HA-0.141700(PDBName=HH2,ResName=TRP,ResNum=188_A)  0  -10.21847000   -2.27726500    4.64688000 L
 H-H1-0.112300(PDBName=HA,ResName=TRP,ResNum=188_A)  0  -10.01425800    3.58202700    1.75829100 L
 H-H-0.271900(PDBName=H,ResName=TRP,ResNum=188_A)    0   -8.89300800    3.06668800   -0.09768100 L
 H-HC-0.060300(PDBName=1HB,ResName=ALA,ResNum=229_A)  0    0.71343600   -2.63434700   11.58561900 L
 H-HC-0.060300(PDBName=2HB,ResName=ALA,ResNum=229_A)  0   -0.53467200   -3.46412500   10.63548400 L
 H-HC-0.060300(PDBName=3HB,ResName=ALA,ResNum=229_A)  0    0.94681800   -2.87313000    9.84445300 L
 H-H1-0.082300(PDBName=HA,ResName=ALA,ResNum=229_A)  0    0.28317700   -0.54346300   10.25459000 L
 H-H-0.271900(PDBName=H,ResName=ALA,ResNum=229_A)    0   -2.25127600   -1.46543700   11.49097800 L
 H-H1-0.069800(PDBName=1HA,ResName=GLY,ResNum=230_A)  0   -1.74713400   -2.66344800    6.63411200 L
 H-H1-0.069800(PDBName=2HA,ResName=GLY,ResNum=230_A)  0   -1.80210400   -0.92212000    6.30641400 L
 H-H-0.271900(PDBName=H,ResName=GLY,ResNum=230_A)    0    0.45926100   -1.43019200    7.92899600 L
 H-H1-0.035200(PDBName=1HB,ResName=SER,ResNum=231_A)  0   -0.18366200   -4.92578600    3.04620400 L
 H-H1-0.035200(PDBName=2HB,ResName=SER,ResNum=231_A)  0    1.28933500   -4.53545300    2.14755400 L
 H-HO-0.427500(PDBName=HG,ResName=SER,ResNum=231_A)  0    2.49980300   -4.66364400    3.94736300 L
 H-H1-0.084300(PDBName=HA,ResName=SER,ResNum=231_A)  0    1.46628200   -2.42918300    3.49748600 H
 H-H-0.271900(PDBName=H,ResName=SER,ResNum=231_A)    0   -1.37117500   -2.98950200    4.33102800 L
 H-H1-0.130956(PDBName=1HB,ResName=SER,ResNum=232_A)  0    0.36810800   -3.57862300   -0.61589600 H
 H-H1-0.130956(PDBName=2HB,ResName=SER,ResNum=232_A)  0   -1.24380300   -2.89249900   -0.78181200 H
 H-HO-0.424618(PDBName=HG,ResName=SER,ResNum=232_A)  0    1.33110900   -0.46377200   -2.77085600 H
 H-H1-0.112197(PDBName=HA,ResName=SER,ResNum=232_A)  0    1.28038900   -1.16916700   -0.78392000 H
 H-H-0.330365(PDBName=H,ResName=SER,ResNum=232_A)    0    1.75860000   -1.79393000    1.34472500 H
 H-HC-0.060300(PDBName=1HB,ResName=ALA,ResNum=233_A)  0   -4.31661300    1.72880900   -1.66336200 H
 H-HC-0.060300(PDBName=2HB,ResName=ALA,ResNum=233_A)  0   -4.25109300   -0.04531000   -1.58913400 H
 H-HC-0.060300(PDBName=3HB,ResName=ALA,ResNum=233_A)  0   -3.21365700    0.81936300   -2.73717100 H
 H-H1-0.082300(PDBName=HA,ResName=ALA,ResNum=233_A)  0   -1.99513500    1.88694500   -0.80011600 H
 H-H-0.271900(PDBName=H,ResName=ALA,ResNum=233_A)    0   -1.74674300   -0.72444500   -1.67774700 H
 H-H1-0.069800(PDBName=1HA,ResName=GLY,ResNum=234_A)  0   -3.48240200   -1.14723100    3.20728500 L
 H-H1-0.069800(PDBName=2HA,ResName=GLY,ResNum=234_A)  0   -4.41230800    0.34157000    3.05521200 L
 H-H-0.271900(PDBName=H,ResName=GLY,ResNum=234_A)    0   -2.56515100   -0.88132200    1.16584200 H
 H-H1-0.069800(PDBName=1HA,ResName=GLY,ResNum=235_A)  0    0.08987700    1.15642700    5.01593900 L
 H-H1-0.069800(PDBName=2HA,ResName=GLY,ResNum=235_A)  0    0.89792200    1.01089900    3.44581800 L
 H-H-0.271900(PDBName=H,ResName=GLY,ResNum=235_A)    0   -0.91743300   -0.16422900    2.68688400 L
 H-H1-0.004300(PDBName=HB,ResName=THR,ResNum=236_A)  0   -2.33744500    4.04806300    0.37123000 L
 H-HC-0.064200(PDBName=1HG2,ResName=THR,ResNum=236_A)  0   -0.86806200    6.71493400    0.46501300 L
 H-HC-0.064200(PDBName=2HG2,ResName=THR,ResNum=236_A)  0   -1.88163300    6.12676700   -0.87271300 L
 H-HC-0.064200(PDBName=3HG2,ResName=THR,ResNum=236_A)  0   -2.61517500    6.47214100    0.70505400 L
 H-HO-0.410200(PDBName=HG1,ResName=THR,ResNum=236_A)  0    0.38519800    4.76856300    0.08655700 L
 H-H1-0.100700(PDBName=HA,ResName=THR,ResNum=236_A)  0   -0.33756100    5.21195900    2.34489100 L
 H-H-0.271900(PDBName=H,ResName=THR,ResNum=236_A)    0   -0.64885900    2.43888000    1.72542200 L
 H-H1-0.069800(PDBName=1HA,ResName=GLY,ResNum=237_A)  0   -4.87245300    3.14491200    4.27825900 L
 H-H1-0.069800(PDBName=2HA,ResName=GLY,ResNum=237_A)  0   -5.12210900    4.83849000    3.86820200 L
 H-H-0.271900(PDBName=H,ResName=GLY,ResNum=237_A)    0   -3.25100400    3.16001200    2.66734300 L
 H-HC--0.029700(PDBName=HB,ResName=VAL,ResNum=238_A)  0   -0.27862500    3.36687500    7.03523100 L
 H-HC-0.079100(PDBName=1HG2,ResName=VAL,ResNum=238_A)  0   -0.68907700    1.26619100    8.21320200 L
 H-HC-0.079100(PDBName=2HG2,ResName=VAL,ResNum=238_A)  0   -2.30799700    1.82610300    8.70170100 L
 H-HC-0.079100(PDBName=3HG2,ResName=VAL,ResNum=238_A)  0   -1.92846400    1.53274100    6.99449500 L
 H-HC-0.079100(PDBName=1HG1,ResName=VAL,ResNum=238_A)  0    0.35698700    2.98856300    9.38797500 L
 H-HC-0.079100(PDBName=2HG1,ResName=VAL,ResNum=238_A)  0   -1.16175900    3.75238000    9.91817500 L
 H-HC-0.079100(PDBName=3HG1,ResName=VAL,ResNum=238_A)  0    0.07597500    4.69636500    9.05902000 L
 H-H1-0.096900(PDBName=HA,ResName=VAL,ResNum=238_A)  0   -2.95402200    4.25160400    8.17265200 L
 H-H-0.271900(PDBName=H,ResName=VAL,ResNum=238_A)    0   -2.42816900    3.16317200    5.56429500 L
 H-HC-0.045700(PDBName=1HB,ResName=LEU,ResNum=239_A)  0    0.59437300    8.77657300    4.77574400 L
 H-HC-0.045700(PDBName=2HB,ResName=LEU,ResNum=239_A)  0   -0.33514300    7.54417700    3.94019300 L
 H-HC--0.036100(PDBName=HG,ResName=LEU,ResNum=239_A)  0    1.19006400    5.79197200    4.73171500 L
 H-HC-0.100000(PDBName=1HD1,ResName=LEU,ResNum=239_A)  0    3.12762500    6.42381400    3.43368200 L
 H-HC-0.100000(PDBName=2HD1,ResName=LEU,ResNum=239_A)  0    2.74533800    8.15240500    3.60313600 L
 H-HC-0.100000(PDBName=3HD1,ResName=LEU,ResNum=239_A)  0    1.68207700    7.09274800    2.65581500 L
 H-HC-0.100000(PDBName=1HD2,ResName=LEU,ResNum=239_A)  0    2.72742600    8.04721700    6.09257300 L
 H-HC-0.100000(PDBName=2HD2,ResName=LEU,ResNum=239_A)  0    1.89015000    6.70128400    6.90813500 L
 H-HC-0.100000(PDBName=3HD2,ResName=LEU,ResNum=239_A)  0    3.29335400    6.37700600    5.88885800 L
 H-H1-0.092200(PDBName=HA,ResName=LEU,ResNum=239_A)  0   -0.05644300    7.89401000    6.95105800 L
 H-H-0.271900(PDBName=H,ResName=LEU,ResNum=239_A)    0   -0.93980500    5.53238400    5.51558400 L
 H-HC-0.045700(PDBName=1HB,ResName=LEU,ResNum=240_A)  0   -5.20118000    7.19546300    4.54963500 L
 H-HC-0.045700(PDBName=2HB,ResName=LEU,ResNum=240_A)  0   -6.15119100    8.66544900    4.44738200 L
 H-HC--0.036100(PDBName=HG,ResName=LEU,ResNum=240_A)  0   -3.65446300    8.27143800    2.74581100 L
 H-HC-0.100000(PDBName=1HD1,ResName=LEU,ResNum=240_A)  0   -5.17901300    6.41300300    2.26139100 L
 H-HC-0.100000(PDBName=2HD1,ResName=LEU,ResNum=240_A)  0   -5.14643900    7.55949100    0.92557800 L
 H-HC-0.100000(PDBName=3HD1,ResName=LEU,ResNum=240_A)  0   -6.52462900    7.54351600    2.04485300 L
 H-HC-0.100000(PDBName=1HD2,ResName=LEU,ResNum=240_A)  0   -6.14106000   10.00184500    2.41897200 L
 H-HC-0.100000(PDBName=2HD2,ResName=LEU,ResNum=240_A)  0   -4.54728100   10.58960500    2.93885700 L
 H-HC-0.100000(PDBName=3HD2,ResName=LEU,ResNum=240_A)  0   -4.76919900    9.92603600    1.30619700 L
 H-H1-0.092200(PDBName=HA,ResName=LEU,ResNum=240_A)  0   -3.97880800    9.94812300    4.99676300 L
 H-H-0.271900(PDBName=H,ResName=LEU,ResNum=240_A)    0   -2.90049800    7.25224900    4.97635600 L
 H-HC-0.045700(PDBName=1HB,ResName=LEU,ResNum=262_A)  0    3.84783800   -0.55937100   12.08609300 L
 H-HC-0.045700(PDBName=2HB,ResName=LEU,ResNum=262_A)  0    2.49737400   -1.17355800   11.14544100 L
 H-HC--0.036100(PDBName=HG,ResName=LEU,ResNum=262_A)  0    4.05537100   -1.79273700    9.29318900 L
 H-HC-0.100000(PDBName=1HD1,ResName=LEU,ResNum=262_A)  0    6.22870200   -0.83069700   11.20586900 L
 H-HC-0.100000(PDBName=2HD1,ResName=LEU,ResNum=262_A)  0    6.49696600   -1.77426600    9.72108600 L
 H-HC-0.100000(PDBName=3HD1,ResName=LEU,ResNum=262_A)  0    5.84348500   -0.14376800    9.61017200 L
 H-HC-0.100000(PDBName=1HD2,ResName=LEU,ResNum=262_A)  0    3.51099300   -3.41862900   11.04628600 L
 H-HC-0.100000(PDBName=2HD2,ResName=LEU,ResNum=262_A)  0    4.85821200   -2.82219700   12.04496700 L
 H-HC-0.100000(PDBName=3HD2,ResName=LEU,ResNum=262_A)  0    5.17980500   -3.62747100   10.49429500 L
 H-H1-0.092200(PDBName=HA,ResName=LEU,ResNum=262_A)  0    4.22882500    1.21172100   10.43399000 L
 H-H-0.271900(PDBName=H,ResName=LEU,ResNum=262_A)    0    1.65873700    1.00197900   11.86545100 L
 H-HC-0.060300(PDBName=1HB,ResName=ALA,ResNum=263_A)  0    3.64894300    3.85513300    6.69776500 L
 H-HC-0.060300(PDBName=2HB,ResName=ALA,ResNum=263_A)  0    2.45215700    3.51198900    5.43291600 L
 H-HC-0.060300(PDBName=3HB,ResName=ALA,ResNum=263_A)  0    1.92039800    3.91005000    7.07742900 L
 H-H1-0.082300(PDBName=HA,ResName=ALA,ResNum=263_A)  0    1.73786600    1.46709000    6.62054100 L
 H-H-0.271900(PDBName=H,ResName=ALA,ResNum=263_A)    0    3.37717500    2.56890400    8.77055800 L
 H-HC--0.012200(PDBName=1HB,ResName=ASP,ResNum=264_A)  0    4.71147800   -2.50924100    5.85556400 L
 H-HC--0.012200(PDBName=2HB,ResName=ASP,ResNum=264_A)  0    3.13141000   -2.53598300    5.08884400 L
 H-H1-0.088000(PDBName=HA,ResName=ASP,ResNum=264_A)  0    5.36134600   -0.52757100    4.76594100 L
 H-H-0.293600(PDBName=H,ResName=ASP,ResNum=264_A)    0    2.54783600   -0.40806200    5.69668500 L
 H-H1-0.035200(PDBName=1HB,ResName=SER,ResNum=265_A)  0    4.12874900   -1.79163800    0.57412500 L
 H-H1-0.035200(PDBName=2HB,ResName=SER,ResNum=265_A)  0    5.00540900   -1.07838600   -0.78751100 L
 H-HO-0.427500(PDBName=HG,ResName=SER,ResNum=265_A)  0    6.05432800   -2.19317000    1.60543700 L
 H-H1-0.084300(PDBName=HA,ResName=SER,ResNum=265_A)  0    5.84668200    0.71261000    0.66315900 L
 H-H-0.271900(PDBName=H,ResName=SER,ResNum=265_A)    0    5.84763300    0.17707200    2.86486500 L
 H-H1-0.069800(PDBName=1HA,ResName=GLY,ResNum=266_A)  0    1.74745700    3.07411100    1.41898300 L
 H-H1-0.069800(PDBName=2HA,ResName=GLY,ResNum=266_A)  0    2.06259600    2.85438500   -0.29123600 L
 H-H-0.271900(PDBName=H,ResName=GLY,ResNum=266_A)    0    4.19493000    2.45555000    1.79288800 L
 H-HC-0.033900(PDBName=1HB,ResName=TRP,ResNum=267_A)  0    5.32524100    5.35220900    2.52520300 L
 H-HC-0.033900(PDBName=2HB,ResName=TRP,ResNum=267_A)  0    6.74412300    5.69301300    1.56204500 L
 H-H4-0.206200(PDBName=HD1,ResName=TRP,ResNum=267_A)  0    5.99682300    8.85382100    1.13020000 L
 H-H-0.341200(PDBName=HE1,ResName=TRP,ResNum=267_A)  0    6.08131600   10.49169400    3.09641500 L
 H-HA-0.170000(PDBName=HE3,ResName=TRP,ResNum=267_A)  0    5.93589000    5.47654700    4.96126900 L
 H-HA-0.144700(PDBName=HZ3,ResName=TRP,ResNum=267_A)  0    6.04810400    6.25130400    7.32657500 L
 H-HA-0.157200(PDBName=HZ2,ResName=TRP,ResNum=267_A)  0    6.21435700   10.34596300    5.97974500 L
 H-HA-0.141700(PDBName=HH2,ResName=TRP,ResNum=267_A)  0    6.17780100    8.67539300    7.84598900 L
 H-H1-0.112300(PDBName=HA,ResName=TRP,ResNum=267_A)  0    4.07001500    6.90639400    0.88474900 L
 H-H-0.271900(PDBName=H,ResName=TRP,ResNum=267_A)    0    4.87153500    4.10729000    0.21956900 L
 H-HC-0.029500(PDBName=1HB,ResName=PHE,ResNum=268_A)  0    3.26935800    8.01401100   -3.57507700 L
 H-HC-0.029500(PDBName=2HB,ResName=PHE,ResNum=268_A)  0    4.50189200    7.52385700   -4.74097100 L
 H-HA-0.133000(PDBName=HD1,ResName=PHE,ResNum=268_A)  0    5.82568600    5.21940300   -3.79286400 L
 H-HA-0.133000(PDBName=HD2,ResName=PHE,ResNum=268_A)  0    1.73348000    6.37621200   -3.00996800 L
 H-HA-0.143000(PDBName=HE1,ResName=PHE,ResNum=268_A)  0    5.27721400    2.88589500   -3.17335100 L
 H-HA-0.143000(PDBName=HE2,ResName=PHE,ResNum=268_A)  0    1.19328000    4.05140500   -2.41366000 L
 H-HA-0.129700(PDBName=HZ,ResName=PHE,ResNum=268_A)  0    2.97190400    2.30130900   -2.46258700 L
 H-H1-0.097800(PDBName=HA,ResName=PHE,ResNum=268_A)  0    6.17643300    7.43941700   -3.03895900 L
 H-H-0.271900(PDBName=H,ResName=PHE,ResNum=268_A)    0    3.93833000    7.79403900   -1.10461300 L
 H-HC-0.029500(PDBName=1HB,ResName=PHE,ResNum=319_A)  0   -2.97455200    9.63283800   -2.98216700 L
 H-HC-0.029500(PDBName=2HB,ResName=PHE,ResNum=319_A)  0   -2.65802800   11.16249300   -2.17767100 L
 H-HA-0.133000(PDBName=HD2,ResName=PHE,ResNum=319_A)  0   -4.78420200    8.06238800   -1.85187800 L
 H-HA-0.133000(PDBName=HD1,ResName=PHE,ResNum=319_A)  0   -4.45603700   12.30942900   -1.15064600 L
 H-HA-0.143000(PDBName=HE2,ResName=PHE,ResNum=319_A)  0   -7.13022800    8.11556400   -1.06598800 L
 H-HA-0.143000(PDBName=HE1,ResName=PHE,ResNum=319_A)  0   -6.81355100   12.35099900   -0.36868500 L
 H-HA-0.129700(PDBName=HZ,ResName=PHE,ResNum=319_A)  0   -8.14737800   10.24737400   -0.32281700 L
 H-H1-0.097800(PDBName=HA,ResName=PHE,ResNum=319_A)  0   -2.36836600    8.39320800   -0.97109500 L
 H-H-0.271900(PDBName=H,ResName=PHE,ResNum=319_A)    0   -2.94928100   10.50338200    0.53172700 L
 H-HC-0.029500(PDBName=1HB,ResName=PHE,ResNum=320_A)  0    2.42463400   11.65195800   -3.88526600 L
 H-HC-0.029500(PDBName=2HB,ResName=PHE,ResNum=320_A)  0    0.78197300   12.23292500   -3.65311300 L
 H-HA-0.133000(PDBName=HD1,ResName=PHE,ResNum=320_A)  0    2.92310500    9.69457400   -5.20415900 L
 H-HA-0.133000(PDBName=HD2,ResName=PHE,ResNum=320_A)  0   -1.16024500   10.85292200   -4.49144100 L
 H-HA-0.143000(PDBName=HE1,ResName=PHE,ResNum=320_A)  0    2.15955900    8.03513500   -6.89032900 L
 H-HA-0.143000(PDBName=HE2,ResName=PHE,ResNum=320_A)  0   -1.92632200    9.19968400   -6.18111300 L
 H-HA-0.129700(PDBName=HZ,ResName=PHE,ResNum=320_A)  0   -0.26819300    7.78113400   -7.37385800 L
 H-H1-0.097800(PDBName=HA,ResName=PHE,ResNum=320_A)  0    1.90624900    9.75328700   -2.31277700 L
 H-H-0.271900(PDBName=H,ResName=PHE,ResNum=320_A)    0   -0.44280200   11.34913400   -1.40678200 L
 H-H1-0.069800(PDBName=1HA,ResName=GLY,ResNum=321_A)  0    2.86542600   12.50647300    1.15162200 L
 H-H1-0.069800(PDBName=2HA,ResName=GLY,ResNum=321_A)  0    2.97438100   10.91685600    1.89680200 L
 H-H-0.271900(PDBName=H,ResName=GLY,ResNum=321_A)    0    2.52444500    9.87225000   -0.15868400 L
 H-HC--0.029700(PDBName=HB,ResName=VAL,ResNum=335_A)  0    7.39545900   -1.16160800    4.93348500 L
 H-HC-0.079100(PDBName=1HG1,ResName=VAL,ResNum=335_A)  0    9.19242800   -2.72157400    4.23006900 L
 H-HC-0.079100(PDBName=2HG1,ResName=VAL,ResNum=335_A)  0   10.37296000   -1.39984800    4.33580200 L
 H-HC-0.079100(PDBName=3HG1,ResName=VAL,ResNum=335_A)  0    9.04516400   -1.35788300    3.14625100 L
 H-HC-0.079100(PDBName=1HG2,ResName=VAL,ResNum=335_A)  0    8.02194000   -1.18997100    7.30008100 L
 H-HC-0.079100(PDBName=2HG2,ResName=VAL,ResNum=335_A)  0    9.73973200   -1.33446100    6.86906400 L
 H-HC-0.079100(PDBName=3HG2,ResName=VAL,ResNum=335_A)  0    8.59926200   -2.65395300    6.50431400 L
 H-H1-0.096900(PDBName=HA,ResName=VAL,ResNum=335_A)  0    9.69575400    0.78549700    5.42243300 L
 H-H-0.271900(PDBName=H,ResName=VAL,ResNum=335_A)    0    6.82297900    1.42857400    5.92670000 L
 H-HC-0.017100(PDBName=1HB,ResName=GLN,ResNum=336_A)  0    9.91065600    3.80421800    1.86664900 L
 H-HC-0.017100(PDBName=2HB,ResName=GLN,ResNum=336_A)  0    8.16929800    3.59978400    2.05763000 L
 H-HC-0.035200(PDBName=1HG,ResName=GLN,ResNum=336_A)  0    8.59390800    4.88096200    0.05593600 L
 H-HC-0.035200(PDBName=2HG,ResName=GLN,ResNum=336_A)  0    9.72070600    3.67695900   -0.55824300 L
 H-H-0.425100(PDBName=1HE2,ResName=GLN,ResNum=336_A)  0    8.84735300    2.34574500   -2.14122700 L
 H-H-0.425100(PDBName=2HE2,ResName=GLN,ResNum=336_A)  0    7.21707100    1.72507400   -1.96672000 L
 H-H1-0.085000(PDBName=HA,ResName=GLN,ResNum=336_A)  0    8.31721700    1.28880600    1.17780000 L
 H-H-0.271900(PDBName=H,ResName=GLN,ResNum=336_A)    0   10.31056400    1.22424900    3.29629200 L
 H-HC-0.033900(PDBName=1HB,ResName=TRP,ResNum=337_A)  0   11.50151700   -1.82945600   -2.27786500 L
 H-HC-0.033900(PDBName=2HB,ResName=TRP,ResNum=337_A)  0    9.83062800   -1.32620000   -2.23985000 L
 H-H4-0.206200(PDBName=HD1,ResName=TRP,ResNum=337_A)  0    8.81925700   -3.45841800   -1.39526200 L
 H-H-0.341200(PDBName=HE1,ResName=TRP,ResNum=337_A)  0    8.89166500   -4.85960400    0.71406200 L
 H-HA-0.170000(PDBName=HE3,ResName=TRP,ResNum=337_A)  0   12.67701800   -1.05031100    1.01691500 L
 H-HA-0.144700(PDBName=HZ3,ResName=TRP,ResNum=337_A)  0   13.50384200   -1.89489200    3.17884600 L
 H-HA-0.157200(PDBName=HZ2,ResName=TRP,ResNum=337_A)  0   10.57992700   -5.04714000    3.07669100 L
 H-HA-0.141700(PDBName=HH2,ResName=TRP,ResNum=337_A)  0   12.47941300   -3.90696200    4.22000500 L
 H-H1-0.112300(PDBName=HA,ResName=TRP,ResNum=337_A)  0   12.11568500   -0.03092400   -0.73352200 L
 H-H-0.271900(PDBName=H,ResName=TRP,ResNum=337_A)    0    9.18262400    0.40190700   -0.58453900 L
 H-HC-0.045700(PDBName=1HB,ResName=LEU,ResNum=338_A)  0   14.95203400    1.44874400   -3.86220600 L
 H-HC-0.045700(PDBName=2HB,ResName=LEU,ResNum=338_A)  0   14.45624800    2.57543800   -5.11896900 L
 H-HC--0.036100(PDBName=HG,ResName=LEU,ResNum=338_A)  0   13.63848200    2.78009100   -2.18460100 L
 H-HC-0.100000(PDBName=1HD1,ResName=LEU,ResNum=338_A)  0   15.20155900    4.66484600   -2.11892400 L
 H-HC-0.100000(PDBName=2HD1,ResName=LEU,ResNum=338_A)  0   16.04375100    3.16722800   -2.54599700 L
 H-HC-0.100000(PDBName=3HD1,ResName=LEU,ResNum=338_A)  0   15.66773800    4.36357200   -3.80899700 L
 H-HC-0.100000(PDBName=1HD2,ResName=LEU,ResNum=338_A)  0   12.93921000    5.08757400   -2.82411400 L
 H-HC-0.100000(PDBName=2HD2,ResName=LEU,ResNum=338_A)  0   11.97528900    3.85143900   -3.62164000 L
 H-HC-0.100000(PDBName=3HD2,ResName=LEU,ResNum=338_A)  0   13.24593800    4.69499300   -4.53415100 L
 H-H1-0.092200(PDBName=HA,ResName=LEU,ResNum=338_A)  0   12.10540100    1.85975000   -4.86028500 L
 H-H-0.271900(PDBName=H,ResName=LEU,ResNum=338_A)    0   13.04173400   -0.17434200   -2.86293500 L
 H-HC-0.029500(PDBName=1HB,ResName=PHE,ResNum=339_A)  0   13.94618800   -4.04869800   -5.88689500 L
 H-HC-0.029500(PDBName=2HB,ResName=PHE,ResNum=339_A)  0   14.91083400   -2.59921400   -6.02312700 L
 H-HA-0.133000(PDBName=HD1,ResName=PHE,ResNum=339_A)  0   15.51066700   -1.25282100   -4.14164900 L
 H-HA-0.133000(PDBName=HD2,ResName=PHE,ResNum=339_A)  0   12.74599200   -4.52935200   -3.64547500 L
 H-HA-0.143000(PDBName=HE1,ResName=PHE,ResNum=339_A)  0   15.69089400   -1.04037100   -1.66864600 L
 H-HA-0.143000(PDBName=HE2,ResName=PHE,ResNum=339_A)  0   12.93057800   -4.31183100   -1.19230400 L
 H-HA-0.129700(PDBName=HZ,ResName=PHE,ResNum=339_A)  0   14.40447600   -2.58422800   -0.19429700 L
 H-H1-0.097800(PDBName=HA,ResName=PHE,ResNum=339_A)  0   13.07153800   -1.97581000   -7.24408100 L
 H-H-0.271900(PDBName=H,ResName=PHE,ResNum=339_A)    0   11.90857500   -1.06634000   -4.69135600 L
 H-HC--0.012200(PDBName=1HB,ResName=ASP,ResNum=340_A)  0    9.63737200   -1.45981500   -4.55145000 H
 H-HC--0.012200(PDBName=2HB,ResName=ASP,ResNum=340_A)  0    9.40935900   -0.33848100   -5.91160700 H
 H-H1-0.088000(PDBName=HA,ResName=ASP,ResNum=340_A)  0    8.87862600   -3.33624800   -5.88620200 L
 H-H-0.293600(PDBName=H,ResName=ASP,ResNum=340_A)    0   10.71536700   -1.59276300   -7.43423200 L
 H-HC--0.017300(PDBName=1HB,ResName=GLU,ResNum=341_A)  0    4.38794000   -3.32407600   -7.10120900 L
 H-HC--0.017300(PDBName=2HB,ResName=GLU,ResNum=341_A)  0    3.83403400   -3.44971000   -8.76095200 L
 H-HC--0.042500(PDBName=1HG,ResName=GLU,ResNum=341_A)  0    5.96046400   -5.39146000   -8.28050600 L
 H-HC--0.042500(PDBName=2HG,ResName=GLU,ResNum=341_A)  0    4.35853500   -5.61026000   -8.96443500 L
 H-H1-0.110500(PDBName=HA,ResName=GLU,ResNum=341_A)  0    6.31917200   -3.37736600   -9.43960700 L
 H-H-0.293600(PDBName=H,ResName=GLU,ResNum=341_A)    0    6.71498500   -3.32655400   -6.65381400 L
 H-HC-0.060300(PDBName=1HB,ResName=ALA,ResNum=342_A)  0    3.23974100    0.70758700   -8.31988400 L
 H-HC-0.060300(PDBName=2HB,ResName=ALA,ResNum=342_A)  0    4.19583400    1.35389100   -6.96500000 L
 H-HC-0.060300(PDBName=3HB,ResName=ALA,ResNum=342_A)  0    3.78217100    2.39928700   -8.34789300 L
 H-H1-0.082300(PDBName=HA,ResName=ALA,ResNum=342_A)  0    5.13930300    0.98285200   -9.83453200 L
 H-H-0.271900(PDBName=H,ResName=ALA,ResNum=342_A)    0    6.08158600   -0.54961300   -7.43625800 L
 H-HC-0.017100(PDBName=1HB,ResName=GLN,ResNum=343_A)  0    8.46315500    1.91537400   -4.99312900 L
 H-HC-0.017100(PDBName=2HB,ResName=GLN,ResNum=343_A)  0    7.21235600    3.15629100   -5.00389300 L
 H-HC-0.035200(PDBName=1HG,ResName=GLN,ResNum=343_A)  0    9.11865000    3.90255100   -3.70344700 L
 H-HC-0.035200(PDBName=2HG,ResName=GLN,ResNum=343_A)  0   10.21618500    3.61088900   -5.04011400 L
 H-H-0.425100(PDBName=1HE2,ResName=GLN,ResNum=343_A)  0    9.35914800    6.68501100   -6.65964200 L
 H-H-0.425100(PDBName=2HE2,ResName=GLN,ResNum=343_A)  0   10.05293600    5.06484300   -6.93506700 L
 H-H1-0.085000(PDBName=HA,ResName=GLN,ResNum=343_A)  0    7.89327000    3.84041500   -7.28065100 L
 H-H-0.271900(PDBName=H,ResName=GLN,ResNum=343_A)    0    6.77298500    1.22112700   -6.65815000 L
 H-H1-0.035200(PDBName=1HB,ResName=SER,ResNum=388_A)  0    9.50870600   -7.55962100   -2.79608200 L
 H-H1-0.035200(PDBName=2HB,ResName=SER,ResNum=388_A)  0    9.29826600   -8.82791100   -4.01330000 L
 H-HO-0.427500(PDBName=HG,ResName=SER,ResNum=388_A)  0    7.23778200   -7.47824900   -2.56167800 L
 H-H1-0.084300(PDBName=HA,ResName=SER,ResNum=388_A)  0    8.03617000   -7.18101700   -5.44677000 L
 H-H-0.271900(PDBName=H,ResName=SER,ResNum=388_A)    0   10.54137300   -5.78639800   -5.18320400 L
 H-HC-0.040200(PDBName=1HB,ResName=HIS,ResNum=389_A)  0    4.36610600   -4.69333500   -4.13339300 H
 H-HC-0.040200(PDBName=2HB,ResName=HIS,ResNum=389_A)  0    5.34974100   -3.58912400   -5.09240000 H
 H-H4-0.114700(PDBName=HD2,ResName=HIS,ResNum=389_A)  0    2.15975100   -3.23898500   -3.30915000 H
 H-H5-0.139200(PDBName=HE1,ResName=HIS,ResNum=389_A)  0    4.05623200    0.48863400   -2.88860500 H
 H-H1-0.088100(PDBName=HA,ResName=HIS,ResNum=389_A)  0    6.94332400   -3.44309600   -3.10538200 L
 H-H-0.271900(PDBName=H,ResName=HIS,ResNum=389_A)    0    6.48099300   -5.75139400   -4.88405200 L
 H-HC--0.017300(PDBName=1HB,ResName=GLU,ResNum=390_A)  0    3.58021100   -5.93681900    1.23018000 L
 H-HC--0.017300(PDBName=2HB,ResName=GLU,ResNum=390_A)  0    4.15683200   -6.62033700   -0.27982100 L
 H-HC--0.042500(PDBName=1HG,ResName=GLU,ResNum=390_A)  0    2.51441500   -4.08317600    0.05335900 L
 H-HC--0.042500(PDBName=2HG,ResName=GLU,ResNum=390_A)  0    3.14933400   -4.64547900   -1.49610700 L
 H-H1-0.110500(PDBName=HA,ResName=GLU,ResNum=390_A)  0    4.98554800   -4.01444600    0.97698400 L
 H-H-0.293600(PDBName=H,ResName=GLU,ResNum=390_A)    0    5.65065300   -3.33020000   -1.06674500 L
 H-HC-0.018700(PDBName=HB,ResName=ILE,ResNum=391_A)  0    8.66676000   -6.15741100    2.91561200 L
 H-HC-0.088200(PDBName=1HG2,ResName=ILE,ResNum=391_A)  0    8.89451900   -4.94878700    5.01385100 L
 H-HC-0.088200(PDBName=2HG2,ResName=ILE,ResNum=391_A)  0    7.40581000   -5.66376200    5.64759500 L
 H-HC-0.088200(PDBName=3HG2,ResName=ILE,ResNum=391_A)  0    7.35012200   -4.52784400    4.28029500 L
 H-HC-0.023600(PDBName=1HG1,ResName=ILE,ResNum=391_A)  0    8.32661100   -7.95730000    5.34693600 L
 H-HC-0.023600(PDBName=2HG1,ResName=ILE,ResNum=391_A)  0    8.73509300   -8.56088500    3.74016400 L
 H-HC-0.018600(PDBName=1HD1,ResName=ILE,ResNum=391_A)  0   10.73335200   -8.34226000    5.11783800 L
 H-HC-0.018600(PDBName=2HD1,ResName=ILE,ResNum=391_A)  0   10.43415000   -6.61229100    5.34891400 L
 H-HC-0.018600(PDBName=3HD1,ResName=ILE,ResNum=391_A)  0   10.81153900   -7.24934400    3.72662600 L
 H-H1-0.086900(PDBName=HA,ResName=ILE,ResNum=391_A)  0    6.96743600   -7.77928700    2.45201600 L
 H-H-0.271900(PDBName=H,ResName=ILE,ResNum=391_A)    0    5.25274700   -5.44686500    2.78851400 L
 H-HC-0.018700(PDBName=HB,ResName=ILE,ResNum=392_A)  0    3.71344800   -6.95511200    8.17679600 L
 H-HC-0.088200(PDBName=1HG2,ResName=ILE,ResNum=392_A)  0    5.05109100   -4.99340400    8.56913100 L
 H-HC-0.088200(PDBName=2HG2,ResName=ILE,ResNum=392_A)  0    6.11067800   -6.22389000    7.87863200 L
 H-HC-0.088200(PDBName=3HG2,ResName=ILE,ResNum=392_A)  0    5.51847900   -4.88398700    6.86539900 L
 H-HC-0.023600(PDBName=1HG1,ResName=ILE,ResNum=392_A)  0    2.05014500   -6.12897400    6.48244900 L
 H-HC-0.023600(PDBName=2HG1,ResName=ILE,ResNum=392_A)  0    3.20366300   -4.85503000    6.05705100 L
 H-HC-0.018600(PDBName=1HD1,ResName=ILE,ResNum=392_A)  0    1.96440800   -5.24478200    8.80836100 L
 H-HC-0.018600(PDBName=2HD1,ResName=ILE,ResNum=392_A)  0    1.45273900   -4.05348300    7.59353400 L
 H-HC-0.018600(PDBName=3HD1,ResName=ILE,ResNum=392_A)  0    3.05230700   -3.91819700    8.32286900 L
 H-H1-0.086900(PDBName=HA,ResName=ILE,ResNum=392_A)  0    5.22258500   -8.04631700    6.70738400 L
 H-H-0.271900(PDBName=H,ResName=ILE,ResNum=392_A)    0    4.93424900   -5.90798300    4.79721700 L
 H-HC-0.018700(PDBName=HB,ResName=ILE,ResNum=393_A)  0   -0.10324700  -10.15028000    3.77121700 L
 H-HC-0.088200(PDBName=1HG2,ResName=ILE,ResNum=393_A)  0    0.00604900   -9.22721400    6.10356100 L
 H-HC-0.088200(PDBName=2HG2,ResName=ILE,ResNum=393_A)  0   -1.21935100   -8.47857200    5.07457800 L
 H-HC-0.088200(PDBName=3HG2,ResName=ILE,ResNum=393_A)  0    0.29899000   -7.62059800    5.40394900 L
 H-HC-0.023600(PDBName=1HG1,ResName=ILE,ResNum=393_A)  0    0.80818900   -7.34834400    2.99259500 L
 H-HC-0.023600(PDBName=2HG1,ResName=ILE,ResNum=393_A)  0    1.02485700   -8.74958000    1.94709700 L
 H-HC-0.018600(PDBName=1HD1,ResName=ILE,ResNum=393_A)  0   -1.43608300   -9.18086000    2.00944100 L
 H-HC-0.018600(PDBName=2HD1,ResName=ILE,ResNum=393_A)  0   -1.64500100   -7.66403600    2.91582800 L
 H-HC-0.018600(PDBName=3HD1,ResName=ILE,ResNum=393_A)  0   -0.99183100   -7.63755500    1.27056800 L
 H-H1-0.086900(PDBName=HA,ResName=ILE,ResNum=393_A)  0    1.81626500  -10.42959200    5.14235600 L
 H-H-0.271900(PDBName=H,ResName=ILE,ResNum=393_A)    0    2.97301200   -7.85295600    4.11995600 L
 H-HC-0.032700(PDBName=1HB,ResName=ARG,ResNum=394_A)  0    5.70551600   -9.52391000    1.17313700 L
 H-HC-0.032700(PDBName=2HB,ResName=ARG,ResNum=394_A)  0    5.73600700  -10.93628600    0.11569900 L
 H-HC-0.028500(PDBName=1HG,ResName=ARG,ResNum=394_A)  0    3.48465000   -8.91706900    0.42233500 L
 H-HC-0.028500(PDBName=2HG,ResName=ARG,ResNum=394_A)  0    3.26171700  -10.47973900   -0.39585100 L
 H-H1-0.068700(PDBName=1HD,ResName=ARG,ResNum=394_A)  0    5.04187700   -9.98084600   -1.98454200 L
 H-H1-0.068700(PDBName=2HD,ResName=ARG,ResNum=394_A)  0    5.44475100   -8.49057100   -1.12320000 L
 H-H-0.345600(PDBName=HE,ResName=ARG,ResNum=394_A)   0    2.83171600   -8.00842100   -1.82510000 L
 H-H-0.447800(PDBName=1HH2,ResName=ARG,ResNum=394_A)  0    2.24610700   -6.86450700   -3.41268800 L
 H-H-0.447800(PDBName=2HH2,ResName=ARG,ResNum=394_A)  0    3.15442500   -6.77101800   -4.94230600 L
 H-H-0.447800(PDBName=1HH1,ResName=ARG,ResNum=394_A)  0    5.73935600   -8.60902900   -3.69574200 L
 H-H-0.447800(PDBName=2HH1,ResName=ARG,ResNum=394_A)  0    5.04618800   -7.69829800   -5.01968400 L
 H-H1-0.156000(PDBName=HA,ResName=ARG,ResNum=394_A)  0    3.90173000  -11.96348300    1.44099700 L
 H-H-0.274700(PDBName=H,ResName=ARG,ResNum=394_A)    0    4.32976300   -9.78423100    3.48264900 L
 H-HC-0.112300(PDBName=1HH3,ResName=ACE,ResNum=122_A)  0   -5.06623400   -2.94512000   14.06073400 L
 H-HC-0.112300(PDBName=2HH3,ResName=ACE,ResNum=122_A)  0   -5.91895600   -4.35189700   13.38400500 L
 H-HC-0.112300(PDBName=3HH3,ResName=ACE,ResNum=122_A)  0   -6.41051200   -2.69592200   12.92387200 L
 H-H-0.271900(PDBName=H,ResName=NME,ResNum=130_A)    0  -10.07655400    1.42729200   -7.40299700 L
 H-H1-0.097600(PDBName=1HH3,ResName=NME,ResNum=130_A)  0  -11.78711700    0.99729300   -8.99321400 L
 H-H1-0.097600(PDBName=2HH3,ResName=NME,ResNum=130_A)  0  -10.45851600    1.48398700  -10.05909300 L
 H-H1-0.097600(PDBName=3HH3,ResName=NME,ResNum=130_A)  0  -10.76632000   -0.23697300   -9.76623100 L
 H-HC-0.112300(PDBName=1HH3,ResName=ACE,ResNum=138_A)  0  -13.24337200    1.89262500   -5.00917600 L
 H-HC-0.112300(PDBName=2HH3,ResName=ACE,ResNum=138_A)  0  -12.21447400    2.57229400   -6.29247600 L
 H-HC-0.112300(PDBName=3HH3,ResName=ACE,ResNum=138_A)  0  -13.87720100    3.15971800   -6.08284300 L
 H-H-0.271900(PDBName=H,ResName=NME,ResNum=140_A)    0  -14.62935800   -1.35855800   -4.84653600 L
 H-H1-0.097600(PDBName=1HH3,ResName=NME,ResNum=140_A)  0  -15.70649000   -3.79520500   -4.27157600 L
 H-H1-0.097600(PDBName=2HH3,ResName=NME,ResNum=140_A)  0  -16.31042400   -2.30164300   -3.52993700 L
 H-H1-0.097600(PDBName=3HH3,ResName=NME,ResNum=140_A)  0  -17.09518200   -2.95063600   -4.98738000 L
 H-HC-0.112300(PDBName=1HH3,ResName=ACE,ResNum=145_A)  0  -11.74367100   -8.91193500    0.81013900 L
 H-HC-0.112300(PDBName=2HH3,ResName=ACE,ResNum=145_A)  0  -11.45219600   -7.20471000    1.21683300 L
 H-HC-0.112300(PDBName=3HH3,ResName=ACE,ResNum=145_A)  0  -10.07967100   -8.30610400    0.92583600 L
 H-H-0.271900(PDBName=H,ResName=NME,ResNum=147_A)    0  -12.21054600   -6.13066300   -2.21415700 L
 H-H1-0.097600(PDBName=1HH3,ResName=NME,ResNum=147_A)  0  -13.04423700   -4.12964400   -3.92313500 L
 H-H1-0.097600(PDBName=2HH3,ResName=NME,ResNum=147_A)  0  -14.11517100   -5.45067300   -3.41616600 L
 H-H1-0.097600(PDBName=3HH3,ResName=NME,ResNum=147_A)  0  -13.19421800   -5.59272300   -4.92861800 L
 H-HC-0.112300(PDBName=1HH3,ResName=ACE,ResNum=181_A)  0  -10.72719300   -6.63049900    4.47798700 L
 H-HC-0.112300(PDBName=2HH3,ResName=ACE,ResNum=181_A)  0   -9.03975900   -6.07105400    4.40526800 L
 H-HC-0.112300(PDBName=3HH3,ResName=ACE,ResNum=181_A)  0   -9.65511200   -7.17591400    3.16394600 L
 H-H-0.271900(PDBName=H,ResName=NME,ResNum=189_A)    0  -10.97521900    5.35588600    0.46742100 L
 H-H1-0.097600(PDBName=1HH3,ResName=NME,ResNum=189_A)  0  -10.31890600    8.09684000    0.73951900 L
 H-H1-0.097600(PDBName=2HH3,ResName=NME,ResNum=189_A)  0  -11.94451900    7.45820100    0.38230700 L
 H-H1-0.097600(PDBName=3HH3,ResName=NME,ResNum=189_A)  0  -11.42222800    7.69088500    2.07287600 L
 H-HC-0.112300(PDBName=1HH3,ResName=ACE,ResNum=228_A)  0   -1.66510100    0.51530300   14.39156700 L
 H-HC-0.112300(PDBName=2HH3,ResName=ACE,ResNum=228_A)  0   -2.34641900   -1.07504100   13.96384000 L
 H-HC-0.112300(PDBName=3HH3,ResName=ACE,ResNum=228_A)  0   -2.93589600    0.39779500   13.14940600 L
 H-H-0.271900(PDBName=H,ResName=NME,ResNum=241_A)    0   -4.54127100    7.12269400    7.07027300 L
 H-H1-0.097600(PDBName=1HH3,ResName=NME,ResNum=241_A)  0   -5.49935600    6.87998800    9.16210600 L
 H-H1-0.097600(PDBName=2HH3,ResName=NME,ResNum=241_A)  0   -4.82440700    8.49298200    9.49565100 L
 H-H1-0.097600(PDBName=3HH3,ResName=NME,ResNum=241_A)  0   -6.47095400    8.33988700    8.83650800 L
 H-HC-0.112300(PDBName=1HH3,ResName=ACE,ResNum=261_A)  0    1.27943200    4.52585200   12.03756800 L
 H-HC-0.112300(PDBName=2HH3,ResName=ACE,ResNum=261_A)  0    1.62660100    3.32348700   13.30666500 L
 H-HC-0.112300(PDBName=3HH3,ResName=ACE,ResNum=261_A)  0    0.35856100    3.00716700   12.09353400 L
 H-H-0.271900(PDBName=H,ResName=NME,ResNum=269_A)    0    7.39866000    9.12444400   -3.39460300 L
 H-H1-0.097600(PDBName=1HH3,ResName=NME,ResNum=269_A)  0    8.12780400   11.35902100   -3.50558700 L
 H-H1-0.097600(PDBName=2HH3,ResName=NME,ResNum=269_A)  0    6.84909200   11.42556900   -4.74285800 L
 H-H1-0.097600(PDBName=3HH3,ResName=NME,ResNum=269_A)  0    6.49568900   11.92029700   -3.07557100 L
 H-HC-0.112300(PDBName=1HH3,ResName=ACE,ResNum=318_A)  0   -0.58188700   10.88834700    3.03298800 L
 H-HC-0.112300(PDBName=2HH3,ResName=ACE,ResNum=318_A)  0   -2.18805300   11.38333400    2.45300000 L
 H-HC-0.112300(PDBName=3HH3,ResName=ACE,ResNum=318_A)  0   -1.95571700    9.80146700    3.24468600 L
 H-H-0.271900(PDBName=H,ResName=NME,ResNum=322_A)    0    4.91687200   10.98687800   -0.87335900 L
 H-H1-0.097600(PDBName=1HH3,ResName=NME,ResNum=322_A)  0    7.27750500   12.10979800   -0.72658100 L
 H-H1-0.097600(PDBName=2HH3,ResName=NME,ResNum=322_A)  0    7.40028000   11.21628300    0.80183000 L
 H-H1-0.097600(PDBName=3HH3,ResName=NME,ResNum=322_A)  0    7.24887500   10.33083700   -0.72325600 L
 H-HC-0.112300(PDBName=1HH3,ResName=ACE,ResNum=334_A)  0    7.49992700    2.51402900    9.22603700 L
 H-HC-0.112300(PDBName=2HH3,ResName=ACE,ResNum=334_A)  0    6.21557500    1.78022300    8.23515500 L
 H-HC-0.112300(PDBName=3HH3,ResName=ACE,ResNum=334_A)  0    6.91088300    3.34851600    7.76777800 L
 H-H-0.271900(PDBName=H,ResName=NME,ResNum=344_A)    0    8.89600400    0.61407900   -8.00802600 L
 H-H1-0.097600(PDBName=1HH3,ResName=NME,ResNum=344_A)  0   10.72210300   -0.20088000   -9.15716100 L
 H-H1-0.097600(PDBName=2HH3,ResName=NME,ResNum=344_A)  0   11.72302300    0.71682400   -7.99684600 L
 H-H1-0.097600(PDBName=3HH3,ResName=NME,ResNum=344_A)  0   11.17563600    1.48101100   -9.50138200 L
 H-HC-0.112300(PDBName=1HH3,ResName=ACE,ResNum=387_A)  0   12.59769800   -6.69297400   -6.10137800 L
 H-HC-0.112300(PDBName=2HH3,ResName=ACE,ResNum=387_A)  0   12.34668400   -7.83093900   -7.45089400 L
 H-HC-0.112300(PDBName=3HH3,ResName=ACE,ResNum=387_A)  0   11.69205400   -6.17731400   -7.54731100 L
 H-H-0.271900(PDBName=H,ResName=NME,ResNum=395_A)    0    6.26612600  -10.53065800    3.64831400 L
 H-H1-0.097600(PDBName=1HH3,ResName=NME,ResNum=395_A)  0    8.39254800  -12.39306700    3.28604100 L
 H-H1-0.097600(PDBName=2HH3,ResName=NME,ResNum=395_A)  0    8.10526500  -11.41618400    4.74812100 L
 H-H1-0.097600(PDBName=3HH3,ResName=NME,ResNum=395_A)  0    7.32667600  -13.00789500    4.56727700 L
 H-HC-0.096331(PDBName=1H04,ResName=SRK,ResNum=508_A)  0    0.10210400   -3.40061600   -4.84127800 H
 H-HC-0.096331(PDBName=2H04,ResName=SRK,ResNum=508_A)  0   -1.48176400   -2.71503700   -5.27539900 H
 H-HC-0.025969(PDBName=1H05,ResName=SRK,ResNum=508_A)  0    1.09597500   -1.15332200   -4.73534700 H
 H-HC-0.025969(PDBName=2H05,ResName=SRK,ResNum=508_A)  0    0.40357700   -1.47497900   -6.31601400 H
 H-H1-0.064300(PDBName=1H09,ResName=SRK,ResNum=508_A)  0    1.92876400    0.86347800   -4.91326100 H
 H-H1-0.064300(PDBName=2H09,ResName=SRK,ResNum=508_A)  0    1.62090900    0.56771000   -6.63263400 H
 H-HC-0.056084(PDBName=1H10,ResName=SRK,ResNum=508_A)  0    2.49014500    3.08009600   -5.55292600 H
 H-HC-0.056084(PDBName=2H10,ResName=SRK,ResNum=508_A)  0    1.76470900    2.88008700   -7.14797600 H
 H-HA-0.146550(PDBName=H12,ResName=SRK,ResNum=508_A)  0    0.82217300    5.46632200   -5.64842500 H
 H-HA-0.145580(PDBName=H13,ResName=SRK,ResNum=508_A)  0   -1.44100300    6.15857900   -4.87197800 H
 H-HA-0.149852(PDBName=H14,ResName=SRK,ResNum=508_A)  0   -3.17358900    4.44308000   -4.44120400 H
 H-HA-0.166370(PDBName=H15,ResName=SRK,ResNum=508_A)  0   -2.67953000    2.02321500   -4.74707500 H
 H-H1-0.016616(PDBName=1H,ResName=SRK,ResNum=508_A)  0    0.56591000    1.60978500   -1.46622400 H
 H-H1-0.016616(PDBName=2H,ResName=SRK,ResNum=508_A)  0   -0.73976600    1.65297200   -2.67089900 H
 H-H1-0.016616(PDBName=3H,ResName=SRK,ResNum=508_A)  0    0.92280100    1.90684000   -3.19340600 H
 H-HW-0.417000(PDBName=1H,ResName=HOH,ResNum=630_A)  0    7.16575100   -1.02794900   -0.63692900 L
 H-HW-0.417000(PDBName=2H,ResName=HOH,ResNum=630_A)  0    7.50316200   -0.76645000   -2.11635100 L
 H-HW-0.417000(PDBName=1H,ResName=HOH,ResNum=641_A)  0    2.04453500    7.13030100    0.00939400 L
 H-HW-0.417000(PDBName=2H,ResName=HOH,ResNum=641_A)  0    1.30130900    8.00369700   -0.98172900 L
 H-HW-0.417000(PDBName=1H,ResName=HOH,ResNum=664_A)  0    4.86096200    2.65436400    4.39214000 L
 H-HW-0.417000(PDBName=2H,ResName=HOH,ResNum=664_A)  0    5.87812900    2.52221500    3.28931600 L
 H-HW-0.417000(PDBName=1H,ResName=HOH,ResNum=673_A)  0    8.08495300    7.25471600   -1.79515200 L
 H-HW-0.417000(PDBName=2H,ResName=HOH,ResNum=673_A)  0    8.57749700    7.13991900   -3.22863000 L
 H-HW-0.417000(PDBName=1H,ResName=HOH,ResNum=679_A)  0    0.42864200   -6.16089300   -2.87001600 L
 H-HW-0.417000(PDBName=2H,ResName=HOH,ResNum=679_A)  0   -1.01077600   -5.74284900   -3.04385300 L
 H-HW-0.417000(PDBName=1H,ResName=HOH,ResNum=680_A)  0    1.54068300   -5.75413100   -6.44991000 L
 H-HW-0.417000(PDBName=2H,ResName=HOH,ResNum=680_A)  0    0.39431400   -5.80699000   -5.43664900 L
 H-HW-0.417000(PDBName=1H,ResName=HOH,ResNum=683_A)  0   -0.68558600   -5.39290000    0.67775100 H
 H-HW-0.417000(PDBName=2H,ResName=HOH,ResNum=683_A)  0   -2.03903300   -5.15181400   -0.10048900 H
 H-H-0.364900(PDBName=HD1,ResName=HIS,ResNum=389_A)  0    5.96895300   -1.21905800   -3.51482200 H

 1 2 1.0 893 1.0 894 1.0 895 1.0
 2 3 2.0 4 1.5
 3
 4 5 1.0 508 1.0
 5 6 1.0 8 1.0 507 1.0
 6 7 2.0 15 1.5
 7
 8 9 1.0 500 1.0 501 1.0
 9 10 1.5 11 1.5
 10 12 1.5 502 1.0
 11 13 1.5 503 1.0
 12 14 1.5 504 1.0
 13 14 1.5 505 1.0
 14 506 1.0
 15 16 1.0 519 1.0
 16 17 1.0 19 1.0 518 1.0
 17 18 2.0 23 1.5
 18
 19 20 1.0 509 1.0 510 1.0
 20 21 1.0 22 1.0 511 1.0
 21 512 1.0 513 1.0 514 1.0
 22 515 1.0 516 1.0 517 1.0
 23 24 1.0 525 1.0
 24 25 1.0 27 1.0 524 1.0
 25 26 2.0 32 1.5
 26
 27 28 1.0 520 1.0 521 1.0
 28 29 1.0 522 1.0 523 1.0
 29 30 2.0 31 2.0
 30
 31
 32 33 1.0 528 1.0
 33 34 1.0 526 1.0 527 1.0
 34 35 2.0 36 1.5
 35
 36 37 1.0 531 1.0
 37 38 1.0 529 1.0 530 1.0
 38 39 2.0 40 1.5
 39
 40 41 1.0 541 1.0
 41 42 1.0 44 1.0 540 1.0
 42 43 2.0 54 1.5
 43
 44 45 1.0 532 1.0 533 1.0
 45 46 2.0 47 1.0
 46 48 1.0 534 1.0
 47 49 1.5 50 1.5
 48 49 1.5 535 1.0
 49 51 1.5
 50 52 1.5 536 1.0
 51 53 1.5 538 1.0
 52 53 1.5 537 1.0
 53 539 1.0
 54 55 1.0 550 1.0
 55 56 1.0 58 1.0 549 1.0
 56 57 2.0 66 1.5
 57
 58 59 1.0 542 1.0 543 1.0
 59 60 1.5 61 1.5
 60 62 1.5 544 1.0
 61 63 1.5 545 1.0
 62 64 1.5 546 1.0
 63 64 1.5 547 1.0
 64 65 1.0
 65 548 1.0
 66 67 1.0 896 1.0
 67 897 1.0 898 1.0 899 1.0
 68 69 1.0 900 1.0 901 1.0 902 1.0
 69 70 2.0 71 1.5
 70
 71 72 1.0 563 1.0
 72 73 1.0 75 1.0 562 1.0
 73 74 2.0 82 1.5
 74
 75 76 1.0 551 1.0 552 1.0
 76 77 1.0 553 1.0 554 1.0
 77 78 1.0 555 1.0 556 1.0
 78 79 2.0 557 1.0
 79 80 2.0 81 2.0
 80 558 1.0 559 1.0
 81 560 1.0 561 1.0
 82 83 1.0 903 1.0
 83 904 1.0 905 1.0 906 1.0
 84 85 1.0 907 1.0 908 1.0 909 1.0
 85 86 2.0 87 1.5
 86
 87 88 1.0 574 1.0
 88 89 1.0 91 1.0 573 1.0
 89 90 2.0 95 1.5
 90
 91 92 1.0 564 1.0 565 1.0
 92 93 1.0 94 1.0 566 1.0
 93 567 1.0 568 1.0 569 1.0
 94 570 1.0 571 1.0 572 1.0
 95 96 1.0 910 1.0
 96 911 1.0 912 1.0 913 1.0
 97 98 1.0 914 1.0 915 1.0 916 1.0
 98 99 2.0 100 1.5
 99
 100 101 1.0 583 1.0
 101 102 1.0 104 1.0 582 1.0
 102 103 2.0 112 1.5
 103
 104 105 1.0 575 1.0 576 1.0
 105 106 1.5 107 1.5
 106 108 1.5 578 1.0
 107 109 1.5 577 1.0
 108 110 1.5 580 1.0
 109 110 1.5 579 1.0
 110 111 1.0
 111 581 1.0
 112 113 1.0 588 1.0
 113 114 1.0 116 1.0 587 1.0
 114 115 2.0 118 1.5
 115
 116 117 1.0 584 1.0 585 1.0
 117 586 1.0
 118 119 1.0 593 1.0
 119 120 1.0 122 1.0 592 1.0
 120 121 2.0 124 1.5
 121
 122 123 1.0 589 1.0 590 1.0
 123 591 1.0
 124 125 1.0 598 1.0
 125 126 1.0 128 1.0 597 1.0
 126 127 2.0 130 1.5
 127
 128 129 1.0 594 1.0 595 1.0
 129 596 1.0
 130 131 1.0 602 1.0
 131 132 1.0 134 1.0 601 1.0
 132 133 2.0 138 1.5
 133
 134 135 1.0 599 1.0 600 1.0
 135 136 2.0 137 2.0
 136
 137
 138 139 1.0 611 1.0
 139 140 1.0 142 1.0 610 1.0
 140 141 2.0 145 1.5
 141
 142 143 1.0 144 1.0 603 1.0
 143 607 1.0 608 1.0 609 1.0
 144 604 1.0 605 1.0 606 1.0
 145 146 1.0 621 1.0
 146 147 1.0 149 1.0 620 1.0
 147 148 2.0 159 1.5
 148
 149 150 1.0 612 1.0 613 1.0
 150 151 2.0 152 1.0
 151 153 1.0 614 1.0
 152 154 1.5 155 1.5
 153 154 1.5 615 1.0
 154 156 1.5
 155 157 1.5 616 1.0
 156 158 1.5 618 1.0
 157 158 1.5 617 1.0
 158 619 1.0
 159 160 1.0 917 1.0
 160 918 1.0 919 1.0 920 1.0
 161 162 1.0 921 1.0 922 1.0 923 1.0
 162 163 2.0 164 1.5
 163
 164 165 1.0 626 1.0
 165 166 1.0 168 1.0 625 1.0
 166 167 2.0 169 1.5
 167
 168 622 1.0 623 1.0 624 1.0
 169 170 1.0 629 1.0
 170 171 1.0 627 1.0 628 1.0
 171 172 2.0 173 1.5
 172
 173 174 1.0 634 1.0
 174 175 1.0 177 1.0 633 1.0
 175 176 2.0 179 1.5
 176
 177 178 1.0 630 1.0 631 1.0
 178 632 1.0
 179 180 1.0 639 1.0
 180 181 1.0 183 1.0 638 1.0
 181 182 2.0 185 1.5
 182
 183 184 1.0 635 1.0 636 1.0
 184 476 1.0
 185 186 1.0 644 1.0
 186 187 1.0 189 1.0 643 1.0
 187 188 2.0 190 1.5
 188
 189 640 1.0 641 1.0 642 1.0
 190 191 1.0 647 1.0
 191 192 1.0 645 1.0 646 1.0
 192 193 2.0 194 1.5
 193
 194 195 1.0 650 1.0
 195 196 1.0 648 1.0 649 1.0
 196 197 2.0 198 1.5
 197
 198 199 1.0 657 1.0
 199 200 1.0 202 1.0 656 1.0
 200 201 2.0 205 1.5
 201
 202 203 1.0 204 1.0 651 1.0
 203 655 1.0
 204 652 1.0 653 1.0 654 1.0
 205 206 1.0 660 1.0
 206 207 1.0 658 1.0 659 1.0
 207 208 2.0 209 1.5
 208
 209 210 1.0 669 1.0
 210 211 1.0 213 1.0 668 1.0
 211 212 2.0 216 1.5
 212
 213 214 1.0 215 1.0 661 1.0
 214 665 1.0 666 1.0 667 1.0
 215 662 1.0 663 1.0 664 1.0
 216 217 1.0 680 1.0
 217 218 1.0 220 1.0 679 1.0
 218 219 2.0 224 1.5
 219
 220 221 1.0 670 1.0 671 1.0
 221 222 1.0 223 1.0 672 1.0
 222 673 1.0 674 1.0 675 1.0
 223 676 1.0 677 1.0 678 1.0
 224 225 1.0 691 1.0
 225 226 1.0 228 1.0 690 1.0
 226 227 2.0 232 1.5
 227
 228 229 1.0 681 1.0 682 1.0
 229 230 1.0 231 1.0 683 1.0
 230 684 1.0 685 1.0 686 1.0
 231 687 1.0 688 1.0 689 1.0
 232 233 1.0 924 1.0
 233 925 1.0 926 1.0 927 1.0
 234 235 1.0 928 1.0 929 1.0 930 1.0
 235 236 2.0 237 1.5
 236
 237 238 1.0 702 1.0
 238 239 1.0 241 1.0 701 1.0
 239 240 2.0 245 1.5
 240
 241 242 1.0 692 1.0 693 1.0
 242 243 1.0 244 1.0 694 1.0
 243 695 1.0 696 1.0 697 1.0
 244 698 1.0 699 1.0 700 1.0
 245 246 1.0 707 1.0
 246 247 1.0 249 1.0 706 1.0
 247 248 2.0 250 1.5
 248
 249 703 1.0 704 1.0 705 1.0
 250 251 1.0 711 1.0
 251 252 1.0 254 1.0 710 1.0
 252 253 2.0 258 1.5
 253
 254 255 1.0 708 1.0 709 1.0
 255 256 2.0 257 2.0
 256
 257
 258 259 1.0 716 1.0
 259 260 1.0 262 1.0 715 1.0
 260 261 2.0 264 1.5
 261
 262 263 1.0 712 1.0 713 1.0
 263 714 1.0
 264 265 1.0 719 1.0
 265 266 1.0 717 1.0 718 1.0
 266 267 2.0 268 1.5
 267
 268 269 1.0 729 1.0
 269 270 1.0 272 1.0 728 1.0
 270 271 2.0 282 1.5
 271
 272 273 1.0 720 1.0 721 1.0
 273 274 2.0 275 1.0
 274 276 1.5 722 1.0
 275 277 1.5 278 1.5
 276 277 1.5 723 1.0
 277 279 1.5
 278 280 1.5 724 1.0
 279 281 1.5 726 1.0
 280 281 1.5 725 1.0
 281 727 1.0
 282 283 1.0 738 1.0
 283 284 1.0 286 1.0 737 1.0
 284 285 2.0 293 1.5
 285
 286 287 1.0 730 1.0 731 1.0
 287 288 1.5 289 1.5
 288 290 1.5 732 1.0
 289 291 1.5 733 1.0
 290 292 1.5 734 1.0
 291 292 1.5 735 1.0
 292 736 1.0
 293 294 1.0 931 1.0
 294 932 1.0 933 1.0 934 1.0
 295 296 1.0 935 1.0 936 1.0 937 1.0
 296 297 2.0 298 1.5
 297
 298 299 1.0 747 1.0
 299 300 1.0 302 1.0 746 1.0
 300 301 2.0 309 1.5
 301
 302 303 1.0 739 1.0 740 1.0
 303 304 1.5 305 1.5
 304 306 1.5 742 1.0
 305 307 1.5 741 1.0
 306 308 1.5 744 1.0
 307 308 1.5 743 1.0
 308 745 1.0
 309 310 1.0 756 1.0
 310 311 1.0 313 1.0 755 1.0
 311 312 2.0 320 1.5
 312
 313 314 1.0 748 1.0 749 1.0
 314 315 1.5 316 1.5
 315 317 1.5 750 1.0
 316 318 1.5 751 1.0
 317 319 1.5 752 1.0
 318 319 1.5 753 1.0
 319 754 1.0
 320 321 1.0 759 1.0
 321 322 1.0 757 1.0 758 1.0
 322 323 2.0 324 1.5
 323
 324 325 1.0 938 1.0
 325 939 1.0 940 1.0 941 1.0
 326 327 1.0 942 1.0 943 1.0 944 1.0
 327 328 2.0 329 1.5
 328
 329 330 1.0 768 1.0
 330 331 1.0 333 1.0 767 1.0
 331 332 2.0 336 1.5
 332
 333 334 1.0 335 1.0 760 1.0
 334 761 1.0 762 1.0 763 1.0
 335 764 1.0 765 1.0 766 1.0
 336 337 1.0 776 1.0
 337 338 1.0 340 1.0 775 1.0
 338 339 2.0 345 1.5
 339
 340 341 1.0 769 1.0 770 1.0
 341 342 1.0 771 1.0 772 1.0
 342 343 2.0 344 2.0
 343
 344 773 1.0 774 1.0
 345 346 1.0 786 1.0
 346 347 1.0 349 1.0 785 1.0
 347 348 2.0 359 1.5
 348
 349 350 1.0 777 1.0 778 1.0
 350 351 2.0 352 1.0
 351 353 1.5 779 1.0
 352 354 1.5 355 1.5
 353 354 1.5 780 1.0
 354 356 1.5
 355 357 1.5 781 1.0
 356 358 1.5 783 1.0
 357 358 1.5 782 1.0
 358 784 1.0
 359 360 1.0 797 1.0
 360 361 1.0 363 1.0 796 1.0
 361 362 2.0 367 1.5
 362
 363 364 1.0 787 1.0 788 1.0
 364 365 1.0 366 1.0 789 1.0
 365 790 1.0 791 1.0 792 1.0
 366 793 1.0 794 1.0 795 1.0
 367 368 1.0 806 1.0
 368 369 1.0 371 1.0 805 1.0
 369 370 2.0 378 1.5
 370
 371 372 1.0 798 1.0 799 1.0
 372 373 1.5 374 1.5
 373 375 1.5 800 1.0
 374 376 1.5 801 1.0
 375 377 1.5 802 1.0
 376 377 1.5 803 1.0
 377 804 1.0
 378 379 1.0 810 1.0
 379 380 1.0 382 1.0 809 1.0
 380 381 2.0 386 1.5
 381
 382 383 1.0 807 1.0 808 1.0
 383 384 1.5 385 2.0
 384
 385
 386 387 1.0 816 1.0
 387 388 1.0 390 1.0 815 1.0
 388 389 2.0 395 1.5
 389
 390 391 1.0 811 1.0 812 1.0
 391 392 1.0 813 1.0 814 1.0
 392 393 2.0 394 2.0
 393
 394
 395 396 1.0 821 1.0
 396 397 1.0 399 1.0 820 1.0
 397 398 2.0 400 1.5
 398
 399 817 1.0 818 1.0 819 1.0
 400 401 1.0 829 1.0
 401 402 1.0 404 1.0 828 1.0
 402 403 2.0 409 1.5
 403
 404 405 1.0 822 1.0 823 1.0
 405 406 1.0 824 1.0 825 1.0
 406 407 2.0 408 2.0
 407
 408 826 1.0 827 1.0
 409 410 1.0 945 1.0
 410 946 1.0 947 1.0 948 1.0
 411 412 1.0 949 1.0 950 1.0 951 1.0
 412 413 2.0 414 1.5
 413
 414 415 1.0 834 1.0
 415 416 1.0 418 1.0 833 1.0
 416 417 2.0 420 1.5
 417
 418 419 1.0 830 1.0 831 1.0
 419 832 1.0
 420 421 1.0 840 1.0
 421 422 1.0 424 1.0 839 1.0
 422 423 2.0 430 1.5
 423
 424 425 1.0 835 1.0 836 1.0
 425 426 1.5 427 2.0
 426 428 1.5
 427 429 1.0 837 1.0
 428 429 1.5 838 1.0
 429
 430 431 1.0 846 1.0
 431 432 1.0 434 1.0 845 1.0
 432 433 2.0 439 1.5
 433
 434 435 1.0 841 1.0 842 1.0
 435 436 1.0 843 1.0 844 1.0
 436 437 2.0 438 2.0
 437
 438
 439 440 1.0 857 1.0
 440 441 1.0 443 1.0 856 1.0
 441 442 2.0 447 1.5
 442
 443 444 1.0 445 1.0 847 1.0
 444 446 1.0 851 1.0 852 1.0
 445 848 1.0 849 1.0 850 1.0
 446 853 1.0 854 1.0 855 1.0
 447 448 1.0 868 1.0
 448 449 1.0 451 1.0 867 1.0
 449 450 2.0 455 1.5
 450
 451 452 1.0 453 1.0 858 1.0
 452 454 1.0 862 1.0 863 1.0
 453 859 1.0 860 1.0 861 1.0
 454 864 1.0 865 1.0 866 1.0
 455 456 1.0 879 1.0
 456 457 1.0 459 1.0 878 1.0
 457 458 2.0 463 1.5
 458
 459 460 1.0 461 1.0 869 1.0
 460 462 1.0 873 1.0 874 1.0
 461 870 1.0 871 1.0 872 1.0
 462 875 1.0 876 1.0 877 1.0
 463 464 1.0 892 1.0
 464 465 1.0 467 1.0 891 1.0
 465 466 2.0 474 1.5
 466
 467 468 1.0 880 1.0 881 1.0
 468 469 1.0 882 1.0 883 1.0
 469 470 1.0 884 1.0 885 1.0
 470 471 2.0 886 1.0
 471 472 2.0 473 2.0
 472 889 1.0 890 1.0
 473 887 1.0 888 1.0
 474 475 1.0 952 1.0
 475 953 1.0 954 1.0 955 1.0
 476 477 1.0 490 2.0
 477 478 1.0 956 1.0 957 1.0
 478 479 1.0 958 1.0 959 1.0
 479 488 1.5 491 2.0
 480 481 1.0 488 1.0 960 1.0 961 1.0
 481 482 1.0 962 1.0 963 1.0
 482 483 1.5 487 1.5
 483 484 1.5 964 1.0
 484 485 1.5 965 1.0
 485 486 1.5 966 1.0
 486 487 1.5 967 1.0
 487 488 1.0
 488
 489 492 1.0
 490
 491
 492 968 1.0 969 1.0 970 1.0
 493 971 1.0 972 1.0
 494 973 1.0 974 1.0
 495 975 1.0 976 1.0
 496 977 1.0 978 1.0
 497 979 1.0 980 1.0
 498 981 1.0 982 1.0
 499 984 1.0
 500
 501
 502
 503
 504
 505
 506
 507
 508
 509
 510
 511
 512
 513
 514
 515
 516
 517
 518
 519
 520
 521
 522
 523
 524
 525
 526
 527
 528
 529
 530
 531
 532
 533
 534
 535
 536
 537
 538
 539
 540
 541
 542
 543
 544
 545
 546
 547
 548
 549
 550
 551
 552
 553
 554
 555
 556
 557
 558
 559
 560
 561
 562
 563
 564
 565
 566
 567
 568
 569
 570
 571
 572
 573
 574
 575
 576
 577
 578
 579
 580
 581
 582
 583
 584
 585
 586
 587
 588
 589
 590
 591
 592
 593
 594
 595
 596
 597
 598
 599
 600
 601
 602
 603
 604
 605
 606
 607
 608
 609
 610
 611
 612
 613
 614
 615
 616
 617
 618
 619
 620
 621
 622
 623
 624
 625
 626
 627
 628
 629
 630
 631
 632
 633
 634
 635
 636
 637
 638
 639
 640
 641
 642
 643
 644
 645
 646
 647
 648
 649
 650
 651
 652
 653
 654
 655
 656
 657
 658
 659
 660
 661
 662
 663
 664
 665
 666
 667
 668
 669
 670
 671
 672
 673
 674
 675
 676
 677
 678
 679
 680
 681
 682
 683
 684
 685
 686
 687
 688
 689
 690
 691
 692
 693
 694
 695
 696
 697
 698
 699
 700
 701
 702
 703
 704
 705
 706
 707
 708
 709
 710
 711
 712
 713
 714
 715
 716
 717
 718
 719
 720
 721
 722
 723
 724
 725
 726
 727
 728
 729
 730
 731
 732
 733
 734
 735
 736
 737
 738
 739
 740
 741
 742
 743
 744
 745
 746
 747
 748
 749
 750
 751
 752
 753
 754
 755
 756
 757
 758
 759
 760
 761
 762
 763
 764
 765
 766
 767
 768
 769
 770
 771
 772
 773
 774
 775
 776
 777
 778
 779
 780
 781
 782
 783
 784
 785
 786
 787
 788
 789
 790
 791
 792
 793
 794
 795
 796
 797
 798
 799
 800
 801
 802
 803
 804
 805
 806
 807
 808
 809
 810
 811
 812
 813
 814
 815
 816
 817
 818
 819
 820
 821
 822
 823
 824
 825
 826
 827
 828
 829
 830
 831
 832
 833
 834
 835
 836
 837
 838
 839
 840
 841
 842
 843
 844
 845
 846
 847
 848
 849
 850
 851
 852
 853
 854
 855
 856
 857
 858
 859
 860
 861
 862
 863
 864
 865
 866
 867
 868
 869
 870
 871
 872
 873
 874
 875
 876
 877
 878
 879
 880
 881
 882
 883
 884
 885
 886
 887
 888
 889
 890
 891
 892
 893
 894
 895
 896
 897
 898
 899
 900
 901
 902
 903
 904
 905
 906
 907
 908
 909
 910
 911
 912
 913
 914
 915
 916
 917
 918
 919
 920
 921
 922
 923
 924
 925
 926
 927
 928
 929
 930
 931
 932
 933
 934
 935
 936
 937
 938
 939
 940
 941
 942
 943
 944
 945
 946
 947
 948
 949
 950
 951
 952
 953
 954
 955
 956
 957
 958
 959
 960
 961
 962
 963
 964
 965
 966
 967
 968
 969
 970
 971
 972
 973
 974
 975
 976
 977
 978
 979
 980
 981
 982
 983
 984
 985


HrmStr1	OS	C	390.80   1.358
HrmStr1	CT	CB	321.00   1.516
HrmStr1	CB	N	384.20   1.412
HrmBnd1	CT	OS	C	63.300     115.980
HrmBnd1	OS	C	CT	68.900     110.720
HrmBnd1	OS	C	O	75.300     123.250
HrmBnd1	C	N	CB	63.800     123.710
HrmBnd1	CT	CT	CB	63.100     112.070
HrmBnd1	CT	N	CB	63.000     119.830
HrmBnd1	CT	CB	CA	63.500     120.770
HrmBnd1	CT	CB	CB	63.500     120.770
HrmBnd1	CB	CT	HC	46.800     110.470
HrmBnd1	CB	CB	N	67.900     120.190
HrmBnd1	CA	CB	N	67.900     120.190
HrmBnd1	HC	CT	H1	35.000     109.500
