# Supplementary material for: Computational Analysis of the Inhibition Mechanism of NOTUM by the ONIOM Method
Source: ACS Omega. 2022 Apr 7;7(15):13333–42. doi: 10.1021/acsomega.2c01044 (PMC9026088; doi:10.1021/acsomega.2c01044)
Supplement: Supplementary file 2 — ao2c01044_si_002.zip [file ao2c01044_si_002.zip › IC-3.gjf]

%mem=10GB
%nprocshared=16
# opt=maxcycle=6000 freq oniom(m062x/6-31g:amber=hardfirst)
geom=connectivity scf=maxcycle=5000

Title Card Required

-5 1 -1 1 -1 1
 H-HC-0.112300(PDBName=HH31,ResName=ACE,ResNum=1)    0  -10.13698800   15.29317000    6.93008200 L
 C-CT--0.366200(PDBName=CH3,ResName=ACE,ResNum=1)    0   -9.46042000   15.37264000    6.08097500 L
 H-HC-0.112300(PDBName=HH32,ResName=ACE,ResNum=1)    0   -8.43596000   15.45857700    6.43887800 L
 H-HC-0.112300(PDBName=HH33,ResName=ACE,ResNum=1)    0   -9.72682500   16.23935600    5.47979300 L
 C-C-0.597200(PDBName=C,ResName=ACE,ResNum=1)        0   -9.58606100   14.12445500    5.23934600 L
 O-O--0.567900(PDBName=O,ResName=ACE,ResNum=1)       0  -10.34938800   13.22982500    5.58736700 L
 N-N--0.415700(PDBName=N,ResName=PHE,ResNum=2)       0   -8.82636100   14.07377100    4.14815000 L
 H-H-0.271900(PDBName=H,ResName=PHE,ResNum=2)        0   -8.18158100   14.82690500    3.96410700 L
 C-CT--0.002400(PDBName=CA,ResName=PHE,ResNum=2)     0   -8.73841700   12.93529300    3.23257800 L
 H-H1-0.097800(PDBName=HA,ResName=PHE,ResNum=2)      0   -9.14325300   12.06021900    3.72546000 L
 C-CT--0.034300(PDBName=CB,ResName=PHE,ResNum=2)     0   -9.59266700   13.19346100    1.98378600 L
 H-HC-0.029500(PDBName=HB2,ResName=PHE,ResNum=2)     0  -10.63257900   13.31952900    2.28802200 L
 H-HC-0.029500(PDBName=HB3,ResName=PHE,ResNum=2)     0   -9.26695400   14.12436800    1.51702400 L
 C-CA-0.011800(PDBName=CG,ResName=PHE,ResNum=2)      0   -9.52037700   12.07353300    0.95952900 L
 C-CA--0.125600(PDBName=CD1,ResName=PHE,ResNum=2)    0  -10.20073200   10.86105800    1.18625800 L
 H-HA-0.133000(PDBName=HD1,ResName=PHE,ResNum=2)     0  -10.78931700   10.72643700    2.08009800 L
 C-CA--0.170400(PDBName=CE1,ResName=PHE,ResNum=2)    0  -10.10051100    9.80920600    0.25704200 L
 H-HA-0.143000(PDBName=HE1,ResName=PHE,ResNum=2)     0  -10.60484300    8.86635700    0.42619300 L
 C-CA--0.107200(PDBName=CZ,ResName=PHE,ResNum=2)     0   -9.31960600    9.96518500   -0.90029000 L
 H-HA-0.129700(PDBName=HZ,ResName=PHE,ResNum=2)      0   -9.23402800    9.14643200   -1.60380600 L
 C-CA--0.170400(PDBName=CE2,ResName=PHE,ResNum=2)    0   -8.64377100   11.17534200   -1.13312200 L
 H-HA-0.143000(PDBName=HE2,ResName=PHE,ResNum=2)     0   -8.03980500   11.28851800   -2.02284300 L
 C-CA--0.125600(PDBName=CD2,ResName=PHE,ResNum=2)    0   -8.73712600   12.22473500   -0.20176500 L
 H-HA-0.133000(PDBName=HD2,ResName=PHE,ResNum=2)     0   -8.18970100   13.13918000   -0.37873500 L
 C-C-0.597300(PDBName=C,ResName=PHE,ResNum=2)        0   -7.27606300   12.65779900    2.85394600 L
 O-O--0.567900(PDBName=O,ResName=PHE,ResNum=2)       0   -6.53018900   13.60174100    2.58794600 L
 N-N--0.415700(PDBName=N,ResName=LEU,ResNum=3)       0   -6.88612200   11.38171300    2.81891300 L
 H-H-0.271900(PDBName=H,ResName=LEU,ResNum=3)        0   -7.56337500   10.68356500    3.10742900 L
 C-CT--0.051800(PDBName=CA,ResName=LEU,ResNum=3)     0   -5.58282700   10.89072700    2.36542000 L
 H-H1-0.092200(PDBName=HA,ResName=LEU,ResNum=3)      0   -4.91689800   11.73241600    2.17004500 L
 C-CT--0.110200(PDBName=CB,ResName=LEU,ResNum=3)     0   -4.93882100   10.00712400    3.45271300 L
 H-HC-0.045700(PDBName=HB2,ResName=LEU,ResNum=3)     0   -5.54653500    9.10983500    3.57230600 L
 H-HC-0.045700(PDBName=HB3,ResName=LEU,ResNum=3)     0   -3.95743500    9.69643700    3.09484700 L
 C-CT-0.353100(PDBName=CG,ResName=LEU,ResNum=3)      0   -4.77309900   10.65069900    4.84184100 L
 H-HC--0.036100(PDBName=HG,ResName=LEU,ResNum=3)     0   -5.75596900   10.85409400    5.26775700 L
 C-CT--0.412100(PDBName=CD1,ResName=LEU,ResNum=3)    0   -4.03946700    9.67910700    5.76723200 L
 H-HC-0.100000(PDBName=HD11,ResName=LEU,ResNum=3)    0   -3.03695700    9.48707200    5.38595700 L
 H-HC-0.100000(PDBName=HD12,ResName=LEU,ResNum=3)    0   -3.97259600   10.09449800    6.77156700 L
 H-HC-0.100000(PDBName=HD13,ResName=LEU,ResNum=3)    0   -4.58245400    8.73770100    5.80902600 L
 C-CT--0.412100(PDBName=CD2,ResName=LEU,ResNum=3)    0   -3.97167500   11.95330500    4.81396300 L
 H-HC-0.100000(PDBName=HD21,ResName=LEU,ResNum=3)    0   -4.49744000   12.70343300    4.22544000 L
 H-HC-0.100000(PDBName=HD22,ResName=LEU,ResNum=3)    0   -3.84345500   12.33012300    5.82721900 L
 H-HC-0.100000(PDBName=HD23,ResName=LEU,ResNum=3)    0   -2.99448600   11.77213000    4.37073300 L
 C-C-0.597300(PDBName=C,ResName=LEU,ResNum=3)        0   -5.76047200   10.11222600    1.05341700 L
 O-O--0.567900(PDBName=O,ResName=LEU,ResNum=3)       0   -6.43853500    9.08734700    1.01573400 L
 N-N--0.516300(PDBName=N,ResName=GLU,ResNum=4)       0   -5.17575000   10.61275100   -0.03036600 L
 H-H-0.293600(PDBName=H,ResName=GLU,ResNum=4)        0   -4.59279500   11.42567100    0.07901900 L
 C-CT-0.039700(PDBName=CA,ResName=GLU,ResNum=4)      0   -5.24314500    9.97983600   -1.35315500 L
 H-H1-0.110500(PDBName=HA,ResName=GLU,ResNum=4)      0   -6.27801700    9.70330500   -1.55656700 L
 C-CT-0.056000(PDBName=CB,ResName=GLU,ResNum=4)      0   -4.78566500   11.00419500   -2.40897000 L
 H-HC--0.017300(PDBName=HB2,ResName=GLU,ResNum=4)    0   -5.17778500   11.98969000   -2.14991000 L
 H-HC--0.017300(PDBName=HB3,ResName=GLU,ResNum=4)    0   -3.70207500   11.06311300   -2.37337900 L
 C-CT-0.013600(PDBName=CG,ResName=GLU,ResNum=4)      0   -5.25346200   10.67719400   -3.83798300 L
 H-HC--0.042500(PDBName=HG2,ResName=GLU,ResNum=4)    0   -5.27311700    9.59875100   -3.97548100 L
 H-HC--0.042500(PDBName=HG3,ResName=GLU,ResNum=4)    0   -6.27970200   11.03267600   -3.95637000 L
 C-C-0.805400(PDBName=CD,ResName=GLU,ResNum=4)       0   -4.36525300   11.29585600   -4.93166600 L
 O-O2--0.818800(PDBName=OE1,ResName=GLU,ResNum=4)    0   -4.27326200   10.68292800   -6.02057000 L
 O-O2--0.818800(PDBName=OE2,ResName=GLU,ResNum=4)    0   -3.79232600   12.38966200   -4.70656800 L
 C-C-0.536600(PDBName=C,ResName=GLU,ResNum=4)        0   -4.38845600    8.69718900   -1.41896700 L
 O-O--0.581900(PDBName=O,ResName=GLU,ResNum=4)       0   -3.32896000    8.60567600   -0.79180300 L
 N-N--0.415700(PDBName=N,ResName=GLY,ResNum=5)       0   -4.83082900    7.71948000   -2.20882300 L H-HC 63   0.0000
 H-H-0.271900(PDBName=H,ResName=GLY,ResNum=5)        0   -5.70637600    7.85132200   -2.70307600 L
 C-CT--0.025200(PDBName=CA,ResName=GLY,ResNum=5)     0   -4.00698500    6.62495300   -2.69817100 H
 H-H1-0.069800(PDBName=HA2,ResName=GLY,ResNum=5)     0   -3.43078100    6.18824800   -1.87886800 H
 H-H1-0.069800(PDBName=HA3,ResName=GLY,ResNum=5)     0   -4.66473500    5.84145400   -3.08415000 H
 C-C-0.597300(PDBName=C,ResName=GLY,ResNum=5)        0   -3.08986500    7.11750200   -3.79696000 H
 O-O--0.567900(PDBName=O,ResName=GLY,ResNum=5)       0   -2.90120200    8.33002000   -4.02217800 H
 N-N--0.415700(PDBName=N,ResName=GLY,ResNum=6)       0   -2.47926800    6.12353900   -4.49256200 H
 H-H-0.271900(PDBName=H,ResName=GLY,ResNum=6)        0   -2.64222500    5.15649900   -4.17266200 H
 C-CT--0.025200(PDBName=CA,ResName=GLY,ResNum=6)     0   -1.65469500    6.39627500   -5.64558000 H
 H-H1-0.069800(PDBName=HA2,ResName=GLY,ResNum=6)     0   -2.20093900    6.20664500   -6.58092900 H
 H-H1-0.069800(PDBName=HA3,ResName=GLY,ResNum=6)     0   -1.40412600    7.45904100   -5.63757700 H
 C-C-0.597300(PDBName=C,ResName=GLY,ResNum=6)        0   -0.36057000    5.60210400   -5.73315100 H
 O-O--0.567900(PDBName=O,ResName=GLY,ResNum=6)       0    0.43837900    5.89667200   -6.65484700 H
 N-N--0.415700(PDBName=N,ResName=TRP,ResNum=7)       0   -0.19523200    4.60922400   -4.83117700 H
 H-H-0.271900(PDBName=H,ResName=TRP,ResNum=7)        0   -0.91732500    4.43902000   -4.13419400 H
 C-CT--0.027500(PDBName=CA,ResName=TRP,ResNum=7)     0    0.99178900    3.78052900   -4.67652300 H
 H-H1-0.112300(PDBName=HA,ResName=TRP,ResNum=7)      0    0.70798500    3.01219800   -3.94950000 H
 C-CT--0.005000(PDBName=CB,ResName=TRP,ResNum=7)     0    1.39257900    3.03882800   -5.96300700 L H-H1 77   0.0000
 H-HC-0.033900(PDBName=HB2,ResName=TRP,ResNum=7)     0    1.62950200    3.74082400   -6.76024800 L
 H-HC-0.033900(PDBName=HB3,ResName=TRP,ResNum=7)     0    2.30663100    2.51725400   -5.72040100 L
 C-C*--0.141500(PDBName=CG,ResName=TRP,ResNum=7)     0    0.49999300    1.96460600   -6.50036200 L
 C-CW--0.163800(PDBName=CD1,ResName=TRP,ResNum=7)    0   -0.63814700    2.13739200   -7.21317700 L
 H-H4-0.206200(PDBName=HD1,ResName=TRP,ResNum=7)     0   -1.09361600    3.09353800   -7.44584400 L
 N-NA--0.341800(PDBName=NE1,ResName=TRP,ResNum=7)    0   -1.14059800    0.89964100   -7.57971700 L
 H-H-0.341200(PDBName=HE1,ResName=TRP,ResNum=7)      0   -2.04002500    0.74262400   -8.04142200 L
 C-CN-0.138000(PDBName=CE2,ResName=TRP,ResNum=7)     0   -0.32679400   -0.12513900   -7.15353400 L
 C-CA--0.260100(PDBName=CZ2,ResName=TRP,ResNum=7)    0   -0.36875700   -1.51401100   -7.33150400 L
 H-HA-0.157200(PDBName=HZ2,ResName=TRP,ResNum=7)     0   -1.16409800   -1.94637500   -7.92111100 L
 C-CA--0.113400(PDBName=CH2,ResName=TRP,ResNum=7)    0    0.62622500   -2.30994600   -6.73839300 L
 H-HA-0.141700(PDBName=HH2,ResName=TRP,ResNum=7)     0    0.61283700   -3.38310600   -6.86252200 L
 C-CA--0.197200(PDBName=CZ3,ResName=TRP,ResNum=7)    0    1.64091800   -1.70673200   -5.97402200 L
 H-HA-0.144700(PDBName=HZ3,ResName=TRP,ResNum=7)     0    2.40535700   -2.32074200   -5.51742000 L
 C-CA--0.238700(PDBName=CE3,ResName=TRP,ResNum=7)    0    1.68279900   -0.30852400   -5.81673800 L
 H-HA-0.170000(PDBName=HE3,ResName=TRP,ResNum=7)     0    2.47350100    0.13436700   -5.23133400 L
 C-CB-0.124300(PDBName=CD2,ResName=TRP,ResNum=7)     0    0.70709700    0.52047200   -6.41589400 L
 C-C-0.597300(PDBName=C,ResName=TRP,ResNum=7)        0    2.21099600    4.49836000   -4.06031200 L H-H1 77   0.0000
 O-O--0.567900(PDBName=O,ResName=TRP,ResNum=7)       0    2.33108700    5.72592600   -4.03566200 L
 N-N--0.415700(PDBName=N,ResName=TYR,ResNum=8)       0    3.12844600    3.68295100   -3.53681500 L
 H-H-0.271900(PDBName=H,ResName=TYR,ResNum=8)        0    2.94146500    2.69672500   -3.63907200 L
 C-CT--0.001400(PDBName=CA,ResName=TYR,ResNum=8)     0    4.15247700    4.01309900   -2.54202000 L
 H-H1-0.087600(PDBName=HA,ResName=TYR,ResNum=8)      0    3.95762300    5.01242100   -2.14914700 L
 C-CT--0.015200(PDBName=CB,ResName=TYR,ResNum=8)     0    3.95622600    3.00257800   -1.39338200 L
 H-HC-0.029500(PDBName=HB2,ResName=TYR,ResNum=8)     0    4.72655100    3.15127300   -0.63898000 L
 H-HC-0.029500(PDBName=HB3,ResName=TYR,ResNum=8)     0    3.01110200    3.25694500   -0.91054500 L
 C-CA--0.001100(PDBName=CG,ResName=TYR,ResNum=8)     0    3.90099200    1.51304400   -1.75466800 L
 C-CA--0.190600(PDBName=CD1,ResName=TYR,ResNum=8)    0    4.66260400    0.95056200   -2.80699300 L
 H-HA-0.169900(PDBName=HD1,ResName=TYR,ResNum=8)     0    5.31950800    1.53939800   -3.41881400 L
 C-CA--0.234100(PDBName=CE1,ResName=TYR,ResNum=8)    0    4.62089400   -0.43016500   -3.07162800 L
 H-HA-0.165600(PDBName=HE1,ResName=TYR,ResNum=8)     0    5.21286000   -0.84901600   -3.87095600 L
 C-C-0.322600(PDBName=CZ,ResName=TYR,ResNum=8)       0    3.83515700   -1.27867700   -2.26748700 L
 O-OH--0.557900(PDBName=OH,ResName=TYR,ResNum=8)     0    3.85116600   -2.62076100   -2.47130800 L
 H-HO-0.399200(PDBName=HH,ResName=TYR,ResNum=8)      0    4.29840100   -2.84554700   -3.31178100 L
 C-CA--0.234100(PDBName=CE2,ResName=TYR,ResNum=8)    0    3.07327600   -0.72777000   -1.21901100 L
 H-HA-0.165600(PDBName=HE2,ResName=TYR,ResNum=8)     0    2.48335100   -1.38332300   -0.59958200 L
 C-CA--0.190600(PDBName=CD2,ResName=TYR,ResNum=8)    0    3.09548300    0.65934300   -0.97473400 L
 H-HA-0.169900(PDBName=HD2,ResName=TYR,ResNum=8)     0    2.51218900    1.06133400   -0.15719200 L
 C-C-0.597300(PDBName=C,ResName=TYR,ResNum=8)        0    5.60178000    4.01506300   -3.08245900 L
 O-O--0.567900(PDBName=O,ResName=TYR,ResNum=8)       0    5.84135500    3.74581100   -4.26417000 L
 N-N--0.415700(PDBName=N,ResName=NME,ResNum=9)       0    6.58257600    4.27491500   -2.20590300 L
 H-H-0.271900(PDBName=H,ResName=NME,ResNum=9)        0    6.30761400    4.52065800   -1.26251600 L
 C-CT--0.149000(PDBName=CH3,ResName=NME,ResNum=9)    0    8.02025100    4.17302300   -2.47037300 L
 H-H1-0.097600(PDBName=HH31,ResName=NME,ResNum=9)    0    8.21194900    3.82254400   -3.48460700 L
 H-H1-0.097600(PDBName=HH32,ResName=NME,ResNum=9)    0    8.48786700    5.14796100   -2.33615600 L
 H-H1-0.097600(PDBName=HH33,ResName=NME,ResNum=9)    0    8.49436400    3.47324100   -1.78545200 L
 H-HC-0.112300(PDBName=HH31,ResName=ACE,ResNum=10)   0    8.03687300    4.99213700   -5.41490300 L
 C-CT--0.366200(PDBName=CH3,ResName=ACE,ResNum=10)   0    7.84710300    6.01732600   -5.11376600 L
 H-HC-0.112300(PDBName=HH32,ResName=ACE,ResNum=10)   0    8.52939400    6.28715800   -4.31158300 L
 H-HC-0.112300(PDBName=HH33,ResName=ACE,ResNum=10)   0    6.81462500    6.12696600   -4.78751300 L
 C-C-0.597200(PDBName=C,ResName=ACE,ResNum=10)       0    8.10548300    6.92059900   -6.27441200 L
 O-O--0.567900(PDBName=O,ResName=ACE,ResNum=10)      0    8.71669900    6.51632800   -7.25280800 L
 N-N--0.347900(PDBName=N,ResName=ARG,ResNum=11)      0    7.69427600    8.17550400   -6.15108100 L
 H-H-0.274700(PDBName=H,ResName=ARG,ResNum=11)       0    7.22175200    8.38874000   -5.27589100 L
 C-CT--0.263700(PDBName=CA,ResName=ARG,ResNum=11)    0    8.05599100    9.26765200   -7.06771400 L
 H-H1-0.156000(PDBName=HA,ResName=ARG,ResNum=11)     0    7.87909500    8.94627900   -8.09596500 L
 C-CT--0.000700(PDBName=CB,ResName=ARG,ResNum=11)    0    7.18196600   10.50397800   -6.78314300 L
 H-HC-0.032700(PDBName=HB2,ResName=ARG,ResNum=11)    0    7.22800700   10.74061900   -5.72003600 L
 H-HC-0.032700(PDBName=HB3,ResName=ARG,ResNum=11)    0    7.60334500   11.35222000   -7.32504100 L
 C-CT-0.039000(PDBName=CG,ResName=ARG,ResNum=11)     0    5.70439500   10.36620500   -7.21925300 L
 H-HC-0.028500(PDBName=HG2,ResName=ARG,ResNum=11)    0    5.20281500   11.30686600   -6.99105900 L
 H-HC-0.028500(PDBName=HG3,ResName=ARG,ResNum=11)    0    5.66495400   10.22060500   -8.29950500 L
 C-CT-0.048600(PDBName=CD,ResName=ARG,ResNum=11)     0    4.93328400    9.22043700   -6.54112400 L
 H-H1-0.068700(PDBName=HD2,ResName=ARG,ResNum=11)    0    5.30414700    8.27321800   -6.92964300 L
 H-H1-0.068700(PDBName=HD3,ResName=ARG,ResNum=11)    0    5.11867800    9.25167100   -5.46592700 L
 N-N2--0.529500(PDBName=NE,ResName=ARG,ResNum=11)    0    3.47929800    9.29793900   -6.75864000 L
 H-H-0.345600(PDBName=HE,ResName=ARG,ResNum=11)      0    2.99226400   10.15521500   -6.52953800 L
 C-CA-0.807600(PDBName=CZ,ResName=ARG,ResNum=11)     0    2.63937300    8.28904500   -6.88723100 L
 N-N2--0.862700(PDBName=NH1,ResName=ARG,ResNum=11)   0    2.99731100    7.05559600   -7.10857300 L
 H-H-0.447800(PDBName=HH11,ResName=ARG,ResNum=11)    0    3.96395400    6.78371200   -7.24811800 L
 H-H-0.447800(PDBName=HH12,ResName=ARG,ResNum=11)    0    2.25732600    6.36572900   -7.06582100 L
 N-N2--0.862700(PDBName=NH2,ResName=ARG,ResNum=11)   0    1.36686400    8.51721500   -6.78958300 L
 H-H-0.447800(PDBName=HH21,ResName=ARG,ResNum=11)    0    1.04549000    9.43729500   -6.50581000 L
 H-H-0.447800(PDBName=HH22,ResName=ARG,ResNum=11)    0    0.73665100    7.72827600   -6.83942300 L
 C-C-0.734100(PDBName=C,ResName=ARG,ResNum=11)       0    9.56281100    9.56376600   -6.98878300 L
 O-O--0.589400(PDBName=O,ResName=ARG,ResNum=11)      0   10.14216100   10.04514800   -7.95494800 L
 N-N--0.415700(PDBName=N,ResName=TYR,ResNum=12)      0   10.19423500    9.21758600   -5.86225800 L
 H-H-0.271900(PDBName=H,ResName=TYR,ResNum=12)       0    9.59483800    8.88188600   -5.12483400 L
 C-CT--0.001400(PDBName=CA,ResName=TYR,ResNum=12)    0   11.62899500    8.94203500   -5.74861800 L
 H-H1-0.087600(PDBName=HA,ResName=TYR,ResNum=12)     0   12.17944400    9.74639700   -6.23741400 L
 C-CT--0.015200(PDBName=CB,ResName=TYR,ResNum=12)    0   12.01962200    8.91929500   -4.26037600 L
 H-HC-0.029500(PDBName=HB2,ResName=TYR,ResNum=12)    0   11.87869700    9.91824100   -3.84585100 L
 H-HC-0.029500(PDBName=HB3,ResName=TYR,ResNum=12)    0   11.34328600    8.24919000   -3.72708000 L
 C-CA--0.001100(PDBName=CG,ResName=TYR,ResNum=12)    0   13.45144200    8.48748100   -3.99391800 L
 C-CA--0.190600(PDBName=CD1,ResName=TYR,ResNum=12)   0   14.52331200    9.20878800   -4.55660700 L
 H-HA-0.169900(PDBName=HD1,ResName=TYR,ResNum=12)    0   14.32364000   10.07912000   -5.16537300 L
 C-CA--0.234100(PDBName=CE1,ResName=TYR,ResNum=12)   0   15.85040900    8.78869500   -4.34198900 L
 H-HA-0.165600(PDBName=HE1,ResName=TYR,ResNum=12)    0   16.66459800    9.33972500   -4.78351000 L
 C-C-0.322600(PDBName=CZ,ResName=TYR,ResNum=12)      0   16.10711100    7.64288900   -3.55671800 L
 O-OH--0.557900(PDBName=OH,ResName=TYR,ResNum=12)    0   17.38683800    7.23124500   -3.35528300 L
 H-HO-0.399200(PDBName=HH,ResName=TYR,ResNum=12)     0   17.99291200    7.75675100   -3.87499600 L
 C-CA--0.234100(PDBName=CE2,ResName=TYR,ResNum=12)   0   15.03577600    6.92627100   -2.98657300 L
 H-HA-0.165600(PDBName=HE2,ResName=TYR,ResNum=12)    0   15.23639000    6.04843700   -2.39132400 L
 C-CA--0.190600(PDBName=CD2,ResName=TYR,ResNum=12)   0   13.71101700    7.34877800   -3.20532200 L
 H-HA-0.169900(PDBName=HD2,ResName=TYR,ResNum=12)    0   12.89418800    6.78618400   -2.76937100 L
 C-C-0.597300(PDBName=C,ResName=TYR,ResNum=12)       0   12.01402900    7.63102500   -6.46698700 L
 O-O--0.567900(PDBName=O,ResName=TYR,ResNum=12)      0   12.66869400    7.67340800   -7.50453000 L
 N-N--0.516300(PDBName=N,ResName=ASP,ResNum=13)      0   11.59716700    6.47505600   -5.93757900 L
 H-H-0.293600(PDBName=H,ResName=ASP,ResNum=13)       0   11.11421100    6.52082700   -5.04465200 L
 C-CT-0.038100(PDBName=CA,ResName=ASP,ResNum=13)     0   12.00252200    5.11057600   -6.32819400 L
 H-H1-0.088000(PDBName=HA,ResName=ASP,ResNum=13)     0   13.06803000    5.00753400   -6.11860700 L
 C-CT--0.030300(PDBName=CB,ResName=ASP,ResNum=13)    0   11.25440800    4.08777200   -5.45159100 L
 H-HC--0.012200(PDBName=HB2,ResName=ASP,ResNum=13)   0   10.19471800    4.10885800   -5.70766700 L
 H-HC--0.012200(PDBName=HB3,ResName=ASP,ResNum=13)   0   11.62722800    3.09045600   -5.69031500 L
 C-C-0.799400(PDBName=CG,ResName=ASP,ResNum=13)      0   11.40264800    4.32678700   -3.94294600 L
 O-O2--0.801400(PDBName=OD1,ResName=ASP,ResNum=13)   0   11.98897500    3.45765200   -3.25744900 L
 O-O2--0.801400(PDBName=OD2,ResName=ASP,ResNum=13)   0   10.87198400    5.35340800   -3.45697400 L
 C-C-0.536600(PDBName=C,ResName=ASP,ResNum=13)       0   11.80808600    4.75067000   -7.82029300 L
 O-O--0.581900(PDBName=O,ResName=ASP,ResNum=13)      0   12.45092500    3.83192300   -8.32530300 L
 N-N--0.415700(PDBName=N,ResName=THR,ResNum=14)      0   10.91848800    5.45126400   -8.52842900 L
 H-H-0.271900(PDBName=H,ResName=THR,ResNum=14)       0   10.39908700    6.13690800   -7.99255900 L
 C-CT--0.038900(PDBName=CA,ResName=THR,ResNum=14)    0   10.60586700    5.29429500   -9.96450200 L
 H-H1-0.100700(PDBName=HA,ResName=THR,ResNum=14)     0   11.29189000    4.56361200  -10.39088100 L
 C-CT-0.365400(PDBName=CB,ResName=THR,ResNum=14)     0    9.17705700    4.75452400  -10.18800100 L
 H-H1-0.004300(PDBName=HB,ResName=THR,ResNum=14)     0    9.00530900    4.65093600  -11.25980400 L
 C-CT--0.243800(PDBName=CG2,ResName=THR,ResNum=14)   0    8.97107400    3.38195700   -9.55354800 L
 H-HC-0.064200(PDBName=HG21,ResName=THR,ResNum=14)   0    9.04917400    3.45765200   -8.46866000 L
 H-HC-0.064200(PDBName=HG22,ResName=THR,ResNum=14)   0    7.98026700    3.01337000   -9.81551200 L
 H-HC-0.064200(PDBName=HG23,ResName=THR,ResNum=14)   0    9.72587300    2.69254800   -9.92987800 L
 O-OH--0.676100(PDBName=OG1,ResName=THR,ResNum=14)   0    8.17517600    5.59526100   -9.65609800 L
 H-HO-0.410200(PDBName=HG1,ResName=THR,ResNum=14)    0    8.45698000    5.84947500   -8.75589200 L
 C-C-0.597300(PDBName=C,ResName=THR,ResNum=14)       0   10.81244700    6.57765000  -10.78252600 L
 O-O--0.567900(PDBName=O,ResName=THR,ResNum=14)      0   10.55927600    6.58213900  -11.98694800 L
 N-N--0.415700(PDBName=N,ResName=NME,ResNum=15)      0   11.30505100    7.65725400  -10.16092100 L
 H-H-0.271900(PDBName=H,ResName=NME,ResNum=15)       0   11.58428400    7.55075900   -9.19091300 L
 C-CT--0.149000(PDBName=CH3,ResName=NME,ResNum=15)   0   11.49627600    8.96520700  -10.77793900 L
 H-H1-0.097600(PDBName=HH31,ResName=NME,ResNum=15)   0   10.53809600    9.34048600  -11.14059400 L
 H-H1-0.097600(PDBName=HH32,ResName=NME,ResNum=15)   0   11.89343400    9.66227500  -10.03804300 L
 H-H1-0.097600(PDBName=HH33,ResName=NME,ResNum=15)   0   12.19050400    8.88171700  -11.61477000 L
 H-HC-0.112300(PDBName=HH31,ResName=ACE,ResNum=16)   0   -1.40097600   15.30776300   -6.83933100 L
 C-CT--0.366200(PDBName=CH3,ResName=ACE,ResNum=16)   0   -1.78875600   14.41360900   -6.35882800 L
 H-HC-0.112300(PDBName=HH32,ResName=ACE,ResNum=16)   0   -2.12096600   13.69289500   -7.10499400 L
 H-HC-0.112300(PDBName=HH33,ResName=ACE,ResNum=16)   0   -2.63228000   14.66273400   -5.71574900 L
 C-C-0.597200(PDBName=C,ResName=ACE,ResNum=16)       0   -0.71031100   13.78248400   -5.51267400 L
 O-O--0.567900(PDBName=O,ResName=ACE,ResNum=16)      0    0.36654900   14.35954800   -5.34920100 L
 N-N--0.415700(PDBName=N,ResName=TYR,ResNum=17)      0   -0.99727400   12.60446900   -4.96774200 L
 H-H-0.271900(PDBName=H,ResName=TYR,ResNum=17)       0   -1.96586700   12.28945000   -5.07332600 L
 C-CT--0.001400(PDBName=CA,ResName=TYR,ResNum=17)    0   -0.12149200   11.88640200   -4.04366200 L
 H-H1-0.087600(PDBName=HA,ResName=TYR,ResNum=17)     0   -0.03464500   12.51269500   -3.15779000 L
 C-CT--0.015200(PDBName=CB,ResName=TYR,ResNum=17)    0   -0.76832500   10.56328300   -3.62537900 L
 H-HC-0.029500(PDBName=HB2,ResName=TYR,ResNum=17)    0   -1.75802500   10.76905900   -3.22954900 L
 H-HC-0.029500(PDBName=HB3,ResName=TYR,ResNum=17)    0   -0.88948600    9.94456700   -4.51554300 L
 C-CA--0.001100(PDBName=CG,ResName=TYR,ResNum=17)    0    0.00362400    9.78736300   -2.57193600 L
 C-CA--0.190600(PDBName=CD1,ResName=TYR,ResNum=17)   0    0.53368500   10.44735900   -1.44492900 L
 H-HA-0.169900(PDBName=HD1,ResName=TYR,ResNum=17)    0    0.35282000   11.49801500   -1.27277500 L
 C-CA--0.234100(PDBName=CE1,ResName=TYR,ResNum=17)   0    1.26492500    9.73153800   -0.48425900 L
 H-HA-0.165600(PDBName=HE1,ResName=TYR,ResNum=17)    0    1.65027100   10.24073300    0.38806200 L
 C-C-0.322600(PDBName=CZ,ResName=TYR,ResNum=17)      0    1.44678100    8.34341700   -0.63026900 L
 O-OH--0.557900(PDBName=OH,ResName=TYR,ResNum=17)    0    2.19424900    7.66923100    0.27303800 L
 H-HO-0.399200(PDBName=HH,ResName=TYR,ResNum=17)     0    2.51697300    8.32503400    0.93484800 L
 C-CA--0.234100(PDBName=CE2,ResName=TYR,ResNum=17)   0    0.88876500    7.67003500   -1.73491200 L
 H-HA-0.165600(PDBName=HE2,ResName=TYR,ResNum=17)    0    1.01025000    6.60088700   -1.82118200 L
 C-CA--0.190600(PDBName=CD2,ResName=TYR,ResNum=17)   0    0.17248700    8.39560400   -2.70549100 L
 H-HA-0.169900(PDBName=HD2,ResName=TYR,ResNum=17)    0   -0.27996800    7.88096400   -3.54026800 L
 C-C-0.597300(PDBName=C,ResName=TYR,ResNum=17)       0    1.28648000   11.65105700   -4.61060500 L
 O-O--0.567900(PDBName=O,ResName=TYR,ResNum=17)      0    1.47373600   11.09316700   -5.69774300 L
 N-N--0.415700(PDBName=N,ResName=CYS,ResNum=18)      0    2.30112900   12.09096700   -3.86421200 L
 H-H-0.271900(PDBName=H,ResName=CYS,ResNum=18)       0    2.04935800   12.56887700   -3.01420900 L
 C-CT-0.021300(PDBName=CA,ResName=CYS,ResNum=18)     0    3.69046900   12.13755400   -4.32315300 L
 H-H1-0.112400(PDBName=HA,ResName=CYS,ResNum=18)     0    3.83302900   11.34633300   -5.05378100 L
 C-CT--0.123100(PDBName=CB,ResName=CYS,ResNum=18)    0    3.93768800   13.47540500   -5.03983800 L
 H-H1-0.111200(PDBName=HB2,ResName=CYS,ResNum=18)    0    5.00210500   13.57760700   -5.25751100 L
 H-H1-0.111200(PDBName=HB3,ResName=CYS,ResNum=18)    0    3.38446200   13.48243400   -5.98138200 L
 S-SH--0.311900(PDBName=SG,ResName=CYS,ResNum=18)    0    3.38174600   14.88843800   -4.04045300 L
 H-HS-0.193300(PDBName=HG,ResName=CYS,ResNum=18)     0    2.08000500   14.79575800   -4.38288100 L
 C-C-0.597300(PDBName=C,ResName=CYS,ResNum=18)       0    4.75290600   11.85765600   -3.24886900 L
 O-O--0.567900(PDBName=O,ResName=CYS,ResNum=18)      0    5.84358000   11.40463300   -3.59810500 L
 N-N--0.415700(PDBName=N,ResName=SER,ResNum=19)      0    4.47718600   12.09661600   -1.96345000 L
 H-H-0.271900(PDBName=H,ResName=SER,ResNum=19)       0    3.55941400   12.41112700   -1.68391900 L
 C-CT--0.024900(PDBName=CA,ResName=SER,ResNum=19)    0    5.44524700   11.93288000   -0.86592600 L
 H-H1-0.084300(PDBName=HA,ResName=SER,ResNum=19)     0    6.32557100   12.52651900   -1.11104600 L
 C-CT-0.211700(PDBName=CB,ResName=SER,ResNum=19)     0    4.87997600   12.51207300    0.43240200 L
 H-H1-0.035200(PDBName=HB2,ResName=SER,ResNum=19)    0    5.53519300   12.25612600    1.26652200 L
 H-H1-0.035200(PDBName=HB3,ResName=SER,ResNum=19)    0    4.83762800   13.59837400    0.34747600 L
 O-OH--0.654600(PDBName=OG,ResName=SER,ResNum=19)    0    3.57621300   12.03170500    0.66808300 L
 H-HO-0.427500(PDBName=HG,ResName=SER,ResNum=19)     0    3.59358600   11.61761700    1.56521800 L
 C-C-0.597300(PDBName=C,ResName=SER,ResNum=19)       0    5.96515800   10.50035600   -0.66168500 L
 O-O--0.567900(PDBName=O,ResName=SER,ResNum=19)      0    7.02842700   10.33786800   -0.07115000 L
 N-N--0.415700(PDBName=N,ResName=SER,ResNum=20)      0    5.30558000    9.47977700   -1.23103600 L
 H-H-0.271900(PDBName=H,ResName=SER,ResNum=20)       0    4.42701200    9.69710800   -1.67922000 L
 C-CT--0.024900(PDBName=CA,ResName=SER,ResNum=20)    0    5.84064000    8.11324600   -1.41213400 L
 H-H1-0.084300(PDBName=HA,ResName=SER,ResNum=20)     0    5.09538300    7.53271900   -1.95404100 L
 C-CT-0.211700(PDBName=CB,ResName=SER,ResNum=20)     0    7.10681300    8.15516100   -2.28412100 L
 H-H1-0.035200(PDBName=HB2,ResName=SER,ResNum=20)    0    7.91304900    8.65745200   -1.74778500 L
 H-H1-0.035200(PDBName=HB3,ResName=SER,ResNum=20)    0    7.42482900    7.13593100   -2.49455500 L
 O-OH--0.654600(PDBName=OG,ResName=SER,ResNum=20)    0    6.86341200    8.82745600   -3.50943900 L
 H-HO-0.427500(PDBName=HG,ResName=SER,ResNum=20)     0    6.52662700    9.71893700   -3.30084800 L
 C-C-0.597300(PDBName=C,ResName=SER,ResNum=20)       0    6.11008100    7.36533600   -0.09536300 L
 O-O--0.567900(PDBName=O,ResName=SER,ResNum=20)      0    7.05153100    6.58583100    0.01060400 L
 N-N--0.516300(PDBName=N,ResName=ASP,ResNum=21)      0    5.24054800    7.56465800    0.89097900 L
 H-H-0.293600(PDBName=H,ResName=ASP,ResNum=21)       0    4.47773800    8.19397600    0.66532300 L
 C-CT-0.038100(PDBName=CA,ResName=ASP,ResNum=21)     0    5.49960800    7.48969300    2.33751400 L
 H-H1-0.088000(PDBName=HA,ResName=ASP,ResNum=21)     0    6.46562700    7.01942500    2.51357000 L
 C-CT--0.030300(PDBName=CB,ResName=ASP,ResNum=21)    0    5.56603100    8.93844600    2.86718500 L
 H-HC--0.012200(PDBName=HB2,ResName=ASP,ResNum=21)   0    5.77460800    8.92121000    3.93802400 L
 H-HC--0.012200(PDBName=HB3,ResName=ASP,ResNum=21)   0    6.39841200    9.45037800    2.38400300 L
 C-C-0.799400(PDBName=CG,ResName=ASP,ResNum=21)      0    4.27836200    9.74553800    2.62120700 L
 O-O2--0.801400(PDBName=OD1,ResName=ASP,ResNum=21)   0    3.34557200    9.23170800    1.95905200 L
 O-O2--0.801400(PDBName=OD2,ResName=ASP,ResNum=21)   0    4.21790700   10.92489200    3.01878000 L
 C-C-0.536600(PDBName=C,ResName=ASP,ResNum=21)       0    4.44029600    6.71377600    3.15028200 L
 O-O--0.581900(PDBName=O,ResName=ASP,ResNum=21)      0    4.56529100    6.60727600    4.37168300 L
 N-N--0.415700(PDBName=N,ResName=VAL,ResNum=22)      0    3.37927200    6.21573000    2.50389100 L
 H-H-0.271900(PDBName=H,ResName=VAL,ResNum=22)       0    3.36210000    6.39723200    1.50870800 L
 C-CT--0.087500(PDBName=CA,ResName=VAL,ResNum=22)    0    2.11075500    5.75947800    3.11822300 L
 H-H1-0.096900(PDBName=HA,ResName=VAL,ResNum=22)     0    1.34337900    5.81029300    2.34562900 L
 C-CT-0.298500(PDBName=CB,ResName=VAL,ResNum=22)     0    2.19693300    4.27767900    3.55683500 L
 H-HC--0.029700(PDBName=HB,ResName=VAL,ResNum=22)    0    2.81854800    4.20070100    4.44861600 L
 C-CT--0.319200(PDBName=CG1,ResName=VAL,ResNum=22)   0    0.82293500    3.66010800    3.84570100 L
 H-HC-0.079100(PDBName=HG11,ResName=VAL,ResNum=22)   0    0.21801000    3.65843900    2.93908100 L
 H-HC-0.079100(PDBName=HG12,ResName=VAL,ResNum=22)   0    0.94455300    2.63822100    4.20170400 L
 H-HC-0.079100(PDBName=HG13,ResName=VAL,ResNum=22)   0    0.29751600    4.22376300    4.61395700 L
 C-CT--0.319200(PDBName=CG2,ResName=VAL,ResNum=22)   0    2.80356700    3.39187600    2.45156300 L
 H-HC-0.079100(PDBName=HG21,ResName=VAL,ResNum=22)   0    3.83367700    3.68163000    2.25376400 L
 H-HC-0.079100(PDBName=HG22,ResName=VAL,ResNum=22)   0    2.79674500    2.34739700    2.75929500 L
 H-HC-0.079100(PDBName=HG23,ResName=VAL,ResNum=22)   0    2.22264400    3.49405500    1.53443200 L
 C-C-0.597300(PDBName=C,ResName=VAL,ResNum=22)       0    1.65221000    6.73178000    4.22742500 L
 O-O--0.567900(PDBName=O,ResName=VAL,ResNum=22)      0    1.32191700    6.34618900    5.34620300 L
 N-N--0.415700(PDBName=N,ResName=TRP,ResNum=23)      0    1.67306900    8.02657500    3.89141200 L
 H-H-0.271900(PDBName=H,ResName=TRP,ResNum=23)       0    2.01835000    8.24775900    2.96421800 L
 C-CT--0.027500(PDBName=CA,ResName=TRP,ResNum=23)    0    1.37209000    9.20980600    4.70944800 L
 H-H1-0.112300(PDBName=HA,ResName=TRP,ResNum=23)     0    1.79674100   10.06683200    4.18415600 L
 C-CT--0.005000(PDBName=CB,ResName=TRP,ResNum=23)    0   -0.14581300    9.43229000    4.71665200 L
 H-HC-0.033900(PDBName=HB2,ResName=TRP,ResNum=23)    0   -0.62945100    8.57447600    5.18548300 L
 H-HC-0.033900(PDBName=HB3,ResName=TRP,ResNum=23)    0   -0.37314800   10.31056600    5.32149400 L
 C-C*--0.141500(PDBName=CG,ResName=TRP,ResNum=23)    0   -0.73858300    9.65219900    3.35381800 L
 C-CW--0.163800(PDBName=CD1,ResName=TRP,ResNum=23)   0   -1.17084400    8.67922500    2.51853800 L
 H-H4-0.206200(PDBName=HD1,ResName=TRP,ResNum=23)    0   -1.14957600    7.61739100    2.73708300 L
 N-NA--0.341800(PDBName=NE1,ResName=TRP,ResNum=23)   0   -1.66050700    9.25225400    1.35898800 L
 H-H-0.341200(PDBName=HE1,ResName=TRP,ResNum=23)     0   -2.09064100    8.75275500    0.57529800 L
 C-CN-0.138000(PDBName=CE2,ResName=TRP,ResNum=23)    0   -1.55691600   10.62204400    1.38543300 L
 C-CA--0.260100(PDBName=CZ2,ResName=TRP,ResNum=23)   0   -1.91785300   11.61881500    0.46894000 L
 H-HA-0.157200(PDBName=HZ2,ResName=TRP,ResNum=23)    0   -2.36336800   11.33173800   -0.47240000 L
 C-CA--0.113400(PDBName=CH2,ResName=TRP,ResNum=23)   0   -1.66353100   12.96319800    0.78494600 L
 H-HA-0.141700(PDBName=HH2,ResName=TRP,ResNum=23)    0   -1.93422900   13.74205000    0.08558900 L
 C-CA--0.197200(PDBName=CZ3,ResName=TRP,ResNum=23)   0   -1.04487600   13.28632300    2.00718900 L
 H-HA-0.144700(PDBName=HZ3,ResName=TRP,ResNum=23)    0   -0.84092600   14.31976500    2.24666800 L
 C-CA--0.238700(PDBName=CE3,ResName=TRP,ResNum=23)   0   -0.68643400   12.27244500    2.91967500 L
 H-HA-0.170000(PDBName=HE3,ResName=TRP,ResNum=23)    0   -0.21023200   12.52300100    3.85548300 L
 C-CB-0.124300(PDBName=CD2,ResName=TRP,ResNum=23)    0   -0.94429600   10.91190500    2.63868700 L
 C-C-0.597300(PDBName=C,ResName=TRP,ResNum=23)       0    2.03911500    9.24563600    6.10067900 L
 O-O--0.567900(PDBName=O,ResName=TRP,ResNum=23)      0    1.53531800    9.87913800    7.02982000 L
 N-N--0.415700(PDBName=N,ResName=NME,ResNum=24)      0    3.22724600    8.63944700    6.22976600 L
 H-H-0.271900(PDBName=H,ResName=NME,ResNum=24)       0    3.54092600    8.10198200    5.43064100 L
 C-CT--0.149000(PDBName=CH3,ResName=NME,ResNum=24)   0    4.05946800    8.68754300    7.42612300 L
 H-H1-0.097600(PDBName=HH31,ResName=NME,ResNum=24)   0    4.15276500    9.72155400    7.76224300 L
 H-H1-0.097600(PDBName=HH32,ResName=NME,ResNum=24)   0    3.59050900    8.09942700    8.21587000 L
 H-H1-0.097600(PDBName=HH33,ResName=NME,ResNum=24)   0    5.05013800    8.29077400    7.20321500 L
 H-HC-0.112300(PDBName=HH31,ResName=ACE,ResNum=25)   0  -10.90385200   11.35171000    9.58813400 L
 C-CT--0.366200(PDBName=CH3,ResName=ACE,ResNum=25)   0  -10.61578900   11.52897600    8.55401900 L
 H-HC-0.112300(PDBName=HH32,ResName=ACE,ResNum=25)   0   -9.55009200   11.74358800    8.49944200 L
 H-HC-0.112300(PDBName=HH33,ResName=ACE,ResNum=25)   0  -11.18457200   12.36209100    8.14542200 L
 C-C-0.597200(PDBName=C,ResName=ACE,ResNum=25)       0  -10.90577900   10.28883300    7.74250600 L
 O-O--0.567900(PDBName=O,ResName=ACE,ResNum=25)      0  -11.36017600    9.28927200    8.29106200 L
 N-N--0.415700(PDBName=N,ResName=ALA,ResNum=26)      0  -10.63867100   10.36050400    6.44316100 L
 H-H-0.271900(PDBName=H,ResName=ALA,ResNum=26)       0  -10.27287200   11.23485500    6.08291500 L
 C-CT-0.033700(PDBName=CA,ResName=ALA,ResNum=26)     0  -10.81415000    9.26330700    5.49237600 L
 H-H1-0.082300(PDBName=HA,ResName=ALA,ResNum=26)     0  -10.93148200    8.33980900    6.05131300 L
 C-CT--0.182500(PDBName=CB,ResName=ALA,ResNum=26)    0  -12.10444200    9.51569900    4.69990000 L
 H-HC-0.060300(PDBName=HB1,ResName=ALA,ResNum=26)    0  -12.01953800   10.44881700    4.14200500 L
 H-HC-0.060300(PDBName=HB2,ResName=ALA,ResNum=26)    0  -12.27939900    8.69404800    4.00419800 L
 H-HC-0.060300(PDBName=HB3,ResName=ALA,ResNum=26)    0  -12.94910400    9.58546300    5.38580600 L
 C-C-0.597300(PDBName=C,ResName=ALA,ResNum=26)       0   -9.59138700    9.09607000    4.56911300 L
 O-O--0.567900(PDBName=O,ResName=ALA,ResNum=26)      0   -8.72322000    9.96542100    4.51837000 L
 N-N--0.415700(PDBName=N,ResName=GLY,ResNum=27)      0   -9.52140700    7.99973900    3.81652000 L
 H-H-0.271900(PDBName=H,ResName=GLY,ResNum=27)       0  -10.17872500    7.24548700    3.97419200 L
 C-CT--0.025200(PDBName=CA,ResName=GLY,ResNum=27)    0   -8.49955800    7.78854500    2.79128800 L
 H-H1-0.069800(PDBName=HA2,ResName=GLY,ResNum=27)    0   -8.50218700    8.64935300    2.12689500 L
 H-H1-0.069800(PDBName=HA3,ResName=GLY,ResNum=27)    0   -7.51960900    7.70755700    3.26105500 L
 C-C-0.597300(PDBName=C,ResName=GLY,ResNum=27)       0   -8.73975000    6.53929700    1.94719100 L
 O-O--0.567900(PDBName=O,ResName=GLY,ResNum=27)      0   -9.57793500    5.70794000    2.30884600 L
 N-N--0.415700(PDBName=N,ResName=SER,ResNum=28)      0   -7.98699900    6.39681100    0.85419400 L H-HC 352   0.0000
 H-H-0.271900(PDBName=H,ResName=SER,ResNum=28)       0   -7.32134800    7.12818500    0.62795600 L
 C-CT--0.024900(PDBName=CA,ResName=SER,ResNum=28)    0   -8.16526500    5.31292800   -0.11572000 H
 H-H1-0.084300(PDBName=HA,ResName=SER,ResNum=28)     0   -8.79534700    4.53736100    0.32378100 H
 C-CT-0.211700(PDBName=CB,ResName=SER,ResNum=28)     0   -8.90107300    5.83528800   -1.35619500 L H-H1 352   0.0000
 H-H1-0.035200(PDBName=HB2,ResName=SER,ResNum=28)    0   -8.26994500    6.55152500   -1.88370700 L
 H-H1-0.035200(PDBName=HB3,ResName=SER,ResNum=28)    0   -9.09529300    4.98586100   -2.00991100 L
 O-OH--0.654600(PDBName=OG,ResName=SER,ResNum=28)    0  -10.13497200    6.45016500   -1.02532900 L
 H-HO-0.427500(PDBName=HG,ResName=SER,ResNum=28)     0  -10.70968700    6.33622100   -1.81076200 L
 C-C-0.597300(PDBName=C,ResName=SER,ResNum=28)       0   -6.79484400    4.77620500   -0.46313300 H
 O-O--0.567900(PDBName=O,ResName=SER,ResNum=28)      0   -5.80164600    5.53561500   -0.46659700 H
 N-N--0.736852(PDBName=N,ResName=SER,ResNum=29)      0   -6.70167600    3.44453900   -0.68604200 H
 H-H-0.353189(PDBName=H,ResName=SER,ResNum=29)       0   -7.55197400    2.89846400   -0.55768500 H
 C-CT-0.054941(PDBName=CA,ResName=SER,ResNum=29)     0   -5.48038800    2.72878700   -1.06313300 H
 H-H1-0.117081(PDBName=HA,ResName=SER,ResNum=29)     0   -5.68600100    1.67124900   -0.87511100 H
 C-CT-0.033877(PDBName=CB,ResName=SER,ResNum=29)     0   -5.21303000    2.90215500   -2.55871800 H
 H-H1-0.087960(PDBName=HB2,ResName=SER,ResNum=29)    0   -6.13103500    2.68535900   -3.11969200 H
 H-H1-0.087960(PDBName=HB3,ResName=SER,ResNum=29)    0   -4.91003600    3.93183700   -2.76231600 H
 O-OS--0.413706(PDBName=OG,ResName=SER,ResNum=29)    0   -4.17188700    1.98707600   -2.98850500 H
 C-C-0.469587(PDBName=C,ResName=SER,ResNum=29)       0   -4.35330200    3.10815300   -0.08443300 H
 O-O--0.592484(PDBName=O,ResName=SER,ResNum=29)      0   -4.58080800    2.99704300    1.14292500 H
 N-N--0.415700(PDBName=N,ResName=ALA,ResNum=30)      0   -3.19574800    3.58934800   -0.57186900 H
 H-H-0.271900(PDBName=H,ResName=ALA,ResNum=30)       0   -2.96167700    3.58039000   -1.58364400 H
 C-CT-0.033700(PDBName=CA,ResName=ALA,ResNum=30)     0   -2.10244700    3.90367900    0.34502300 H
 H-H1-0.082300(PDBName=HA,ResName=ALA,ResNum=30)     0   -1.80104300    3.00286600    0.89104000 H
 C-CT--0.182500(PDBName=CB,ResName=ALA,ResNum=30)    0   -0.92364900    4.47182000   -0.44954600 H
 H-HC-0.060300(PDBName=HB1,ResName=ALA,ResNum=30)    0   -1.22280000    5.38690700   -0.97306000 H
 H-HC-0.060300(PDBName=HB2,ResName=ALA,ResNum=30)    0   -0.09964700    4.71221300    0.22704200 H
 H-HC-0.060300(PDBName=HB3,ResName=ALA,ResNum=30)    0   -0.59335500    3.74038600   -1.19065400 H
 C-C-0.597300(PDBName=C,ResName=ALA,ResNum=30)       0   -2.54395700    4.91226700    1.40556700 H
 O-O--0.567900(PDBName=O,ResName=ALA,ResNum=30)      0   -2.07939000    4.89751200    2.56067100 H
 N-N--0.415700(PDBName=N,ResName=GLY,ResNum=31)      0   -3.44090100    5.82478900    0.96463400 H
 H-H-0.271900(PDBName=H,ResName=GLY,ResNum=31)       0   -3.90446800    5.69339700    0.07333600 H
 C-CT--0.025200(PDBName=CA,ResName=GLY,ResNum=31)    0   -4.11220600    6.77574600    1.84408800 L H-H 381   0.0000
 H-H1-0.069800(PDBName=HA2,ResName=GLY,ResNum=31)    0   -3.38347100    7.43044200    2.30756200 L
 H-H1-0.069800(PDBName=HA3,ResName=GLY,ResNum=31)    0   -4.77980600    7.38095000    1.23928400 L
 C-C-0.597300(PDBName=C,ResName=GLY,ResNum=31)       0   -4.92819200    6.11999900    2.95541300 L
 O-O--0.567900(PDBName=O,ResName=GLY,ResNum=31)      0   -4.80559700    6.48182900    4.12570600 L
 N-N--0.415700(PDBName=N,ResName=GLY,ResNum=32)      0   -5.74372500    5.13029500    2.59960000 L
 H-H-0.271900(PDBName=H,ResName=GLY,ResNum=32)       0   -5.69328000    4.86008400    1.62081700 L
 C-CT--0.025200(PDBName=CA,ResName=GLY,ResNum=32)    0   -6.47696700    4.25915900    3.51576600 L
 H-H1-0.069800(PDBName=HA2,ResName=GLY,ResNum=32)    0   -7.21105600    4.84972500    4.06443600 L
 H-H1-0.069800(PDBName=HA3,ResName=GLY,ResNum=32)    0   -7.00083800    3.49697200    2.93885700 L
 C-C-0.597300(PDBName=C,ResName=GLY,ResNum=32)       0   -5.55091300    3.57078800    4.52164900 L
 O-O--0.567900(PDBName=O,ResName=GLY,ResNum=32)      0   -5.82348400    3.58237200    5.72187300 L
 N-N--0.415700(PDBName=N,ResName=THR,ResNum=33)      0   -4.44286200    2.98040800    4.05973000 L
 H-H-0.271900(PDBName=H,ResName=THR,ResNum=33)       0   -4.29186200    2.98084200    3.05061400 L
 C-CT--0.038900(PDBName=CA,ResName=THR,ResNum=33)    0   -3.39848000    2.43700600    4.94725600 L
 H-H1-0.100700(PDBName=HA,ResName=THR,ResNum=33)     0   -3.86536900    1.68777700    5.58227900 L
 C-CT-0.365400(PDBName=CB,ResName=THR,ResNum=33)     0   -2.26692300    1.74087700    4.18111700 L
 H-H1-0.004300(PDBName=HB,ResName=THR,ResNum=33)     0   -1.66478000    2.48197200    3.65946700 L
 C-CT--0.243800(PDBName=CG2,ResName=THR,ResNum=33)   0   -1.38149100    0.90966700    5.11006700 L
 H-HC-0.064200(PDBName=HG21,ResName=THR,ResNum=33)   0   -1.98400500    0.18780900    5.66176500 L
 H-HC-0.064200(PDBName=HG22,ResName=THR,ResNum=33)   0   -0.63820900    0.37460900    4.52273900 L
 H-HC-0.064200(PDBName=HG23,ResName=THR,ResNum=33)   0   -0.86740900    1.56200300    5.81324200 L
 O-OH--0.676100(PDBName=OG1,ResName=THR,ResNum=33)   0   -2.78315300    0.83883700    3.23799800 L
 H-HO-0.410200(PDBName=HG1,ResName=THR,ResNum=33)    0   -3.33871600    0.18530400    3.68308900 L
 C-C-0.597300(PDBName=C,ResName=THR,ResNum=33)       0   -2.83745000    3.51596000    5.87866600 L
 O-O--0.567900(PDBName=O,ResName=THR,ResNum=33)      0   -2.71270900    3.26496200    7.07242400 L
 N-N--0.415700(PDBName=N,ResName=GLY,ResNum=34)      0   -2.55582200    4.71971100    5.37151800 L
 H-H-0.271900(PDBName=H,ResName=GLY,ResNum=34)       0   -2.63703400    4.82994200    4.36483200 L
 C-CT--0.025200(PDBName=CA,ResName=GLY,ResNum=34)    0   -2.25141300    5.92492700    6.15333900 L
 H-H1-0.069800(PDBName=HA2,ResName=GLY,ResNum=34)    0   -1.23482600    5.85257200    6.54171100 L
 H-H1-0.069800(PDBName=HA3,ResName=GLY,ResNum=34)    0   -2.30533800    6.79516500    5.49965800 L
 C-C-0.597300(PDBName=C,ResName=GLY,ResNum=34)       0   -3.20987300    6.14799900    7.33213800 L
 O-O--0.567900(PDBName=O,ResName=GLY,ResNum=34)      0   -2.76531300    6.25368900    8.47398500 L
 N-N--0.415700(PDBName=N,ResName=VAL,ResNum=35)      0   -4.52494600    6.18907800    7.07787200 L
 H-H-0.271900(PDBName=H,ResName=VAL,ResNum=35)       0   -4.79444600    6.11859700    6.10028100 L
 C-CT--0.087500(PDBName=CA,ResName=VAL,ResNum=35)    0   -5.57263200    6.28854300    8.12023900 L
 H-H1-0.096900(PDBName=HA,ResName=VAL,ResNum=35)     0   -5.41179900    7.21743400    8.66644900 L
 C-CT-0.298500(PDBName=CB,ResName=VAL,ResNum=35)     0   -6.99590000    6.33437600    7.51999200 L
 H-HC--0.029700(PDBName=HB,ResName=VAL,ResNum=35)    0   -7.18481100    5.42411900    6.95362900 L
 C-CT--0.319200(PDBName=CG1,ResName=VAL,ResNum=35)   0   -8.08199600    6.45806500    8.60078900 L
 H-HC-0.079100(PDBName=HG11,ResName=VAL,ResNum=35)   0   -7.89699600    7.33740800    9.21776500 L
 H-HC-0.079100(PDBName=HG12,ResName=VAL,ResNum=35)   0   -9.06131800    6.54621700    8.13145400 L
 H-HC-0.079100(PDBName=HG13,ResName=VAL,ResNum=35)   0   -8.09152900    5.56955200    9.23143900 L
 C-CT--0.319200(PDBName=CG2,ResName=VAL,ResNum=35)   0   -7.17497200    7.53202000    6.58461200 L
 H-HC-0.079100(PDBName=HG21,ResName=VAL,ResNum=35)   0   -6.53656100    7.42853800    5.71120100 L
 H-HC-0.079100(PDBName=HG22,ResName=VAL,ResNum=35)   0   -8.20476500    7.55985200    6.24066100 L
 H-HC-0.079100(PDBName=HG23,ResName=VAL,ResNum=35)   0   -6.93934300    8.46202500    7.10131800 L
 C-C-0.597300(PDBName=C,ResName=VAL,ResNum=35)       0   -5.47116400    5.15555400    9.14882100 L
 O-O--0.567900(PDBName=O,ResName=VAL,ResNum=35)      0   -5.53326900    5.41031600   10.34960100 L
 N-N--0.415700(PDBName=N,ResName=LEU,ResNum=36)      0   -5.34635900    3.90796200    8.68704600 L
 H-H-0.271900(PDBName=H,ResName=LEU,ResNum=36)       0   -5.31285000    3.80593900    7.67741600 L
 C-CT--0.051800(PDBName=CA,ResName=LEU,ResNum=36)    0   -5.23904700    2.70330400    9.52330700 L
 H-H1-0.092200(PDBName=HA,ResName=LEU,ResNum=36)     0   -6.08953900    2.68461400   10.20464600 L
 C-CT--0.110200(PDBName=CB,ResName=LEU,ResNum=36)    0   -5.29977700    1.45826800    8.61889500 L
 H-HC-0.045700(PDBName=HB2,ResName=LEU,ResNum=36)    0   -4.55012100    1.56634900    7.83629600 L
 H-HC-0.045700(PDBName=HB3,ResName=LEU,ResNum=36)    0   -5.03762400    0.57478700    9.20257100 L
 C-CT-0.353100(PDBName=CG,ResName=LEU,ResNum=36)     0   -6.68319000    1.24027000    7.97562200 L
 H-HC--0.036100(PDBName=HG,ResName=LEU,ResNum=36)    0   -7.10048100    2.19164000    7.65260100 L
 C-CT--0.412100(PDBName=CD1,ResName=LEU,ResNum=36)   0   -6.55784700    0.33823000    6.75037500 L
 H-HC-0.100000(PDBName=HD11,ResName=LEU,ResNum=36)   0   -6.08429900   -0.60390300    7.01616200 L
 H-HC-0.100000(PDBName=HD12,ResName=LEU,ResNum=36)   0   -7.54507200    0.15255900    6.32706600 L
 H-HC-0.100000(PDBName=HD13,ResName=LEU,ResNum=36)   0   -5.95597800    0.84225900    5.99746900 L
 C-CT--0.412100(PDBName=CD2,ResName=LEU,ResNum=36)   0   -7.66445100    0.59051900    8.95396200 L
 H-HC-0.100000(PDBName=HD21,ResName=LEU,ResNum=36)   0   -7.80933600    1.24016600    9.81595000 L
 H-HC-0.100000(PDBName=HD22,ResName=LEU,ResNum=36)   0   -8.62631300    0.44604500    8.46210700 L
 H-HC-0.100000(PDBName=HD23,ResName=LEU,ResNum=36)   0   -7.28184500   -0.37288200    9.28858600 L
 C-C-0.597300(PDBName=C,ResName=LEU,ResNum=36)       0   -3.98350400    2.68696400   10.41812100 L
 O-O--0.567900(PDBName=O,ResName=LEU,ResNum=36)      0   -4.04729700    2.20080600   11.54605900 L
 N-N--0.415700(PDBName=N,ResName=LEU,ResNum=37)      0   -2.84769900    3.18167400    9.91687100 L
 H-H-0.271900(PDBName=H,ResName=LEU,ResNum=37)       0   -2.88598200    3.49942500    8.95323600 L
 C-CT--0.051800(PDBName=CA,ResName=LEU,ResNum=37)    0   -1.60128300    3.38545300   10.66625600 L
 H-H1-0.092200(PDBName=HA,ResName=LEU,ResNum=37)     0   -1.38687700    2.48629600   11.24235700 L
 C-CT--0.110200(PDBName=CB,ResName=LEU,ResNum=37)    0   -0.44737400    3.65135700    9.67826400 L
 H-HC-0.045700(PDBName=HB2,ResName=LEU,ResNum=37)    0   -0.74512500    4.46497400    9.01462400 L
 H-HC-0.045700(PDBName=HB3,ResName=LEU,ResNum=37)    0    0.42535000    3.98905000   10.23864300 L
 C-CT-0.353100(PDBName=CG,ResName=LEU,ResNum=37)     0   -0.03726400    2.43667600    8.82405300 L
 H-HC--0.036100(PDBName=HG,ResName=LEU,ResNum=37)    0   -0.91305900    1.98917200    8.35939200 L
 C-CT--0.412100(PDBName=CD1,ResName=LEU,ResNum=37)   0    0.92284400    2.88769200    7.72214100 L
 H-HC-0.100000(PDBName=HD11,ResName=LEU,ResNum=37)   0    1.81763800    3.33169800    8.15601100 L
 H-HC-0.100000(PDBName=HD12,ResName=LEU,ResNum=37)   0    1.20291400    2.03667200    7.10352900 L
 H-HC-0.100000(PDBName=HD13,ResName=LEU,ResNum=37)   0    0.42965700    3.62900200    7.09150600 L
 C-CT--0.412100(PDBName=CD2,ResName=LEU,ResNum=37)   0    0.66758900    1.35853200    9.65167400 L
 H-HC-0.100000(PDBName=HD21,ResName=LEU,ResNum=37)   0   -0.00550400    0.98092200   10.41949500 L
 H-HC-0.100000(PDBName=HD22,ResName=LEU,ResNum=37)   0    0.94059500    0.52906400    9.00189300 L
 H-HC-0.100000(PDBName=HD23,ResName=LEU,ResNum=37)   0    1.56170400    1.76929000   10.11850800 L
 C-C-0.597300(PDBName=C,ResName=LEU,ResNum=37)       0   -1.71173500    4.53467300   11.68503600 L
 O-O--0.567900(PDBName=O,ResName=LEU,ResNum=37)      0   -1.21328800    4.41323400   12.80561500 L
 N-N--0.415700(PDBName=N,ResName=NME,ResNum=38)      0   -2.31961800    5.65794300   11.28738900 L
 H-H-0.271900(PDBName=H,ResName=NME,ResNum=38)       0   -2.65798900    5.67410000   10.32905700 L
 C-CT--0.149000(PDBName=CH3,ResName=NME,ResNum=38)   0   -2.55943600    6.83282100   12.11607800 L
 H-H1-0.097600(PDBName=HH31,ResName=NME,ResNum=38)   0   -1.66506400    7.06740100   12.69461000 L
 H-H1-0.097600(PDBName=HH32,ResName=NME,ResNum=38)   0   -2.81468100    7.67921400   11.47705500 L
 H-H1-0.097600(PDBName=HH33,ResName=NME,ResNum=38)   0   -3.38925600    6.62998300   12.79435200 L
 H-HC-0.112300(PDBName=HH31,ResName=ACE,ResNum=39)   0  -12.02341000    6.60079000   11.53847700 L
 C-CT--0.366200(PDBName=CH3,ResName=ACE,ResNum=39)   0  -11.84647300    7.01469500   10.54818400 L
 H-HC-0.112300(PDBName=HH32,ResName=ACE,ResNum=39)   0  -10.77548900    7.11349700   10.37737500 L
 H-HC-0.112300(PDBName=HH33,ResName=ACE,ResNum=39)   0  -12.32429900    7.98814900   10.46059400 L
 C-C-0.597200(PDBName=C,ResName=ACE,ResNum=39)       0  -12.43746300    6.08678000    9.51350000 L
 O-O--0.567900(PDBName=O,ResName=ACE,ResNum=39)      0  -13.23759200    5.22226700    9.85574400 L
 N-N--0.415700(PDBName=N,ResName=LEU,ResNum=40)      0  -12.04244200    6.26651700    8.25483700 L
 H-H-0.271900(PDBName=H,ResName=LEU,ResNum=40)       0  -11.42602800    7.05230600    8.08202400 L
 C-CT--0.051800(PDBName=CA,ResName=LEU,ResNum=40)    0  -12.47928000    5.46330000    7.10734600 L
 H-H1-0.092200(PDBName=HA,ResName=LEU,ResNum=40)     0  -12.87866900    4.51698000    7.47406200 L
 C-CT--0.110200(PDBName=CB,ResName=LEU,ResNum=40)    0  -13.60384500    6.23206700    6.38523500 L
 H-HC-0.045700(PDBName=HB2,ResName=LEU,ResNum=40)    0  -14.43208600    6.37203700    7.08140100 L
 H-HC-0.045700(PDBName=HB3,ResName=LEU,ResNum=40)    0  -13.22166400    7.21820000    6.12214300 L
 C-CT-0.353100(PDBName=CG,ResName=LEU,ResNum=40)     0  -14.13761900    5.56618400    5.10158700 L
 H-HC--0.036100(PDBName=HG,ResName=LEU,ResNum=40)    0  -13.32150500    5.41412400    4.39620100 L
 C-CT--0.412100(PDBName=CD1,ResName=LEU,ResNum=40)   0  -14.81278800    4.22157000    5.38317800 L
 H-HC-0.100000(PDBName=HD11,ResName=LEU,ResNum=40)   0  -15.62259600    4.35101200    6.10077600 L
 H-HC-0.100000(PDBName=HD12,ResName=LEU,ResNum=40)   0  -15.21146800    3.81301700    4.45433400 L
 H-HC-0.100000(PDBName=HD13,ResName=LEU,ResNum=40)   0  -14.08999900    3.51097800    5.77920400 L
 C-CT--0.412100(PDBName=CD2,ResName=LEU,ResNum=40)   0  -15.16853600    6.48294600    4.44231900 L
 H-HC-0.100000(PDBName=HD21,ResName=LEU,ResNum=40)   0  -14.70388400    7.43889500    4.20059100 L
 H-HC-0.100000(PDBName=HD22,ResName=LEU,ResNum=40)   0  -15.52199100    6.02847000    3.51655500 L
 H-HC-0.100000(PDBName=HD23,ResName=LEU,ResNum=40)   0  -16.01093100    6.64789300    5.11335600 L
 C-C-0.597300(PDBName=C,ResName=LEU,ResNum=40)       0  -11.30492200    5.15483400    6.16516600 L
 O-O--0.567900(PDBName=O,ResName=LEU,ResNum=40)      0  -10.52960600    6.04542500    5.83101100 L
 N-N--0.415700(PDBName=N,ResName=ALA,ResNum=41)      0  -11.21188100    3.90986900    5.69819300 L
 H-H-0.271900(PDBName=H,ResName=ALA,ResNum=41)       0  -11.88058800    3.22071200    6.00093800 L
 C-CT-0.033700(PDBName=CA,ResName=ALA,ResNum=41)     0  -10.21819500    3.46302300    4.72621400 L
 H-H1-0.082300(PDBName=HA,ResName=ALA,ResNum=41)     0   -9.75526800    4.32482300    4.24981300 L
 C-CT--0.182500(PDBName=CB,ResName=ALA,ResNum=41)    0   -9.11602800    2.70081800    5.47141000 L
 H-HC-0.060300(PDBName=HB1,ResName=ALA,ResNum=41)    0   -9.54181100    1.85744200    6.01631100 L
 H-HC-0.060300(PDBName=HB2,ResName=ALA,ResNum=41)    0   -8.38434600    2.32264100    4.75741200 L
 H-HC-0.060300(PDBName=HB3,ResName=ALA,ResNum=41)    0   -8.61685900    3.37146700    6.17146000 L
 C-C-0.597300(PDBName=C,ResName=ALA,ResNum=41)       0  -10.87827700    2.60518000    3.63408800 L
 O-O--0.567900(PDBName=O,ResName=ALA,ResNum=41)      0  -11.36397600    1.50962900    3.91973400 L
 N-N--0.516300(PDBName=N,ResName=ASP,ResNum=42)      0  -10.89446000    3.08868800    2.39289800 L
 H-H-0.293600(PDBName=H,ResName=ASP,ResNum=42)       0  -10.47596600    4.00384800    2.23718000 L
 C-CT-0.038100(PDBName=CA,ResName=ASP,ResNum=42)     0  -11.14378700    2.27159800    1.19869300 L
 H-H1-0.088000(PDBName=HA,ResName=ASP,ResNum=42)     0  -11.92602900    1.54198800    1.40273400 L
 C-CT--0.030300(PDBName=CB,ResName=ASP,ResNum=42)    0  -11.62014700    3.17904300    0.05009300 L
 H-HC--0.012200(PDBName=HB2,ResName=ASP,ResNum=42)   0  -12.63652100    3.50965900    0.27001500 L
 H-HC--0.012200(PDBName=HB3,ResName=ASP,ResNum=42)   0  -10.98690100    4.06450000    0.02143200 L
 C-C-0.799400(PDBName=CG,ResName=ASP,ResNum=42)      0  -11.60247400    2.53662800   -1.34671400 L
 O-O2--0.801400(PDBName=OD1,ResName=ASP,ResNum=42)   0  -11.55621300    1.28778300   -1.46932300 L
 O-O2--0.801400(PDBName=OD2,ResName=ASP,ResNum=42)   0  -11.64871800    3.31010700   -2.32736100 L
 C-C-0.536600(PDBName=C,ResName=ASP,ResNum=42)       0   -9.85715700    1.52617800    0.82058000 L
 O-O--0.581900(PDBName=O,ResName=ASP,ResNum=42)      0   -8.81380700    2.14531500    0.63283000 L
 N-N--0.415700(PDBName=N,ResName=SER,ResNum=43)      0   -9.90961700    0.19873800    0.70386300 L
 H-H-0.271900(PDBName=H,ResName=SER,ResNum=43)       0  -10.81763800   -0.21611800    0.89011100 L
 C-CT--0.024900(PDBName=CA,ResName=SER,ResNum=43)    0   -8.86786800   -0.67411600    0.14073400 L
 H-H1-0.084300(PDBName=HA,ResName=SER,ResNum=43)     0   -9.30653300   -1.66861800    0.10044200 L
 C-CT-0.211700(PDBName=CB,ResName=SER,ResNum=43)     0   -8.55948800   -0.28038200   -1.31393300 L
 H-H1-0.035200(PDBName=HB2,ResName=SER,ResNum=43)    0   -8.24322500    0.76142900   -1.37650300 L
 H-H1-0.035200(PDBName=HB3,ResName=SER,ResNum=43)    0   -7.75128400   -0.90662100   -1.69274900 L
 O-OH--0.654600(PDBName=OG,ResName=SER,ResNum=43)    0   -9.71297600   -0.48600300   -2.11810700 L
 H-HO-0.427500(PDBName=HG,ResName=SER,ResNum=43)     0  -10.39189900    0.19478000   -1.86070000 L
 C-C-0.597300(PDBName=C,ResName=SER,ResNum=43)       0   -7.59569200   -0.83529300    0.99370200 L
 O-O--0.567900(PDBName=O,ResName=SER,ResNum=43)      0   -6.98924200   -1.91022100    0.95954800 L
 N-N--0.415700(PDBName=N,ResName=GLY,ResNum=44)      0   -7.21772700    0.18637800    1.76593000 L
 H-H-0.271900(PDBName=H,ResName=GLY,ResNum=44)       0   -7.78252800    1.01953500    1.64029300 L
 C-CT--0.025200(PDBName=CA,ResName=GLY,ResNum=44)    0   -6.07620800    0.30470500    2.67778300 L
 H-H1-0.069800(PDBName=HA2,ResName=GLY,ResNum=44)    0   -5.18147600    0.49879800    2.08914400 L
 H-H1-0.069800(PDBName=HA3,ResName=GLY,ResNum=44)    0   -6.24740100    1.17175200    3.30980000 L
 C-C-0.597300(PDBName=C,ResName=GLY,ResNum=44)       0   -5.80371700   -0.88369200    3.60686700 L
 O-O--0.567900(PDBName=O,ResName=GLY,ResNum=44)      0   -4.64545800   -1.14510500    3.94788700 L
 N-N--0.415700(PDBName=N,ResName=TRP,ResNum=45)      0   -6.83778700   -1.60271100    4.05204400 L
 H-H-0.271900(PDBName=H,ResName=TRP,ResNum=45)       0   -7.76606500   -1.26011300    3.81521700 L
 C-CT--0.027500(PDBName=CA,ResName=TRP,ResNum=45)    0   -6.73652700   -2.87255200    4.78675400 L
 H-H1-0.112300(PDBName=HA,ResName=TRP,ResNum=45)     0   -5.91719000   -2.80660800    5.50015800 L
 C-CT--0.005000(PDBName=CB,ResName=TRP,ResNum=45)    0   -8.02677300   -3.07523000    5.60344900 L
 H-HC-0.033900(PDBName=HB2,ResName=TRP,ResNum=45)    0   -8.22140100   -2.16781800    6.17546600 L
 H-HC-0.033900(PDBName=HB3,ResName=TRP,ResNum=45)    0   -8.86291500   -3.20464100    4.91580300 L
 C-C*--0.141500(PDBName=CG,ResName=TRP,ResNum=45)    0   -8.01920500   -4.22059600    6.57577900 L
 C-CW--0.163800(PDBName=CD1,ResName=TRP,ResNum=45)   0   -8.63790500   -5.40630900    6.37843300 L
 H-H4-0.206200(PDBName=HD1,ResName=TRP,ResNum=45)    0   -9.19905600   -5.64940200    5.48303900 L
 N-NA--0.341800(PDBName=NE1,ResName=TRP,ResNum=45)   0   -8.39525300   -6.24239800    7.45135100 L
 H-H-0.341200(PDBName=HE1,ResName=TRP,ResNum=45)     0   -8.71655200   -7.19649800    7.49903100 L
 C-CN-0.138000(PDBName=CE2,ResName=TRP,ResNum=45)    0   -7.61406200   -5.62706700    8.40537700 L
 C-CA--0.260100(PDBName=CZ2,ResName=TRP,ResNum=45)   0   -7.09543200   -6.05735000    9.63676300 L
 H-HA-0.157200(PDBName=HZ2,ResName=TRP,ResNum=45)    0   -7.29731600   -7.05461100    9.99488200 L
 C-CA--0.113400(PDBName=CH2,ResName=TRP,ResNum=45)   0   -6.30709300   -5.17213800   10.39239700 L
 H-HA-0.141700(PDBName=HH2,ResName=TRP,ResNum=45)    0   -5.89358800   -5.48334000   11.34200300 L
 C-CA--0.197200(PDBName=CZ3,ResName=TRP,ResNum=45)   0   -6.04749200   -3.87782900    9.90633500 L
 H-HA-0.144700(PDBName=HZ3,ResName=TRP,ResNum=45)    0   -5.43885000   -3.19640400   10.48626500 L
 C-CA--0.238700(PDBName=CE3,ResName=TRP,ResNum=45)   0   -6.56579300   -3.46311200    8.66351400 L
 H-HA-0.170000(PDBName=HE3,ResName=TRP,ResNum=45)    0   -6.35212700   -2.47229200    8.29470700 L
 C-CB-0.124300(PDBName=CD2,ResName=TRP,ResNum=45)    0   -7.36305800   -4.32421700    7.87832600 L
 C-C-0.597300(PDBName=C,ResName=TRP,ResNum=45)       0   -6.42252600   -4.04606600    3.82888800 L
 O-O--0.567900(PDBName=O,ResName=TRP,ResNum=45)      0   -7.11089900   -5.06839800    3.81642900 L
 N-N--0.415700(PDBName=N,ResName=PHE,ResNum=46)      0   -5.36417000   -3.91002400    3.02013100 L
 H-H-0.271900(PDBName=H,ResName=PHE,ResNum=46)       0   -4.84989400   -3.04368600    3.10682500 L
 C-CT--0.002400(PDBName=CA,ResName=PHE,ResNum=46)    0   -4.94828300   -4.84569600    1.96722500 L
 H-H1-0.097800(PDBName=HA,ResName=PHE,ResNum=46)     0   -5.68825800   -4.79801800    1.16923800 L
 C-CT--0.034300(PDBName=CB,ResName=PHE,ResNum=46)    0   -3.59544000   -4.40802200    1.38284300 L
 H-HC-0.029500(PDBName=HB2,ResName=PHE,ResNum=46)    0   -2.87375900   -4.28104200    2.19177700 L
 H-HC-0.029500(PDBName=HB3,ResName=PHE,ResNum=46)    0   -3.22313400   -5.19772200    0.72829100 L
 C-CA-0.011800(PDBName=CG,ResName=PHE,ResNum=46)     0   -3.68266300   -3.13212900    0.57446200 L
 C-CA--0.125600(PDBName=CD1,ResName=PHE,ResNum=46)   0   -4.17192900   -3.17685500   -0.74415500 L
 H-HA-0.133000(PDBName=HD1,ResName=PHE,ResNum=46)    0   -4.42115900   -4.12347000   -1.19749500 L
 C-CA--0.170400(PDBName=CE1,ResName=PHE,ResNum=46)   0   -4.35832800   -1.98762300   -1.46822800 L
 H-HA-0.143000(PDBName=HE1,ResName=PHE,ResNum=46)    0   -4.73313100   -2.00520600   -2.48004000 L
 C-CA--0.107200(PDBName=CZ,ResName=PHE,ResNum=46)    0   -4.03497400   -0.75837600   -0.87773400 L
 H-HA-0.129700(PDBName=HZ,ResName=PHE,ResNum=46)     0   -4.15816200    0.16019000   -1.42361800 L
 C-CA--0.170400(PDBName=CE2,ResName=PHE,ResNum=46)   0   -3.48831500   -0.71335300    0.41043600 L
 H-HA-0.143000(PDBName=HE2,ResName=PHE,ResNum=46)    0   -3.19303100    0.24228200    0.82349000 L
 C-CA--0.125600(PDBName=CD2,ResName=PHE,ResNum=46)   0   -3.31098100   -1.89939200    1.14067200 L
 H-HA-0.133000(PDBName=HD2,ResName=PHE,ResNum=46)    0   -2.88554800   -1.84938900    2.13226200 L
 C-C-0.597300(PDBName=C,ResName=PHE,ResNum=46)       0   -4.88287200   -6.29619000    2.45947900 L
 O-O--0.567900(PDBName=O,ResName=PHE,ResNum=46)      0   -4.16072400   -6.59790800    3.41293200 L
 N-N--0.415700(PDBName=N,ResName=NME,ResNum=47)      0   -5.66389000   -7.17850000    1.82682600 L
 H-H-0.271900(PDBName=H,ResName=NME,ResNum=47)       0   -6.26246700   -6.79932900    1.09881800 L
 C-CT--0.149000(PDBName=CH3,ResName=NME,ResNum=47)   0   -5.81298800   -8.59189800    2.15560900 L
 H-H1-0.097600(PDBName=HH31,ResName=NME,ResNum=47)   0   -5.85518300   -8.72200600    3.23805100 L
 H-H1-0.097600(PDBName=HH32,ResName=NME,ResNum=47)   0   -6.73418500   -8.97493400    1.71589400 L
 H-H1-0.097600(PDBName=HH33,ResName=NME,ResNum=47)   0   -4.96783800   -9.15367000    1.75695600 L
 H-HC-0.112300(PDBName=HH31,ResName=ACE,ResNum=48)   0   10.20387600    0.39725000   -8.71961200 L
 C-CT--0.366200(PDBName=CH3,ResName=ACE,ResNum=48)   0   10.36898700    0.73987900   -7.70042400 L
 H-HC-0.112300(PDBName=HH32,ResName=ACE,ResNum=48)   0   10.78168500    1.74774100   -7.71198700 L
 H-HC-0.112300(PDBName=HH33,ResName=ACE,ResNum=48)   0   11.08209400    0.07707800   -7.21363400 L
 C-C-0.597200(PDBName=C,ResName=ACE,ResNum=48)       0    9.07572200    0.74659400   -6.91878200 L
 O-O--0.567900(PDBName=O,ResName=ACE,ResNum=48)      0    9.11353600    0.69476200   -5.69322200 L
 N-N--0.415700(PDBName=N,ResName=THR,ResNum=49)      0    7.94379900    0.77626000   -7.62023400 L
 H-H-0.271900(PDBName=H,ResName=THR,ResNum=49)       0    8.04734500    0.84752000   -8.61867200 L
 C-CT--0.038900(PDBName=CA,ResName=THR,ResNum=49)    0    6.59735100    0.89533200   -7.03060200 L
 H-H1-0.100700(PDBName=HA,ResName=THR,ResNum=49)     0    6.68627700    0.88006200   -5.94358300 L
 C-CT-0.365400(PDBName=CB,ResName=THR,ResNum=49)     0    5.95942600    2.25049700   -7.39800500 L
 H-H1-0.004300(PDBName=HB,ResName=THR,ResNum=49)     0    5.92902300    2.35589900   -8.48310100 L
 C-CT--0.243800(PDBName=CG2,ResName=THR,ResNum=49)   0    4.55539700    2.41944200   -6.84593400 L
 H-HC-0.064200(PDBName=HG21,ResName=THR,ResNum=49)   0    4.54593900    2.17090300   -5.78573400 L
 H-HC-0.064200(PDBName=HG22,ResName=THR,ResNum=49)   0    4.22524300    3.45026100   -6.98165700 L
 H-HC-0.064200(PDBName=HG23,ResName=THR,ResNum=49)   0    3.85365600    1.76922300   -7.36374200 L
 O-OH--0.676100(PDBName=OG1,ResName=THR,ResNum=49)   0    6.69246700    3.32478900   -6.86330200 L
 H-HO-0.410200(PDBName=HG1,ResName=THR,ResNum=49)    0    6.46613000    3.39157900   -5.91430100 L
 C-C-0.597300(PDBName=C,ResName=THR,ResNum=49)       0    5.70712200   -0.30438000   -7.38927000 L
 O-O--0.567900(PDBName=O,ResName=THR,ResNum=49)      0    5.62977900   -1.24433800   -6.60506500 L
 N-N--0.415700(PDBName=N,ResName=ILE,ResNum=50)      0    5.02767900   -0.27321700   -8.54463600 L
 H-H-0.271900(PDBName=H,ResName=ILE,ResNum=50)       0    5.16522400    0.53335400   -9.13082700 L
 C-CT--0.059700(PDBName=CA,ResName=ILE,ResNum=50)    0    3.87204300   -1.12653300   -8.88433600 L
 H-H1-0.086900(PDBName=HA,ResName=ILE,ResNum=50)     0    3.14772000   -1.01540100   -8.07716800 L
 C-CT-0.130300(PDBName=CB,ResName=ILE,ResNum=50)     0    3.17441500   -0.62335900  -10.17805000 L
 H-HC-0.018700(PDBName=HB,ResName=ILE,ResNum=50)     0    2.50393000   -1.41352500  -10.52245500 L
 C-CT--0.320400(PDBName=CG2,ResName=ILE,ResNum=50)   0    2.30383600    0.60059000   -9.84784100 L
 H-HC-0.088200(PDBName=HG21,ResName=ILE,ResNum=50)   0    2.91371800    1.44556300   -9.53172900 L
 H-HC-0.088200(PDBName=HG22,ResName=ILE,ResNum=50)   0    1.71209100    0.89345800  -10.71469500 L
 H-HC-0.088200(PDBName=HG23,ResName=ILE,ResNum=50)   0    1.60485600    0.34973900   -9.05146800 L
 C-CT--0.043000(PDBName=CG1,ResName=ILE,ResNum=50)   0    4.15429000   -0.25843100  -11.32414900 L
 H-HC-0.023600(PDBName=HG12,ResName=ILE,ResNum=50)   0    4.61090100    0.71221500  -11.12501800 L
 H-HC-0.023600(PDBName=HG13,ResName=ILE,ResNum=50)   0    4.95972300   -0.98756900  -11.38035900 L
 C-CT--0.066000(PDBName=CD1,ResName=ILE,ResNum=50)   0    3.48273700   -0.21141300  -12.70210600 L
 H-HC-0.018600(PDBName=HD11,ResName=ILE,ResNum=50)   0    2.73515900    0.58055100  -12.73670400 L
 H-HC-0.018600(PDBName=HD12,ResName=ILE,ResNum=50)   0    4.23705900   -0.01202800  -13.46365700 L
 H-HC-0.018600(PDBName=HD13,ResName=ILE,ResNum=50)   0    3.00731100   -1.16840100  -12.91847000 L
 C-C-0.597300(PDBName=C,ResName=ILE,ResNum=50)       0    4.17114500   -2.63992600   -8.90744700 L
 O-O--0.567900(PDBName=O,ResName=ILE,ResNum=50)      0    3.98127500   -3.33433300   -7.91177400 L
 N-N--0.415700(PDBName=N,ResName=THR,ResNum=51)      0    4.61499000   -3.18355200  -10.04252000 L
 H-H-0.271900(PDBName=H,ResName=THR,ResNum=51)       0    4.75917700   -2.59010500  -10.84453300 L
 C-CT--0.038900(PDBName=CA,ResName=THR,ResNum=51)    0    4.83791600   -4.61906400  -10.26513700 L
 H-H1-0.100700(PDBName=HA,ResName=THR,ResNum=51)     0    4.02611700   -5.18465900   -9.80878800 L
 C-CT-0.365400(PDBName=CB,ResName=THR,ResNum=51)     0    4.83243500   -4.92849000  -11.77343800 L
 H-H1-0.004300(PDBName=HB,ResName=THR,ResNum=51)     0    5.07811800   -5.98022200  -11.92582900 L
 C-CT--0.243800(PDBName=CG2,ResName=THR,ResNum=51)   0    3.48111500   -4.64876600  -12.43020300 L
 H-HC-0.064200(PDBName=HG21,ResName=THR,ResNum=51)   0    3.21631100   -3.59680900  -12.33215800 L
 H-HC-0.064200(PDBName=HG22,ResName=THR,ResNum=51)   0    3.53694700   -4.90037900  -13.48911300 L
 H-HC-0.064200(PDBName=HG23,ResName=THR,ResNum=51)   0    2.70984600   -5.26012300  -11.96372100 L
 O-OH--0.676100(PDBName=OG1,ResName=THR,ResNum=51)   0    5.79173500   -4.12694000  -12.42588200 L
 H-HO-0.410200(PDBName=HG1,ResName=THR,ResNum=51)    0    6.64381600   -4.41134700  -12.06595300 L
 C-C-0.597300(PDBName=C,ResName=THR,ResNum=51)       0    6.14231400   -5.09544000   -9.61477000 L
 O-O--0.567900(PDBName=O,ResName=THR,ResNum=51)      0    7.11775400   -5.40438500  -10.30128400 L
 N-N--0.415700(PDBName=N,ResName=CYS,ResNum=52)      0    6.16715500   -5.15368100   -8.28348600 L
 H-H-0.271900(PDBName=H,ResName=CYS,ResNum=52)       0    5.34131900   -4.82368700   -7.79011100 L
 C-CT-0.021300(PDBName=CA,ResName=CYS,ResNum=52)     0    7.24792400   -5.74335800   -7.49620600 L
 H-H1-0.112400(PDBName=HA,ResName=CYS,ResNum=52)     0    7.68296100   -6.55928300   -8.07587000 L
 C-CT--0.123100(PDBName=CB,ResName=CYS,ResNum=52)    0    8.33746300   -4.69350800   -7.24023500 L
 H-H1-0.111200(PDBName=HB2,ResName=CYS,ResNum=52)    0    8.51302000   -4.10869700   -8.14442800 L
 H-H1-0.111200(PDBName=HB3,ResName=CYS,ResNum=52)    0    8.03116500   -4.02691100   -6.43160300 L
 S-SH--0.311900(PDBName=SG,ResName=CYS,ResNum=52)    0    9.86527500   -5.57167900   -6.80334200 L
 H-HS-0.193300(PDBName=HG,ResName=CYS,ResNum=52)     0   10.54173700   -4.53869300   -6.25547600 L
 C-C-0.597300(PDBName=C,ResName=CYS,ResNum=52)       0    6.71556400   -6.32600900   -6.17701700 L
 O-O--0.567900(PDBName=O,ResName=CYS,ResNum=52)      0    5.74801000   -5.81534300   -5.60908100 L
 N-N--0.415700(PDBName=N,ResName=ALA,ResNum=53)      0    7.35634000   -7.39072200   -5.69194400 L
 H-H-0.271900(PDBName=H,ResName=ALA,ResNum=53)       0    8.18761400   -7.68614300   -6.17740700 L
 C-CT-0.033700(PDBName=CA,ResName=ALA,ResNum=53)     0    6.97251100   -8.09888700   -4.47439500 L
 H-H1-0.082300(PDBName=HA,ResName=ALA,ResNum=53)     0    5.92325900   -8.35970800   -4.56750300 L
 C-CT--0.182500(PDBName=CB,ResName=ALA,ResNum=53)    0    7.79943600   -9.38941500   -4.39172700 L
 H-HC-0.060300(PDBName=HB1,ResName=ALA,ResNum=53)    0    8.86170000   -9.14963000   -4.32503900 L
 H-HC-0.060300(PDBName=HB2,ResName=ALA,ResNum=53)    0    7.50709200   -9.96304800   -3.51151400 L
 H-HC-0.060300(PDBName=HB3,ResName=ALA,ResNum=53)    0    7.61796200   -9.99879800   -5.27815600 L
 C-C-0.597300(PDBName=C,ResName=ALA,ResNum=53)       0    7.15751300   -7.24201300   -3.20407900 L
 O-O--0.567900(PDBName=O,ResName=ALA,ResNum=53)      0    8.12152300   -6.47253300   -3.12194500 L
 N-N--0.254800(PDBName=N,ResName=PRO,ResNum=54)      0    6.33654600   -7.42587200   -2.14910700 L
 C-CT-0.019200(PDBName=CD,ResName=PRO,ResNum=54)     0    5.22786800   -8.36587500   -2.05063100 L
 H-H1-0.039100(PDBName=HD2,ResName=PRO,ResNum=54)    0    5.49156300   -9.35501000   -2.42654000 L
 H-H1-0.039100(PDBName=HD3,ResName=PRO,ResNum=54)    0    4.37708800   -7.97368000   -2.59780000 L
 C-CT-0.018900(PDBName=CG,ResName=PRO,ResNum=54)     0    4.86809900   -8.44604900   -0.57090900 L
 H-HC-0.021300(PDBName=HG2,ResName=PRO,ResNum=54)    0    5.46843600   -9.22082300   -0.10194400 L
 H-HC-0.021300(PDBName=HG3,ResName=PRO,ResNum=54)    0    3.80507100   -8.63690700   -0.42192600 L
 C-CT--0.007000(PDBName=CB,ResName=PRO,ResNum=54)    0    5.28223200   -7.07766300   -0.03732500 L
 H-HC-0.025300(PDBName=HB2,ResName=PRO,ResNum=54)    0    5.50585900   -7.10408500    1.02977000 L
 H-HC-0.025300(PDBName=HB3,ResName=PRO,ResNum=54)    0    4.48418300   -6.36386600   -0.24288100 L
 C-CT--0.026600(PDBName=CA,ResName=PRO,ResNum=54)    0    6.50560000   -6.71461300   -0.88190000 L
 H-H1-0.064100(PDBName=HA,ResName=PRO,ResNum=54)     0    6.49999300   -5.64493300   -1.07789300 L
 C-C-0.589600(PDBName=C,ResName=PRO,ResNum=54)       0    7.83884600   -7.05718100   -0.20227500 L
 O-O--0.574800(PDBName=O,ResName=PRO,ResNum=54)      0    8.43028800   -6.21145300    0.46344100 L
 N-N--0.415700(PDBName=N,ResName=THR,ResNum=55)      0    8.35775900   -8.26495200   -0.44238200 L
 H-H-0.271900(PDBName=H,ResName=THR,ResNum=55)       0    7.78228800   -8.91856600   -0.95789000 L
 C-CT--0.038900(PDBName=CA,ResName=THR,ResNum=55)    0    9.70552200   -8.74573800   -0.08699100 L
 H-H1-0.100700(PDBName=HA,ResName=THR,ResNum=55)     0    9.78666000   -8.74165000    0.99798800 L
 C-CT-0.365400(PDBName=CB,ResName=THR,ResNum=55)     0    9.89211100  -10.19187100   -0.58489000 L
 H-H1-0.004300(PDBName=HB,ResName=THR,ResNum=55)     0   10.19533000  -10.17050300   -1.63258000 L
 C-CT--0.243800(PDBName=CG2,ResName=THR,ResNum=55)   0   10.92155700  -10.98622500    0.21769700 L
 H-HC-0.064200(PDBName=HG21,ResName=THR,ResNum=55)   0   10.65831800  -10.98287100    1.27373700 L
 H-HC-0.064200(PDBName=HG22,ResName=THR,ResNum=55)   0   10.94593200  -12.01414400   -0.14480900 L
 H-HC-0.064200(PDBName=HG23,ResName=THR,ResNum=55)   0   11.91164200  -10.55110900    0.09032400 L
 O-OH--0.676100(PDBName=OG1,ResName=THR,ResNum=55)   0    8.68322100  -10.91390400   -0.50165100 L
 H-HO-0.410200(PDBName=HG1,ResName=THR,ResNum=55)    0    8.39464200  -10.93257500    0.41989100 L
 C-C-0.597300(PDBName=C,ResName=THR,ResNum=55)       0   10.85114200   -7.87180300   -0.62571000 L
 O-O--0.567900(PDBName=O,ResName=THR,ResNum=55)      0   11.97893900   -7.99929400   -0.15535700 L
 N-N--0.516300(PDBName=N,ResName=GLU,ResNum=56)      0   10.57536800   -6.96713300   -1.57098800 L
 H-H-0.293600(PDBName=H,ResName=GLU,ResNum=56)       0    9.62304500   -6.92814600   -1.91513100 L
 C-CT-0.039700(PDBName=CA,ResName=GLU,ResNum=56)     0   11.49369500   -5.96674700   -2.13128800 L
 H-H1-0.110500(PDBName=HA,ResName=GLU,ResNum=56)     0   12.45590700   -6.03400400   -1.62443600 L
 C-CT-0.056000(PDBName=CB,ResName=GLU,ResNum=56)     0   11.72963700   -6.30864300   -3.61313400 L
 H-HC--0.017300(PDBName=HB2,ResName=GLU,ResNum=56)   0   11.94720600   -7.37615300   -3.68117900 L
 H-HC--0.017300(PDBName=HB3,ResName=GLU,ResNum=56)   0   10.81594800   -6.12919600   -4.17668800 L
 C-CT-0.013600(PDBName=CG,ResName=GLU,ResNum=56)     0   12.90844400   -5.57190800   -4.26508000 L
 H-HC--0.042500(PDBName=HG2,ResName=GLU,ResNum=56)   0   13.80383500   -5.73947300   -3.66134800 L
 H-HC--0.042500(PDBName=HG3,ResName=GLU,ResNum=56)   0   13.08703900   -6.01147500   -5.24879100 L
 C-C-0.805400(PDBName=CD,ResName=GLU,ResNum=56)      0   12.65652500   -4.07187100   -4.43509300 L
 O-O2--0.818800(PDBName=OE1,ResName=GLU,ResNum=56)   0   13.44523400   -3.26630100   -3.90029500 L
 O-O2--0.818800(PDBName=OE2,ResName=GLU,ResNum=56)   0   11.64299000   -3.69494700   -5.06418100 L
 C-C-0.536600(PDBName=C,ResName=GLU,ResNum=56)       0   10.95620000   -4.53917900   -1.88272500 L
 O-O--0.581900(PDBName=O,ResName=GLU,ResNum=56)      0   11.57419600   -3.76838400   -1.14617900 L
 N-N--0.415700(PDBName=N,ResName=ALA,ResNum=57)      0    9.77849500   -4.20426900   -2.41904000 L
 H-H-0.271900(PDBName=H,ResName=ALA,ResNum=57)       0    9.31479700   -4.89521500   -2.99893100 L
 C-CT-0.033700(PDBName=CA,ResName=ALA,ResNum=57)     0    9.15427900   -2.88496000   -2.30636000 L
 H-H1-0.082300(PDBName=HA,ResName=ALA,ResNum=57)     0    9.85668300   -2.15099600   -2.69217900 L
 C-CT--0.182500(PDBName=CB,ResName=ALA,ResNum=57)    0    7.90324400   -2.85726800   -3.19145500 L
 H-HC-0.060300(PDBName=HB1,ResName=ALA,ResNum=57)    0    7.18401400   -3.60980200   -2.86510700 L
 H-HC-0.060300(PDBName=HB2,ResName=ALA,ResNum=57)    0    7.43797400   -1.87224300   -3.14038800 L
 H-HC-0.060300(PDBName=HB3,ResName=ALA,ResNum=57)    0    8.18080000   -3.05878700   -4.22639400 L
 C-C-0.597300(PDBName=C,ResName=ALA,ResNum=57)       0    8.85796900   -2.46723300   -0.85536800 L
 O-O--0.567900(PDBName=O,ResName=ALA,ResNum=57)      0    9.43793000   -1.51165500   -0.34731200 L
 N-N--0.415700(PDBName=N,ResName=ILE,ResNum=58)      0    7.96648600   -3.17648700   -0.16081300 L
 H-H-0.271900(PDBName=H,ResName=ILE,ResNum=58)       0    7.53219100   -3.95091600   -0.63850000 L
 C-CT--0.059700(PDBName=CA,ResName=ILE,ResNum=58)    0    7.60480400   -2.89528000    1.24293800 L
 H-H1-0.086900(PDBName=HA,ResName=ILE,ResNum=58)     0    7.37927200   -1.83112700    1.31288000 L
 C-CT-0.130300(PDBName=CB,ResName=ILE,ResNum=58)     0    6.31167900   -3.65542600    1.62723200 L
 H-HC-0.018700(PDBName=HB,ResName=ILE,ResNum=58)     0    6.51680400   -4.72548100    1.63198900 L
 C-CT--0.320400(PDBName=CG2,ResName=ILE,ResNum=58)   0    5.85379600   -3.25331400    3.03842800 L
 H-HC-0.088200(PDBName=HG21,ResName=ILE,ResNum=58)   0    5.60159100   -2.19365300    3.06501000 L
 H-HC-0.088200(PDBName=HG22,ResName=ILE,ResNum=58)   0    4.98497500   -3.83924100    3.33614500 L
 H-HC-0.088200(PDBName=HG23,ResName=ILE,ResNum=58)   0    6.63844100   -3.46645900    3.76101200 L
 C-CT--0.043000(PDBName=CG1,ResName=ILE,ResNum=58)   0    5.20891500   -3.37472500    0.57004300 L
 H-HC-0.023600(PDBName=HG12,ResName=ILE,ResNum=58)   0    5.22076000   -2.32631100    0.29079200 L
 H-HC-0.023600(PDBName=HG13,ResName=ILE,ResNum=58)   0    5.43385400   -3.93640900   -0.33347500 L
 C-CT--0.066000(PDBName=CD1,ResName=ILE,ResNum=58)   0    3.77883400   -3.72845300    0.97885700 L
 H-HC-0.018600(PDBName=HD11,ResName=ILE,ResNum=58)   0    3.40987800   -3.01479900    1.71560700 L
 H-HC-0.018600(PDBName=HD12,ResName=ILE,ResNum=58)   0    3.12858300   -3.69961600    0.10434000 L
 H-HC-0.018600(PDBName=HD13,ResName=ILE,ResNum=58)   0    3.76812000   -4.72591800    1.40104500 L
 C-C-0.597300(PDBName=C,ResName=ILE,ResNum=58)       0    8.80035700   -3.13050900    2.19614800 L
 O-O--0.567900(PDBName=O,ResName=ILE,ResNum=58)      0    8.94774900   -2.44408500    3.21047800 L
 N-N--0.347900(PDBName=N,ResName=ARG,ResNum=59)      0    9.71029400   -4.04340800    1.82691800 L
 H-H-0.274700(PDBName=H,ResName=ARG,ResNum=59)       0    9.41946900   -4.61373900    1.03711400 L
 C-CT--0.263700(PDBName=CA,ResName=ARG,ResNum=59)    0   11.07695500   -4.22632000    2.35349600 L
 H-H1-0.156000(PDBName=HA,ResName=ARG,ResNum=59)     0   10.98006100   -4.51303300    3.39752700 L
 C-CT--0.000700(PDBName=CB,ResName=ARG,ResNum=59)    0   11.74441600   -5.39806200    1.59348000 L
 H-HC-0.032700(PDBName=HB2,ResName=ARG,ResNum=59)    0   11.48605300   -6.33137700    2.09521300 L
 H-HC-0.032700(PDBName=HB3,ResName=ARG,ResNum=59)    0   11.27254600   -5.45825800    0.62167900 L
 C-CT-0.039000(PDBName=CG,ResName=ARG,ResNum=59)     0   13.26932900   -5.37253100    1.33700500 L
 H-HC-0.028500(PDBName=HG2,ResName=ARG,ResNum=59)    0   13.48486200   -6.02727700    0.49405400 L
 H-HC-0.028500(PDBName=HG3,ResName=ARG,ResNum=59)    0   13.59912000   -4.37768000    1.04109700 L
 C-CT-0.048600(PDBName=CD,ResName=ARG,ResNum=59)     0   14.10776900   -5.87510600    2.51611100 L
 H-H1-0.068700(PDBName=HD2,ResName=ARG,ResNum=59)    0   13.86085000   -6.92377800    2.68737000 L
 H-H1-0.068700(PDBName=HD3,ResName=ARG,ResNum=59)    0   15.16365600   -5.81081000    2.24681700 L
 N-N2--0.529500(PDBName=NE,ResName=ARG,ResNum=59)    0   13.85997100   -5.06711200    3.71831000 L
 H-H-0.345600(PDBName=HE,ResName=ARG,ResNum=59)      0   13.81202200   -4.06359800    3.58530600 L
 C-CA-0.807600(PDBName=CZ,ResName=ARG,ResNum=59)     0   13.34479900   -5.46047000    4.86201200 L
 N-N2--0.862700(PDBName=NH1,ResName=ARG,ResNum=59)   0   12.84504600   -4.57680500    5.66398300 L
 H-H-0.447800(PDBName=HH11,ResName=ARG,ResNum=59)    0   12.75081900   -3.62303600    5.34119900 L
 H-H-0.447800(PDBName=HH12,ResName=ARG,ResNum=59)    0   12.43593500   -4.89094800    6.54479600 L
 N-N2--0.862700(PDBName=NH2,ResName=ARG,ResNum=59)   0   13.28416800   -6.70735000    5.21687800 L
 H-H-0.447800(PDBName=HH21,ResName=ARG,ResNum=59)    0   13.64118600   -7.41603800    4.61119900 L
 H-H-0.447800(PDBName=HH22,ResName=ARG,ResNum=59)    0   12.78238200   -6.93229100    6.08080400 L
 C-C-0.734100(PDBName=C,ResName=ARG,ResNum=59)       0   11.89357800   -2.92570400    2.38021700 L
 O-O--0.589400(PDBName=O,ResName=ARG,ResNum=59)      0   12.47638800   -2.64575500    3.43359600 L
 N-N--0.347900(PDBName=N,ResName=ARG,ResNum=60)      0   11.98997500   -2.17075800    1.27582200 L
 H-H-0.274700(PDBName=H,ResName=ARG,ResNum=60)       0   11.55339400   -2.53669400    0.43071100 L
 C-CT--0.263700(PDBName=CA,ResName=ARG,ResNum=60)    0   12.48807400   -0.77544700    1.27549000 L
 H-H1-0.156000(PDBName=HA,ResName=ARG,ResNum=60)     0   13.48617600   -0.73214200    1.71099000 L
 C-CT--0.000700(PDBName=CB,ResName=ARG,ResNum=60)    0   12.52775300   -0.18031100   -0.15028500 L
 H-HC-0.032700(PDBName=HB2,ResName=ARG,ResNum=60)    0   11.62412600   -0.44703600   -0.69383500 L
 H-HC-0.032700(PDBName=HB3,ResName=ARG,ResNum=60)    0   12.54834500    0.90848500   -0.06700000 L
 C-CT-0.039000(PDBName=CG,ResName=ARG,ResNum=60)     0   13.74812100   -0.59616200   -0.97892000 L
 H-HC-0.028500(PDBName=HG2,ResName=ARG,ResNum=60)    0   14.64933700   -0.26516300   -0.46219000 L
 H-HC-0.028500(PDBName=HG3,ResName=ARG,ResNum=60)    0   13.78081000   -1.68228800   -1.08285300 L
 C-CT-0.048600(PDBName=CD,ResName=ARG,ResNum=60)     0   13.70880300    0.06059800   -2.36970200 L
 H-H1-0.068700(PDBName=HD2,ResName=ARG,ResNum=60)    0   13.41822800    1.10995000   -2.28142900 L
 H-H1-0.068700(PDBName=HD3,ResName=ARG,ResNum=60)    0   14.71289500    0.02471300   -2.79477500 L
 N-N2--0.529500(PDBName=NE,ResName=ARG,ResNum=60)    0   12.80883300   -0.66437200   -3.27870900 L
 H-H-0.345600(PDBName=HE,ResName=ARG,ResNum=60)      0   13.05746000   -1.63368000   -3.49294600 L
 C-CA-0.807600(PDBName=CZ,ResName=ARG,ResNum=60)     0   11.70198000   -0.26456300   -3.87004300 L
 N-N2--0.862700(PDBName=NH1,ResName=ARG,ResNum=60)   0   11.18802100    0.92305500   -3.76380100 L
 H-H-0.447800(PDBName=HH11,ResName=ARG,ResNum=60)    0   11.68738100    1.70906200   -3.34006900 L
 H-H-0.447800(PDBName=HH12,ResName=ARG,ResNum=60)    0   10.35945600    1.11575300   -4.30551900 L
 N-N2--0.862700(PDBName=NH2,ResName=ARG,ResNum=60)   0   11.03844900   -1.07645000   -4.62857500 L
 H-H-0.447800(PDBName=HH21,ResName=ARG,ResNum=60)    0   11.36991000   -2.03807200   -4.76727000 L
 H-H-0.447800(PDBName=HH22,ResName=ARG,ResNum=60)    0   10.19115800   -0.74703100   -5.05918900 L
 C-C-0.734100(PDBName=C,ResName=ARG,ResNum=60)       0   11.60349300    0.10115000    2.16228600 L
 O-O--0.589400(PDBName=O,ResName=ARG,ResNum=60)      0   12.10297000    0.78758600    3.04664200 L
 N-N--0.415700(PDBName=N,ResName=GLY,ResNum=61)      0   10.30484700    0.05850700    1.88221400 L
 H-H-0.271900(PDBName=H,ResName=GLY,ResNum=61)       0   10.05814600   -0.54050900    1.10202600 L
 C-CT--0.025200(PDBName=CA,ResName=GLY,ResNum=61)    0    9.24216500    0.90653800    2.39771100 L
 H-H1-0.069800(PDBName=HA2,ResName=GLY,ResNum=61)    0    9.33746800    1.88269100    1.92506400 L
 H-H1-0.069800(PDBName=HA3,ResName=GLY,ResNum=61)    0    8.29216800    0.46708400    2.10225300 L
 C-C-0.597300(PDBName=C,ResName=GLY,ResNum=61)       0    9.20635700    1.13538100    3.90319900 L
 O-O--0.567900(PDBName=O,ResName=GLY,ResNum=61)      0    9.59862800    2.19987900    4.36436100 L
 N-N--0.415700(PDBName=N,ResName=ILE,ResNum=62)      0    8.66936400    0.19646200    4.68544500 L
 H-H-0.271900(PDBName=H,ResName=ILE,ResNum=62)       0    8.43725600   -0.68336000    4.23751700 L
 C-CT--0.059700(PDBName=CA,ResName=ILE,ResNum=62)    0    8.35846400    0.41431800    6.11457900 L
 H-H1-0.086900(PDBName=HA,ResName=ILE,ResNum=62)     0    7.58724500    1.18416300    6.18034000 L
 C-CT-0.130300(PDBName=CB,ResName=ILE,ResNum=62)     0    7.79570500   -0.88029800    6.75427600 L
 H-HC-0.018700(PDBName=HB,ResName=ILE,ResNum=62)     0    8.53251900   -1.67721900    6.63708600 L
 C-CT--0.320400(PDBName=CG2,ResName=ILE,ResNum=62)   0    7.53773500   -0.67279800    8.26038700 L
 H-HC-0.088200(PDBName=HG21,ResName=ILE,ResNum=62)   0    6.80178400    0.11972200    8.40534800 L
 H-HC-0.088200(PDBName=HG22,ResName=ILE,ResNum=62)   0    7.16401800   -1.59073500    8.71150000 L
 H-HC-0.088200(PDBName=HG23,ResName=ILE,ResNum=62)   0    8.45691900   -0.40940100    8.78062800 L
 C-CT--0.043000(PDBName=CG1,ResName=ILE,ResNum=62)   0    6.49556600   -1.30736400    6.03566900 L
 H-HC-0.023600(PDBName=HG12,ResName=ILE,ResNum=62)   0    5.74879400   -0.52724100    6.15583400 L
 H-HC-0.023600(PDBName=HG13,ResName=ILE,ResNum=62)   0    6.69539900   -1.40227200    4.97161000 L
 C-CT--0.066000(PDBName=CD1,ResName=ILE,ResNum=62)   0    5.89875900   -2.64102400    6.50405100 L
 H-HC-0.018600(PDBName=HD11,ResName=ILE,ResNum=62)   0    5.53452000   -2.55856900    7.52650300 L
 H-HC-0.018600(PDBName=HD12,ResName=ILE,ResNum=62)   0    5.05531900   -2.90110900    5.86474400 L
 H-HC-0.018600(PDBName=HD13,ResName=ILE,ResNum=62)   0    6.65006900   -3.42732300    6.43759900 L
 C-C-0.597300(PDBName=C,ResName=ILE,ResNum=62)       0    9.60582500    0.92805400    6.85679000 L
 O-O--0.567900(PDBName=O,ResName=ILE,ResNum=62)      0   10.59591900    0.19739400    6.90331100 L
 N-N--0.347900(PDBName=N,ResName=ARG,ResNum=63)      0    9.55061800    2.16227400    7.39832800 L
 H-H-0.274700(PDBName=H,ResName=ARG,ResNum=63)       0    8.66662600    2.64275500    7.22958900 L
 C-CT--0.263700(PDBName=CA,ResName=ARG,ResNum=63)    0   10.55036400    3.00364700    8.12313400 L
 H-H1-0.156000(PDBName=HA,ResName=ARG,ResNum=63)     0   10.03731900    3.43637400    8.98376900 L
 C-CT--0.000700(PDBName=CB,ResName=ARG,ResNum=63)    0   11.79561300    2.26455200    8.65441000 L
 H-HC-0.032700(PDBName=HB2,ResName=ARG,ResNum=63)    0   12.28310000    1.74416100    7.83123400 L
 H-HC-0.032700(PDBName=HB3,ResName=ARG,ResNum=63)    0   12.51344300    3.00307500    9.01630800 L
 C-CT-0.039000(PDBName=CG,ResName=ARG,ResNum=63)     0   11.47640300    1.32058500    9.83432700 L
 H-HC-0.028500(PDBName=HG2,ResName=ARG,ResNum=63)    0   11.48525300    1.89802300   10.75955200 L
 H-HC-0.028500(PDBName=HG3,ResName=ARG,ResNum=63)    0   10.47650700    0.90167100    9.71395100 L
 C-CT-0.048600(PDBName=CD,ResName=ARG,ResNum=63)     0   12.47408500    0.15696200    9.94974400 L
 H-H1-0.068700(PDBName=HD2,ResName=ARG,ResNum=63)    0   13.49015600    0.55131900   10.01211100 L
 H-H1-0.068700(PDBName=HD3,ResName=ARG,ResNum=63)    0   12.25054300   -0.40941800   10.85514600 L
 N-N2--0.529500(PDBName=NE,ResName=ARG,ResNum=63)    0   12.33560600   -0.69609200    8.76375700 L
 H-H-0.345600(PDBName=HE,ResName=ARG,ResNum=63)      0   12.02321000   -0.20059000    7.93305500 L
 C-CA-0.807600(PDBName=CZ,ResName=ARG,ResNum=63)     0   12.09032200   -1.98067300    8.65953700 L
 N-N2--0.862700(PDBName=NH1,ResName=ARG,ResNum=63)   0   12.39671100   -2.85330000    9.56973000 L
 H-H-0.447800(PDBName=HH11,ResName=ARG,ResNum=63)    0   12.88189400   -2.58279200   10.39946500 L
 H-H-0.447800(PDBName=HH12,ResName=ARG,ResNum=63)    0   12.20319800   -3.82149200    9.31573700 L
 N-N2--0.862700(PDBName=NH2,ResName=ARG,ResNum=63)   0   11.49664100   -2.42468200    7.59748300 L
 H-H-0.447800(PDBName=HH21,ResName=ARG,ResNum=63)    0   11.10630300   -1.74913300    6.94672400 L
 H-H-0.447800(PDBName=HH22,ResName=ARG,ResNum=63)    0   11.26201000   -3.41383700    7.58412600 L
 C-C-0.734100(PDBName=C,ResName=ARG,ResNum=63)       0   10.97606500    4.23415000    7.30906200 L
 O-O--0.589400(PDBName=O,ResName=ARG,ResNum=63)      0   11.20398200    5.28274200    7.89874500 L
 N-N--0.415700(PDBName=N,ResName=TYR,ResNum=64)      0   11.09763900    4.10152100    5.98786900 L
 H-H-0.271900(PDBName=H,ResName=TYR,ResNum=64)       0   10.88389300    3.18446600    5.61538000 L
 C-CT--0.001400(PDBName=CA,ResName=TYR,ResNum=64)    0   10.99276900    5.21013200    5.02518800 L
 H-H1-0.087600(PDBName=HA,ResName=TYR,ResNum=64)     0   11.59274200    6.05313700    5.37088300 L
 C-CT--0.015200(PDBName=CB,ResName=TYR,ResNum=64)    0   11.56884700    4.72740000    3.67047000 L
 H-HC-0.029500(PDBName=HB2,ResName=TYR,ResNum=64)    0   12.65055400    4.85403800    3.72217900 L
 H-HC-0.029500(PDBName=HB3,ResName=TYR,ResNum=64)    0   11.40979000    3.65411700    3.59192900 L
 C-CA--0.001100(PDBName=CG,ResName=TYR,ResNum=64)    0   11.11310400    5.32682100    2.34228200 L
 C-CA--0.190600(PDBName=CD1,ResName=TYR,ResNum=64)   0   11.21858600    4.52014400    1.18822100 L
 H-HA-0.169900(PDBName=HD1,ResName=TYR,ResNum=64)    0   11.56883900    3.50101500    1.27455500 L
 C-CA--0.234100(PDBName=CE1,ResName=TYR,ResNum=64)   0   10.91558300    5.03687000   -0.08652900 L
 H-HA-0.165600(PDBName=HE1,ResName=TYR,ResNum=64)    0   11.04048500    4.42928000   -0.97223800 L
 C-C-0.322600(PDBName=CZ,ResName=TYR,ResNum=64)      0   10.48167100    6.37206000   -0.21869500 L
 O-OH--0.557900(PDBName=OH,ResName=TYR,ResNum=64)    0   10.23106900    6.89078400   -1.45070300 L
 H-HO-0.399200(PDBName=HH,ResName=TYR,ResNum=64)     0   10.48564900    6.26485800   -2.16598700 L
 C-CA--0.234100(PDBName=CE2,ResName=TYR,ResNum=64)   0   10.34674000    7.17480900    0.93501100 L
 H-HA-0.165600(PDBName=HE2,ResName=TYR,ResNum=64)    0    9.99905800    8.19087800    0.81761600 L
 C-CA--0.190600(PDBName=CD2,ResName=TYR,ResNum=64)   0   10.67923600    6.66342700    2.20832400 L
 H-HA-0.169900(PDBName=HD2,ResName=TYR,ResNum=64)    0   10.60476200    7.31710900    3.06607900 L
 C-C-0.597300(PDBName=C,ResName=TYR,ResNum=64)       0    9.53031900    5.68873900    4.99993500 L
 O-O--0.567900(PDBName=O,ResName=TYR,ResNum=64)      0    9.25618400    6.86548500    5.21345400 L
 N-N--0.415700(PDBName=N,ResName=TRP,ResNum=65)      0    8.59282700    4.76028100    4.81878300 L
 H-H-0.271900(PDBName=H,ResName=TRP,ResNum=65)       0    8.91586000    3.83026000    4.58932800 L
 C-CT--0.027500(PDBName=CA,ResName=TRP,ResNum=65)    0    7.15534700    4.94700300    5.00611400 L
 H-H1-0.112300(PDBName=HA,ResName=TRP,ResNum=65)     0    6.88256400    5.93764600    4.64455600 L
 C-CT--0.005000(PDBName=CB,ResName=TRP,ResNum=65)    0    6.39130000    3.87677700    4.21783900 L
 H-HC-0.033900(PDBName=HB2,ResName=TRP,ResNum=65)    0    6.50293500    2.92996200    4.74797700 L
 H-HC-0.033900(PDBName=HB3,ResName=TRP,ResNum=65)    0    5.33219700    4.12639400    4.23298000 L
 C-C*--0.141500(PDBName=CG,ResName=TRP,ResNum=65)    0    6.77931700    3.61447400    2.79831200 L
 C-CW--0.163800(PDBName=CD1,ResName=TRP,ResNum=65)   0    7.54543500    4.38892200    1.99881400 L
 H-H4-0.206200(PDBName=HD1,ResName=TRP,ResNum=65)    0    7.97704400    5.35056000    2.25614800 L
 N-NA--0.341800(PDBName=NE1,ResName=TRP,ResNum=65)   0    7.72747500    3.76112900    0.78627900 L
 H-H-0.341200(PDBName=HE1,ResName=TRP,ResNum=65)     0    8.26100200    4.20850700    0.04988400 L
 C-CN-0.138000(PDBName=CE2,ResName=TRP,ResNum=65)    0    7.09015300    2.53983400    0.74273400 L
 C-CA--0.260100(PDBName=CZ2,ResName=TRP,ResNum=65)   0    7.02990800    1.50776100   -0.20562400 L
 H-HA-0.157200(PDBName=HZ2,ResName=TRP,ResNum=65)    0    7.55281700    1.58125100   -1.14570300 L
 C-CA--0.113400(PDBName=CH2,ResName=TRP,ResNum=65)   0    6.25624100    0.37072500    0.07702500 L
 H-HA-0.141700(PDBName=HH2,ResName=TRP,ResNum=65)    0    6.17114600   -0.41542000   -0.65986200 L
 C-CA--0.197200(PDBName=CZ3,ResName=TRP,ResNum=65)   0    5.55055100    0.28132700    1.29045300 L
 H-HA-0.144700(PDBName=HZ3,ResName=TRP,ResNum=65)    0    4.90024300   -0.55784100    1.48509100 L
 C-CA--0.238700(PDBName=CE3,ResName=TRP,ResNum=65)   0    5.65960600    1.29557200    2.25346100 L
 H-HA-0.170000(PDBName=HE3,ResName=TRP,ResNum=65)    0    5.13119300    1.20796500    3.18915800 L
 C-CB-0.124300(PDBName=CD2,ResName=TRP,ResNum=65)    0    6.43489400    2.44567800    2.00537800 L
 C-C-0.597300(PDBName=C,ResName=TRP,ResNum=65)       0    6.73782700    4.81911300    6.47833100 L
 O-O--0.567900(PDBName=O,ResName=TRP,ResNum=65)      0    7.35100200    4.05894700    7.23957600 L
 N-N--0.415700(PDBName=N,ResName=NME,ResNum=66)      0    5.63550400    5.48105900    6.84438300 L
 H-H-0.271900(PDBName=H,ResName=NME,ResNum=66)       0    5.17479900    6.01492300    6.10902100 L
 C-CT--0.149000(PDBName=CH3,ResName=NME,ResNum=66)   0    5.00450400    5.43991300    8.16151700 L
 H-H1-0.097600(PDBName=HH31,ResName=NME,ResNum=66)   0    3.92384400    5.55777500    8.05056300 L
 H-H1-0.097600(PDBName=HH32,ResName=NME,ResNum=66)   0    5.20939200    4.48948400    8.65542100 L
 H-H1-0.097600(PDBName=HH33,ResName=NME,ResNum=66)   0    5.39060400    6.25153300    8.77921400 L
 H-HC-0.112300(PDBName=HH31,ResName=ACE,ResNum=67)   0    8.64903800  -11.44602000    6.87842500 L
 C-CT--0.366200(PDBName=CH3,ResName=ACE,ResNum=67)   0    9.11024900  -10.94759600    7.73022000 L
 H-HC-0.112300(PDBName=HH32,ResName=ACE,ResNum=67)   0   10.17564300  -10.82477700    7.54892400 L
 H-HC-0.112300(PDBName=HH33,ResName=ACE,ResNum=67)   0    8.94400600  -11.54112400    8.62729500 L
 C-C-0.597200(PDBName=C,ResName=ACE,ResNum=67)       0    8.46237200   -9.59818800    7.91173100 L
 O-O--0.567900(PDBName=O,ResName=ACE,ResNum=67)      0    7.37169500   -9.36795100    7.40614700 L
 N-N--0.516300(PDBName=N,ResName=GLU,ResNum=68)      0    9.14080000   -8.70380300    8.62636600 L
 H-H-0.293600(PDBName=H,ResName=GLU,ResNum=68)       0   10.05036600   -8.98040900    8.96026300 L
 C-CT-0.039700(PDBName=CA,ResName=GLU,ResNum=68)     0    8.66433300   -7.34998600    8.96882000 L
 H-H1-0.110500(PDBName=HA,ResName=GLU,ResNum=68)     0    7.71636800   -7.47328500    9.49216300 L
 C-CT-0.056000(PDBName=CB,ResName=GLU,ResNum=68)     0    9.62135700   -6.65988400    9.96199200 L
 H-HC--0.017300(PDBName=HB2,ResName=GLU,ResNum=68)   0    9.39006400   -5.59454000   10.00068800 L
 H-HC--0.017300(PDBName=HB3,ResName=GLU,ResNum=68)   0    9.41770200   -7.06748800   10.95304400 L
 C-CT-0.013600(PDBName=CG,ResName=GLU,ResNum=68)     0   11.12611600   -6.83633800    9.70236000 L
 H-HC--0.042500(PDBName=HG2,ResName=GLU,ResNum=68)   0   11.67461000   -6.27597400   10.46293100 L
 H-HC--0.042500(PDBName=HG3,ResName=GLU,ResNum=68)   0   11.39461900   -7.88875600    9.82091600 L
 C-C-0.805400(PDBName=CD,ResName=GLU,ResNum=68)      0   11.55063000   -6.34579500    8.31945500 L
 O-O2--0.818800(PDBName=OE1,ResName=GLU,ResNum=68)   0   11.72177200   -5.11814300    8.13879100 L
 O-O2--0.818800(PDBName=OE2,ResName=GLU,ResNum=68)   0   11.73801400   -7.17847500    7.40696700 L
 C-C-0.536600(PDBName=C,ResName=GLU,ResNum=68)       0    8.32199500   -6.45091500    7.76284600 L
 O-O--0.581900(PDBName=O,ResName=GLU,ResNum=68)      0    7.52893900   -5.52254500    7.89546500 L
 N-N--0.415700(PDBName=N,ResName=TRP,ResNum=69)      0    8.82198400   -6.77806600    6.56893300 L
 H-H-0.271900(PDBName=H,ResName=TRP,ResNum=69)       0    9.49738300   -7.52972700    6.56693600 L
 C-CT--0.027500(PDBName=CA,ResName=TRP,ResNum=69)    0    8.37109900   -6.28300600    5.25804500 L
 H-H1-0.112300(PDBName=HA,ResName=TRP,ResNum=69)     0    8.47328000   -5.19705300    5.24304900 L
 C-CT--0.005000(PDBName=CB,ResName=TRP,ResNum=69)    0    9.31797500   -6.85631600    4.19104600 L
 H-HC-0.033900(PDBName=HB2,ResName=TRP,ResNum=69)    0    8.98266500   -6.53446300    3.20447400 L
 H-HC-0.033900(PDBName=HB3,ResName=TRP,ResNum=69)    0   10.30067400   -6.41553600    4.35368300 L
 C-C*--0.141500(PDBName=CG,ResName=TRP,ResNum=69)    0    9.49339400   -8.34871700    4.17294800 L
 C-CW--0.163800(PDBName=CD1,ResName=TRP,ResNum=69)   0   10.46170900   -9.02648500    4.83193700 L
 H-H4-0.206200(PDBName=HD1,ResName=TRP,ResNum=69)    0   11.21470200   -8.56764300    5.45954400 L
 N-NA--0.341800(PDBName=NE1,ResName=TRP,ResNum=69)   0   10.33842800  -10.37853300    4.57775800 L
 H-H-0.341200(PDBName=HE1,ResName=TRP,ResNum=69)     0   10.95728300  -11.08638000    4.94476200 L
 C-CN-0.138000(PDBName=CE2,ResName=TRP,ResNum=69)    0    9.26288100  -10.64305100    3.76034500 L
 C-CA--0.260100(PDBName=CZ2,ResName=TRP,ResNum=69)   0    8.72778600  -11.83513900    3.24973400 L
 H-HA-0.157200(PDBName=HZ2,ResName=TRP,ResNum=69)    0    9.17671700  -12.78777900    3.48756200 L
 C-CA--0.113400(PDBName=CH2,ResName=TRP,ResNum=69)   0    7.59350800  -11.77462300    2.42456100 L
 H-HA-0.141700(PDBName=HH2,ResName=TRP,ResNum=69)    0    7.14705400  -12.67623200    2.02010300 L
 C-CA--0.197200(PDBName=CZ3,ResName=TRP,ResNum=69)   0    7.02085300  -10.52931300    2.12242000 L
 H-HA-0.144700(PDBName=HZ3,ResName=TRP,ResNum=69)    0    6.12654400  -10.50498000    1.51352200 L
 C-CA--0.238700(PDBName=CE3,ResName=TRP,ResNum=69)   0    7.57309600   -9.33697900    2.63053100 L
 H-HA-0.170000(PDBName=HE3,ResName=TRP,ResNum=69)    0    7.10831100   -8.38669700    2.40545200 L
 C-CB-0.124300(PDBName=CD2,ResName=TRP,ResNum=69)    0    8.70612600   -9.36096100    3.47132900 L
 C-C-0.597300(PDBName=C,ResName=TRP,ResNum=69)       0    6.88591000   -6.56781700    4.92272300 L
 O-O--0.567900(PDBName=O,ResName=TRP,ResNum=69)      0    6.43981400   -6.28157800    3.81634300 L
 N-N--0.415700(PDBName=N,ResName=ASN,ResNum=70)      0    6.09811000   -7.07948000    5.87401500 L
 H-H-0.271900(PDBName=H,ResName=ASN,ResNum=70)       0    6.56435300   -7.36460700    6.72311500 L
 C-CT-0.014300(PDBName=CA,ResName=ASN,ResNum=70)     0    4.65041600   -7.28011300    5.78335100 L
 H-H1-0.104800(PDBName=HA,ResName=ASN,ResNum=70)     0    4.31447100   -7.01633700    4.77907600 L
 C-CT--0.204100(PDBName=CB,ResName=ASN,ResNum=70)    0    4.33984800   -8.76618200    6.01436900 L
 H-HC-0.079700(PDBName=HB2,ResName=ASN,ResNum=70)    0    4.78086400   -9.10140100    6.95262500 L
 C-C-0.713000(PDBName=CG,ResName=ASN,ResNum=70)      0    4.82278500   -9.62845300    4.87071100 L
 O-O--0.593100(PDBName=OD1,ResName=ASN,ResNum=70)    0    4.20556400   -9.70095800    3.81766300 L
 N-N--0.919100(PDBName=ND2,ResName=ASN,ResNum=70)    0    5.93086600  -10.29960900    5.05356700 L
 H-H-0.419600(PDBName=HD21,ResName=ASN,ResNum=70)    0    6.31252700  -10.72193100    4.21967200 L
 H-H-0.419600(PDBName=HD22,ResName=ASN,ResNum=70)    0    6.47296800  -10.12563700    5.89095700 L
 C-C-0.597300(PDBName=C,ResName=ASN,ResNum=70)       0    3.83037400   -6.41495700    6.75982800 L
 O-O--0.567900(PDBName=O,ResName=ASN,ResNum=70)      0    2.60622800   -6.40888300    6.65606200 L
 N-N--0.415700(PDBName=N,ResName=CYS,ResNum=71)      0    4.45126400   -5.69494400    7.70245100 L
 H-H-0.271900(PDBName=H,ResName=CYS,ResNum=71)       0    5.46522100   -5.70234200    7.72207200 L
 C-CT-0.021300(PDBName=CA,ResName=CYS,ResNum=71)     0    3.77123000   -5.08260600    8.85820200 L
 H-H1-0.112400(PDBName=HA,ResName=CYS,ResNum=71)     0    3.17142500   -5.85610300    9.33786700 L
 C-CT--0.123100(PDBName=CB,ResName=CYS,ResNum=71)    0    4.83360000   -4.64088100    9.87673200 L
 H-H1-0.111200(PDBName=HB2,ResName=CYS,ResNum=71)    0    5.58557700   -4.01665900    9.39153300 L
 H-H1-0.111200(PDBName=HB3,ResName=CYS,ResNum=71)    0    4.35196600   -4.06138900   10.66781700 L
 S-SH--0.311900(PDBName=SG,ResName=CYS,ResNum=71)    0    5.61125300   -6.10012500   10.62730800 L
 H-HS-0.193300(PDBName=HG,ResName=CYS,ResNum=71)     0    6.28939100   -5.43849800   11.57113400 L
 C-C-0.597300(PDBName=C,ResName=CYS,ResNum=71)       0    2.77881800   -3.93073300    8.56089100 L
 O-O--0.567900(PDBName=O,ResName=CYS,ResNum=71)      0    2.29473400   -3.30739600    9.49975900 L
 N-N--0.415700(PDBName=N,ResName=PHE,ResNum=72)      0    2.44457300   -3.65672800    7.29656700 L
 H-H-0.271900(PDBName=H,ResName=PHE,ResNum=72)       0    2.86990400   -4.23741500    6.59246700 L
 C-CT--0.002400(PDBName=CA,ResName=PHE,ResNum=72)    0    1.37481400   -2.73431000    6.88303400 L
 H-H1-0.097800(PDBName=HA,ResName=PHE,ResNum=72)     0    1.02666700   -2.15669100    7.74121900 L
 C-CT--0.034300(PDBName=CB,ResName=PHE,ResNum=72)    0    1.90988800   -1.73827100    5.83877100 L
 H-HC-0.029500(PDBName=HB2,ResName=PHE,ResNum=72)    0    2.45778600   -2.29171600    5.07479200 L
 H-HC-0.029500(PDBName=HB3,ResName=PHE,ResNum=72)    0    1.04369700   -1.28683500    5.35399200 L
 C-CA-0.011800(PDBName=CG,ResName=PHE,ResNum=72)     0    2.77383700   -0.57125300    6.30154900 L
 C-CA--0.125600(PDBName=CD1,ResName=PHE,ResNum=72)   0    3.20586000   -0.41293400    7.63621600 L
 H-HA-0.133000(PDBName=HD1,ResName=PHE,ResNum=72)    0    2.94523300   -1.12646400    8.39980500 L
 C-CA--0.170400(PDBName=CE1,ResName=PHE,ResNum=72)   0    3.95785400    0.71477000    8.01324600 L
 H-HA-0.143000(PDBName=HE1,ResName=PHE,ResNum=72)    0    4.25999200    0.84137200    9.04268600 L
 C-CA--0.107200(PDBName=CZ,ResName=PHE,ResNum=72)    0    4.28365700    1.69555800    7.06189800 L
 H-HA-0.129700(PDBName=HZ,ResName=PHE,ResNum=72)     0    4.84254700    2.57363600    7.35138400 L
 C-CA--0.170400(PDBName=CE2,ResName=PHE,ResNum=72)   0    3.85110600    1.54766900    5.73473900 L
 H-HA-0.143000(PDBName=HE2,ResName=PHE,ResNum=72)    0    4.06836200    2.31730200    5.01128800 L
 C-CA--0.125600(PDBName=CD2,ResName=PHE,ResNum=72)   0    3.10419400    0.41879700    5.35596100 L
 H-HA-0.133000(PDBName=HD2,ResName=PHE,ResNum=72)    0    2.75749500    0.32633900    4.33596200 L
 C-C-0.597300(PDBName=C,ResName=PHE,ResNum=72)       0    0.11949400   -3.45576800    6.34646300 L
 O-O--0.567900(PDBName=O,ResName=PHE,ResNum=72)      0   -0.94360100   -2.84255100    6.30141800 L
 N-N--0.415700(PDBName=N,ResName=PHE,ResNum=73)      0    0.20242200   -4.73342400    5.94596700 L
 H-H-0.271900(PDBName=H,ResName=PHE,ResNum=73)       0    1.07603300   -5.22308000    6.08345700 L
 C-CT--0.002400(PDBName=CA,ResName=PHE,ResNum=73)    0   -0.96279900   -5.53631600    5.54131000 L
 H-H1-0.097800(PDBName=HA,ResName=PHE,ResNum=73)     0   -1.62156200   -4.95003200    4.89804400 L
 C-CT--0.034300(PDBName=CB,ResName=PHE,ResNum=73)    0   -0.51751900   -6.78802800    4.77381200 L
 H-HC-0.029500(PDBName=HB2,ResName=PHE,ResNum=73)    0    0.15590500   -7.34941200    5.41495500 L
 H-HC-0.029500(PDBName=HB3,ResName=PHE,ResNum=73)    0   -1.39729100   -7.41019500    4.61377700 L
 C-CA-0.011800(PDBName=CG,ResName=PHE,ResNum=73)     0    0.16381400   -6.60760200    3.43437800 L
 C-CA--0.125600(PDBName=CD1,ResName=PHE,ResNum=73)   0   -0.59632200   -6.50485300    2.25585500 L
 H-HA-0.133000(PDBName=HD1,ResName=PHE,ResNum=73)    0   -1.67571300   -6.46843600    2.30393200 L
 C-CA--0.170400(PDBName=CE1,ResName=PHE,ResNum=73)   0    0.04590900   -6.48086300    1.00540300 L
 H-HA-0.143000(PDBName=HE1,ResName=PHE,ResNum=73)    0   -0.54003900   -6.40425400    0.09959600 L
 C-CA--0.107200(PDBName=CZ,ResName=PHE,ResNum=73)    0    1.44526600   -6.58608700    0.92795500 L
 H-HA-0.129700(PDBName=HZ,ResName=PHE,ResNum=73)     0    1.92844300   -6.59136800   -0.03931800 L
 C-CA--0.170400(PDBName=CE2,ResName=PHE,ResNum=73)   0    2.20543300   -6.69707200    2.10437300 L
 H-HA-0.143000(PDBName=HE2,ResName=PHE,ResNum=73)    0    3.28086600   -6.78989500    2.05479900 L
 C-CA--0.125600(PDBName=CD2,ResName=PHE,ResNum=73)   0    1.56474100   -6.68844500    3.35180800 L
 H-HA-0.133000(PDBName=HD2,ResName=PHE,ResNum=73)    0    2.14866800   -6.78096700    4.25002800 L
 C-C-0.597300(PDBName=C,ResName=PHE,ResNum=73)       0   -1.74601600   -6.00814100    6.77889100 L
 O-O--0.567900(PDBName=O,ResName=PHE,ResNum=73)      0   -1.23911200   -6.83968500    7.53710800 L
 N-N--0.415700(PDBName=N,ResName=GLY,ResNum=74)      0   -2.98094100   -5.53524700    6.96189100 L
 H-H-0.271900(PDBName=H,ResName=GLY,ResNum=74)       0   -3.30103900   -4.82849500    6.30288400 L
 C-CT--0.025200(PDBName=CA,ResName=GLY,ResNum=74)    0   -3.87782700   -5.85196200    8.08353500 L
 H-H1-0.069800(PDBName=HA2,ResName=GLY,ResNum=74)    0   -3.61061100   -5.23062700    8.93788600 L
 H-H1-0.069800(PDBName=HA3,ResName=GLY,ResNum=74)    0   -4.89443700   -5.59870100    7.79064300 L
 C-C-0.597300(PDBName=C,ResName=GLY,ResNum=74)       0   -3.86279800   -7.31965900    8.52912800 L
 O-O--0.567900(PDBName=O,ResName=GLY,ResNum=74)      0   -3.42125800   -7.64104800    9.63202700 L
 N-N--0.415700(PDBName=N,ResName=TYR,ResNum=75)      0   -4.30773000   -8.22645900    7.65711700 L
 H-H-0.271900(PDBName=H,ResName=TYR,ResNum=75)       0   -4.74481500   -7.84832300    6.82011400 L
 C-CT--0.001400(PDBName=CA,ResName=TYR,ResNum=75)    0   -4.32712400   -9.68213700    7.87264200 L
 H-H1-0.087600(PDBName=HA,ResName=TYR,ResNum=75)     0   -4.98532000   -9.86508000    8.72233100 L
 C-CT--0.015200(PDBName=CB,ResName=TYR,ResNum=75)    0   -4.94364900  -10.39856100    6.65927000 L
 H-HC-0.029500(PDBName=HB2,ResName=TYR,ResNum=75)    0   -5.24722400  -11.39341100    6.98740400 L
 H-HC-0.029500(PDBName=HB3,ResName=TYR,ResNum=75)    0   -5.85476400   -9.87421600    6.36675800 L
 C-CA--0.001100(PDBName=CG,ResName=TYR,ResNum=75)    0   -4.06056900  -10.55130200    5.42575300 L
 C-CA--0.190600(PDBName=CD1,ResName=TYR,ResNum=75)   0   -3.62366700   -9.41420800    4.72369800 L
 H-HA-0.169900(PDBName=HD1,ResName=TYR,ResNum=75)    0   -3.85478000   -8.42572500    5.08049300 L
 C-CA--0.234100(PDBName=CE1,ResName=TYR,ResNum=75)   0   -2.93273300   -9.54252200    3.50757700 L
 H-HA-0.165600(PDBName=HE1,ResName=TYR,ResNum=75)    0   -2.65337700   -8.66090300    2.94960100 L
 C-C-0.322600(PDBName=CZ,ResName=TYR,ResNum=75)      0   -2.65849300  -10.81752500    2.98419000 L
 O-OH--0.557900(PDBName=OH,ResName=TYR,ResNum=75)    0   -2.04888400  -10.92570500    1.77691700 L
 H-HO-0.399200(PDBName=HH,ResName=TYR,ResNum=75)     0   -2.20909800  -10.11260000    1.26296600 L
 C-CA--0.234100(PDBName=CE2,ResName=TYR,ResNum=75)   0   -3.03003300  -11.96597800    3.71470300 L
 H-HA-0.165600(PDBName=HE2,ResName=TYR,ResNum=75)    0   -2.80349800  -12.93806800    3.30509800 L
 C-CA--0.190600(PDBName=CD2,ResName=TYR,ResNum=75)   0   -3.73454800  -11.83169400    4.93044500 L
 H-HA-0.169900(PDBName=HD2,ResName=TYR,ResNum=75)    0   -4.05376100  -12.71468600    5.46586300 L
 C-C-0.597300(PDBName=C,ResName=TYR,ResNum=75)       0   -2.97611100  -10.32436400    8.23697900 L
 O-O--0.567900(PDBName=O,ResName=TYR,ResNum=75)      0   -2.96795000  -11.37529700    8.87644300 L
 N-N--0.347900(PDBName=N,ResName=LYS,ResNum=76)      0   -1.84457900   -9.73745500    7.81957000 L
 H-H-0.274700(PDBName=H,ResName=LYS,ResNum=76)       0   -1.94577700   -8.84502500    7.35151100 L
 C-CT--0.240000(PDBName=CA,ResName=LYS,ResNum=76)    0   -0.49167100  -10.24293600    8.11482800 L
 H-H1-0.142600(PDBName=HA,ResName=LYS,ResNum=76)     0   -0.53976300  -11.32833200    8.21863900 L
 C-CT--0.009400(PDBName=CB,ResName=LYS,ResNum=76)    0    0.49516700   -9.91395500    6.98331800 L
 H-HC-0.036200(PDBName=HB2,ResName=LYS,ResNum=76)    0    0.66886500   -8.83827800    6.96978800 L
 H-HC-0.036200(PDBName=HB3,ResName=LYS,ResNum=76)    0    1.44450200  -10.39790700    7.21952500 L
 C-CT-0.018700(PDBName=CG,ResName=LYS,ResNum=76)     0    0.04451700  -10.37688700    5.58479600 L
 H-HC-0.010300(PDBName=HG2,ResName=LYS,ResNum=76)    0   -0.19536700  -11.44086100    5.60244500 L
 H-HC-0.010300(PDBName=HG3,ResName=LYS,ResNum=76)    0   -0.83860800   -9.81427900    5.28954500 L
 C-CT--0.047900(PDBName=CD,ResName=LYS,ResNum=76)    0    1.16733700  -10.11908700    4.57197800 L
 H-HC-0.062100(PDBName=HD2,ResName=LYS,ResNum=76)    0    1.48934500   -9.08579200    4.67492300 L
 H-HC-0.062100(PDBName=HD3,ResName=LYS,ResNum=76)    0    2.00793900  -10.77132700    4.81134600 L
 C-CT--0.014300(PDBName=CE,ResName=LYS,ResNum=76)    0    0.76026500  -10.35333300    3.11388800 L
 H-HP-0.113500(PDBName=HE2,ResName=LYS,ResNum=76)    0    0.61336900  -11.42383100    2.94816400 L
 H-HP-0.113500(PDBName=HE3,ResName=LYS,ResNum=76)    0   -0.18875500   -9.84823800    2.91410100 L
 N-N3--0.385400(PDBName=NZ,ResName=LYS,ResNum=76)    0    1.79233200   -9.83062300    2.18859900 L
 H-H-0.340000(PDBName=HZ1,ResName=LYS,ResNum=76)     0    2.73447200  -10.04289300    2.50072700 L
 H-H-0.340000(PDBName=HZ2,ResName=LYS,ResNum=76)     0    1.68012700  -10.20403900    1.23842700 L
 H-H-0.340000(PDBName=HZ3,ResName=LYS,ResNum=76)     0    1.69621800   -8.83085800    2.06528700 L
 C-C-0.734100(PDBName=C,ResName=LYS,ResNum=76)       0    0.04920600   -9.71558800    9.44762200 L
 O-O--0.589400(PDBName=O,ResName=LYS,ResNum=76)      0    0.70188100  -10.46491600   10.16745700 L
 N-N--0.415700(PDBName=N,ResName=VAL,ResNum=77)      0   -0.15766800   -8.42820100    9.74549000 L
 H-H-0.271900(PDBName=H,ResName=VAL,ResNum=77)       0   -0.68104800   -7.88279300    9.06773700 L
 C-CT--0.087500(PDBName=CA,ResName=VAL,ResNum=77)    0    0.30930100   -7.77662700   10.98475500 L
 H-H1-0.096900(PDBName=HA,ResName=VAL,ResNum=77)     0    1.29899200   -8.17817300   11.20301900 L
 C-CT-0.298500(PDBName=CB,ResName=VAL,ResNum=77)     0    0.48030000   -6.25495200   10.78455800 L
 H-HC--0.029700(PDBName=HB,ResName=VAL,ResNum=77)    0    0.99514300   -6.10823600    9.83506600 L
 C-CT--0.319200(PDBName=CG1,ResName=VAL,ResNum=77)   0   -0.82643900   -5.45810400   10.71802800 L
 H-HC-0.079100(PDBName=HG11,ResName=VAL,ResNum=77)   0   -1.33896000   -5.47525800   11.67958800 L
 H-HC-0.079100(PDBName=HG12,ResName=VAL,ResNum=77)   0   -0.60724900   -4.42276000   10.45378900 L
 H-HC-0.079100(PDBName=HG13,ResName=VAL,ResNum=77)   0   -1.47770200   -5.87552500    9.95490300 L
 C-CT--0.319200(PDBName=CG2,ResName=VAL,ResNum=77)   0    1.36976300   -5.65444200   11.87903300 L
 H-HC-0.079100(PDBName=HG21,ResName=VAL,ResNum=77)   0    2.33398300   -6.16164500   11.89331300 L
 H-HC-0.079100(PDBName=HG22,ResName=VAL,ResNum=77)   0    1.53140800   -4.59468800   11.68172100 L
 H-HC-0.079100(PDBName=HG23,ResName=VAL,ResNum=77)   0    0.89354500   -5.76043000   12.85405200 L
 C-C-0.597300(PDBName=C,ResName=VAL,ResNum=77)       0   -0.55799500   -8.11983000   12.20505800 L
 O-O--0.567900(PDBName=O,ResName=VAL,ResNum=77)      0   -0.02881400   -8.28273500   13.30339500 L
 N-N--0.415700(PDBName=N,ResName=NME,ResNum=78)      0   -1.88015800   -8.23591200   12.02753500 L
 H-H-0.271900(PDBName=H,ResName=NME,ResNum=78)       0   -2.24036000   -8.06447500   11.09299200 L
 C-CT--0.149000(PDBName=CH3,ResName=NME,ResNum=78)   0   -2.83734200   -8.56939900   13.07645800 L
 H-H1-0.097600(PDBName=HH31,ResName=NME,ResNum=78)   0   -2.75847000   -7.84519100   13.88879700 L
 H-H1-0.097600(PDBName=HH32,ResName=NME,ResNum=78)   0   -3.84892300   -8.54999500   12.66864000 L
 H-H1-0.097600(PDBName=HH33,ResName=NME,ResNum=78)   0   -2.62052200   -9.56587100   13.46432300 L
 H-HC-0.112300(PDBName=HH31,ResName=ACE,ResNum=79)   0  -14.39019000    0.66454700    0.85343700 L
 C-CT--0.366200(PDBName=CH3,ResName=ACE,ResNum=79)   0  -14.40976900   -0.15591200    0.13779200 L
 H-HC-0.112300(PDBName=HH32,ResName=ACE,ResNum=79)   0  -14.10958600    0.22596100   -0.83867500 L
 H-HC-0.112300(PDBName=HH33,ResName=ACE,ResNum=79)   0  -15.40744600   -0.58454600    0.09239900 L
 C-C-0.597200(PDBName=C,ResName=ACE,ResNum=79)       0  -13.40395000   -1.19569000    0.56995000 L
 O-O--0.567900(PDBName=O,ResName=ACE,ResNum=79)      0  -12.46431400   -0.87480100    1.28127900 L
 N-N--0.415700(PDBName=N,ResName=GLN,ResNum=80)      0  -13.59884800   -2.44512300    0.15105800 L
 H-H-0.271900(PDBName=H,ResName=GLN,ResNum=80)       0  -14.41211200   -2.61470600   -0.41716100 L
 C-CT--0.003100(PDBName=CA,ResName=GLN,ResNum=80)    0  -12.58890700   -3.50673100    0.23572000 L
 H-H1-0.085000(PDBName=HA,ResName=GLN,ResNum=80)     0  -11.62813800   -3.07376600   -0.04841900 L
 C-CT--0.003600(PDBName=CB,ResName=GLN,ResNum=80)    0  -12.47901100   -4.05373900    1.67696900 L
 H-HC-0.017100(PDBName=HB2,ResName=GLN,ResNum=80)    0  -12.57577900   -3.23999500    2.39630100 L
 H-HC-0.017100(PDBName=HB3,ResName=GLN,ResNum=80)    0  -13.29727400   -4.74801800    1.87066500 L
 C-CT--0.064500(PDBName=CG,ResName=GLN,ResNum=80)    0  -11.13832000   -4.76716300    1.93397400 L
 H-HC-0.035200(PDBName=HG2,ResName=GLN,ResNum=80)    0  -11.18970100   -5.26306400    2.90270300 L
 H-HC-0.035200(PDBName=HG3,ResName=GLN,ResNum=80)    0  -10.97508800   -5.52702000    1.16896900 L
 C-C-0.695100(PDBName=CD,ResName=GLN,ResNum=80)      0   -9.95283600   -3.80248500    1.96957400 L
 O-O--0.608600(PDBName=OE1,ResName=GLN,ResNum=80)    0  -10.00729000   -2.72184500    2.53018100 L
 N-N--0.940700(PDBName=NE2,ResName=GLN,ResNum=80)    0   -8.82828300   -4.13669500    1.38627400 L
 H-H-0.425100(PDBName=HE21,ResName=GLN,ResNum=80)    0   -8.09955800   -3.44338500    1.48803500 L
 H-H-0.425100(PDBName=HE22,ResName=GLN,ResNum=80)    0   -8.64781000   -5.03306500    0.95495400 L
 C-C-0.597300(PDBName=C,ResName=GLN,ResNum=80)       0  -12.93871400   -4.62791400   -0.75505000 L
 O-O--0.567900(PDBName=O,ResName=GLN,ResNum=80)      0  -13.90391600   -5.37028000   -0.55967400 L
 N-N--0.415700(PDBName=N,ResName=TRP,ResNum=81)      0  -12.18331300   -4.75271800   -1.84319800 L
 H-H-0.271900(PDBName=H,ResName=TRP,ResNum=81)       0  -11.39057800   -4.12532100   -1.95837000 L
 C-CT--0.027500(PDBName=CA,ResName=TRP,ResNum=81)    0  -12.39084200   -5.79449600   -2.84768300 L
 H-H1-0.112300(PDBName=HA,ResName=TRP,ResNum=81)     0  -13.46234300   -5.90507700   -3.01600100 L
 C-CT--0.005000(PDBName=CB,ResName=TRP,ResNum=81)    0  -11.74235300   -5.37382900   -4.16998000 L
 H-HC-0.033900(PDBName=HB2,ResName=TRP,ResNum=81)    0  -10.67964200   -5.19626100   -4.01004500 L
 H-HC-0.033900(PDBName=HB3,ResName=TRP,ResNum=81)    0  -11.83599700   -6.18947500   -4.88787300 L
 C-C*--0.141500(PDBName=CG,ResName=TRP,ResNum=81)    0  -12.35173100   -4.15282900   -4.77850500 L
 C-CW--0.163800(PDBName=CD1,ResName=TRP,ResNum=81)   0  -11.80725500   -2.91521100   -4.75905700 L
 H-H4-0.206200(PDBName=HD1,ResName=TRP,ResNum=81)    0  -10.85779800   -2.65419100   -4.30609700 L
 N-NA--0.341800(PDBName=NE1,ResName=TRP,ResNum=81)   0  -12.65854000   -2.03534200   -5.39550600 L
 H-H-0.341200(PDBName=HE1,ResName=TRP,ResNum=81)     0  -12.48874100   -1.03439300   -5.53249000 L
 C-CN-0.138000(PDBName=CE2,ResName=TRP,ResNum=81)    0  -13.79601000   -2.65743400   -5.84598900 L
 C-CA--0.260100(PDBName=CZ2,ResName=TRP,ResNum=81)   0  -14.91033300   -2.19610300   -6.55836700 L
 H-HA-0.157200(PDBName=HZ2,ResName=TRP,ResNum=81)    0  -14.97474600   -1.14583700   -6.81467900 L
 C-CA--0.113400(PDBName=CH2,ResName=TRP,ResNum=81)   0  -15.91111200   -3.11037000   -6.92638600 L
 H-HA-0.141700(PDBName=HH2,ResName=TRP,ResNum=81)    0  -16.77450900   -2.76886600   -7.48079800 L
 C-CA--0.197200(PDBName=CZ3,ResName=TRP,ResNum=81)   0  -15.78135400   -4.46723500   -6.57585600 L
 H-HA-0.144700(PDBName=HZ3,ResName=TRP,ResNum=81)    0  -16.55130800   -5.16713200   -6.86817800 L
 C-CA--0.238700(PDBName=CE3,ResName=TRP,ResNum=81)   0  -14.65539100   -4.91693900   -5.85626100 L
 H-HA-0.170000(PDBName=HE3,ResName=TRP,ResNum=81)    0  -14.55779400   -5.96026000   -5.60446900 L
 C-CB-0.124300(PDBName=CD2,ResName=TRP,ResNum=81)    0  -13.63053700   -4.02209300   -5.47357700 L
 C-C-0.597300(PDBName=C,ResName=TRP,ResNum=81)       0  -11.82689500   -7.13579100   -2.37601500 L
 O-O--0.567900(PDBName=O,ResName=TRP,ResNum=81)      0  -10.71261700   -7.20756600   -1.85922700 L
 N-N--0.415700(PDBName=N,ResName=LEU,ResNum=82)      0  -12.56458600   -8.22494600   -2.62097600 L
 H-H-0.271900(PDBName=H,ResName=LEU,ResNum=82)       0  -13.49000600   -8.07148300   -2.98833600 L
 C-CT--0.051800(PDBName=CA,ResName=LEU,ResNum=82)    0  -12.10498700   -9.60151900   -2.37520100 L
 H-H1-0.092200(PDBName=HA,ResName=LEU,ResNum=82)     0  -11.93515400   -9.72587300   -1.30485100 L
 C-CT--0.110200(PDBName=CB,ResName=LEU,ResNum=82)    0  -13.17115700  -10.61393500   -2.83699600 L
 H-HC-0.045700(PDBName=HB2,ResName=LEU,ResNum=82)    0  -13.33978700  -10.47630000   -3.90607600 L
 H-HC-0.045700(PDBName=HB3,ResName=LEU,ResNum=82)    0  -12.77009300  -11.61940900   -2.69591500 L
 C-CT-0.353100(PDBName=CG,ResName=LEU,ResNum=82)     0  -14.52537400  -10.52202600   -2.10940500 L
 H-HC--0.036100(PDBName=HG,ResName=LEU,ResNum=82)    0  -14.94489400   -9.52497700   -2.24476500 L
 C-CT--0.412100(PDBName=CD1,ResName=LEU,ResNum=82)   0  -15.49489300  -11.53588100   -2.71845700 L
 H-HC-0.100000(PDBName=HD11,ResName=LEU,ResNum=82)   0  -15.10895600  -12.54730300   -2.58890000 L
 H-HC-0.100000(PDBName=HD12,ResName=LEU,ResNum=82)   0  -16.46607700  -11.45437300   -2.23046500 L
 H-HC-0.100000(PDBName=HD13,ResName=LEU,ResNum=82)   0  -15.62050700  -11.33191100   -3.78170900 L
 C-CT--0.412100(PDBName=CD2,ResName=LEU,ResNum=82)   0  -14.40938300  -10.81441300   -0.61252900 L
 H-HC-0.100000(PDBName=HD21,ResName=LEU,ResNum=82)   0  -13.81377500  -10.04141100   -0.12730000 L
 H-HC-0.100000(PDBName=HD22,ResName=LEU,ResNum=82)   0  -15.39985800  -10.81057400   -0.15798300 L
 H-HC-0.100000(PDBName=HD23,ResName=LEU,ResNum=82)   0  -13.94133000  -11.78584000   -0.45315800 L
 C-C-0.597300(PDBName=C,ResName=LEU,ResNum=82)       0  -10.75838400   -9.88726100   -3.06023400 L
 O-O--0.567900(PDBName=O,ResName=LEU,ResNum=82)      0   -9.84995000  -10.44173800   -2.44417600 L
 N-N--0.415700(PDBName=N,ResName=PHE,ResNum=83)      0  -10.62559300   -9.46828000   -4.32138600 L
 H-H-0.271900(PDBName=H,ResName=PHE,ResNum=83)       0  -11.41443900   -8.99877100   -4.73416800 L
 C-CT--0.002400(PDBName=CA,ResName=PHE,ResNum=83)    0   -9.45037000   -9.68404300   -5.16621800 L
 H-H1-0.097800(PDBName=HA,ResName=PHE,ResNum=83)     0   -8.63254800  -10.07456400   -4.55900200 L
 C-CT--0.034300(PDBName=CB,ResName=PHE,ResNum=83)    0   -9.78915300  -10.74963800   -6.22875100 L
 H-HC-0.029500(PDBName=HB2,ResName=PHE,ResNum=83)    0  -10.39723300  -10.29144000   -7.01000700 L
 H-HC-0.029500(PDBName=HB3,ResName=PHE,ResNum=83)    0   -8.86424300  -11.09186800   -6.68929700 L
 C-CA-0.011800(PDBName=CG,ResName=PHE,ResNum=83)     0  -10.53122600  -11.96570200   -5.69471300 L
 C-CA--0.125600(PDBName=CD1,ResName=PHE,ResNum=83)   0   -9.92605300  -12.80212700   -4.73745500 L
 H-HA-0.133000(PDBName=HD1,ResName=PHE,ResNum=83)    0   -8.92221000  -12.59431000   -4.39443300 L
 C-CA--0.170400(PDBName=CE1,ResName=PHE,ResNum=83)   0  -10.63502300  -13.89112700   -4.19978700 L
 H-HA-0.143000(PDBName=HE1,ResName=PHE,ResNum=83)    0  -10.16664600  -14.52047900   -3.45633300 L
 C-CA--0.107200(PDBName=CZ,ResName=PHE,ResNum=83)    0  -11.95080000  -14.15198800   -4.62067300 L
 H-HA-0.129700(PDBName=HZ,ResName=PHE,ResNum=83)     0  -12.49402600  -14.98891500   -4.20554800 L
 C-CA--0.170400(PDBName=CE2,ResName=PHE,ResNum=83)   0  -12.55754500  -13.32308000   -5.58050700 L
 H-HA-0.143000(PDBName=HE2,ResName=PHE,ResNum=83)    0  -13.56809000  -13.52285300   -5.90691400 L
 C-CA--0.125600(PDBName=CD2,ResName=PHE,ResNum=83)   0  -11.84915200  -12.23206800   -6.11582300 L
 H-HA-0.133000(PDBName=HD2,ResName=PHE,ResNum=83)    0  -12.32223200  -11.59439500   -6.84902400 L
 C-C-0.597300(PDBName=C,ResName=PHE,ResNum=83)       0   -8.97891600   -8.33888800   -5.74717000 L
 O-O--0.567900(PDBName=O,ResName=PHE,ResNum=83)      0   -9.19622700   -8.03167600   -6.91644400 L
 N-N--0.415700(PDBName=N,ResName=ASP,ResNum=84)      0   -8.38270300   -7.50955400   -4.88912100 L
 H-H-0.271900(PDBName=H,ResName=ASP,ResNum=84)       0   -8.24354700   -7.82733700   -3.93689300 L
 C-CT-0.034100(PDBName=CA,ResName=ASP,ResNum=84)     0   -7.88613700   -6.17361700   -5.22502400 L H-HC 1157   0.0000
 H-H1-0.086400(PDBName=HA,ResName=ASP,ResNum=84)     0   -8.67711200   -5.62382900   -5.72676900 L
 C-CT--0.031600(PDBName=CB,ResName=ASP,ResNum=84)    0   -7.54134000   -5.44422700   -3.92053000 H
 H-HC-0.048800(PDBName=HB2,ResName=ASP,ResNum=84)    0   -8.47633500   -5.22498100   -3.40043600 H
 H-HC-0.048800(PDBName=HB3,ResName=ASP,ResNum=84)    0   -6.92687500   -6.09176000   -3.29679500 H
 C-C-0.646200(PDBName=CG,ResName=ASP,ResNum=84)      0   -6.77202100   -4.16050400   -4.13155600 H
 O-OH--0.555400(PDBName=OD1,ResName=ASP,ResNum=84)   0   -7.43898000   -3.21559100   -4.77502700 H
 O-O--0.637600(PDBName=OD2,ResName=ASP,ResNum=84)    0   -5.61401300   -4.03526900   -3.69140700 H
 C-C-0.597300(PDBName=C,ResName=ASP,ResNum=84)       0   -6.65531200   -6.23928200   -6.14261600 L
 O-O--0.567900(PDBName=O,ResName=ASP,ResNum=84)      0   -5.69880400   -6.94313400   -5.82243400 L
 N-N--0.516300(PDBName=N,ResName=GLU,ResNum=85)      0   -6.64290300   -5.48313500   -7.24331800 L
 H-H-0.293600(PDBName=H,ResName=GLU,ResNum=85)       0   -7.47048300   -4.92107000   -7.43367200 L
 C-CT-0.039700(PDBName=CA,ResName=GLU,ResNum=85)     0   -5.55099400   -5.48506400   -8.23395200 L
 H-H1-0.110500(PDBName=HA,ResName=GLU,ResNum=85)     0   -5.49456500   -6.47822400   -8.67860400 L
 C-CT-0.056000(PDBName=CB,ResName=GLU,ResNum=85)     0   -5.81295800   -4.49139900   -9.37091700 L
 H-HC--0.017300(PDBName=HB2,ResName=GLU,ResNum=85)   0   -5.98349400   -3.49878800   -8.95535300 L
 H-HC--0.017300(PDBName=HB3,ResName=GLU,ResNum=85)   0   -4.92476400   -4.45525600  -10.00387400 L
 C-CT-0.013600(PDBName=CG,ResName=GLU,ResNum=85)     0   -7.00337600   -4.91244300  -10.23830800 L
 H-HC--0.042500(PDBName=HG2,ResName=GLU,ResNum=85)   0   -6.89284100   -5.96850500  -10.49755300 L
 H-HC--0.042500(PDBName=HG3,ResName=GLU,ResNum=85)   0   -7.92024100   -4.80021500   -9.66445900 L
 C-C-0.805400(PDBName=CD,ResName=GLU,ResNum=85)      0   -7.09768600   -4.07873500  -11.52024500 L
 O-O2--0.818800(PDBName=OE1,ResName=GLU,ResNum=85)   0   -6.84938100   -2.84980300  -11.46038900 L
 O-O2--0.818800(PDBName=OE2,ResName=GLU,ResNum=85)   0   -7.40742000   -4.67031500  -12.57821600 L
 C-C-0.536600(PDBName=C,ResName=GLU,ResNum=85)       0   -4.16944200   -5.21675900   -7.62734400 L
 O-O--0.581900(PDBName=O,ResName=GLU,ResNum=85)      0   -3.22307200   -5.94175600   -7.93377100 L
 N-N--0.415700(PDBName=N,ResName=ALA,ResNum=86)      0   -4.03380800   -4.20605500   -6.76450000 L
 H-H-0.271900(PDBName=H,ResName=ALA,ResNum=86)       0   -4.83510500   -3.62188400   -6.57796100 L
 C-CT-0.033700(PDBName=CA,ResName=ALA,ResNum=86)     0   -2.77598900   -3.91411200   -6.08124500 L
 H-H1-0.082300(PDBName=HA,ResName=ALA,ResNum=86)     0   -2.01442100   -3.76720300   -6.84681600 L
 C-CT--0.182500(PDBName=CB,ResName=ALA,ResNum=86)    0   -2.90654400   -2.60194200   -5.30737800 L
 H-HC-0.060300(PDBName=HB1,ResName=ALA,ResNum=86)    0   -3.61796200   -2.69861700   -4.49110200 L
 H-HC-0.060300(PDBName=HB2,ResName=ALA,ResNum=86)    0   -1.92945400   -2.34339500   -4.90591100 L
 H-HC-0.060300(PDBName=HB3,ResName=ALA,ResNum=86)    0   -3.22905500   -1.80247600   -5.97655500 L
 C-C-0.597300(PDBName=C,ResName=ALA,ResNum=86)       0   -2.29594600   -5.09230500   -5.20959600 L
 O-O--0.567900(PDBName=O,ResName=ALA,ResNum=86)      0   -1.18428600   -5.58287700   -5.40605500 L
 N-N--0.415700(PDBName=N,ResName=GLN,ResNum=87)      0   -3.12909100   -5.59749300   -4.28880100 L
 H-H-0.271900(PDBName=H,ResName=GLN,ResNum=87)       0   -4.02068800   -5.12589900   -4.16874000 L
 C-CT--0.003100(PDBName=CA,ResName=GLN,ResNum=87)    0   -2.82924200   -6.80934000   -3.50731800 L
 H-H1-0.085000(PDBName=HA,ResName=GLN,ResNum=87)     0   -1.96495900   -6.57353000   -2.88746900 L
 C-CT--0.003600(PDBName=CB,ResName=GLN,ResNum=87)    0   -3.99583400   -7.14427900   -2.55600600 L
 H-HC-0.017100(PDBName=HB2,ResName=GLN,ResNum=87)    0   -4.11700200   -6.32205600   -1.85115300 L
 H-HC-0.017100(PDBName=HB3,ResName=GLN,ResNum=87)    0   -4.90802500   -7.21281200   -3.14793700 L
 C-CT--0.064500(PDBName=CG,ResName=GLN,ResNum=87)    0   -3.87001000   -8.45820100   -1.75239400 L
 H-HC-0.035200(PDBName=HG2,ResName=GLN,ResNum=87)    0   -4.77020600   -8.56531200   -1.14624900 L
 H-HC-0.035200(PDBName=HG3,ResName=GLN,ResNum=87)    0   -3.84616000   -9.30222600   -2.44150000 L
 C-C-0.695100(PDBName=CD,ResName=GLN,ResNum=87)      0   -2.66043600   -8.56163800   -0.81821900 L
 O-O--0.608600(PDBName=OE1,ResName=GLN,ResNum=87)    0   -2.77586800   -8.64865100    0.39422800 L
 N-N--0.940700(PDBName=NE2,ResName=GLN,ResNum=87)    0   -1.46241400   -8.63330100   -1.34052000 L
 H-H-0.425100(PDBName=HE21,ResName=GLN,ResNum=87)    0   -0.65759800   -8.80514300   -0.73456900 L
 H-H-0.425100(PDBName=HE22,ResName=GLN,ResNum=87)    0   -1.32448200   -8.67546400   -2.34129200 L
 C-C-0.597300(PDBName=C,ResName=GLN,ResNum=87)       0   -2.42614600   -8.00330400   -4.40092800 L
 O-O--0.567900(PDBName=O,ResName=GLN,ResNum=87)      0   -1.40604100   -8.64175600   -4.13247800 L
 N-N--0.415700(PDBName=N,ResName=LEU,ResNum=88)      0   -3.20048900   -8.31385300   -5.44637000 L
 H-H-0.271900(PDBName=H,ResName=LEU,ResNum=88)       0   -4.02084800   -7.73453800   -5.60331100 L
 C-CT--0.051800(PDBName=CA,ResName=LEU,ResNum=88)    0   -2.87433700   -9.34768500   -6.44008300 L
 H-H1-0.092200(PDBName=HA,ResName=LEU,ResNum=88)     0   -2.83513800  -10.31430300   -5.93858700 L
 C-CT--0.110200(PDBName=CB,ResName=LEU,ResNum=88)    0   -3.95711600   -9.38915400   -7.53641000 L
 H-HC-0.045700(PDBName=HB2,ResName=LEU,ResNum=88)    0   -4.09809600   -8.37803800   -7.91589400 L
 H-HC-0.045700(PDBName=HB3,ResName=LEU,ResNum=88)    0   -3.58871700   -9.99481800   -8.36589500 L
 C-CT-0.353100(PDBName=CG,ResName=LEU,ResNum=88)     0   -5.32447900   -9.94842300   -7.10331700 L
 H-HC--0.036100(PDBName=HG,ResName=LEU,ResNum=88)    0   -5.65941200   -9.46902900   -6.18561200 L
 C-CT--0.412100(PDBName=CD1,ResName=LEU,ResNum=88)   0   -6.34480200   -9.66787700   -8.20788400 L
 H-HC-0.100000(PDBName=HD11,ResName=LEU,ResNum=88)   0   -6.01341400  -10.10408200   -9.15005300 L
 H-HC-0.100000(PDBName=HD12,ResName=LEU,ResNum=88)   0   -7.31422000  -10.07920700   -7.94234700 L
 H-HC-0.100000(PDBName=HD13,ResName=LEU,ResNum=88)   0   -6.46096100   -8.59138100   -8.33261200 L
 C-CT--0.412100(PDBName=CD2,ResName=LEU,ResNum=88)   0   -5.27988800  -11.46028800   -6.86880600 L
 H-HC-0.100000(PDBName=HD21,ResName=LEU,ResNum=88)   0   -4.60095200  -11.68819300   -6.04843400 L
 H-HC-0.100000(PDBName=HD22,ResName=LEU,ResNum=88)   0   -6.27401400  -11.81949400   -6.60571400 L
 H-HC-0.100000(PDBName=HD23,ResName=LEU,ResNum=88)   0   -4.93915400  -11.96814600   -7.77103400 L
 C-C-0.597300(PDBName=C,ResName=LEU,ResNum=88)       0   -1.48478600   -9.13082400   -7.06435900 L
 O-O--0.567900(PDBName=O,ResName=LEU,ResNum=88)      0   -0.68727200  -10.06227700   -7.12229300 L
 N-N--0.415700(PDBName=N,ResName=THR,ResNum=89)      0   -1.20534300   -7.91120700   -7.52758300 L
 H-H-0.271900(PDBName=H,ResName=THR,ResNum=89)       0   -1.94062900   -7.21836700   -7.43731900 L
 C-CT--0.038900(PDBName=CA,ResName=THR,ResNum=89)    0    0.05722600   -7.49081200   -8.15832300 L
 H-H1-0.100700(PDBName=HA,ResName=THR,ResNum=89)     0    0.19937300   -8.07872200   -9.06427200 L
 C-CT-0.365400(PDBName=CB,ResName=THR,ResNum=89)     0   -0.00838800   -6.00871600   -8.56910400 L
 H-H1-0.004300(PDBName=HB,ResName=THR,ResNum=89)     0   -0.23146500   -5.39307000   -7.70032600 L
 C-CT--0.243800(PDBName=CG2,ResName=THR,ResNum=89)   0    1.27314300   -5.48667900   -9.21624000 L
 H-HC-0.064200(PDBName=HG21,ResName=THR,ResNum=89)   0    1.55132100   -6.13341500  -10.04731900 L
 H-HC-0.064200(PDBName=HG22,ResName=THR,ResNum=89)   0    1.10686900   -4.47325300   -9.58254000 L
 H-HC-0.064200(PDBName=HG23,ResName=THR,ResNum=89)   0    2.07661300   -5.46056300   -8.48051900 L
 O-OH--0.676100(PDBName=OG1,ResName=THR,ResNum=89)   0   -1.02723200   -5.83522100   -9.52312200 L
 H-HO-0.410200(PDBName=HG1,ResName=THR,ResNum=89)    0   -1.87553200   -5.86061400   -9.04585100 L
 C-C-0.597300(PDBName=C,ResName=THR,ResNum=89)       0    1.27795600   -7.74097000   -7.27182600 L
 O-O--0.567900(PDBName=O,ResName=THR,ResNum=89)      0    2.29610100   -8.22056700   -7.76832800 L
 N-N--0.415700(PDBName=N,ResName=VAL,ResNum=90)      0    1.21183800   -7.37484600   -5.98633600 L
 H-H-0.271900(PDBName=H,ResName=VAL,ResNum=90)       0    0.34836600   -6.94761000   -5.66615600 L
 C-CT--0.087500(PDBName=CA,ResName=VAL,ResNum=90)    0    2.37117700   -7.43518400   -5.07827600 L
 H-H1-0.096900(PDBName=HA,ResName=VAL,ResNum=90)     0    3.25113400   -7.17453500   -5.66855100 L
 C-CT-0.298500(PDBName=CB,ResName=VAL,ResNum=90)     0    2.30248900   -6.37569400   -3.95681200 L
 H-HC--0.029700(PDBName=HB,ResName=VAL,ResNum=90)    0    3.24761900   -6.38864600   -3.41813600 L
 C-CT--0.319200(PDBName=CG1,ResName=VAL,ResNum=90)   0    2.15998500   -4.97489000   -4.55774800 L
 H-HC-0.079100(PDBName=HG11,ResName=VAL,ResNum=90)   0    1.19047400   -4.85381900   -5.03308900 L
 H-HC-0.079100(PDBName=HG12,ResName=VAL,ResNum=90)   0    2.25178900   -4.22673900   -3.77278000 L
 H-HC-0.079100(PDBName=HG13,ResName=VAL,ResNum=90)   0    2.93996800   -4.81043200   -5.30052300 L
 C-CT--0.319200(PDBName=CG2,ResName=VAL,ResNum=90)   0    1.17863300   -6.57744500   -2.93462000 L
 H-HC-0.079100(PDBName=HG21,ResName=VAL,ResNum=90)   0    1.33567500   -7.49450700   -2.36930300 L
 H-HC-0.079100(PDBName=HG22,ResName=VAL,ResNum=90)   0    1.17080400   -5.74580100   -2.23227700 L
 H-HC-0.079100(PDBName=HG23,ResName=VAL,ResNum=90)   0    0.21964000   -6.61829700   -3.44260100 L
 C-C-0.597300(PDBName=C,ResName=VAL,ResNum=90)       0    2.65575800   -8.84784700   -4.55022800 L
 O-O--0.567900(PDBName=O,ResName=VAL,ResNum=90)      0    3.79207600   -9.30393000   -4.63264400 L
 N-N--0.516300(PDBName=N,ResName=ASP,ResNum=91)      0    1.67290400   -9.55317400   -3.98152000 L
 H-H-0.293600(PDBName=H,ResName=ASP,ResNum=91)       0    0.74264200   -9.15206300   -3.98243200 L
 C-CT-0.038100(PDBName=CA,ResName=ASP,ResNum=91)     0    1.89343400  -10.88602300   -3.38514100 L
 H-H1-0.088000(PDBName=HA,ResName=ASP,ResNum=91)     0    2.90485200  -10.92513200   -2.97717100 L
 C-CT--0.030300(PDBName=CB,ResName=ASP,ResNum=91)    0    0.92817100  -11.12424300   -2.21302400 L
 H-HC--0.012200(PDBName=HB2,ResName=ASP,ResNum=91)   0   -0.05380600  -10.71433200   -2.45167800 L
 H-HC--0.012200(PDBName=HB3,ResName=ASP,ResNum=91)   0    0.80480900  -12.19800500   -2.06261500 L
 C-C-0.799400(PDBName=CG,ResName=ASP,ResNum=91)      0    1.45937900  -10.53612000   -0.90256400 L
 O-O2--0.801400(PDBName=OD1,ResName=ASP,ResNum=91)   0    2.34646400  -11.14260600   -0.26075400 L
 O-O2--0.801400(PDBName=OD2,ResName=ASP,ResNum=91)   0    0.96927900   -9.48524400   -0.43986200 L
 C-C-0.536600(PDBName=C,ResName=ASP,ResNum=91)       0    1.82295000  -12.04403400   -4.40057200 L
 O-O--0.581900(PDBName=O,ResName=ASP,ResNum=91)      0    2.36986100  -13.11641100   -4.13634200 L
 N-N--0.415700(PDBName=N,ResName=NME,ResNum=92)      0    1.16102500  -11.85395400   -5.54949700 L
 H-H-0.271900(PDBName=H,ResName=NME,ResNum=92)       0    0.75025700  -10.94217000   -5.71705600 L
 C-CT--0.149000(PDBName=CH3,ResName=NME,ResNum=92)   0    1.04258600  -12.84897800   -6.60964800 L
 H-H1-0.097600(PDBName=HH31,ResName=NME,ResNum=92)   0    0.54886400  -13.74063200   -6.22216100 L
 H-H1-0.097600(PDBName=HH32,ResName=NME,ResNum=92)   0    0.45969200  -12.43640800   -7.43462000 L
 H-H1-0.097600(PDBName=HH33,ResName=NME,ResNum=92)   0    2.03728000  -13.11641100   -6.96861400 L
 H-HC-0.112300(PDBName=HH31,ResName=ACE,ResNum=93)   0  -10.54361400   -8.34766700  -11.14943800 L
 C-CT--0.366200(PDBName=CH3,ResName=ACE,ResNum=93)   0  -10.02448100   -7.66389400  -10.48163600 L
 H-HC-0.112300(PDBName=HH32,ResName=ACE,ResNum=93)   0   -9.05809700   -7.40325700  -10.91193000 L
 H-HC-0.112300(PDBName=HH33,ResName=ACE,ResNum=93)   0   -9.88898700   -8.12546100   -9.50570900 L
 C-C-0.597200(PDBName=C,ResName=ACE,ResNum=93)       0  -10.84136200   -6.40073700  -10.34300400 L
 O-O--0.567900(PDBName=O,ResName=ACE,ResNum=93)      0  -11.78877900   -6.20041800  -11.09311600 L
 N-N--0.415700(PDBName=N,ResName=SER,ResNum=94)      0  -10.48208900   -5.57639300   -9.36230300 L
 H-H-0.271900(PDBName=H,ResName=SER,ResNum=94)       0   -9.70778100   -5.87066100   -8.78361000 L
 C-CT--0.024900(PDBName=CA,ResName=SER,ResNum=94)    0  -10.89732300   -4.17431100   -9.18888900 L
 H-H1-0.084300(PDBName=HA,ResName=SER,ResNum=94)     0  -10.79155300   -3.65205800  -10.14072700 L
 C-CT-0.211700(PDBName=CB,ResName=SER,ResNum=94)     0  -12.36147400   -4.10675600   -8.74672100 L
 H-H1-0.035200(PDBName=HB2,ResName=SER,ResNum=94)    0  -12.97897800   -4.72398100   -9.39929800 L
 H-H1-0.035200(PDBName=HB3,ResName=SER,ResNum=94)    0  -12.43944800   -4.48498300   -7.72963600 L
 O-OH--0.654600(PDBName=OG,ResName=SER,ResNum=94)    0  -12.82982300   -2.77591200   -8.81635500 L
 H-HO-0.427500(PDBName=HG,ResName=SER,ResNum=94)     0  -13.52661700   -2.65549100   -8.15812400 L
 C-C-0.597300(PDBName=C,ResName=SER,ResNum=94)       0   -9.99453800   -3.48893500   -8.14517000 L
 O-O--0.567900(PDBName=O,ResName=SER,ResNum=94)      0   -9.23470900   -4.17160300   -7.45267000 L
 N-N--0.415700(PDBName=N,ResName=HIE,ResNum=95)      0  -10.04820200   -2.16169500   -8.01137000 L
 H-H-0.271900(PDBName=H,ResName=HIE,ResNum=95)       0  -10.72413000   -1.65649000   -8.57375200 L
 C-CT--0.058100(PDBName=CA,ResName=HIE,ResNum=95)    0   -9.29399400   -1.38153600   -7.01752600 L H-HC 1295   0.0000
 H-H1-0.136000(PDBName=HA,ResName=HIE,ResNum=95)     0   -9.25905800   -1.93799700   -6.08316900 L
 C-CT--0.007400(PDBName=CB,ResName=HIE,ResNum=95)    0   -7.86018600   -1.17319600   -7.52659400 H
 H-HC-0.036700(PDBName=HB2,ResName=HIE,ResNum=95)    0   -7.43591900   -2.16135400   -7.72440300 H
 H-HC-0.036700(PDBName=HB3,ResName=HIE,ResNum=95)    0   -7.91292000   -0.63760500   -8.47947800 H
 C-CC-0.186800(PDBName=CG,ResName=HIE,ResNum=95)     0   -6.96118800   -0.43411500   -6.59735800 H
 N-NB--0.543200(PDBName=ND1,ResName=HIE,ResNum=95)   0   -6.53982700   -0.96476600   -5.37852100 H
 C-CR-0.163500(PDBName=CE1,ResName=HIE,ResNum=95)    0   -5.74787000   -0.05140700   -4.80685900 H
 H-H5-0.143500(PDBName=HE1,ResName=HIE,ResNum=95)    0   -5.25730500   -0.11162800   -3.85201400 H
 N-NA--0.279500(PDBName=NE2,ResName=HIE,ResNum=95)   0   -5.63399100    1.03075900   -5.60861100 H
 C-CW--0.220700(PDBName=CD2,ResName=HIE,ResNum=95)   0   -6.39372600    0.80731100   -6.74028600 H
 H-H4-0.186200(PDBName=HD2,ResName=HIE,ResNum=95)    0   -6.49449000    1.54591500   -7.51875000 H
 C-C-0.597300(PDBName=C,ResName=HIE,ResNum=95)       0   -9.97840000   -0.03460400   -6.74167000 L
 O-O--0.567900(PDBName=O,ResName=HIE,ResNum=95)      0  -10.45892600    0.59656300   -7.67807300 L
 N-N--0.516300(PDBName=N,ResName=GLU,ResNum=96)      0  -10.01812200    0.37959200   -5.46849300 L
 H-H-0.293600(PDBName=H,ResName=GLU,ResNum=96)       0   -9.51562000   -0.15993800   -4.78228300 L
 C-CT-0.039700(PDBName=CA,ResName=GLU,ResNum=96)     0  -10.78152500    1.52720000   -4.93317200 L
 H-H1-0.110500(PDBName=HA,ResName=GLU,ResNum=96)     0  -10.71818200    1.45978200   -3.84840300 L
 C-CT-0.056000(PDBName=CB,ResName=GLU,ResNum=96)     0  -10.11814800    2.87114300   -5.30949600 L
 H-HC--0.017300(PDBName=HB2,ResName=GLU,ResNum=96)   0   -9.92168600    2.91144200   -6.38119900 L
 H-HC--0.017300(PDBName=HB3,ResName=GLU,ResNum=96)   0  -10.81502200    3.67313700   -5.07302900 L
 C-CT-0.013600(PDBName=CG,ResName=GLU,ResNum=96)     0   -8.81195300    3.12308900   -4.53396900 L
 H-HC--0.042500(PDBName=HG2,ResName=GLU,ResNum=96)   0   -8.97352800    2.90228200   -3.47633900 L
 H-HC--0.042500(PDBName=HG3,ResName=GLU,ResNum=96)   0   -8.04543100    2.43862200   -4.90062700 L
 C-C-0.805400(PDBName=CD,ResName=GLU,ResNum=96)      0   -8.32422700    4.57714000   -4.65436900 L
 O-O2--0.818800(PDBName=OE1,ResName=GLU,ResNum=96)   0   -9.14802100    5.51060500   -4.50203600 L
 O-O2--0.818800(PDBName=OE2,ResName=GLU,ResNum=96)   0   -7.10178700    4.79979500   -4.82672600 L
 C-C-0.536600(PDBName=C,ResName=GLU,ResNum=96)       0  -12.30566200    1.50895100   -5.21669700 L
 O-O--0.581900(PDBName=O,ResName=GLU,ResNum=96)      0  -12.83171900    0.67322900   -5.95617200 L
 N-N--0.415700(PDBName=N,ResName=NME,ResNum=97)      0  -13.05517200    2.39797400   -4.55933900 L
 H-H-0.271900(PDBName=H,ResName=NME,ResNum=97)       0  -12.55456800    2.95812100   -3.86803200 L
 C-CT--0.149000(PDBName=CH3,ResName=NME,ResNum=97)   0  -14.50091800    2.54174100   -4.67507000 L
 H-H1-0.097600(PDBName=HH31,ResName=NME,ResNum=97)   0  -14.76545900    2.70536800   -5.72056800 L
 H-H1-0.097600(PDBName=HH32,ResName=NME,ResNum=97)   0  -14.98495100    1.63256800   -4.31763700 L
 H-H1-0.097600(PDBName=HH33,ResName=NME,ResNum=97)   0  -14.82878500    3.39267800   -4.07700500 L
 C-CT-0.498953(PDBName=C03,ResName=RW8,ResNum=98)    0   -3.15448800    2.63648300   -3.82521800 H
 C-CT-0.043149(PDBName=C05,ResName=RW8,ResNum=98)    0   -2.15848200    1.57078900   -4.29283900 H
 C-CT--0.104010(PDBName=C06,ResName=RW8,ResNum=98)   0   -1.92376600    0.30621300   -3.47955200 H
 C-C-0.433054(PDBName=C07,ResName=RW8,ResNum=98)     0   -1.27240300    0.46668500   -2.12717300 H
 C-CT-0.018614(PDBName=C10,ResName=RW8,ResNum=98)    0   -0.84159400   -2.02245100   -2.25208700 H
 C-CT--0.058541(PDBName=C11,ResName=RW8,ResNum=98)   0   -0.36554800   -3.04331000   -1.18961000 H
 C-CB-0.039386(PDBName=C12,ResName=RW8,ResNum=98)    0   -0.02669700   -2.18839200    0.00837700 H
 C-CA--0.214436(PDBName=C13,ResName=RW8,ResNum=98)   0    0.46963800   -2.57296700    1.24324900 H
 C-CA--0.175149(PDBName=C14,ResName=RW8,ResNum=98)   0    0.74668200   -1.59054600    2.20006300 H
 C-CA--0.203842(PDBName=C15,ResName=RW8,ResNum=98)   0    0.51627400   -0.24557600    1.91149000 H
 C-CA--0.123431(PDBName=C16,ResName=RW8,ResNum=98)   0   -0.00191300    0.15575000    0.67564800 H
 C-CB-0.062273(PDBName=C17,ResName=RW8,ResNum=98)    0   -0.26525000   -0.83535100   -0.26909900 H
 N-N--0.079053(PDBName=N09,ResName=RW8,ResNum=98)    0   -0.78508800   -0.69912900   -1.57906200 H
 O-O--0.661054(PDBName=O04,ResName=RW8,ResNum=98)    0   -2.65459600    3.73795800   -3.25926100 H
 O-O--0.540867(PDBName=O08,ResName=RW8,ResNum=98)    0   -1.20367800    1.55530800   -1.52520400 H
 O-OW--0.834000(PDBName=O,ResName=WAT,ResNum=99)     0    5.09891300   -3.27329000   -4.77735900 L
 H-HW-0.417000(PDBName=H1,ResName=WAT,ResNum=99)     0    5.21261900   -4.17147100   -5.13276500 L
 H-HW-0.417000(PDBName=H2,ResName=WAT,ResNum=99)     0    5.15595000   -2.70948600   -5.56881500 L
 O-OW--0.834000(PDBName=O,ResName=WAT,ResNum=100)    0   -7.12920900   -2.64822200  -14.27056200 L
 H-HW-0.417000(PDBName=H1,ResName=WAT,ResNum=100)    0   -6.94152200   -2.19528300  -13.43947500 L
 H-HW-0.417000(PDBName=H2,ResName=WAT,ResNum=100)    0   -7.30974600   -3.54485200  -13.92301300 L
 O-OW--0.834000(PDBName=O,ResName=WAT,ResNum=101)    0   -9.74603400   -3.22178000   -2.00849000 L
 H-HW-0.417000(PDBName=H1,ResName=WAT,ResNum=101)    0   -9.79890300   -2.25041800   -2.10279000 L
 H-HW-0.417000(PDBName=H2,ResName=WAT,ResNum=101)    0   -8.83344400   -3.35864200   -1.70031400 L
 O-OH--0.686692(PDBName=O,ResName=WAT,ResNum=102)    0   -3.90416800    2.96876300   -5.08666400 H
 H-HO-0.398528(PDBName=H1,ResName=WAT,ResNum=102)    0   -4.07540300    3.93424600   -5.22898800 H
 H-H-0.333900(PDBName=H2,ResName=WAT,ResNum=102)     0   -5.03734400    1.87176200   -5.41819800 H
 O-OW--0.834000(PDBName=O,ResName=WAT,ResNum=103)    0    3.13351700    8.38606800   -3.60158000 L
 H-HW-0.417000(PDBName=H1,ResName=WAT,ResNum=103)    0    2.97251900    7.45854000   -3.84328700 L
 H-HW-0.417000(PDBName=H2,ResName=WAT,ResNum=103)    0    2.33004800    8.60821400   -3.11372500 L
 O-OW--0.834000(PDBName=O,ResName=WAT,ResNum=104)    0   -7.13950300   -3.56894500   -1.19284700 L
 H-HW-0.417000(PDBName=H1,ResName=WAT,ResNum=104)    0   -6.95958700   -2.99475900   -0.42122800 L
 H-HW-0.417000(PDBName=H2,ResName=WAT,ResNum=104)    0   -6.38590800   -3.38337300   -1.77303300 L
 O-OW--0.834000(PDBName=O,ResName=WAT,ResNum=105)    0   -3.42644800   -3.11587400    5.38436800 L
 H-HW-0.417000(PDBName=H1,ResName=WAT,ResNum=105)    0   -3.74840600   -2.32560300    4.91974300 L
 H-HW-0.417000(PDBName=H2,ResName=WAT,ResNum=105)    0   -2.54800600   -2.84168800    5.70814600 L
 O-OW--0.834000(PDBName=O,ResName=WAT,ResNum=106)    0   -5.82358900   -6.91357900    5.53226700 L
 H-HW-0.417000(PDBName=H1,ResName=WAT,ResNum=106)    0   -5.22399400   -6.79338200    4.77399200 L
 H-HW-0.417000(PDBName=H2,ResName=WAT,ResNum=106)    0   -6.55079900   -6.31350600    5.30891000 L
 O-OW--0.834000(PDBName=O,ResName=WAT,ResNum=107)    0   -5.14874500    8.11191000   -6.30002800 L
 H-HW-0.417000(PDBName=H1,ResName=WAT,ResNum=107)    0   -4.74344900    9.00611800   -6.25605500 L
 H-HW-0.417000(PDBName=H2,ResName=WAT,ResNum=107)    0   -5.77443100    8.12735000   -5.56026300 L
 O-OW--0.834000(PDBName=O,ResName=WAT,ResNum=108)    0   -7.44615300   -6.14071300   -0.25518500 L
 H-HW-0.417000(PDBName=H1,ResName=WAT,ResNum=108)    0   -7.39089400   -5.29574400   -0.73921200 L
 H-HW-0.417000(PDBName=H2,ResName=WAT,ResNum=108)    0   -7.63946200   -6.79708800   -0.94748100 L
 O-OW--0.834000(PDBName=O,ResName=WAT,ResNum=109)    0   -9.53036200   -0.49377100    3.92869800 L
 H-HW-0.417000(PDBName=H1,ResName=WAT,ResNum=109)    0   -9.86505700   -1.24958000    3.40916400 L
 H-HW-0.417000(PDBName=H2,ResName=WAT,ResNum=109)    0  -10.27678100    0.13049200    3.91529300 L
 O-OW--0.834000(PDBName=O,ResName=WAT,ResNum=110)    0    5.60426700    5.80984800   -7.88488300 L
 H-HW-0.417000(PDBName=H1,ResName=WAT,ResNum=110)    0    5.96571900    5.01214100   -7.46629800 L
 H-HW-0.417000(PDBName=H2,ResName=WAT,ResNum=110)    0    6.18440700    5.92211900   -8.64973500 L
 O-OW--0.834000(PDBName=O,ResName=WAT,ResNum=111)    0   -7.06100000    7.39220300   -4.22261600 L
 H-HW-0.417000(PDBName=H1,ResName=WAT,ResNum=111)    0   -6.87732300    6.44404000   -4.39720500 L
 H-HW-0.417000(PDBName=H2,ResName=WAT,ResNum=111)    0   -8.02406400    7.38054400   -4.29316100 L
 O-OW--0.834000(PDBName=O,ResName=WAT,ResNum=112)    0   -8.25687500   -8.14593300   -1.98753000 L
 H-HW-0.417000(PDBName=H1,ResName=WAT,ResNum=112)    0   -9.13894700   -7.74023100   -1.85253900 L
 H-HW-0.417000(PDBName=H2,ResName=WAT,ResNum=112)    0   -8.45439700   -9.09058600   -1.90531800 L
 O-OW--0.834000(PDBName=O,ResName=WAT,ResNum=113)    0   -3.77964100   -0.11669700   -8.34902200 L
 H-HW-0.417000(PDBName=H1,ResName=WAT,ResNum=113)    0   -4.40428500    0.15168000   -7.66692700 L
 H-HW-0.417000(PDBName=H2,ResName=WAT,ResNum=113)    0   -4.36446900   -0.46461100   -9.05234500 L
 O-OW--0.834000(PDBName=O,ResName=WAT,ResNum=114)    0  -11.46944700    5.75524600   -3.28613600 L
 H-HW-0.417000(PDBName=H1,ResName=WAT,ResNum=114)    0  -11.56003100    4.82904100   -2.96804400 L
 H-HW-0.417000(PDBName=H2,ResName=WAT,ResNum=114)    0  -10.65091200    5.70945300   -3.83413700 L
 O-OW--0.834000(PDBName=O,ResName=WAT,ResNum=115)    0    4.78314300  -12.02009200   -0.17627400 L
 H-HW-0.417000(PDBName=H1,ResName=WAT,ResNum=115)    0    4.79279900  -12.47428800   -1.01930900 L
 H-HW-0.417000(PDBName=H2,ResName=WAT,ResNum=115)    0    3.85812800  -11.68011900   -0.13420200 L
 O-OW--0.834000(PDBName=O,ResName=WAT,ResNum=116)    0   -5.66644000   -0.92156700  -10.17401900 L
 H-HW-0.417000(PDBName=H1,ResName=WAT,ResNum=116)    0   -6.18313600   -0.22225800  -10.57689000 L
 H-HW-0.417000(PDBName=H2,ResName=WAT,ResNum=116)    0   -6.03366300   -1.72264800  -10.62324200 L
 O-OW--0.834000(PDBName=O,ResName=WAT,ResNum=117)    0   -4.89792900    5.33835800   -6.10654800 L
 H-HW-0.417000(PDBName=H1,ResName=WAT,ResNum=117)    0   -4.98260500    6.29630100   -6.27084900 L
 H-HW-0.417000(PDBName=H2,ResName=WAT,ResNum=117)    0   -5.76064000    5.11303200   -5.68398400 L
 H-HC-0.009230(PDBName=1H05,ResName=RW8,ResNum=98)   0   -1.21943800    2.10790200   -4.43363400 H
 H-HC-0.009230(PDBName=2H05,ResName=RW8,ResNum=98)   0   -2.50542900    1.23813100   -5.27304600 H
 H-HC-0.022619(PDBName=1H06,ResName=RW8,ResNum=98)   0   -1.28537300   -0.34033000   -4.09183900 H
 H-HC-0.022619(PDBName=2H06,ResName=RW8,ResNum=98)   0   -2.87072400   -0.22801600   -3.34736700 H
 H-H1-0.021779(PDBName=1H10,ResName=RW8,ResNum=98)   0   -0.18621400   -2.02276900   -3.12856400 H
 H-H1-0.021779(PDBName=2H10,ResName=RW8,ResNum=98)   0   -1.85881000   -2.23518100   -2.58401400 H
 H-HC-0.044830(PDBName=1H11,ResName=RW8,ResNum=98)   0    0.51038500   -3.59469300   -1.54226400 H
 H-HC-0.044830(PDBName=2H11,ResName=RW8,ResNum=98)   0   -1.14624100   -3.77422300   -0.96287100 H
 H-HA-0.136829(PDBName=H13,ResName=RW8,ResNum=98)    0    0.64445300   -3.62249700    1.45885700 H
 H-HA-0.129667(PDBName=H14,ResName=RW8,ResNum=98)    0    1.13821400   -1.88558700    3.16190900 H
 H-HA-0.140784(PDBName=H15,ResName=RW8,ResNum=98)    0    0.72798900    0.51544800    2.65155200 H
 H-HA-0.139610(PDBName=H16,ResName=RW8,ResNum=98)    0   -0.19778700    1.19185200    0.44692800 H
 H-HO-0.474700(PDBName=HD1,ResName=HIE,ResNum=95)    0   -6.96954100   -2.23448200   -4.96596700 H
 H-HC-0.079700(PDBName=2HB,ResName=ASN,ResNum=70)    0    3.26499900   -8.89955100    6.09680300 L

 1 2 1.0
 2 3 1.0 4 1.0 5 1.0
 3
 4
 5 6 2.0 7 1.5
 6
 7 8 1.0 9 1.0
 8
 9 10 1.0 11 1.0 25 1.0
 10
 11 12 1.0 13 1.0 14 1.0
 12
 13
 14 15 1.5 23 1.5
 15 16 1.0 17 1.5
 16
 17 18 1.0 19 1.5
 18
 19 20 1.0 21 1.5
 20
 21 22 1.0 23 1.5
 22
 23 24 1.0
 24
 25 26 2.0 27 1.5
 26
 27 28 1.0 29 1.0
 28
 29 30 1.0 31 1.0 44 1.0
 30
 31 32 1.0 33 1.0 34 1.0
 32
 33
 34 35 1.0 36 1.0 40 1.0
 35
 36 37 1.0 38 1.0 39 1.0
 37
 38
 39
 40 41 1.0 42 1.0 43 1.0
 41
 42
 43
 44 45 2.0 46 1.5
 45
 46 47 1.0 48 1.0
 47
 48 49 1.0 50 1.0 59 1.0
 49
 50 51 1.0 52 1.0 53 1.0
 51
 52
 53 54 1.0 55 1.0 56 1.0
 54
 55
 56 57 2.0 58 2.0
 57
 58
 59 60 2.0 61 1.5
 60
 61 62 1.0 63 1.0
 62
 63 64 1.0 65 1.0 66 1.0
 64
 65
 66 67 2.0 68 1.5
 67
 68 69 1.0 70 1.0
 69
 70 71 1.0 72 1.0 73 1.0
 71
 72
 73 74 2.0 75 1.5
 74
 75 76 1.0 77 1.0
 76
 77 78 1.0 79 1.0 97 1.0
 78
 79 80 1.0 81 1.0 82 1.0
 80
 81
 82 83 2.0 96 1.0
 83 84 1.0 85 1.0
 84
 85 86 1.0 87 1.5
 86
 87 88 1.5 96 1.5
 88 89 1.0 90 1.5
 89
 90 91 1.0 92 1.5
 91
 92 93 1.0 94 1.5
 93
 94 95 1.0 96 1.5
 95
 96
 97 98 2.0 99 1.5
 98
 99 100 1.0 101 1.0
 100
 101 102 1.0 103 1.0 118 1.0
 102
 103 104 1.0 105 1.0 106 1.0
 104
 105
 106 107 1.5 116 1.5
 107 108 1.0 109 1.5
 108
 109 110 1.0 111 1.5
 110
 111 112 1.0 114 1.5
 112 113 1.0
 113
 114 115 1.0 116 1.5
 115
 116 117 1.0
 117
 118 119 2.0 120 1.5
 119
 120 121 1.0 122 1.0
 121
 122 123 1.0 124 1.0 125 1.0
 123
 124
 125
 126 127 1.0
 127 128 1.0 129 1.0 130 1.0
 128
 129
 130 131 2.0 132 1.5
 131
 132 133 1.0 134 1.0
 133
 134 135 1.0 136 1.0 154 1.0
 135
 136 137 1.0 138 1.0 139 1.0
 137
 138
 139 140 1.0 141 1.0 142 1.0
 140
 141
 142 143 1.0 144 1.0 145 1.0
 143
 144
 145 146 1.0 147 2.0
 146
 147 148 2.0 151 2.0
 148 149 1.0 150 1.0
 149
 150
 151 152 1.0 153 1.0
 152
 153
 154 155 2.0 156 1.5
 155
 156 157 1.0 158 1.0
 157
 158 159 1.0 160 1.0 175 1.0
 159
 160 161 1.0 162 1.0 163 1.0
 161
 162
 163 164 1.5 173 1.5
 164 165 1.0 166 1.5
 165
 166 167 1.0 168 1.5
 167
 168 169 1.0 171 1.5
 169 170 1.0
 170
 171 172 1.0 173 1.5
 172
 173 174 1.0
 174
 175 176 2.0 177 1.5
 176
 177 178 1.0 179 1.0
 178
 179 180 1.0 181 1.0 187 1.0
 180
 181 182 1.0 183 1.0 184 1.0
 182
 183
 184 185 2.0 186 2.0
 185
 186
 187 188 2.0 189 1.5
 188
 189 190 1.0 191 1.0
 190
 191 192 1.0 193 1.0 201 1.0
 192
 193 194 1.0 195 1.0 199 1.0
 194
 195 196 1.0 197 1.0 198 1.0
 196
 197
 198
 199 200 1.0
 200
 201 202 2.0 203 1.5
 202
 203 204 1.0 205 1.0
 204
 205 206 1.0 207 1.0 208 1.0
 206
 207
 208
 209 210 1.0
 210 211 1.0 212 1.0 213 1.0
 211
 212
 213 214 2.0 215 1.5
 214
 215 216 1.0 217 1.0
 216
 217 218 1.0 219 1.0 234 1.0
 218
 219 220 1.0 221 1.0 222 1.0
 220
 221
 222 223 1.5 232 1.5
 223 224 1.0 225 1.5
 224
 225 226 1.0 227 1.5
 226
 227 228 1.0 230 1.5
 228 229 1.0
 229
 230 231 1.0 232 1.5
 231
 232 233 1.0
 233
 234 235 2.0 236 1.5
 235
 236 237 1.0 238 1.0
 237
 238 239 1.0 240 1.0 245 1.0
 239
 240 241 1.0 242 1.0 243 1.0
 241
 242
 243 244 1.0
 244
 245 246 2.0 247 1.5
 246
 247 248 1.0 249 1.0
 248
 249 250 1.0 251 1.0 256 1.0
 250
 251 252 1.0 253 1.0 254 1.0
 252
 253
 254 255 1.0
 255
 256 257 2.0 258 1.5
 257
 258 259 1.0 260 1.0
 259
 260 261 1.0 262 1.0 267 1.0
 261
 262 263 1.0 264 1.0 265 1.0
 263
 264
 265 266 1.0
 266
 267 268 2.0 269 1.5
 268
 269 270 1.0 271 1.0
 270
 271 272 1.0 273 1.0 279 1.0
 272
 273 274 1.0 275 1.0 276 1.0
 274
 275
 276 277 2.0 278 2.0
 277
 278
 279 280 2.0 281 1.5
 280
 281 282 1.0 283 1.0
 282
 283 284 1.0 285 1.0 295 1.0
 284
 285 286 1.0 287 1.0 291 1.0
 286
 287 288 1.0 289 1.0 290 1.0
 288
 289
 290
 291 292 1.0 293 1.0 294 1.0
 292
 293
 294
 295 296 2.0 297 1.5
 296
 297 298 1.0 299 1.0
 298
 299 300 1.0 301 1.0 319 1.0
 300
 301 302 1.0 303 1.0 304 1.0
 302
 303
 304 305 2.0 318 1.0
 305 306 1.0 307 1.0
 306
 307 308 1.0 309 1.5
 308
 309 310 1.5 318 1.5
 310 311 1.0 312 1.5
 311
 312 313 1.0 314 1.5
 313
 314 315 1.0 316 1.5
 315
 316 317 1.0 318 1.5
 317
 318
 319 320 2.0 321 1.5
 320
 321 322 1.0 323 1.0
 322
 323 324 1.0 325 1.0 326 1.0
 324
 325
 326
 327 328 1.0
 328 329 1.0 330 1.0 331 1.0
 329
 330
 331 332 2.0 333 1.5
 332
 333 334 1.0 335 1.0
 334
 335 336 1.0 337 1.0 341 1.0
 336
 337 338 1.0 339 1.0 340 1.0
 338
 339
 340
 341 342 2.0 343 1.5
 342
 343 344 1.0 345 1.0
 344
 345 346 1.0 347 1.0 348 1.0
 346
 347
 348 349 2.0 350 1.5
 349
 350 351 1.0 352 1.0
 351
 352 353 1.0 354 1.0 359 1.0
 353
 354 355 1.0 356 1.0 357 1.0
 355
 356
 357 358 1.0
 358
 359 360 2.0 361 1.5
 360
 361 362 1.0 363 1.0
 362
 363 364 1.0 365 1.0 369 1.0
 364
 365 366 1.0 367 1.0 368 1.0
 366
 367
 368 1328 1.0
 369 370 2.0 371 1.5
 370
 371 372 1.0 373 1.0
 372
 373 374 1.0 375 1.0 379 1.0
 374
 375 376 1.0 377 1.0 378 1.0
 376
 377
 378
 379 380 2.0 381 1.5
 380
 381 382 1.0 383 1.0
 382
 383 384 1.0 385 1.0 386 1.0
 384
 385
 386 387 2.0 388 1.5
 387
 388 389 1.0 390 1.0
 389
 390 391 1.0 392 1.0 393 1.0
 391
 392
 393 394 2.0 395 1.5
 394
 395 396 1.0 397 1.0
 396
 397 398 1.0 399 1.0 407 1.0
 398
 399 400 1.0 401 1.0 405 1.0
 400
 401 402 1.0 403 1.0 404 1.0
 402
 403
 404
 405 406 1.0
 406
 407 408 2.0 409 1.5
 408
 409 410 1.0 411 1.0
 410
 411 412 1.0 413 1.0 414 1.0
 412
 413
 414 415 2.0 416 1.5
 415
 416 417 1.0 418 1.0
 417
 418 419 1.0 420 1.0 430 1.0
 419
 420 421 1.0 422 1.0 426 1.0
 421
 422 423 1.0 424 1.0 425 1.0
 423
 424
 425
 426 427 1.0 428 1.0 429 1.0
 427
 428
 429
 430 431 2.0 432 1.5
 431
 432 433 1.0 434 1.0
 433
 434 435 1.0 436 1.0 449 1.0
 435
 436 437 1.0 438 1.0 439 1.0
 437
 438
 439 440 1.0 441 1.0 445 1.0
 440
 441 442 1.0 443 1.0 444 1.0
 442
 443
 444
 445 446 1.0 447 1.0 448 1.0
 446
 447
 448
 449 450 2.0 451 1.5
 450
 451 452 1.0 453 1.0
 452
 453 454 1.0 455 1.0 468 1.0
 454
 455 456 1.0 457 1.0 458 1.0
 456
 457
 458 459 1.0 460 1.0 464 1.0
 459
 460 461 1.0 462 1.0 463 1.0
 461
 462
 463
 464 465 1.0 466 1.0 467 1.0
 465
 466
 467
 468 469 2.0 470 1.5
 469
 470 471 1.0 472 1.0
 471
 472 473 1.0 474 1.0 475 1.0
 473
 474
 475
 476 477 1.0
 477 478 1.0 479 1.0 480 1.0
 478
 479
 480 481 2.0 482 1.5
 481
 482 483 1.0 484 1.0
 483
 484 485 1.0 486 1.0 499 1.0
 485
 486 487 1.0 488 1.0 489 1.0
 487
 488
 489 490 1.0 491 1.0 495 1.0
 490
 491 492 1.0 493 1.0 494 1.0
 492
 493
 494
 495 496 1.0 497 1.0 498 1.0
 496
 497
 498
 499 500 2.0 501 1.5
 500
 501 502 1.0 503 1.0
 502
 503 504 1.0 505 1.0 509 1.0
 504
 505 506 1.0 507 1.0 508 1.0
 506
 507
 508
 509 510 2.0 511 1.5
 510
 511 512 1.0 513 1.0
 512
 513 514 1.0 515 1.0 521 1.0
 514
 515 516 1.0 517 1.0 518 1.0
 516
 517
 518 519 2.0 520 2.0
 519
 520
 521 522 2.0 523 1.5
 522
 523 524 1.0 525 1.0
 524
 525 526 1.0 527 1.0 532 1.0
 526
 527 528 1.0 529 1.0 530 1.0
 528
 529
 530 531 1.0
 531
 532 533 2.0 534 1.5
 533
 534 535 1.0 536 1.0
 535
 536 537 1.0 538 1.0 539 1.0
 537
 538
 539 540 2.0 541 1.5
 540
 541 542 1.0 543 1.0
 542
 543 544 1.0 545 1.0 563 1.0
 544
 545 546 1.0 547 1.0 548 1.0
 546
 547
 548 549 2.0 562 1.0
 549 550 1.0 551 1.5
 550
 551 552 1.0 553 1.5
 552
 553 554 1.5 562 1.5
 554 555 1.0 556 1.5
 555
 556 557 1.0 558 1.5
 557
 558 559 1.0 560 1.5
 559
 560 561 1.0 562 1.5
 561
 562
 563 564 2.0 565 1.5
 564
 565 566 1.0 567 1.0
 566
 567 568 1.0 569 1.0 583 1.0
 568
 569 570 1.0 571 1.0 572 1.0
 570
 571
 572 573 1.5 581 1.5
 573 574 1.0 575 1.5
 574
 575 576 1.0 577 1.5
 576
 577 578 1.0 579 1.5
 578
 579 580 1.0 581 1.5
 580
 581 582 1.0
 582
 583 584 2.0 585 1.5
 584
 585 586 1.0 587 1.0
 586
 587 588 1.0 589 1.0 590 1.0
 588
 589
 590
 591 592 1.0
 592 593 1.0 594 1.0 595 1.0
 593
 594
 595 596 2.0 597 1.5
 596
 597 598 1.0 599 1.0
 598
 599 600 1.0 601 1.0 609 1.0
 600
 601 602 1.0 603 1.0 607 1.0
 602
 603 604 1.0 605 1.0 606 1.0
 604
 605
 606
 607 608 1.0
 608
 609 610 2.0 611 1.5
 610
 611 612 1.0 613 1.0
 612
 613 614 1.0 615 1.0 628 1.0
 614
 615 616 1.0 617 1.0 621 1.0
 616
 617 618 1.0 619 1.0 620 1.0
 618
 619
 620
 621 622 1.0 623 1.0 624 1.0
 622
 623
 624 625 1.0 626 1.0 627 1.0
 625
 626
 627
 628 629 2.0 630 1.5
 629
 630 631 1.0 632 1.0
 631
 632 633 1.0 634 1.0 642 1.0
 633
 634 635 1.0 636 1.0 640 1.0
 635
 636 637 1.0 638 1.0 639 1.0
 637
 638
 639
 640 641 1.0
 641
 642 643 2.0 644 1.5
 643
 644 645 1.0 646 1.0
 645
 646 647 1.0 648 1.0 653 1.0
 647
 648 649 1.0 650 1.0 651 1.0
 649
 650
 651 652 1.0
 652
 653 654 2.0 655 1.5
 654
 655 656 1.0 657 1.0
 656
 657 658 1.0 659 1.0 663 1.0
 658
 659 660 1.0 661 1.0 662 1.0
 660
 661
 662
 663 664 2.0 665 1.5
 664
 665 666 1.0 675 1.0
 666 667 1.0 668 1.0 669 1.0
 667
 668
 669 670 1.0 671 1.0 672 1.0
 670
 671
 672 673 1.0 674 1.0 675 1.0
 673
 674
 675 676 1.0 677 1.0
 676
 677 678 2.0 679 1.5
 678
 679 680 1.0 681 1.0
 680
 681 682 1.0 683 1.0 691 1.0
 682
 683 684 1.0 685 1.0 689 1.0
 684
 685 686 1.0 687 1.0 688 1.0
 686
 687
 688
 689 690 1.0
 690
 691 692 2.0 693 1.5
 692
 693 694 1.0 695 1.0
 694
 695 696 1.0 697 1.0 706 1.0
 696
 697 698 1.0 699 1.0 700 1.0
 698
 699
 700 701 1.0 702 1.0 703 1.0
 701
 702
 703 704 2.0 705 2.0
 704
 705
 706 707 2.0 708 1.5
 707
 708 709 1.0 710 1.0
 709
 710 711 1.0 712 1.0 716 1.0
 711
 712 713 1.0 714 1.0 715 1.0
 713
 714
 715
 716 717 2.0 718 1.5
 717
 718 719 1.0 720 1.0
 719
 720 721 1.0 722 1.0 735 1.0
 721
 722 723 1.0 724 1.0 728 1.0
 723
 724 725 1.0 726 1.0 727 1.0
 725
 726
 727
 728 729 1.0 730 1.0 731 1.0
 729
 730
 731 732 1.0 733 1.0 734 1.0
 732
 733
 734
 735 736 2.0 737 1.5
 736
 737 738 1.0 739 1.0
 738
 739 740 1.0 741 1.0 759 1.0
 740
 741 742 1.0 743 1.0 744 1.0
 742
 743
 744 745 1.0 746 1.0 747 1.0
 745
 746
 747 748 1.0 749 1.0 750 1.0
 748
 749
 750 751 1.0 752 2.0
 751
 752 753 2.0 756 2.0
 753 754 1.0 755 1.0
 754
 755
 756 757 1.0 758 1.0
 757
 758
 759 760 2.0 761 1.5
 760
 761 762 1.0 763 1.0
 762
 763 764 1.0 765 1.0 783 1.0
 764
 765 766 1.0 767 1.0 768 1.0
 766
 767
 768 769 1.0 770 1.0 771 1.0
 769
 770
 771 772 1.0 773 1.0 774 1.0
 772
 773
 774 775 1.0 776 2.0
 775
 776 777 2.0 780 2.0
 777 778 1.0 779 1.0
 778
 779
 780 781 1.0 782 1.0
 781
 782
 783 784 2.0 785 1.5
 784
 785 786 1.0 787 1.0
 786
 787 788 1.0 789 1.0 790 1.0
 788
 789
 790 791 2.0 792 1.5
 791
 792 793 1.0 794 1.0
 793
 794 795 1.0 796 1.0 809 1.0
 795
 796 797 1.0 798 1.0 802 1.0
 797
 798 799 1.0 800 1.0 801 1.0
 799
 800
 801
 802 803 1.0 804 1.0 805 1.0
 803
 804
 805 806 1.0 807 1.0 808 1.0
 806
 807
 808
 809 810 2.0 811 1.5
 810
 811 812 1.0 813 1.0
 812
 813 814 1.0 815 1.0 833 1.0
 814
 815 816 1.0 817 1.0 818 1.0
 816
 817
 818 819 1.0 820 1.0 821 1.0
 819
 820
 821 822 1.0 823 1.0 824 1.0
 822
 823
 824 825 1.0 826 2.0
 825
 826 827 2.0 830 2.0
 827 828 1.0 829 1.0
 828
 829
 830 831 1.0 832 1.0
 831
 832
 833 834 2.0 835 1.5
 834
 835 836 1.0 837 1.0
 836
 837 838 1.0 839 1.0 854 1.0
 838
 839 840 1.0 841 1.0 842 1.0
 840
 841
 842 843 1.5 852 1.5
 843 844 1.0 845 1.5
 844
 845 846 1.0 847 1.5
 846
 847 848 1.0 850 1.5
 848 849 1.0
 849
 850 851 1.0 852 1.5
 851
 852 853 1.0
 853
 854 855 2.0 856 1.5
 855
 856 857 1.0 858 1.0
 857
 858 859 1.0 860 1.0 878 1.0
 859
 860 861 1.0 862 1.0 863 1.0
 861
 862
 863 864 2.0 877 1.0
 864 865 1.0 866 1.5
 865
 866 867 1.0 868 1.5
 867
 868 869 1.5 877 1.5
 869 870 1.0 871 1.5
 870
 871 872 1.0 873 1.5
 872
 873 874 1.0 875 1.5
 874
 875 876 1.0 877 1.5
 876
 877
 878 879 2.0 880 1.5
 879
 880 881 1.0 882 1.0
 881
 882 883 1.0 884 1.0 885 1.0
 883
 884
 885
 886 887 1.0
 887 888 1.0 889 1.0 890 1.0
 888
 889
 890 891 2.0 892 1.5
 891
 892 893 1.0 894 1.0
 893
 894 895 1.0 896 1.0 905 1.0
 895
 896 897 1.0 898 1.0 899 1.0
 897
 898
 899 900 1.0 901 1.0 902 1.0
 900
 901
 902 903 2.0 904 2.0
 903
 904
 905 906 2.0 907 1.5
 906
 907 908 1.0 909 1.0
 908
 909 910 1.0 911 1.0 929 1.0
 910
 911 912 1.0 913 1.0 914 1.0
 912
 913
 914 915 2.0 928 1.0
 915 916 1.0 917 1.5
 916
 917 918 1.0 919 1.5
 918
 919 920 1.5 928 1.5
 920 921 1.0 922 1.5
 921
 922 923 1.0 924 1.5
 923
 924 925 1.0 926 1.5
 925
 926 927 1.0 928 1.5
 927
 928
 929 930 2.0 931 1.5
 930
 931 932 1.0 933 1.0
 932
 933 934 1.0 935 1.0 942 1.0
 934
 935 936 1.0 937 1.0 1413 1.0
 936
 937 938 2.0 939 2.0
 938
 939 940 1.0 941 1.0
 940
 941
 942 943 2.0 944 1.5
 943
 944 945 1.0 946 1.0
 945
 946 947 1.0 948 1.0 953 1.0
 947
 948 949 1.0 950 1.0 951 1.0
 949
 950
 951 952 1.0
 952
 953 954 2.0 955 1.5
 954
 955 956 1.0 957 1.0
 956
 957 958 1.0 959 1.0 973 1.0
 958
 959 960 1.0 961 1.0 962 1.0
 960
 961
 962 963 1.5 971 1.5
 963 964 1.0 965 1.5
 964
 965 966 1.0 967 1.5
 966
 967 968 1.0 969 1.5
 968
 969 970 1.0 971 1.5
 970
 971 972 1.0
 972
 973 974 2.0 975 1.5
 974
 975 976 1.0 977 1.0
 976
 977 978 1.0 979 1.0 993 1.0
 978
 979 980 1.0 981 1.0 982 1.0
 980
 981
 982 983 1.5 991 1.5
 983 984 1.0 985 1.5
 984
 985 986 1.0 987 1.5
 986
 987 988 1.0 989 1.5
 988
 989 990 1.0 991 1.5
 990
 991 992 1.0
 992
 993 994 2.0 995 1.5
 994
 995 996 1.0 997 1.0
 996
 997 998 1.0 999 1.0 1000 1.0
 998
 999
 1000 1001 2.0 1002 1.5
 1001
 1002 1003 1.0 1004 1.0
 1003
 1004 1005 1.0 1006 1.0 1021 1.0
 1005
 1006 1007 1.0 1008 1.0 1009 1.0
 1007
 1008
 1009 1010 1.5 1019 1.5
 1010 1011 1.0 1012 1.5
 1011
 1012 1013 1.0 1014 1.5
 1013
 1014 1015 1.0 1017 1.5
 1015 1016 1.0
 1016
 1017 1018 1.0 1019 1.5
 1018
 1019 1020 1.0
 1020
 1021 1022 2.0 1023 1.5
 1022
 1023 1024 1.0 1025 1.0
 1024
 1025 1026 1.0 1027 1.0 1043 1.0
 1026
 1027 1028 1.0 1029 1.0 1030 1.0
 1028
 1029
 1030 1031 1.0 1032 1.0 1033 1.0
 1031
 1032
 1033 1034 1.0 1035 1.0 1036 1.0
 1034
 1035
 1036 1037 1.0 1038 1.0 1039 1.0
 1037
 1038
 1039 1040 1.0 1041 1.0 1042 1.0
 1040
 1041
 1042
 1043 1044 2.0 1045 1.5
 1044
 1045 1046 1.0 1047 1.0
 1046
 1047 1048 1.0 1049 1.0 1059 1.0
 1048
 1049 1050 1.0 1051 1.0 1055 1.0
 1050
 1051 1052 1.0 1053 1.0 1054 1.0
 1052
 1053
 1054
 1055 1056 1.0 1057 1.0 1058 1.0
 1056
 1057
 1058
 1059 1060 2.0 1061 1.5
 1060
 1061 1062 1.0 1063 1.0
 1062
 1063 1064 1.0 1065 1.0 1066 1.0
 1064
 1065
 1066
 1067 1068 1.0
 1068 1069 1.0 1070 1.0 1071 1.0
 1069
 1070
 1071 1072 2.0 1073 1.5
 1072
 1073 1074 1.0 1075 1.0
 1074
 1075 1076 1.0 1077 1.0 1088 1.0
 1076
 1077 1078 1.0 1079 1.0 1080 1.0
 1078
 1079
 1080 1081 1.0 1082 1.0 1083 1.0
 1081
 1082
 1083 1084 2.0 1085 2.0
 1084
 1085 1086 1.0 1087 1.0
 1086
 1087
 1088 1089 2.0 1090 1.5
 1089
 1090 1091 1.0 1092 1.0
 1091
 1092 1093 1.0 1094 1.0 1112 1.0
 1093
 1094 1095 1.0 1096 1.0 1097 1.0
 1095
 1096
 1097 1098 2.0 1111 1.0
 1098 1099 1.0 1100 1.5
 1099
 1100 1101 1.0 1102 1.5
 1101
 1102 1103 1.5 1111 1.5
 1103 1104 1.0 1105 1.5
 1104
 1105 1106 1.0 1107 1.5
 1106
 1107 1108 1.0 1109 1.5
 1108
 1109 1110 1.0 1111 1.5
 1110
 1111
 1112 1113 2.0 1114 1.5
 1113
 1114 1115 1.0 1116 1.0
 1115
 1116 1117 1.0 1118 1.0 1131 1.0
 1117
 1118 1119 1.0 1120 1.0 1121 1.0
 1119
 1120
 1121 1122 1.0 1123 1.0 1127 1.0
 1122
 1123 1124 1.0 1125 1.0 1126 1.0
 1124
 1125
 1126
 1127 1128 1.0 1129 1.0 1130 1.0
 1128
 1129
 1130
 1131 1132 2.0 1133 1.5
 1132
 1133 1134 1.0 1135 1.0
 1134
 1135 1136 1.0 1137 1.0 1151 1.0
 1136
 1137 1138 1.0 1139 1.0 1140 1.0
 1138
 1139
 1140 1141 1.5 1149 1.5
 1141 1142 1.0 1143 1.5
 1142
 1143 1144 1.0 1145 1.5
 1144
 1145 1146 1.0 1147 1.5
 1146
 1147 1148 1.0 1149 1.5
 1148
 1149 1150 1.0
 1150
 1151 1152 2.0 1153 1.5
 1152
 1153 1154 1.0 1155 1.0
 1154
 1155 1156 1.0 1157 1.0 1163 1.0
 1156
 1157 1158 1.0 1159 1.0 1160 1.0
 1158
 1159
 1160 1161 1.5 1162 2.0
 1161
 1162
 1163 1164 2.0 1165 1.5
 1164
 1165 1166 1.0 1167 1.0
 1166
 1167 1168 1.0 1169 1.0 1178 1.0
 1168
 1169 1170 1.0 1171 1.0 1172 1.0
 1170
 1171
 1172 1173 1.0 1174 1.0 1175 1.0
 1173
 1174
 1175 1176 2.0 1177 2.0
 1176
 1177
 1178 1179 2.0 1180 1.5
 1179
 1180 1181 1.0 1182 1.0
 1181
 1182 1183 1.0 1184 1.0 1188 1.0
 1183
 1184 1185 1.0 1186 1.0 1187 1.0
 1185
 1186
 1187
 1188 1189 2.0 1190 1.5
 1189
 1190 1191 1.0 1192 1.0
 1191
 1192 1193 1.0 1194 1.0 1205 1.0
 1193
 1194 1195 1.0 1196 1.0 1197 1.0
 1195
 1196
 1197 1198 1.0 1199 1.0 1200 1.0
 1198
 1199
 1200 1201 2.0 1202 2.0
 1201
 1202 1203 1.0 1204 1.0
 1203
 1204
 1205 1206 2.0 1207 1.5
 1206
 1207 1208 1.0 1209 1.0
 1208
 1209 1210 1.0 1211 1.0 1224 1.0
 1210
 1211 1212 1.0 1213 1.0 1214 1.0
 1212
 1213
 1214 1215 1.0 1216 1.0 1220 1.0
 1215
 1216 1217 1.0 1218 1.0 1219 1.0
 1217
 1218
 1219
 1220 1221 1.0 1222 1.0 1223 1.0
 1221
 1222
 1223
 1224 1225 2.0 1226 1.5
 1225
 1226 1227 1.0 1228 1.0
 1227
 1228 1229 1.0 1230 1.0 1238 1.0
 1229
 1230 1231 1.0 1232 1.0 1236 1.0
 1231
 1232 1233 1.0 1234 1.0 1235 1.0
 1233
 1234
 1235
 1236 1237 1.0
 1237
 1238 1239 2.0 1240 1.5
 1239
 1240 1241 1.0 1242 1.0
 1241
 1242 1243 1.0 1244 1.0 1254 1.0
 1243
 1244 1245 1.0 1246 1.0 1250 1.0
 1245
 1246 1247 1.0 1248 1.0 1249 1.0
 1247
 1248
 1249
 1250 1251 1.0 1252 1.0 1253 1.0
 1251
 1252
 1253
 1254 1255 2.0 1256 1.5
 1255
 1256 1257 1.0 1258 1.0
 1257
 1258 1259 1.0 1260 1.0 1266 1.0
 1259
 1260 1261 1.0 1262 1.0 1263 1.0
 1261
 1262
 1263 1264 2.0 1265 2.0
 1264
 1265
 1266 1267 2.0 1268 1.5
 1267
 1268 1269 1.0 1270 1.0
 1269
 1270 1271 1.0 1272 1.0 1273 1.0
 1271
 1272
 1273
 1274 1275 1.0
 1275 1276 1.0 1277 1.0 1278 1.0
 1276
 1277
 1278 1279 2.0 1280 1.5
 1279
 1280 1281 1.0 1282 1.0
 1281
 1282 1283 1.0 1284 1.0 1289 1.0
 1283
 1284 1285 1.0 1286 1.0 1287 1.0
 1285
 1286
 1287 1288 1.0
 1288
 1289 1290 2.0 1291 1.5
 1290
 1291 1292 1.0 1293 1.0
 1292
 1293 1294 1.0 1295 1.0 1305 1.0
 1294
 1295 1296 1.0 1297 1.0 1298 1.0
 1296
 1297
 1298 1299 1.0 1303 2.0
 1299 1300 1.5
 1300 1301 1.0 1302 1.5
 1301
 1302 1303 1.5 1354 1.0
 1303 1304 1.0
 1304
 1305 1306 2.0 1307 1.5
 1306
 1307 1308 1.0 1309 1.0
 1308
 1309 1310 1.0 1311 1.0 1320 1.0
 1310
 1311 1312 1.0 1313 1.0 1314 1.0
 1312
 1313
 1314 1315 1.0 1316 1.0 1317 1.0
 1315
 1316
 1317 1318 2.0 1319 2.0
 1318
 1319
 1320 1321 2.0 1322 1.5
 1321
 1322 1323 1.0 1324 1.0
 1323
 1324 1325 1.0 1326 1.0 1327 1.0
 1325
 1326
 1327
 1328 1329 1.0 1341 1.5 1352 1.0
 1329 1330 1.0 1400 1.0 1401 1.0
 1330 1331 1.0 1402 1.0 1403 1.0
 1331 1340 1.5 1342 2.0
 1332 1333 1.0 1340 1.0 1404 1.0 1405 1.0
 1333 1334 1.0 1406 1.0 1407 1.0
 1334 1335 2.0 1339 1.5
 1335 1336 1.5 1408 1.0
 1336 1337 1.5 1409 1.0
 1337 1338 1.5 1410 1.0
 1338 1339 1.5 1411 1.0
 1339 1340 1.0
 1340
 1341
 1342
 1343 1344 1.0 1345 1.0
 1344
 1345
 1346 1347 1.0 1348 1.0
 1347
 1348
 1349 1350 1.0 1351 1.0
 1350
 1351
 1352 1353 1.0
 1353
 1354
 1355 1356 1.0 1357 1.0
 1356
 1357
 1358 1359 1.0 1360 1.0
 1359
 1360
 1361 1362 1.0 1363 1.0
 1362
 1363
 1364 1365 1.0 1366 1.0
 1365
 1366
 1367 1368 1.0 1369 1.0
 1368
 1369
 1370 1371 1.0 1372 1.0
 1371
 1372
 1373 1374 1.0 1375 1.0
 1374
 1375
 1376 1377 1.0 1378 1.0
 1377
 1378
 1379 1380 1.0 1381 1.0
 1380
 1381
 1382 1383 1.0 1384 1.0
 1383
 1384
 1385 1386 1.0 1387 1.0
 1386
 1387
 1388 1389 1.0 1390 1.0
 1389
 1390
 1391 1392 1.0 1393 1.0
 1392
 1393
 1394 1395 1.0 1396 1.0
 1395
 1396
 1397 1398 1.0 1399 1.0
 1398
 1399
 1400
 1401
 1402
 1403
 1404
 1405
 1406
 1407
 1408
 1409
 1410
 1411
 1412
 1413


HrmStr1	CT	O	449.90   1.317
HrmStr1	CT	CB	321.00   1.516
HrmStr1	CB	N	384.20   1.412
HrmBnd1	OS	CT	OS	72.700     108.290
HrmBnd1	OS	CT	OH	72.600     109.380
HrmBnd1	OS	CT	O	74.400     122.300
HrmBnd1	O	CT	OH	74.400     122.300
HrmBnd1	CT	CT	O	68.500     113.010
HrmBnd1	C	N	CB	63.800     123.710
HrmBnd1	CT	CT	CB	63.100     112.070
HrmBnd1	CT	N	CB	63.000     119.830
HrmBnd1	CT	CB	CA	63.500     120.770
HrmBnd1	CT	CB	CB	63.500     120.770
HrmBnd1	CB	CT	HC	46.800     110.470
HrmBnd1	CB	CB	N	67.900     120.190
HrmBnd1	CA	CB	N	67.900     120.190
HrmBnd1	HC	CT	H1	35.000     109.500
