# Supplementary material for: Computational Analysis of the Inhibition Mechanism of NOTUM by the ONIOM Method
Source: ACS Omega. 2022 Apr 7;7(15):13333–42. doi: 10.1021/acsomega.2c01044 (PMC9026088; doi:10.1021/acsomega.2c01044)
Supplement: Supplementary file 2 — ao2c01044_si_002.zip [file ao2c01044_si_002.zip › i-IC-2.gjf]

%mem=10GB
%nprocshared=16
# opt=maxcycle=6000 freq oniom(m062x/6-31g:amber=hardfirst)
geom=connectivity scf=maxcycle=5000

Title Card Required

-4 1 -1 1 -1 1
 C-CT--0.366200(PDBName=CH3,ResName=ACE,ResNum=122_A)  0    4.89252100    8.04202200   11.43190500 L
 C-C-0.597200(PDBName=C,ResName=ACE,ResNum=122_A)    0    3.95990200    7.62467200   10.31936300 L
 O-O--0.567900(PDBName=O,ResName=ACE,ResNum=122_A)   0    2.83969100    7.20671400   10.58778700 L
 N-N--0.415700(PDBName=N,ResName=PHE,ResNum=123_A)   0    4.43653300    7.72938200    9.08212600 L
 C-CT--0.002400(PDBName=CA,ResName=PHE,ResNum=123_A)  0    3.72796800    7.34202500    7.86074300 L
 C-C-0.597300(PDBName=C,ResName=PHE,ResNum=123_A)    0    4.66796800    6.57650800    6.91616600 L
 O-O--0.567900(PDBName=O,ResName=PHE,ResNum=123_A)   0    5.81565100    6.98688700    6.73428600 L
 C-CT--0.034300(PDBName=CB,ResName=PHE,ResNum=123_A)  0    3.14974100    8.59001800    7.17516900 L
 C-CA-0.011800(PDBName=CG,ResName=PHE,ResNum=123_A)  0    2.58449500    8.31209700    5.79315700 L
 C-CA--0.125600(PDBName=CD1,ResName=PHE,ResNum=123_A)  0    1.29039900    7.77590200    5.64287100 L
 C-CA--0.125600(PDBName=CD2,ResName=PHE,ResNum=123_A)  0    3.38625400    8.52942700    4.65514300 L
 C-CA--0.170400(PDBName=CE1,ResName=PHE,ResNum=123_A)  0    0.81191100    7.44422100    4.36174900 L
 C-CA--0.170400(PDBName=CE2,ResName=PHE,ResNum=123_A)  0    2.90514800    8.20006400    3.37700100 L
 C-CA--0.107200(PDBName=CZ,ResName=PHE,ResNum=123_A)  0    1.62483400    7.64137100    3.23366500 L
 N-N--0.415700(PDBName=N,ResName=LEU,ResNum=124_A)   0    4.17778300    5.49419500    6.30608400 L
 C-CT--0.051800(PDBName=CA,ResName=LEU,ResNum=124_A)  0    4.86473200    4.73045000    5.26267200 L
 C-C-0.597300(PDBName=C,ResName=LEU,ResNum=124_A)    0    4.25345300    5.00659700    3.87932000 L
 O-O--0.567900(PDBName=O,ResName=LEU,ResNum=124_A)   0    3.07559700    4.75763000    3.63378400 L
 C-CT--0.110200(PDBName=CB,ResName=LEU,ResNum=124_A)  0    4.83632500    3.22607900    5.59167000 L
 C-CT-0.353100(PDBName=CG,ResName=LEU,ResNum=124_A)  0    5.52453400    2.82124700    6.90830800 L
 C-CT--0.412100(PDBName=CD1,ResName=LEU,ResNum=124_A)  0    5.42814000    1.30612800    7.08274000 L
 C-CT--0.412100(PDBName=CD2,ResName=LEU,ResNum=124_A)  0    7.00767300    3.19908400    6.94469600 L
 N-N--0.516300(PDBName=N,ResName=GLU,ResNum=125_A)   0    5.08980800    5.50842200    2.97731300 L
 C-CT-0.039700(PDBName=CA,ResName=GLU,ResNum=125_A)  0    4.84575000    5.65801400    1.53827900 L
 C-C-0.536600(PDBName=C,ResName=GLU,ResNum=125_A)    0    4.66941000    4.28942500    0.85298100 L
 O-O--0.581900(PDBName=O,ResName=GLU,ResNum=125_A)   0    5.38984200    3.34586700    1.17530400 L
 C-CT-0.056000(PDBName=CB,ResName=GLU,ResNum=125_A)  0    6.08044800    6.40057500    0.99301800 L
 C-CT-0.013600(PDBName=CG,ResName=GLU,ResNum=125_A)  0    6.10686200    6.70390000   -0.50838700 L
 C-C-0.805400(PDBName=CD,ResName=GLU,ResNum=125_A)   0    7.47401900    7.30097000   -0.86922900 L
 O-O2--0.818800(PDBName=OE1,ResName=GLU,ResNum=125_A)  0    8.39426000    6.51039800   -1.18485200 L
 O-O2--0.818800(PDBName=OE2,ResName=GLU,ResNum=125_A)  0    7.65462500    8.52991600   -0.74887500 L
 N-N--0.415700(PDBName=N,ResName=GLY,ResNum=126_A)   0    3.75818400    4.17310800   -0.11532900 L H-HC 33   0.0000
 C-CT--0.025200(PDBName=CA,ResName=GLY,ResNum=126_A)  0    3.67105700    3.03491100   -1.02722300 H
 C-C-0.597300(PDBName=C,ResName=GLY,ResNum=126_A)    0    3.85554100    3.49024500   -2.44712500 H
 O-O--0.567900(PDBName=O,ResName=GLY,ResNum=126_A)   0    3.72696900    4.68544200   -2.79139100 H
 N-N--0.415700(PDBName=N,ResName=GLY,ResNum=127_A)   0    4.14657100    2.52986700   -3.36903500 H
 C-CT--0.025200(PDBName=CA,ResName=GLY,ResNum=127_A)  0    4.29711100    2.92052200   -4.76547500 H
 C-C-0.597300(PDBName=C,ResName=GLY,ResNum=127_A)    0    4.65497100    1.76395500   -5.67973400 H
 O-O--0.567900(PDBName=O,ResName=GLY,ResNum=127_A)   0    5.50135400    1.94101700   -6.58506500 H
 N-N--0.415700(PDBName=N,ResName=TRP,ResNum=128_A)   0    3.95303400    0.62145000   -5.48343100 H
 C-CT--0.027500(PDBName=CA,ResName=TRP,ResNum=128_A)  0    4.20540700   -0.65646200   -6.14958200 H
 C-C-0.597300(PDBName=C,ResName=TRP,ResNum=128_A)    0    5.54565400   -1.23528100   -5.68908900 L H-H1 41   0.0000
 O-O--0.567900(PDBName=O,ResName=TRP,ResNum=128_A)   0    5.77105100   -1.35435200   -4.48688800 L
 C-CT--0.005000(PDBName=CB,ResName=TRP,ResNum=128_A)  0    3.99987100   -0.58294200   -7.67713100 L H-H1 41   0.0000
 C-C*--0.141500(PDBName=CG,ResName=TRP,ResNum=128_A)  0    2.62151900   -0.18303900   -8.11154800 L
 C-CW--0.163800(PDBName=CD1,ResName=TRP,ResNum=128_A)  0    2.17364800    1.08452700   -8.27997600 L
 C-CB-0.124300(PDBName=CD2,ResName=TRP,ResNum=128_A)  0    1.48542500   -1.05144000   -8.41128000 L
 N-NA--0.341800(PDBName=NE1,ResName=TRP,ResNum=128_A)  0    0.82906100    1.06190700   -8.60781600 L
 C-CN-0.138000(PDBName=CE2,ResName=TRP,ResNum=128_A)  0    0.36600500   -0.22972000   -8.73907200 L
 C-CA--0.238700(PDBName=CE3,ResName=TRP,ResNum=128_A)  0    1.28403900   -2.45048100   -8.42241600 L
 C-CA--0.260100(PDBName=CZ2,ResName=TRP,ResNum=128_A)  0   -0.88788200   -0.76680200   -9.05757900 L
 C-CA--0.197200(PDBName=CZ3,ResName=TRP,ResNum=128_A)  0    0.03027400   -3.00021900   -8.75641600 L
 C-CA--0.113400(PDBName=CH2,ResName=TRP,ResNum=128_A)  0   -1.05324700   -2.16162600   -9.07616800 L
 N-N--0.415700(PDBName=N,ResName=TYR,ResNum=129_A)   0    6.42972600   -1.62472700   -6.60584300 L
 C-CT--0.001400(PDBName=CA,ResName=TYR,ResNum=129_A)  0    7.70678000   -2.29582500   -6.33574100 L
 C-C-0.597300(PDBName=C,ResName=TYR,ResNum=129_A)    0    8.58078900   -2.30321500   -7.60622000 L
 O-O--0.567900(PDBName=O,ResName=TYR,ResNum=129_A)   0    8.19899600   -1.72165000   -8.62770600 L
 C-CT--0.015200(PDBName=CB,ResName=TYR,ResNum=129_A)  0    7.43469800   -3.71834900   -5.78542400 L
 C-CA--0.001100(PDBName=CG,ResName=TYR,ResNum=129_A)  0    6.16392300   -4.38357000   -6.29687500 L
 C-CA--0.190600(PDBName=CD1,ResName=TYR,ResNum=129_A)  0    6.08025700   -4.84601400   -7.62524700 L
 C-CA--0.190600(PDBName=CD2,ResName=TYR,ResNum=129_A)  0    5.03625900   -4.46793700   -5.45481500 L
 C-CA--0.234100(PDBName=CE1,ResName=TYR,ResNum=129_A)  0    4.87116200   -5.38910000   -8.10533100 L
 C-CA--0.234100(PDBName=CE2,ResName=TYR,ResNum=129_A)  0    3.82993500   -5.01232100   -5.92880700 L
 C-C-0.322600(PDBName=CZ,ResName=TYR,ResNum=129_A)   0    3.74565500   -5.47391400   -7.25804100 L
 O-OH--0.557900(PDBName=OH,ResName=TYR,ResNum=129_A)  0    2.57828900   -5.98494200   -7.72604000 L
 N-N--0.415700(PDBName=N,ResName=NME,ResNum=130_A)   0    9.75876300   -2.93186600   -7.55456800 L
 C-CT--0.149000(PDBName=CH3,ResName=NME,ResNum=130_A)  0   10.59975000   -3.23988100   -8.70872300 L
 C-CT--0.366200(PDBName=CH3,ResName=ACE,ResNum=138_A)  0   13.35350900   -3.88445100   -5.38050100 L
 C-C-0.597200(PDBName=C,ResName=ACE,ResNum=138_A)    0   13.76208400   -3.10926800   -6.60775500 L
 O-O--0.567900(PDBName=O,ResName=ACE,ResNum=138_A)   0   14.09146400   -3.71358800   -7.62286900 L
 N-N--0.347900(PDBName=N,ResName=ARG,ResNum=139_A)   0   13.74738900   -1.77589900   -6.52083700 L
 C-CT--0.263700(PDBName=CA,ResName=ARG,ResNum=139_A)  0   14.18466400   -0.86535700   -7.60430500 L
 C-C-0.734100(PDBName=C,ResName=ARG,ResNum=139_A)    0   15.10298400    0.28139900   -7.16569200 L
 O-O--0.589400(PDBName=O,ResName=ARG,ResNum=139_A)   0   15.76938700    0.86138500   -8.01812300 L
 C-CT--0.000700(PDBName=CB,ResName=ARG,ResNum=139_A)  0   12.98355400   -0.36826800   -8.43070300 L
 C-CT-0.039000(PDBName=CG,ResName=ARG,ResNum=139_A)  0   11.94934400    0.40948000   -7.60809100 L
 C-CT-0.048600(PDBName=CD,ResName=ARG,ResNum=139_A)  0   10.76984000    0.88380700   -8.46615500 L
 N-N2--0.529500(PDBName=NE,ResName=ARG,ResNum=139_A)  0    9.94624500    1.85139700   -7.72227400 L
 C-CA-0.807600(PDBName=CZ,ResName=ARG,ResNum=139_A)  0    8.64023200    1.90498600   -7.55019400 L
 N-N2--0.862700(PDBName=NH1,ResName=ARG,ResNum=139_A)  0    7.79374300    1.05143700   -8.04560400 L
 N-N2--0.862700(PDBName=NH2,ResName=ARG,ResNum=139_A)  0    8.14135300    2.85253900   -6.82452900 L
 N-N--0.415700(PDBName=N,ResName=NME,ResNum=140_A)   0   15.16604700    0.59954300   -5.86966500 L
 C-CT--0.149000(PDBName=CH3,ResName=NME,ResNum=140_A)  0   16.06778800    1.60416700   -5.31068900 L
 C-CT--0.366200(PDBName=CH3,ResName=ACE,ResNum=145_A)  0   11.25197600    7.93917500   -1.63009600 L
 C-C-0.597200(PDBName=C,ResName=ACE,ResNum=145_A)    0   11.26174200    7.28958600   -2.99112900 L
 O-O--0.567900(PDBName=O,ResName=ACE,ResNum=145_A)   0   12.13670600    7.59273200   -3.79498600 L
 N-N--0.415700(PDBName=N,ResName=LEU,ResNum=146_A)   0   10.30809400    6.38707000   -3.22111500 L
 C-CT--0.051800(PDBName=CA,ResName=LEU,ResNum=146_A)  0    9.89893300    5.68590800   -4.45548400 L
 C-C-0.597300(PDBName=C,ResName=LEU,ResNum=146_A)    0   10.95707300    4.95322700   -5.31627300 L
 O-O--0.567900(PDBName=O,ResName=LEU,ResNum=146_A)   0   10.57659400    4.12115000   -6.14420100 L
 C-CT--0.110200(PDBName=CB,ResName=LEU,ResNum=146_A)  0    9.02671000    6.62745900   -5.31161500 L
 C-CT-0.353100(PDBName=CG,ResName=LEU,ResNum=146_A)  0    7.73697600    7.13018700   -4.62849000 L
 C-CT--0.412100(PDBName=CD1,ResName=LEU,ResNum=146_A)  0    7.01333500    8.09214500   -5.57257700 L
 C-CT--0.412100(PDBName=CD2,ResName=LEU,ResNum=146_A)  0    6.77358000    5.98594100   -4.30147000 L
 N-N--0.415700(PDBName=N,ResName=NME,ResNum=147_A)   0   12.25528200    5.22042100   -5.17274300 L
 C-CT--0.149000(PDBName=CH3,ResName=NME,ResNum=147_A)  0   13.34432300    4.53812500   -5.86684700 L
 C-CT--0.366200(PDBName=CH3,ResName=ACE,ResNum=181_A)  0   10.28562500    7.15719000    1.97901900 L
 C-C-0.597200(PDBName=C,ResName=ACE,ResNum=181_A)    0   10.61174900    5.72955400    1.60979300 L
 O-O--0.567900(PDBName=O,ResName=ACE,ResNum=181_A)   0   11.63291200    5.19613200    2.02841600 L
 N-N--0.415700(PDBName=N,ResName=TYR,ResNum=182_A)   0    9.76386200    5.11417000    0.79661900 L
 C-CT--0.001400(PDBName=CA,ResName=TYR,ResNum=182_A)  0    9.85667000    3.74307400    0.28401200 L
 C-C-0.597300(PDBName=C,ResName=TYR,ResNum=182_A)    0   10.83310800    3.67384000   -0.90905900 L
 O-O--0.567900(PDBName=O,ResName=TYR,ResNum=182_A)   0   10.55323400    3.13059500   -1.98136700 L
 C-CT--0.015200(PDBName=CB,ResName=TYR,ResNum=182_A)  0    8.41214000    3.33185200   -0.03445800 L
 C-CA--0.001100(PDBName=CG,ResName=TYR,ResNum=182_A)  0    8.14427100    1.96774300   -0.63456000 L
 C-CA--0.190600(PDBName=CD1,ResName=TYR,ResNum=182_A)  0    8.58155800    0.78899900    0.00014300 L
 C-CA--0.190600(PDBName=CD2,ResName=TYR,ResNum=182_A)  0    7.36013400    1.89096400   -1.79977600 L
 C-CA--0.234100(PDBName=CE1,ResName=TYR,ResNum=182_A)  0    8.21094200   -0.46755200   -0.51533000 L
 C-CA--0.234100(PDBName=CE2,ResName=TYR,ResNum=182_A)  0    7.00227700    0.64167200   -2.32798400 L
 C-C-0.322600(PDBName=CZ,ResName=TYR,ResNum=182_A)   0    7.41125500   -0.54082500   -1.67598100 L
 O-OH--0.557900(PDBName=OH,ResName=TYR,ResNum=182_A)  0    7.09783000   -1.74451200   -2.21507700 L
 N-N--0.415700(PDBName=N,ResName=CYS,ResNum=183_A)   0   12.03679000    4.22247300   -0.71115700 L
 C-CT-0.021300(PDBName=CA,ResName=CYS,ResNum=183_A)  0   13.08607700    4.34141200   -1.72568000 L
 C-C-0.597300(PDBName=C,ResName=CYS,ResNum=183_A)    0   13.67101100    2.99456200   -2.17988000 L
 O-O--0.567900(PDBName=O,ResName=CYS,ResNum=183_A)   0   14.22995200    2.90844400   -3.26818800 L
 C-CT--0.123100(PDBName=CB,ResName=CYS,ResNum=183_A)  0   14.17632900    5.30136200   -1.22916600 L
 S-SH--0.311900(PDBName=SG,ResName=CYS,ResNum=183_A)  0   15.01467800    4.65280100    0.24785000 L
 N-N--0.415700(PDBName=N,ResName=SER,ResNum=184_A)   0   13.55604800    1.94560800   -1.36234700 L
 C-CT--0.024900(PDBName=CA,ResName=SER,ResNum=184_A)  0   13.79336700    0.54828700   -1.74355500 L
 C-C-0.597300(PDBName=C,ResName=SER,ResNum=184_A)    0   12.82832800    0.09253900   -2.84798100 L
 O-O--0.567900(PDBName=O,ResName=SER,ResNum=184_A)   0   13.25343800   -0.45574900   -3.87055700 L
 C-CT-0.211700(PDBName=CB,ResName=SER,ResNum=184_A)  0   13.64615000   -0.33752600   -0.49916300 L
 O-OH--0.654600(PDBName=OG,ResName=SER,ResNum=184_A)  0   12.40485400   -0.08764200    0.13793800 L
 N-N--0.415700(PDBName=N,ResName=SER,ResNum=185_A)   0   11.53244100    0.34436400   -2.63688600 L
 C-CT--0.024900(PDBName=CA,ResName=SER,ResNum=185_A)  0   10.39253100   -0.09252000   -3.44356400 L
 C-C-0.597300(PDBName=C,ResName=SER,ResNum=185_A)    0   10.45427200   -1.58535000   -3.79118000 L
 O-O--0.567900(PDBName=O,ResName=SER,ResNum=185_A)   0   10.65457300   -1.99399000   -4.93563800 L
 C-CT-0.211700(PDBName=CB,ResName=SER,ResNum=185_A)  0   10.19406300    0.83336600   -4.63819500 L
 O-OH--0.654600(PDBName=OG,ResName=SER,ResNum=185_A)  0    9.53577000    2.02247400   -4.24810900 L
 N-N--0.516300(PDBName=N,ResName=ASP,ResNum=186_A)   0   10.27514700   -2.39467000   -2.75199400 L
 C-CT-0.038100(PDBName=CA,ResName=ASP,ResNum=186_A)  0   10.66763300   -3.80315200   -2.61371300 L
 C-C-0.536600(PDBName=C,ResName=ASP,ResNum=186_A)    0    9.66790800   -4.65862700   -1.80668900 L
 O-O--0.581900(PDBName=O,ResName=ASP,ResNum=186_A)   0    9.86474600   -5.85996500   -1.65628200 L
 C-CT--0.030300(PDBName=CB,ResName=ASP,ResNum=186_A)  0   12.02749800   -3.82214400   -1.89108400 L
 C-C-0.799400(PDBName=CG,ResName=ASP,ResNum=186_A)   0   11.94961500   -3.33009000   -0.43712400 L
 O-O2--0.801400(PDBName=OD1,ResName=ASP,ResNum=186_A)  0   11.17603300   -2.37990900   -0.15655800 L
 O-O2--0.801400(PDBName=OD2,ResName=ASP,ResNum=186_A)  0   12.71429200   -3.84524700    0.39898700 L
 N-N--0.415700(PDBName=N,ResName=VAL,ResNum=187_A)   0    8.61006800   -4.03676500   -1.28006200 L
 C-CT--0.087500(PDBName=CA,ResName=VAL,ResNum=187_A)  0    7.72074300   -4.52294100   -0.20956600 L
 C-C-0.597300(PDBName=C,ResName=VAL,ResNum=187_A)    0    8.48743800   -4.91492300    1.06711800 L
 O-O--0.567900(PDBName=O,ResName=VAL,ResNum=187_A)   0    8.18638500   -5.91439400    1.71285100 L
 C-CT-0.298500(PDBName=CB,ResName=VAL,ResNum=187_A)  0    6.71499800   -5.59728800   -0.69433600 L
 C-CT--0.319200(PDBName=CG1,ResName=VAL,ResNum=187_A)  0    5.47061600   -5.61676800    0.21189500 L
 C-CT--0.319200(PDBName=CG2,ResName=VAL,ResNum=187_A)  0    6.20828600   -5.33211700   -2.12133800 L
 N-N--0.415700(PDBName=N,ResName=TRP,ResNum=188_A)   0    9.41722300   -4.04807900    1.48135200 L
 C-CT--0.027500(PDBName=CA,ResName=TRP,ResNum=188_A)  0   10.07254300   -4.01889600    2.79562900 L
 C-C-0.597300(PDBName=C,ResName=TRP,ResNum=188_A)    0   10.80459100   -5.32744800    3.15660200 L
 O-O--0.567900(PDBName=O,ResName=TRP,ResNum=188_A)   0   10.53209000   -5.96480900    4.17623100 L
 C-CT--0.005000(PDBName=CB,ResName=TRP,ResNum=188_A)  0    9.05703200   -3.55980600    3.86083700 L
 C-C*--0.141500(PDBName=CG,ResName=TRP,ResNum=188_A)  0    8.19419100   -2.38640100    3.48551500 L
 C-CW--0.163800(PDBName=CD1,ResName=TRP,ResNum=188_A)  0    6.94395300   -2.47619300    2.97573100 L
 C-CB-0.124300(PDBName=CD2,ResName=TRP,ResNum=188_A)  0    8.49419800   -0.95784100    3.55889700 L
 N-NA--0.341800(PDBName=NE1,ResName=TRP,ResNum=188_A)  0    6.44778200   -1.20988900    2.73258100 L
 C-CN-0.138000(PDBName=CE2,ResName=TRP,ResNum=188_A)  0    7.35667900   -0.23555700    3.08820300 L
 C-CA--0.238700(PDBName=CE3,ResName=TRP,ResNum=188_A)  0    9.61213500   -0.19715500    3.96885500 L
 C-CA--0.260100(PDBName=CZ2,ResName=TRP,ResNum=188_A)  0    7.32768000    1.16554600    3.04048200 L
 C-CA--0.197200(PDBName=CZ3,ResName=TRP,ResNum=188_A)  0    9.59397200    1.21160400    3.91994500 L
 C-CA--0.113400(PDBName=CH2,ResName=TRP,ResNum=188_A)  0    8.45340700    1.89330100    3.45978300 L
 N-N--0.415700(PDBName=N,ResName=NME,ResNum=189_A)   0   11.78869400   -5.70433900    2.33345000 L
 C-CT--0.149000(PDBName=CH3,ResName=NME,ResNum=189_A)  0   12.56921100   -6.92868200    2.46651500 L
 C-CT--0.366200(PDBName=CH3,ResName=ACE,ResNum=228_A)  0    1.63430400    4.84862400   12.82136900 L
 C-C-0.597200(PDBName=C,ResName=ACE,ResNum=228_A)    0    0.61240000    4.57419500   11.74408100 L
 O-O--0.567900(PDBName=O,ResName=ACE,ResNum=228_A)   0   -0.43793200    4.00447400   12.02620400 L
 N-N--0.415700(PDBName=N,ResName=ALA,ResNum=229_A)   0    0.92569300    4.98102700   10.51893900 L
 C-CT-0.033700(PDBName=CA,ResName=ALA,ResNum=229_A)  0    0.08484900    4.83306400    9.33234100 L
 C-C-0.597300(PDBName=C,ResName=ALA,ResNum=229_A)    0    0.90842100    4.49507900    8.07359600 L
 O-O--0.567900(PDBName=O,ResName=ALA,ResNum=229_A)   0    2.13880900    4.50577000    8.10071300 L
 C-CT--0.182500(PDBName=CB,ResName=ALA,ResNum=229_A)  0   -0.69497700    6.14386000    9.14995900 L
 N-N--0.415700(PDBName=N,ResName=GLY,ResNum=230_A)   0    0.24077600    4.23364700    6.95165700 L
 C-CT--0.025200(PDBName=CA,ResName=GLY,ResNum=230_A)  0    0.87273600    4.07390000    5.63962200 L
 C-C-0.597300(PDBName=C,ResName=GLY,ResNum=230_A)    0   -0.14860100    3.78805500    4.54449400 L
 O-O--0.567900(PDBName=O,ResName=GLY,ResNum=230_A)   0   -1.17868400    3.19018600    4.84820400 L
 N-N--0.415700(PDBName=N,ResName=SER,ResNum=231_A)   0    0.13565100    4.17475100    3.29715300 L H-HC 174   0.0000
 C-CT--0.024900(PDBName=CA,ResName=SER,ResNum=231_A)  0   -0.76042900    3.95968300    2.15298500 H
 C-C-0.597300(PDBName=C,ResName=SER,ResNum=231_A)    0   -0.08405900    3.00147300    1.20928100 H
 O-O--0.567900(PDBName=O,ResName=SER,ResNum=231_A)   0    1.16114100    2.95750600    1.10045600 H
 C-CT-0.211700(PDBName=CB,ResName=SER,ResNum=231_A)  0   -1.08314900    5.27472600    1.42379800 L H-H1 174   0.0000
 O-OH--0.654600(PDBName=OG,ResName=SER,ResNum=231_A)  0   -1.96564700    6.08363500    2.17626400 L
 N-N--0.622907(PDBName=N,ResName=SER,ResNum=232_A)   0   -0.91098900    2.19853300    0.49725000 H
 C-CT-0.034146(PDBName=CA,ResName=SER,ResNum=232_A)  0   -0.47665900    1.38002200   -0.62373400 H
 C-C-0.637717(PDBName=C,ResName=SER,ResNum=232_A)    0    0.56089100    0.35166900   -0.15314300 H
 O-O--0.555195(PDBName=O,ResName=SER,ResNum=232_A)   0    0.40413100   -0.21579700    0.94682000 H
 C-CT--0.072202(PDBName=CB,ResName=SER,ResNum=232_A)  0   -0.07744600    2.34844200   -1.72784900 H
 O-OS--0.340881(PDBName=OG,ResName=SER,ResNum=232_A)  0    0.20468800    1.58539200   -2.92894300 H
 N-N--0.415700(PDBName=N,ResName=ALA,ResNum=233_A)   0    1.70699700    0.19554000   -0.87787200 H
 C-CT-0.033700(PDBName=CA,ResName=ALA,ResNum=233_A)  0    2.73430800   -0.71576100   -0.36684800 H
 C-C-0.597300(PDBName=C,ResName=ALA,ResNum=233_A)    0    3.17461900   -0.35140600    1.05246500 H
 O-O--0.567900(PDBName=O,ResName=ALA,ResNum=233_A)   0    3.69326600   -1.20021600    1.80425400 H
 C-CT--0.182500(PDBName=CB,ResName=ALA,ResNum=233_A)  0    3.99511100   -0.65408300   -1.23741800 H
 N-N--0.415700(PDBName=N,ResName=GLY,ResNum=234_A)   0    3.05458800    0.95475800    1.37636300 H
 C-CT--0.025200(PDBName=CA,ResName=GLY,ResNum=234_A)  0    3.32051300    1.46196700    2.71856100 L H-H 190   0.0000
 C-C-0.597300(PDBName=C,ResName=GLY,ResNum=234_A)    0    2.34820600    0.92410300    3.76720300 L
 O-O--0.567900(PDBName=O,ResName=GLY,ResNum=234_A)   0    2.77128800    0.48258400    4.83203600 L
 N-N--0.415700(PDBName=N,ResName=GLY,ResNum=235_A)   0    1.05323300    0.89938400    3.45147800 L
 C-CT--0.025200(PDBName=CA,ResName=GLY,ResNum=235_A)  0    0.01160600    0.15678800    4.16646600 L
 C-C-0.597300(PDBName=C,ResName=GLY,ResNum=235_A)    0    0.39193800   -1.30982800    4.39863600 L
 O-O--0.567900(PDBName=O,ResName=GLY,ResNum=235_A)   0    0.33992500   -1.78747100    5.52916400 L
 N-N--0.415700(PDBName=N,ResName=THR,ResNum=236_A)   0    0.82952900   -2.02657600    3.35801900 L
 C-CT--0.038900(PDBName=CA,ResName=THR,ResNum=236_A)  0    1.39192700   -3.38876900    3.48759800 L
 C-C-0.597300(PDBName=C,ResName=THR,ResNum=236_A)    0    2.58718800   -3.42219400    4.45302000 L
 O-O--0.567900(PDBName=O,ResName=THR,ResNum=236_A)   0    2.67860200   -4.31514200    5.29021400 L
 C-CT-0.365400(PDBName=CB,ResName=THR,ResNum=236_A)  0    1.77406500   -3.97592900    2.11934400 L
 O-OH--0.676100(PDBName=OG1,ResName=THR,ResNum=236_A)  0    0.68739300   -3.86878000    1.23310600 L
 C-CT--0.243800(PDBName=CG2,ResName=THR,ResNum=236_A)  0    2.12134400   -5.46016700    2.18272000 L
 N-N--0.415700(PDBName=N,ResName=GLY,ResNum=237_A)   0    3.47839700   -2.42914500    4.38714700 L
 C-CT--0.025200(PDBName=CA,ResName=GLY,ResNum=237_A)  0    4.52401600   -2.14389300    5.37877500 L
 C-C-0.597300(PDBName=C,ResName=GLY,ResNum=237_A)    0    4.01816900   -2.09482200    6.82584200 L
 O-O--0.567900(PDBName=O,ResName=GLY,ResNum=237_A)   0    4.61124800   -2.72035500    7.70050700 L
 N-N--0.415700(PDBName=N,ResName=VAL,ResNum=238_A)   0    2.92192600   -1.37709200    7.09455000 L
 C-CT--0.087500(PDBName=CA,ResName=VAL,ResNum=238_A)  0    2.25281000   -1.34855200    8.41197900 L
 C-C-0.597300(PDBName=C,ResName=VAL,ResNum=238_A)    0    1.80901300   -2.75103900    8.85291600 L
 O-O--0.567900(PDBName=O,ResName=VAL,ResNum=238_A)   0    2.01235600   -3.10701800   10.01123900 L
 C-CT-0.298500(PDBName=CB,ResName=VAL,ResNum=238_A)  0    1.06874700   -0.35821100    8.44622100 L
 C-CT--0.319200(PDBName=CG1,ResName=VAL,ResNum=238_A)  0    0.39196300   -0.29749300    9.82149700 L
 C-CT--0.319200(PDBName=CG2,ResName=VAL,ResNum=238_A)  0    1.49463000    1.07436900    8.11097800 L
 N-N--0.415700(PDBName=N,ResName=LEU,ResNum=239_A)   0    1.21464800   -3.54920800    7.95517800 L
 C-CT--0.051800(PDBName=CA,ResName=LEU,ResNum=239_A)  0    0.83498500   -4.94770800    8.22845700 L
 C-C-0.597300(PDBName=C,ResName=LEU,ResNum=239_A)    0    2.04077800   -5.86188200    8.52023800 L
 O-O--0.567900(PDBName=O,ResName=LEU,ResNum=239_A)   0    1.93321200   -6.77296000    9.33866000 L
 C-CT--0.110200(PDBName=CB,ResName=LEU,ResNum=239_A)  0   -0.00936300   -5.53433100    7.07839000 L
 C-CT-0.353100(PDBName=CG,ResName=LEU,ResNum=239_A)  0   -1.29275900   -4.76276500    6.72396800 L
 C-CT--0.412100(PDBName=CD1,ResName=LEU,ResNum=239_A)  0   -2.06142500   -5.52234100    5.64319100 L
 C-CT--0.412100(PDBName=CD2,ResName=LEU,ResNum=239_A)  0   -2.22268200   -4.57157100    7.92328700 L
 N-N--0.415700(PDBName=N,ResName=LEU,ResNum=240_A)   0    3.16667600   -5.65608100    7.82928000 L
 C-CT--0.051800(PDBName=CA,ResName=LEU,ResNum=240_A)  0    4.44237100   -6.34664400    8.06579900 L
 C-C-0.597300(PDBName=C,ResName=LEU,ResNum=240_A)    0    5.07792200   -5.96911200    9.41678800 L
 O-O--0.567900(PDBName=O,ResName=LEU,ResNum=240_A)   0    5.60015200   -6.83916900   10.11474900 L
 C-CT--0.110200(PDBName=CB,ResName=LEU,ResNum=240_A)  0    5.40830300   -6.05345100    6.89961100 L
 C-CT-0.353100(PDBName=CG,ResName=LEU,ResNum=240_A)  0    5.02581400   -6.75444000    5.58394400 L
 C-CT--0.412100(PDBName=CD1,ResName=LEU,ResNum=240_A)  0    5.79504900   -6.15050400    4.41116000 L
 C-CT--0.412100(PDBName=CD2,ResName=LEU,ResNum=240_A)  0    5.34497500   -8.24973000    5.63808700 L
 N-N--0.415700(PDBName=N,ResName=NME,ResNum=241_A)   0    5.06490100   -4.67950600    9.77001200 L
 C-CT--0.149000(PDBName=CH3,ResName=NME,ResNum=241_A)  0    5.56730200   -4.14418800   11.02926400 L
 C-CT--0.366200(PDBName=CH3,ResName=ACE,ResNum=261_A)  0   -1.46623800    0.78993800   12.68568200 L
 C-C-0.597200(PDBName=C,ResName=ACE,ResNum=261_A)    0   -2.50119100    1.04412700   11.61612900 L
 O-O--0.567900(PDBName=O,ResName=ACE,ResNum=261_A)   0   -3.20624100    0.12802500   11.20610800 L
 N-N--0.415700(PDBName=N,ResName=LEU,ResNum=262_A)   0   -2.60075500    2.28960800   11.15607200 L
 C-CT--0.051800(PDBName=CA,ResName=LEU,ResNum=262_A)  0   -3.50952600    2.68787000   10.07769300 L
 C-C-0.597300(PDBName=C,ResName=LEU,ResNum=262_A)    0   -2.93226200    2.28822700    8.70643200 L
 O-O--0.567900(PDBName=O,ResName=LEU,ResNum=262_A)   0   -2.37440200    3.11002700    7.97944700 L
 C-CT--0.110200(PDBName=CB,ResName=LEU,ResNum=262_A)  0   -3.81980800    4.19111900   10.21851300 L
 C-CT-0.353100(PDBName=CG,ResName=LEU,ResNum=262_A)  0   -4.82288900    4.76299000    9.19544100 L
 C-CT--0.412100(PDBName=CD1,ResName=LEU,ResNum=262_A)  0   -6.20130400    4.10589800    9.29649400 L
 C-CT--0.412100(PDBName=CD2,ResName=LEU,ResNum=262_A)  0   -4.99628400    6.26058700    9.45481200 L
 N-N--0.415700(PDBName=N,ResName=ALA,ResNum=263_A)   0   -3.07069300    1.00553100    8.37172100 L
 C-CT-0.033700(PDBName=CA,ResName=ALA,ResNum=263_A)  0   -2.75257900    0.44279200    7.06332700 L
 C-C-0.597300(PDBName=C,ResName=ALA,ResNum=263_A)    0   -3.85007400    0.79098600    6.03998800 L
 O-O--0.567900(PDBName=O,ResName=ALA,ResNum=263_A)   0   -4.90642300    0.15496100    6.01453600 L
 C-CT--0.182500(PDBName=CB,ResName=ALA,ResNum=263_A)  0   -2.60002700   -1.07754200    7.21830400 L
 N-N--0.516300(PDBName=N,ResName=ASP,ResNum=264_A)   0   -3.61668900    1.78687300    5.19130900 L
 C-CT-0.038100(PDBName=CA,ResName=ASP,ResNum=264_A)  0   -4.47393600    2.14556400    4.06025100 L
 C-C-0.536600(PDBName=C,ResName=ASP,ResNum=264_A)    0   -4.06296600    1.37444200    2.79627700 L
 O-O--0.581900(PDBName=O,ResName=ASP,ResNum=264_A)   0   -2.94452800    1.49947300    2.30816500 L
 C-CT--0.030300(PDBName=CB,ResName=ASP,ResNum=264_A)  0   -4.42237900    3.67180600    3.85684500 L
 C-C-0.799400(PDBName=CG,ResName=ASP,ResNum=264_A)   0   -4.98326100    4.15996700    2.51758000 L
 O-O2--0.801400(PDBName=OD1,ResName=ASP,ResNum=264_A)  0   -5.88247500    3.50098500    1.94858100 L
 O-O2--0.801400(PDBName=OD2,ResName=ASP,ResNum=264_A)  0   -4.53603300    5.23992700    2.05998900 L
 N-N--0.415700(PDBName=N,ResName=SER,ResNum=265_A)   0   -4.99510500    0.60391700    2.23873400 L
 C-CT--0.024900(PDBName=CA,ResName=SER,ResNum=265_A)  0   -4.91845500   -0.01912600    0.91413500 L
 C-C-0.597300(PDBName=C,ResName=SER,ResNum=265_A)    0   -3.68106400   -0.90284500    0.69451900 L
 O-O--0.567900(PDBName=O,ResName=SER,ResNum=265_A)   0   -3.01233600   -0.83201500   -0.33709100 L
 C-CT-0.211700(PDBName=CB,ResName=SER,ResNum=265_A)  0   -5.06025600    1.07407700   -0.14788200 L
 O-OH--0.654600(PDBName=OG,ResName=SER,ResNum=265_A)  0   -6.30080600    1.74342000    0.01468700 L
 N-N--0.415700(PDBName=N,ResName=GLY,ResNum=266_A)   0   -3.39824900   -1.78926500    1.64861000 L
 C-CT--0.025200(PDBName=CA,ResName=GLY,ResNum=266_A)  0   -2.26976300   -2.71775600    1.59835800 L
 C-C-0.597300(PDBName=C,ResName=GLY,ResNum=266_A)    0   -2.62241000   -4.15952800    1.96369300 L
 O-O--0.567900(PDBName=O,ResName=GLY,ResNum=266_A)   0   -1.71982600   -4.91481800    2.33532600 L
 N-N--0.415700(PDBName=N,ResName=TRP,ResNum=267_A)   0   -3.89708400   -4.55240100    1.85029300 L
 C-CT--0.027500(PDBName=CA,ResName=TRP,ResNum=267_A)  0   -4.47218500   -5.77735800    2.41790300 L
 C-C-0.597300(PDBName=C,ResName=TRP,ResNum=267_A)    0   -5.07926500   -6.66337600    1.31611400 L
 O-O--0.567900(PDBName=O,ResName=TRP,ResNum=267_A)   0   -6.26045700   -6.56769100    0.97947900 L
 C-CT--0.005000(PDBName=CB,ResName=TRP,ResNum=267_A)  0   -5.48250000   -5.38257000    3.50908800 L
 C-C*--0.141500(PDBName=CG,ResName=TRP,ResNum=267_A)  0   -5.82190500   -6.43814300    4.51737900 L
 C-CW--0.163800(PDBName=CD1,ResName=TRP,ResNum=267_A)  0   -6.17536500   -7.71557600    4.24945900 L
 C-CB-0.124300(PDBName=CD2,ResName=TRP,ResNum=267_A)  0   -5.83770600   -6.31589200    5.97380800 L
 N-NA--0.341800(PDBName=NE1,ResName=TRP,ResNum=267_A)  0   -6.34335900   -8.40403400    5.43597700 L
 C-CN-0.138000(PDBName=CE2,ResName=TRP,ResNum=267_A)  0   -6.15499200   -7.58948700    6.53009100 L
 C-CA--0.238700(PDBName=CE3,ResName=TRP,ResNum=267_A)  0   -5.60912300   -5.26000400    6.88282100 L
 C-CA--0.260100(PDBName=CZ2,ResName=TRP,ResNum=267_A)  0   -6.21361100   -7.81631000    7.91323200 L
 C-CA--0.197200(PDBName=CZ3,ResName=TRP,ResNum=267_A)  0   -5.67441200   -5.47051500    8.27462100 L
 C-CA--0.113400(PDBName=CH2,ResName=TRP,ResNum=267_A)  0   -5.96915700   -6.74556100    8.79076000 L
 N-N--0.415700(PDBName=N,ResName=PHE,ResNum=268_A)   0   -4.27074300   -7.55944900    0.74944300 L
 C-CT--0.002400(PDBName=CA,ResName=PHE,ResNum=268_A)  0   -4.52787100   -8.20996200   -0.53923300 L
 C-C-0.597300(PDBName=C,ResName=PHE,ResNum=268_A)    0   -4.78054200   -9.71414400   -0.42488200 L
 O-O--0.567900(PDBName=O,ResName=PHE,ResNum=268_A)   0   -4.02656900  -10.43070300    0.23487100 L
 C-CT--0.034300(PDBName=CB,ResName=PHE,ResNum=268_A)  0   -3.33733000   -7.94620600   -1.46702300 L
 C-CA-0.011800(PDBName=CG,ResName=PHE,ResNum=268_A)  0   -3.08913300   -6.47662800   -1.71491900 L
 C-CA--0.125600(PDBName=CD1,ResName=PHE,ResNum=268_A)  0   -4.06735100   -5.71104700   -2.37623400 L
 C-CA--0.125600(PDBName=CD2,ResName=PHE,ResNum=268_A)  0   -1.90778100   -5.86884500   -1.25079300 L
 C-CA--0.170400(PDBName=CE1,ResName=PHE,ResNum=268_A)  0   -3.87266000   -4.33442200   -2.56698000 L
 C-CA--0.170400(PDBName=CE2,ResName=PHE,ResNum=268_A)  0   -1.70769100   -4.49452600   -1.45160100 L
 C-CA--0.107200(PDBName=CZ,ResName=PHE,ResNum=268_A)  0   -2.69316700   -3.73383400   -2.10111500 L
 N-N--0.415700(PDBName=N,ResName=NME,ResNum=269_A)   0   -5.82667800  -10.19675500   -1.10460600 L
 C-CT--0.149000(PDBName=CH3,ResName=NME,ResNum=269_A)  0   -6.22762500  -11.60069600   -1.15266800 L
 C-CT--0.366200(PDBName=CH3,ResName=ACE,ResNum=318_A)  0    1.75323200   -8.84140000    6.00172300 L
 C-C-0.597200(PDBName=C,ResName=ACE,ResNum=318_A)    0    1.54118400   -8.67733300    4.51553300 L
 O-O--0.567900(PDBName=O,ResName=ACE,ResNum=318_A)   0    0.57125400   -8.05298900    4.11353200 L
 N-N--0.415700(PDBName=N,ResName=PHE,ResNum=319_A)   0    2.42807800   -9.26256200    3.70486200 L
 C-CT--0.002400(PDBName=CA,ResName=PHE,ResNum=319_A)  0    2.45939600   -9.15569800    2.23476000 L
 C-C-0.597300(PDBName=C,ResName=PHE,ResNum=319_A)    0    1.07908800   -9.29515300    1.56814300 L
 O-O--0.567900(PDBName=O,ResName=PHE,ResNum=319_A)   0    0.66044300   -8.41787600    0.81568300 L
 C-CT--0.034300(PDBName=CB,ResName=PHE,ResNum=319_A)  0    3.43690800  -10.19171700    1.65152500 L
 C-CA-0.011800(PDBName=CG,ResName=PHE,ResNum=319_A)  0    4.83508000  -10.16919200    2.23869500 L
 C-CA--0.125600(PDBName=CD1,ResName=PHE,ResNum=319_A)  0    5.23036100  -11.15310900    3.16740800 L
 C-CA--0.125600(PDBName=CD2,ResName=PHE,ResNum=319_A)  0    5.74312300   -9.16302200    1.86045500 L
 C-CA--0.170400(PDBName=CE1,ResName=PHE,ResNum=319_A)  0    6.52272600  -11.12208900    3.72253300 L
 C-CA--0.170400(PDBName=CE2,ResName=PHE,ResNum=319_A)  0    7.03371000   -9.13304500    2.41646500 L
 C-CA--0.107200(PDBName=CZ,ResName=PHE,ResNum=319_A)  0    7.42316200  -10.10892700    3.34885900 L
 N-N--0.415700(PDBName=N,ResName=PHE,ResNum=320_A)   0    0.37816000  -10.39744600    1.85088200 L
 C-CT--0.002400(PDBName=CA,ResName=PHE,ResNum=320_A)  0   -0.95198500  -10.73249300    1.33356800 L
 C-C-0.597300(PDBName=C,ResName=PHE,ResNum=320_A)    0   -1.85133500  -11.18300600    2.49324300 L
 O-O--0.567900(PDBName=O,ResName=PHE,ResNum=320_A)   0   -1.85317500  -12.35472300    2.87070600 L
 C-CT--0.034300(PDBName=CB,ResName=PHE,ResNum=320_A)  0   -0.83029100  -11.79461300    0.22779100 L
 C-CA-0.011800(PDBName=CG,ResName=PHE,ResNum=320_A)  0   -0.20930700  -11.26780800   -1.05336700 L
 C-CA--0.125600(PDBName=CD1,ResName=PHE,ResNum=320_A)  0   -1.02693200  -10.67710900   -2.03440100 L
 C-CA--0.125600(PDBName=CD2,ResName=PHE,ResNum=320_A)  0    1.18310600  -11.33047400   -1.25369600 L
 C-CA--0.170400(PDBName=CE1,ResName=PHE,ResNum=320_A)  0   -0.45670700  -10.13153400   -3.19855200 L
 C-CA--0.170400(PDBName=CE2,ResName=PHE,ResNum=320_A)  0    1.75524400  -10.78616700   -2.41793500 L
 C-CA--0.107200(PDBName=CZ,ResName=PHE,ResNum=320_A)  0    0.93561800  -10.18255900   -3.38828300 L
 N-N--0.415700(PDBName=N,ResName=GLY,ResNum=321_A)   0   -2.57457100  -10.23508300    3.09545100 L
 C-CT--0.025200(PDBName=CA,ResName=GLY,ResNum=321_A)  0   -3.39031800  -10.44828100    4.29907300 L
 C-C-0.597300(PDBName=C,ResName=GLY,ResNum=321_A)    0   -4.85519500  -10.83439500    4.04821400 L
 O-O--0.567900(PDBName=O,ResName=GLY,ResNum=321_A)   0   -5.57823600  -11.12220000    5.00347900 L
 N-N--0.415700(PDBName=N,ResName=NME,ResNum=322_A)   0   -5.32737200  -10.79475900    2.79668800 L
 C-CT--0.149000(PDBName=CH3,ResName=NME,ResNum=322_A)  0   -6.72145300  -11.01506000    2.41318000 L
 C-CT--0.366200(PDBName=CH3,ResName=ACE,ResNum=334_A)  0   -7.08335400    0.12913300    8.48130800 L
 C-C-0.597200(PDBName=C,ResName=ACE,ResNum=334_A)    0   -8.17125400    0.42696000    7.47592400 L
 O-O--0.567900(PDBName=O,ResName=ACE,ResNum=334_A)   0   -9.31927000    0.62938500    7.85507500 L
 N-N--0.415700(PDBName=N,ResName=VAL,ResNum=335_A)   0   -7.80689200    0.44414200    6.19576500 L
 C-CT--0.087500(PDBName=CA,ResName=VAL,ResNum=335_A)  0   -8.69907000    0.67169200    5.04346400 L
 C-C-0.597300(PDBName=C,ResName=VAL,ResNum=335_A)    0   -8.32577800   -0.29322100    3.91671600 L
 O-O--0.567900(PDBName=O,ResName=VAL,ResNum=335_A)   0   -7.14388700   -0.51249900    3.66630400 L
 C-CT-0.298500(PDBName=CB,ResName=VAL,ResNum=335_A)  0   -8.60595800    2.13095500    4.53859600 L
 C-CT--0.319200(PDBName=CG1,ResName=VAL,ResNum=335_A)  0   -9.55035900    2.37929700    3.35710200 L
 C-CT--0.319200(PDBName=CG2,ResName=VAL,ResNum=335_A)  0   -8.95713800    3.14949700    5.63251100 L
 N-N--0.415700(PDBName=N,ResName=GLN,ResNum=336_A)   0   -9.30939700   -0.86657700    3.22181000 L
 C-CT--0.003100(PDBName=CA,ResName=GLN,ResNum=336_A)  0   -9.09730300   -1.64900100    1.99998900 L
 C-C-0.597300(PDBName=C,ResName=GLN,ResNum=336_A)    0  -10.31713000   -1.52882400    1.07914400 L
 O-O--0.567900(PDBName=O,ResName=GLN,ResNum=336_A)   0  -11.45694900   -1.68874900    1.51964800 L
 C-CT--0.003600(PDBName=CB,ResName=GLN,ResNum=336_A)  0   -8.80741600   -3.11793200    2.36812700 L
 C-CT--0.064500(PDBName=CG,ResName=GLN,ResNum=336_A)  0   -8.52571900   -4.02446700    1.15574300 L
 C-C-0.695100(PDBName=CD,ResName=GLN,ResNum=336_A)   0   -7.37919700   -3.51171300    0.28611700 L
 O-O--0.608600(PDBName=OE1,ResName=GLN,ResNum=336_A)  0   -6.28157300   -3.23122300    0.74538500 L
 N-N--0.940700(PDBName=NE2,ResName=GLN,ResNum=336_A)  0   -7.61384300   -3.30168800   -0.98881000 L
 N-N--0.415700(PDBName=N,ResName=TRP,ResNum=337_A)   0  -10.07653700   -1.25884800   -0.20117900 L
 C-CT--0.027500(PDBName=CA,ResName=TRP,ResNum=337_A)  0  -11.09182300   -1.09782800   -1.23899800 L
 C-C-0.597300(PDBName=C,ResName=TRP,ResNum=337_A)    0  -11.18902000   -2.32601100   -2.15411100 L
 O-O--0.567900(PDBName=O,ResName=TRP,ResNum=337_A)   0  -10.29374600   -3.17109000   -2.20418800 L
 C-CT--0.005000(PDBName=CB,ResName=TRP,ResNum=337_A)  0  -10.76820200    0.15867800   -2.05679800 L
 C-C*--0.141500(PDBName=CG,ResName=TRP,ResNum=337_A)  0  -10.62019300    1.46077800   -1.32214800 L
 C-CW--0.163800(PDBName=CD1,ResName=TRP,ResNum=337_A)  0   -9.73835800    2.42139200   -1.67819200 L
 C-CB-0.124300(PDBName=CD2,ResName=TRP,ResNum=337_A)  0  -11.35361800    2.00273900   -0.17375600 L
 N-NA--0.341800(PDBName=NE1,ResName=TRP,ResNum=337_A)  0   -9.87640300    3.52007000   -0.85682400 L
 C-CN-0.138000(PDBName=CE2,ResName=TRP,ResNum=337_A)  0  -10.88226400    3.33026000    0.06673000 L
 C-CA--0.238700(PDBName=CE3,ResName=TRP,ResNum=337_A)  0  -12.37591800    1.53052400    0.68456400 L
 C-CA--0.260100(PDBName=CZ2,ResName=TRP,ResNum=337_A)  0  -11.42556200    4.14887500    1.06773300 L
 C-CA--0.197200(PDBName=CZ3,ResName=TRP,ResNum=337_A)  0  -12.91902700    2.34200500    1.69951000 L
 C-CA--0.113400(PDBName=CH2,ResName=TRP,ResNum=337_A)  0  -12.45267600    3.65399000    1.88701500 L
 N-N--0.415700(PDBName=N,ResName=LEU,ResNum=338_A)   0  -12.29225500   -2.39756700   -2.90689400 L
 C-CT--0.051800(PDBName=CA,ResName=LEU,ResNum=338_A)  0  -12.61102100   -3.44305700   -3.89625900 L
 C-C-0.597300(PDBName=C,ResName=LEU,ResNum=338_A)    0  -12.96226000   -2.81957500   -5.26703200 L
 O-O--0.567900(PDBName=O,ResName=LEU,ResNum=338_A)   0  -13.69795100   -3.38765600   -6.06918600 L
 C-CT--0.110200(PDBName=CB,ResName=LEU,ResNum=338_A)  0  -13.76572500   -4.31475400   -3.35356800 L
 C-CT-0.353100(PDBName=CG,ResName=LEU,ResNum=338_A)  0  -13.51506000   -5.01326700   -2.00158700 L
 C-CT--0.412100(PDBName=CD1,ResName=LEU,ResNum=338_A)  0  -14.78456600   -5.74936500   -1.56915800 L
 C-CT--0.412100(PDBName=CD2,ResName=LEU,ResNum=338_A)  0  -12.38177400   -6.03621700   -2.07111500 L
 N-N--0.415700(PDBName=N,ResName=PHE,ResNum=339_A)   0  -12.44741200   -1.61599600   -5.51308700 L
 C-CT--0.002400(PDBName=CA,ResName=PHE,ResNum=339_A)  0  -12.72407100   -0.72646200   -6.64592100 L
 C-C-0.597300(PDBName=C,ResName=PHE,ResNum=339_A)    0  -11.45016900    0.09270200   -6.91019800 L
 O-O--0.567900(PDBName=O,ResName=PHE,ResNum=339_A)   0  -11.40807200    1.31122000   -6.77714300 L
 C-CT--0.034300(PDBName=CB,ResName=PHE,ResNum=339_A)  0  -13.97327900    0.12645500   -6.33021800 L
 C-CA-0.011800(PDBName=CG,ResName=PHE,ResNum=339_A)  0  -14.13696000    0.55125400   -4.87510600 L
 C-CA--0.125600(PDBName=CD1,ResName=PHE,ResNum=339_A)  0  -14.91184700   -0.23849800   -4.00046200 L
 C-CA--0.125600(PDBName=CD2,ResName=PHE,ResNum=339_A)  0  -13.50021900    1.70659400   -4.38224600 L
 C-CA--0.170400(PDBName=CE1,ResName=PHE,ResNum=339_A)  0  -15.04352300    0.11845500   -2.64633500 L
 C-CA--0.170400(PDBName=CE2,ResName=PHE,ResNum=339_A)  0  -13.63666900    2.06700100   -3.03001000 L
 C-CA--0.107200(PDBName=CZ,ResName=PHE,ResNum=339_A)  0  -14.40762900    1.27476600   -2.16254400 L
 N-N--0.516300(PDBName=N,ResName=ASP,ResNum=340_A)   0  -10.37652900   -0.63488100   -7.20323200 L
 C-CT-0.038100(PDBName=CA,ResName=ASP,ResNum=340_A)  0   -9.02152600   -0.34819200   -6.73209500 L H-HC 382   0.0000
 C-C-0.536600(PDBName=C,ResName=ASP,ResNum=340_A)    0   -7.98085000   -0.79141700   -7.77710800 L
 O-O--0.581900(PDBName=O,ResName=ASP,ResNum=340_A)   0   -8.18889900   -1.79650900   -8.45614100 L
 C-CT--0.030300(PDBName=CB,ResName=ASP,ResNum=340_A)  0   -8.87135200   -1.13024100   -5.41231300 H
 C-C-0.799400(PDBName=CG,ResName=ASP,ResNum=340_A)   0   -7.47068000   -1.08802100   -4.82642200 H
 O-O2--0.801400(PDBName=OD1,ResName=ASP,ResNum=340_A)  0   -7.28172800   -0.24173200   -3.85356800 H
 O-O2--0.801400(PDBName=OD2,ResName=ASP,ResNum=340_A)  0   -6.58913700   -1.85439500   -5.29114600 H
 N-N--0.516300(PDBName=N,ResName=GLU,ResNum=341_A)   0   -6.87052900   -0.05724500   -7.90754800 L
 C-CT-0.039700(PDBName=CA,ResName=GLU,ResNum=341_A)  0   -5.81712100   -0.28664400   -8.91889100 L
 C-C-0.536600(PDBName=C,ResName=GLU,ResNum=341_A)    0   -5.14586700   -1.67533200   -8.87112000 L
 O-O--0.581900(PDBName=O,ResName=GLU,ResNum=341_A)   0   -4.54117200   -2.08201000   -9.86299400 L
 C-CT-0.056000(PDBName=CB,ResName=GLU,ResNum=341_A)  0   -4.75123800    0.82470800   -8.83235100 L
 C-CT-0.013600(PDBName=CG,ResName=GLU,ResNum=341_A)  0   -5.26254700    2.18367600   -9.34747100 L
 C-C-0.805400(PDBName=CD,ResName=GLU,ResNum=341_A)   0   -4.87196200    3.36446800   -8.44813000 L
 O-O2--0.818800(PDBName=OE1,ResName=GLU,ResNum=341_A)  0   -3.67189800    3.58599600   -8.16314700 L
 O-O2--0.818800(PDBName=OE2,ResName=GLU,ResNum=341_A)  0   -5.79280700    4.08234300   -7.99810700 L
 N-N--0.415700(PDBName=N,ResName=ALA,ResNum=342_A)   0   -5.25086200   -2.40962400   -7.75862300 L
 C-CT-0.033700(PDBName=CA,ResName=ALA,ResNum=342_A)  0   -4.67835500   -3.74374300   -7.57353700 L
 C-C-0.597300(PDBName=C,ResName=ALA,ResNum=342_A)    0   -5.72079600   -4.79210800   -7.14433500 L
 O-O--0.567900(PDBName=O,ResName=ALA,ResNum=342_A)   0   -5.78817700   -5.87738900   -7.72000600 L
 C-CT--0.182500(PDBName=CB,ResName=ALA,ResNum=342_A)  0   -3.53464000   -3.63349500   -6.56258900 L
 N-N--0.415700(PDBName=N,ResName=GLN,ResNum=343_A)   0   -6.51254800   -4.49875700   -6.11017200 L
 C-CT--0.003100(PDBName=CA,ResName=GLN,ResNum=343_A)  0   -7.51862600   -5.40139500   -5.54345400 L
 C-C-0.597300(PDBName=C,ResName=GLN,ResNum=343_A)    0   -8.84628400   -5.42079100   -6.33233200 L
 O-O--0.567900(PDBName=O,ResName=GLN,ResNum=343_A)   0   -9.62194900   -6.36869700   -6.18296700 L
 C-CT--0.003600(PDBName=CB,ResName=GLN,ResNum=343_A)  0   -7.72201300   -5.03895800   -4.05777500 L
 C-CT--0.064500(PDBName=CG,ResName=GLN,ResNum=343_A)  0   -8.60092100   -6.00875200   -3.24489800 L
 C-C-0.695100(PDBName=CD,ResName=GLN,ResNum=343_A)   0   -8.15444000   -7.46938000   -3.30300700 L
 O-O--0.608600(PDBName=OE1,ResName=GLN,ResNum=343_A)  0   -7.44849400   -7.98534700   -2.44637200 L
 N-N--0.940700(PDBName=NE2,ResName=GLN,ResNum=343_A)  0   -8.56943400   -8.21158700   -4.30365800 L
 N-N--0.415700(PDBName=N,ResName=NME,ResNum=344_A)   0   -9.12909500   -4.40456700   -7.15863100 L
 C-CT--0.149000(PDBName=CH3,ResName=NME,ResNum=344_A)  0  -10.34286100   -4.30184200   -7.96506700 L
 C-CT--0.366200(PDBName=CH3,ResName=ACE,ResNum=387_A)  0  -12.41118000    3.69045900   -8.71868100 L
 C-C-0.597200(PDBName=C,ResName=ACE,ResNum=387_A)    0  -11.19208000    4.48347500   -8.30912800 L
 O-O--0.567900(PDBName=O,ResName=ACE,ResNum=387_A)   0  -10.86004700    5.46652000   -8.95958500 L
 N-N--0.415700(PDBName=N,ResName=SER,ResNum=388_A)   0  -10.54667800    4.05819700   -7.22713700 L
 C-CT--0.024900(PDBName=CA,ResName=SER,ResNum=388_A)  0   -9.27401700    4.58175100   -6.71438000 L
 C-C-0.597300(PDBName=C,ResName=SER,ResNum=388_A)    0   -8.68398100    3.59161600   -5.71300900 L
 O-O--0.567900(PDBName=O,ResName=SER,ResNum=388_A)   0   -9.39605400    3.08452200   -4.84875800 L
 C-CT-0.211700(PDBName=CB,ResName=SER,ResNum=388_A)  0   -9.48726100    5.92576500   -5.99887100 L
 O-OH--0.654600(PDBName=OG,ResName=SER,ResNum=388_A)  0   -8.25921700    6.52574600   -5.60998100 L
 N-N--0.415700(PDBName=N,ResName=HIS,ResNum=389_A)   0   -7.37911100    3.35199500   -5.78832100 L
 C-CT-0.018800(PDBName=CA,ResName=HIS,ResNum=389_A)  0   -6.58590100    2.88687700   -4.64968100 L H-HC 424   0.0000
 C-C-0.597300(PDBName=C,ResName=HIS,ResNum=389_A)    0   -6.43035300    4.00890100   -3.60591700 L
 O-O--0.567900(PDBName=O,ResName=HIS,ResNum=389_A)   0   -6.64781500    5.17714100   -3.93120900 L
 C-CT--0.046200(PDBName=CB,ResName=HIS,ResNum=389_A)  0   -5.23423600    2.40810800   -5.19895000 H
 C-CC--0.026600(PDBName=CG,ResName=HIS,ResNum=389_A)  0   -4.38271500    1.55165900   -4.32921900 H
 N-NA--0.381100(PDBName=ND1,ResName=HIS,ResNum=389_A)  0   -4.85812600    0.40284200   -3.73802500 H
 C-CV-0.129200(PDBName=CD2,ResName=HIS,ResNum=389_A)  0   -3.02032800    1.57918700   -4.09211700 H
 C-CR-0.205700(PDBName=CE1,ResName=HIS,ResNum=389_A)  0   -3.80775300   -0.23013700   -3.17939500 H
 N-NB--0.572700(PDBName=NE2,ResName=HIS,ResNum=389_A)  0   -2.66943700    0.45163100   -3.35902700 H
 N-N--0.516300(PDBName=N,ResName=GLU,ResNum=390_A)   0   -6.03441900    3.66582000   -2.37743600 L
 C-CT-0.039700(PDBName=CA,ResName=GLU,ResNum=390_A)  0   -5.66964200    4.58920000   -1.28297200 L
 C-C-0.536600(PDBName=C,ResName=GLU,ResNum=390_A)    0   -6.81474200    5.48607600   -0.76625900 L
 O-O--0.581900(PDBName=O,ResName=GLU,ResNum=390_A)   0   -7.89818000    5.59734000   -1.34687500 L
 C-CT-0.056000(PDBName=CB,ResName=GLU,ResNum=390_A)  0   -4.42501700    5.42364300   -1.65780600 L
 C-CT-0.013600(PDBName=CG,ResName=GLU,ResNum=390_A)  0   -3.23781200    4.55895700   -2.09749900 L
 C-C-0.805400(PDBName=CD,ResName=GLU,ResNum=390_A)   0   -2.08313700    5.39730300   -2.64726600 L
 O-O2--0.818800(PDBName=OE1,ResName=GLU,ResNum=390_A)  0   -1.03215000    5.46796700   -1.98107000 L
 O-O2--0.818800(PDBName=OE2,ResName=GLU,ResNum=390_A)  0   -2.20837500    5.90597700   -3.78934300 L
 N-N--0.415700(PDBName=N,ResName=ILE,ResNum=391_A)   0   -6.56373700    6.16946500    0.35117200 L
 C-CT--0.059700(PDBName=CA,ResName=ILE,ResNum=391_A)  0   -7.32808900    7.33659700    0.79688900 L
 C-C-0.597300(PDBName=C,ResName=ILE,ResNum=391_A)    0   -6.47849900    8.35396300    1.56233500 L
 O-O--0.567900(PDBName=O,ResName=ILE,ResNum=391_A)   0   -6.60618700    9.54482200    1.27904000 L
 C-CT-0.130300(PDBName=CB,ResName=ILE,ResNum=391_A)  0   -8.61932200    6.94393700    1.55184200 L
 C-CT--0.043000(PDBName=CG1,ResName=ILE,ResNum=391_A)  0   -9.46446900    8.20817900    1.83653400 L
 C-CT--0.320400(PDBName=CG2,ResName=ILE,ResNum=391_A)  0   -8.36057500    6.14731300    2.84180200 L
 C-CT--0.066000(PDBName=CD1,ResName=ILE,ResNum=391_A)  0  -10.92263500    7.92624300    2.21836500 L
 N-N--0.415700(PDBName=N,ResName=ILE,ResNum=392_A)   0   -5.63684000    7.95600900    2.52614900 L
 C-CT--0.059700(PDBName=CA,ResName=ILE,ResNum=392_A)  0   -5.05548100    8.92353400    3.48405000 L
 C-C-0.597300(PDBName=C,ResName=ILE,ResNum=392_A)    0   -4.04115300    9.90597800    2.86818600 L
 O-O--0.567900(PDBName=O,ResName=ILE,ResNum=392_A)   0   -3.80771300   10.95834000    3.45810200 L
 C-CT-0.130300(PDBName=CB,ResName=ILE,ResNum=392_A)  0   -4.56034400    8.28039700    4.80186400 L
 C-CT--0.043000(PDBName=CG1,ResName=ILE,ResNum=392_A)  0   -3.33107300    7.37226700    4.63223800 L
 C-CT--0.320400(PDBName=CG2,ResName=ILE,ResNum=392_A)  0   -5.71962400    7.52154100    5.47487700 L
 C-CT--0.066000(PDBName=CD1,ResName=ILE,ResNum=392_A)  0   -2.70428800    6.90121100    5.95054700 L
 N-N--0.415700(PDBName=N,ResName=ILE,ResNum=393_A)   0   -3.52584500    9.63286000    1.66019400 L
 C-CT--0.059700(PDBName=CA,ResName=ILE,ResNum=393_A)  0   -2.73967300   10.58934000    0.84869300 L
 C-C-0.597300(PDBName=C,ResName=ILE,ResNum=393_A)    0   -3.43049800   11.03093700   -0.45950400 L
 O-O--0.567900(PDBName=O,ResName=ILE,ResNum=393_A)   0   -2.80122800   11.66351900   -1.30480200 L
 C-CT-0.130300(PDBName=CB,ResName=ILE,ResNum=393_A)  0   -1.30216000   10.07726400    0.59923000 L
 C-CT--0.043000(PDBName=CG1,ResName=ILE,ResNum=393_A)  0   -1.25053800    8.83676800   -0.32131100 L
 C-CT--0.320400(PDBName=CG2,ResName=ILE,ResNum=393_A)  0   -0.59324400    9.82801100    1.94068300 L
 C-CT--0.066000(PDBName=CD1,ResName=ILE,ResNum=393_A)  0    0.17483100    8.50871800   -0.78360500 L
 N-N--0.347900(PDBName=N,ResName=ARG,ResNum=394_A)   0   -4.73385100   10.75458000   -0.62145900 L
 C-CT--0.263700(PDBName=CA,ResName=ARG,ResNum=394_A)  0   -5.54617100   11.13384300   -1.80002100 L
 C-C-0.734100(PDBName=C,ResName=ARG,ResNum=394_A)    0   -6.75492000   12.00943100   -1.45187900 L
 O-O--0.589400(PDBName=O,ResName=ARG,ResNum=394_A)   0   -7.02959700   12.97576900   -2.15722200 L
 C-CT--0.000700(PDBName=CB,ResName=ARG,ResNum=394_A)  0   -5.98552800    9.89323000   -2.60002700 L
 C-CT-0.039000(PDBName=CG,ResName=ARG,ResNum=394_A)  0   -4.82886700    9.13097700   -3.27181900 L
 C-CT-0.048600(PDBName=CD,ResName=ARG,ResNum=394_A)  0   -5.40353900    8.15955300   -4.31377400 L
 N-N2--0.529500(PDBName=NE,ResName=ARG,ResNum=394_A)  0   -4.38137300    7.26376800   -4.88512100 L
 C-CA-0.807600(PDBName=CZ,ResName=ARG,ResNum=394_A)  0   -4.51025700    6.46089200   -5.92564900 L
 N-N2--0.862700(PDBName=NH1,ResName=ARG,ResNum=394_A)  0   -5.57338200    6.43150600   -6.67014100 L
 N-N2--0.862700(PDBName=NH2,ResName=ARG,ResNum=394_A)  0   -3.55163500    5.64380900   -6.22965700 L
 N-N--0.415700(PDBName=N,ResName=NME,ResNum=395_A)   0   -7.49216000   11.66734200   -0.39184100 L
 C-CT--0.149000(PDBName=CH3,ResName=NME,ResNum=395_A)  0   -8.68682000   12.37029300    0.06733400 L
 C-C-0.706854(PDBName=C02,ResName=SRK,ResNum=508_A)  0    0.77161400    2.22900700   -3.97700500 H
 C-CT--0.233101(PDBName=C04,ResName=SRK,ResNum=508_A)  0    0.69797100    1.44225800   -5.24916000 H
 C-CT-0.028311(PDBName=C05,ResName=SRK,ResNum=508_A)  0    0.12794700    0.03847500   -5.12638500 H
 C-C-0.440281(PDBName=C06,ResName=SRK,ResNum=508_A)  0    1.02615300   -0.91104400   -4.37658100 H
 C-CT--0.051757(PDBName=C09,ResName=SRK,ResNum=508_A)  0   -0.60489100   -2.66800500   -5.01391300 H
 C-CT--0.043379(PDBName=C10,ResName=SRK,ResNum=508_A)  0   -0.57958900   -4.20480800   -4.88302500 H
 C-CB-0.041547(PDBName=C11,ResName=SRK,ResNum=508_A)  0    0.53659600   -4.45121000   -3.89824600 H
 C-CA--0.192958(PDBName=C12,ResName=SRK,ResNum=508_A)  0    0.88270400   -5.61652600   -3.23067000 H
 C-CA--0.152508(PDBName=C13,ResName=SRK,ResNum=508_A)  0    1.97333200   -5.59985700   -2.35323700 H
 C-CA--0.176354(PDBName=C14,ResName=SRK,ResNum=508_A)  0    2.71538800   -4.43104500   -2.18973600 H
 C-CA--0.132620(PDBName=C15,ResName=SRK,ResNum=508_A)  0    2.39015800   -3.25664000   -2.87548900 H
 C-CB-0.006343(PDBName=C16,ResName=SRK,ResNum=508_A)  0    1.27570000   -3.27749500   -3.70530600 H
 N-N--0.087075(PDBName=N08,ResName=SRK,ResNum=508_A)  0    0.69827300   -2.21932000   -4.45279800 H
 O-OW--0.834000(PDBName=O01,ResName=SRK,ResNum=508_A)  0   -0.72705100   -1.02711700   -2.24915300 H
 O-O--0.601165(PDBName=O03,ResName=SRK,ResNum=508_A)  0    1.24768000    3.36611500   -3.88921500 H
 O-O--0.525457(PDBName=O07,ResName=SRK,ResNum=508_A)  0    2.03725700   -0.49141000   -3.73896300 H
 O-OW--0.834000(PDBName=O,ResName=HOH,ResNum=630_A)  0   -7.55135900   -0.37635200   -1.25320800 L
 O-OW--0.834000(PDBName=O,ResName=HOH,ResNum=641_A)  0   -1.67711800   -7.59943900    1.98744300 L
 O-OW--0.834000(PDBName=O,ResName=HOH,ResNum=664_A)  0   -4.88559400   -1.89443700    4.21170400 L
 O-OW--0.834000(PDBName=O,ResName=HOH,ResNum=673_A)  0   -8.14134900   -8.31624500    0.17208600 L
 O-OW--0.834000(PDBName=O,ResName=HOH,ResNum=679_A)  0   -0.56445700    4.73350800   -5.46496800 L
 O-OW--0.834000(PDBName=O,ResName=HOH,ResNum=680_A)  0   -1.02662800    3.29482000   -7.93060300 L
 O-OW--0.834000(PDBName=O,ResName=HOH,ResNum=683_A)  0    1.43628400    5.19343000   -1.29650400 H
 H-HC-0.029500(PDBName=1HB,ResName=PHE,ResNum=123_A)  0    2.36268700    9.00727200    7.80475900 L
 H-HC-0.029500(PDBName=2HB,ResName=PHE,ResNum=123_A)  0    3.93578600    9.34148900    7.08446000 L
 H-HA-0.133000(PDBName=HD1,ResName=PHE,ResNum=123_A)  0    0.66754900    7.59905600    6.50677200 L
 H-HA-0.133000(PDBName=HD2,ResName=PHE,ResNum=123_A)  0    4.38702600    8.92395500    4.75861500 L
 H-HA-0.143000(PDBName=HE1,ResName=PHE,ResNum=123_A)  0   -0.17396900    7.02110000    4.22682500 L
 H-HA-0.143000(PDBName=HE2,ResName=PHE,ResNum=123_A)  0    3.52559500    8.35478700    2.50545600 L
 H-HA-0.129700(PDBName=HZ,ResName=PHE,ResNum=123_A)  0    1.26178200    7.36200300    2.25434800 L
 H-H1-0.097800(PDBName=HA,ResName=PHE,ResNum=123_A)  0    2.89468900    6.69746900    8.11886800 L
 H-H-0.271900(PDBName=H,ResName=PHE,ResNum=123_A)    0    5.38971800    8.03245900    8.95382800 L
 H-HC-0.045700(PDBName=1HB,ResName=LEU,ResNum=124_A)  0    3.79794300    2.90079800    5.63509300 L
 H-HC-0.045700(PDBName=2HB,ResName=LEU,ResNum=124_A)  0    5.31722300    2.69011500    4.77253000 L
 H-HC--0.036100(PDBName=HG,ResName=LEU,ResNum=124_A)  0    5.01850800    3.29747400    7.74827700 L
 H-HC-0.100000(PDBName=1HD1,ResName=LEU,ResNum=124_A)  0    5.86629400    1.00913300    8.03465000 L
 H-HC-0.100000(PDBName=2HD1,ResName=LEU,ResNum=124_A)  0    4.38105700    1.00937000    7.07160200 L
 H-HC-0.100000(PDBName=3HD1,ResName=LEU,ResNum=124_A)  0    5.95156300    0.80176400    6.26952800 L
 H-HC-0.100000(PDBName=1HD2,ResName=LEU,ResNum=124_A)  0    7.46020500    2.82008300    7.86001400 L
 H-HC-0.100000(PDBName=2HD2,ResName=LEU,ResNum=124_A)  0    7.11697100    4.28269100    6.93034800 L
 H-HC-0.100000(PDBName=3HD2,ResName=LEU,ResNum=124_A)  0    7.52181700    2.76676800    6.08595700 L
 H-H1-0.092200(PDBName=HA,ResName=LEU,ResNum=124_A)  0    5.90818200    5.04172400    5.22069500 L
 H-H-0.271900(PDBName=H,ResName=LEU,ResNum=124_A)    0    3.25311400    5.18606100    6.58307200 L
 H-HC--0.017300(PDBName=1HB,ResName=GLU,ResNum=125_A)  0    6.17109200    7.34843100    1.52694400 L
 H-HC--0.017300(PDBName=2HB,ResName=GLU,ResNum=125_A)  0    6.96429300    5.80733200    1.23377700 L
 H-HC--0.042500(PDBName=1HG,ResName=GLU,ResNum=125_A)  0    5.30367300    7.40209400   -0.75371500 L
 H-HC--0.042500(PDBName=2HG,ResName=GLU,ResNum=125_A)  0    5.95385300    5.78245500   -1.07343900 L
 H-H1-0.110500(PDBName=HA,ResName=GLU,ResNum=125_A)  0    3.94846600    6.25367300    1.36786400 L
 H-H-0.293600(PDBName=H,ResName=GLU,ResNum=125_A)    0    6.03391200    5.66440500    3.28532000 L
 H-H1-0.069800(PDBName=1HA,ResName=GLY,ResNum=126_A)  0    2.67520000    2.59864500   -0.92074900 H
 H-H1-0.069800(PDBName=2HA,ResName=GLY,ResNum=126_A)  0    4.40394200    2.26848000   -0.76099200 H
 H-H-0.271900(PDBName=H,ResName=GLY,ResNum=126_A)    0    3.10903900    4.92995700   -0.31377400 L
 H-H1-0.069800(PDBName=1HA,ResName=GLY,ResNum=127_A)  0    3.36033300    3.38889900   -5.09794700 H
 H-H1-0.069800(PDBName=2HA,ResName=GLY,ResNum=127_A)  0    5.08692700    3.66481200   -4.86687000 H
 H-H-0.271900(PDBName=H,ResName=GLY,ResNum=127_A)    0    4.31422200    1.57017500   -3.09246300 H
 H-HC-0.033900(PDBName=1HB,ResName=TRP,ResNum=128_A)  0    4.72025700    0.09934300   -8.12643000 L
 H-HC-0.033900(PDBName=2HB,ResName=TRP,ResNum=128_A)  0    4.18841000   -1.57248500   -8.09597400 L
 H-H4-0.206200(PDBName=HD1,ResName=TRP,ResNum=128_A)  0    2.75798600    1.98261100   -8.12184500 L
 H-H-0.341200(PDBName=HE1,ResName=TRP,ResNum=128_A)  0    0.22412200    1.88914200   -8.64151100 L
 H-HA-0.170000(PDBName=HE3,ResName=TRP,ResNum=128_A)  0    2.10856700   -3.10324200   -8.17941400 L
 H-HA-0.144700(PDBName=HZ3,ResName=TRP,ResNum=128_A)  0   -0.10577600   -4.07257100   -8.77278200 L
 H-HA-0.157200(PDBName=HZ2,ResName=TRP,ResNum=128_A)  0   -1.71357800   -0.11045100   -9.28644100 L
 H-HA-0.141700(PDBName=HH2,ResName=TRP,ResNum=128_A)  0   -2.01644200   -2.58378500   -9.33444200 L
 H-H1-0.112300(PDBName=HA,ResName=TRP,ResNum=128_A)  0    3.44483100   -1.34213100   -5.76290700 H
 H-H-0.271900(PDBName=H,ResName=TRP,ResNum=128_A)    0    3.30213400    0.53314500   -4.70622400 H
 H-HC-0.029500(PDBName=1HB,ResName=TYR,ResNum=129_A)  0    7.35958000   -3.63729000   -4.70004600 L
 H-HC-0.029500(PDBName=2HB,ResName=TYR,ResNum=129_A)  0    8.28135000   -4.37700800   -5.97691800 L
 H-HA-0.169900(PDBName=HD1,ResName=TYR,ResNum=129_A)  0    6.93695900   -4.77388600   -8.28026600 L
 H-HA-0.169900(PDBName=HD2,ResName=TYR,ResNum=129_A)  0    5.08411400   -4.09675400   -4.44000200 L
 H-HA-0.165600(PDBName=HE1,ResName=TYR,ResNum=129_A)  0    4.78378100   -5.74324400   -9.12104900 L
 H-HA-0.165600(PDBName=HE2,ResName=TYR,ResNum=129_A)  0    2.97608200   -5.07104500   -5.27047100 L
 H-HO-0.399200(PDBName=HH,ResName=TYR,ResNum=129_A)  0    1.90664600   -5.97859600   -7.04183900 L
 H-H1-0.087600(PDBName=HA,ResName=TYR,ResNum=129_A)  0    8.24320500   -1.73103100   -5.57485900 L
 H-H-0.271900(PDBName=H,ResName=TYR,ResNum=129_A)    0    6.17180300   -1.53727200   -7.57731900 L
 H-HC-0.032700(PDBName=1HB,ResName=ARG,ResNum=139_A)  0   12.50011100   -1.22750500   -8.89120000 L
 H-HC-0.032700(PDBName=2HB,ResName=ARG,ResNum=139_A)  0   13.35156300    0.27204200   -9.23425400 L
 H-HC-0.028500(PDBName=1HG,ResName=ARG,ResNum=139_A)  0   11.56441700   -0.23780700   -6.82229700 L
 H-HC-0.028500(PDBName=2HG,ResName=ARG,ResNum=139_A)  0   12.43448600    1.27572900   -7.15545400 L
 H-H1-0.068700(PDBName=1HD,ResName=ARG,ResNum=139_A)  0   11.15555000    1.37338800   -9.36215600 L
 H-H1-0.068700(PDBName=2HD,ResName=ARG,ResNum=139_A)  0   10.17940000    0.01892000   -8.77025300 L
 H-H-0.345600(PDBName=HE,ResName=ARG,ResNum=139_A)   0   10.42342900    2.60344000   -7.23114600 L
 H-H-0.447800(PDBName=1HH1,ResName=ARG,ResNum=139_A)  0    6.82590900    1.19695000   -7.79077500 L
 H-H-0.447800(PDBName=2HH1,ResName=ARG,ResNum=139_A)  0    8.10038100    0.21313400   -8.52227000 L
 H-H-0.447800(PDBName=1HH2,ResName=ARG,ResNum=139_A)  0    7.15696600    2.83003500   -6.59989300 L
 H-H-0.447800(PDBName=2HH2,ResName=ARG,ResNum=139_A)  0    8.79847100    3.40374200   -6.28133900 L
 H-H1-0.156000(PDBName=HA,ResName=ARG,ResNum=139_A)  0   14.80666700   -1.44343700   -8.29035500 L
 H-H-0.274700(PDBName=H,ResName=ARG,ResNum=139_A)    0   13.40536700   -1.40488500   -5.63795500 L
 H-HC-0.045700(PDBName=1HB,ResName=LEU,ResNum=146_A)  0    8.74495200    6.10795600   -6.22814300 L
 H-HC-0.045700(PDBName=2HB,ResName=LEU,ResNum=146_A)  0    9.63268400    7.48991600   -5.59296800 L
 H-HC--0.036100(PDBName=HG,ResName=LEU,ResNum=146_A)  0    7.98442600    7.67156800   -3.71766500 L
 H-HC-0.100000(PDBName=1HD1,ResName=LEU,ResNum=146_A)  0    6.11911900    8.47429300   -5.07847700 L
 H-HC-0.100000(PDBName=2HD1,ResName=LEU,ResNum=146_A)  0    6.72711900    7.58057600   -6.49071300 L
 H-HC-0.100000(PDBName=3HD1,ResName=LEU,ResNum=146_A)  0    7.66462900    8.93374100   -5.80542900 L
 H-HC-0.100000(PDBName=1HD2,ResName=LEU,ResNum=146_A)  0    5.84146300    6.39300000   -3.90530100 L
 H-HC-0.100000(PDBName=2HD2,ResName=LEU,ResNum=146_A)  0    6.56116000    5.40333300   -5.19478200 L
 H-HC-0.100000(PDBName=3HD2,ResName=LEU,ResNum=146_A)  0    7.19976400    5.35011000   -3.52604900 L
 H-H1-0.092200(PDBName=HA,ResName=LEU,ResNum=146_A)  0    9.25200400    4.87684000   -4.11771200 L
 H-H-0.271900(PDBName=H,ResName=LEU,ResNum=146_A)    0    9.64172300    6.32772100   -2.44685500 L
 H-HC-0.029500(PDBName=1HB,ResName=TYR,ResNum=182_A)  0    7.85859600    3.37955000    0.90087100 L
 H-HC-0.029500(PDBName=2HB,ResName=TYR,ResNum=182_A)  0    7.97891000    4.07970200   -0.69646100 L
 H-HA-0.169900(PDBName=HD2,ResName=TYR,ResNum=182_A)  0    7.02788000    2.80151800   -2.28052700 L
 H-HA-0.169900(PDBName=HD1,ResName=TYR,ResNum=182_A)  0    9.16728100    0.84172800    0.90843600 L
 H-HA-0.165600(PDBName=HE2,ResName=TYR,ResNum=182_A)  0    6.41986000    0.60073600   -3.23013600 L
 H-HA-0.165600(PDBName=HE1,ResName=TYR,ResNum=182_A)  0    8.52981000   -1.36714600   -0.01039400 L
 H-HO-0.399200(PDBName=HH,ResName=TYR,ResNum=182_A)  0    6.55154900   -1.62448100   -3.01359500 L
 H-H1-0.087600(PDBName=HA,ResName=TYR,ResNum=182_A)  0   10.23600400    3.08585200    1.06738500 L
 H-H-0.271900(PDBName=H,ResName=TYR,ResNum=182_A)    0    9.04717200    5.69348000    0.36156100 L
 H-H1-0.111200(PDBName=1HB,ResName=CYS,ResNum=183_A)  0   13.72616200    6.26667700   -0.99125600 L
 H-H1-0.111200(PDBName=2HB,ResName=CYS,ResNum=183_A)  0   14.90806200    5.45116500   -2.02504800 L
 H-HS-0.193300(PDBName=HG,ResName=CYS,ResNum=183_A)  0   15.46614400    3.51537200   -0.29239100 L
 H-H1-0.112400(PDBName=HA,ResName=CYS,ResNum=183_A)  0   12.63671900    4.78438600   -2.61233000 L
 H-H-0.271900(PDBName=H,ResName=CYS,ResNum=183_A)    0   12.19896800    4.61447000    0.21227400 L
 H-H1-0.035200(PDBName=1HB,ResName=SER,ResNum=184_A)  0   14.45130800   -0.11011400    0.20049600 L
 H-H1-0.035200(PDBName=2HB,ResName=SER,ResNum=184_A)  0   13.72358200   -1.38609300   -0.78556800 L
 H-HO-0.427500(PDBName=HG,ResName=SER,ResNum=184_A)  0   11.91742700   -0.94846900    0.19469200 L
 H-H1-0.084300(PDBName=HA,ResName=SER,ResNum=184_A)  0   14.80863400    0.44470200   -2.12493600 L
 H-H-0.271900(PDBName=H,ResName=SER,ResNum=184_A)    0   13.07669800    2.08755600   -0.48259600 L
 H-H1-0.035200(PDBName=1HB,ResName=SER,ResNum=185_A)  0   11.16301300    1.08329800   -5.06810700 L
 H-H1-0.035200(PDBName=2HB,ResName=SER,ResNum=185_A)  0    9.57988500    0.33097300   -5.38520700 L
 H-HO-0.427500(PDBName=HG,ResName=SER,ResNum=185_A)  0    9.92377300    2.34866700   -3.40913100 L
 H-H1-0.084300(PDBName=HA,ResName=SER,ResNum=185_A)  0    9.51313000    0.03089100   -2.82737700 L
 H-H-0.271900(PDBName=H,ResName=SER,ResNum=185_A)    0   11.32389900    0.79135900   -1.75202200 L
 H-HC--0.012200(PDBName=1HB,ResName=ASP,ResNum=186_A)  0   12.42071500   -4.84000100   -1.90705300 L
 H-HC--0.012200(PDBName=2HB,ResName=ASP,ResNum=186_A)  0   12.73043900   -3.18649500   -2.42931600 L
 H-H1-0.088000(PDBName=HA,ResName=ASP,ResNum=186_A)  0   10.77950800   -4.25902400   -3.59612600 L
 H-H-0.293600(PDBName=H,ResName=ASP,ResNum=186_A)    0   10.19891100   -1.92670300   -1.85183900 L
 H-HC--0.029700(PDBName=HB,ResName=VAL,ResNum=187_A)  0    7.18417500   -6.58146000   -0.68168900 L
 H-HC-0.079100(PDBName=1HG2,ResName=VAL,ResNum=187_A)  0    5.41990900   -6.03906200   -2.37915500 L
 H-HC-0.079100(PDBName=2HG2,ResName=VAL,ResNum=187_A)  0    5.82879000   -4.31355800   -2.19415300 L
 H-HC-0.079100(PDBName=3HG2,ResName=VAL,ResNum=187_A)  0    7.02257300   -5.46753400   -2.83245500 L
 H-HC-0.079100(PDBName=1HG1,ResName=VAL,ResNum=187_A)  0    5.01160800   -4.62892300    0.24677100 L
 H-HC-0.079100(PDBName=2HG1,ResName=VAL,ResNum=187_A)  0    5.74680800   -5.90398100    1.22414700 L
 H-HC-0.079100(PDBName=3HG1,ResName=VAL,ResNum=187_A)  0    4.74635000   -6.34099900   -0.15983100 L
 H-H1-0.096900(PDBName=HA,ResName=VAL,ResNum=187_A)  0    7.12009000   -3.66105400    0.07833300 L
 H-H-0.271900(PDBName=H,ResName=VAL,ResNum=187_A)    0    8.47640100   -3.07643000   -1.56944700 L
 H-HC-0.033900(PDBName=1HB,ResName=TRP,ResNum=188_A)  0    9.59924000   -3.31317900    4.77411700 L
 H-HC-0.033900(PDBName=2HB,ResName=TRP,ResNum=188_A)  0    8.39679900   -4.39587100    4.09410400 L
 H-H4-0.206200(PDBName=HD1,ResName=TRP,ResNum=188_A)  0    6.42344400   -3.40803500    2.78968200 L
 H-H-0.341200(PDBName=HE1,ResName=TRP,ResNum=188_A)  0    5.52033600   -1.03627600    2.34935200 L
 H-HA-0.170000(PDBName=HE3,ResName=TRP,ResNum=188_A)  0   10.49122100   -0.71674300    4.31836400 L
 H-HA-0.144700(PDBName=HZ3,ResName=TRP,ResNum=188_A)  0   10.46274700    1.77491500    4.23135600 L
 H-HA-0.157200(PDBName=HZ2,ResName=TRP,ResNum=188_A)  0    6.46158600    1.67798100    2.65330700 L
 H-HA-0.141700(PDBName=HH2,ResName=TRP,ResNum=188_A)  0    8.44462300    2.97369100    3.41109700 L
 H-H1-0.112300(PDBName=HA,ResName=TRP,ResNum=188_A)  0   10.84435900   -3.25082900    2.74165900 L
 H-H-0.271900(PDBName=H,ResName=TRP,ResNum=188_A)    0    9.68601100   -3.30582200    0.84550600 L
 H-HC-0.060300(PDBName=1HB,ResName=ALA,ResNum=229_A)  0   -1.22187500    6.39581400   10.07054000 L
 H-HC-0.060300(PDBName=2HB,ResName=ALA,ResNum=229_A)  0   -0.00659100    6.95350200    8.90352800 L
 H-HC-0.060300(PDBName=3HB,ResName=ALA,ResNum=229_A)  0   -1.42372800    6.02961200    8.34828300 L
 H-H1-0.082300(PDBName=HA,ResName=ALA,ResNum=229_A)  0   -0.61858000    4.01772600    9.49567100 L
 H-H-0.271900(PDBName=H,ResName=ALA,ResNum=229_A)    0    1.79829500    5.48382600   10.40060300 L
 H-H1-0.069800(PDBName=1HA,ResName=GLY,ResNum=230_A)  0    1.40999600    4.98647600    5.39329400 L
 H-H1-0.069800(PDBName=2HA,ResName=GLY,ResNum=230_A)  0    1.57544900    3.24294400    5.67159700 L
 H-H-0.271900(PDBName=H,ResName=GLY,ResNum=230_A)    0   -0.76677200    4.10989200    7.00059300 L
 H-H1-0.035200(PDBName=1HB,ResName=SER,ResNum=231_A)  0   -0.15953300    5.81743000    1.21981300 L
 H-H1-0.035200(PDBName=2HB,ResName=SER,ResNum=231_A)  0   -1.56275000    5.04402400    0.47315800 L
 H-HO-0.427500(PDBName=HG,ResName=SER,ResNum=231_A)  0   -2.86980500    5.70747100    2.10269700 L
 H-H1-0.084300(PDBName=HA,ResName=SER,ResNum=231_A)  0   -1.71221300    3.55243300    2.49997000 H
 H-H-0.271900(PDBName=H,ResName=SER,ResNum=231_A)    0    1.05155300    4.57709800    3.12173800 L
 H-H1-0.130956(PDBName=1HB,ResName=SER,ResNum=232_A)  0   -0.94533000    2.97825600   -1.94577300 H
 H-H1-0.130956(PDBName=2HB,ResName=SER,ResNum=232_A)  0    0.75906600    2.99879600   -1.46307700 H
 H-HW-0.417000(PDBName=HG,ResName=SER,ResNum=232_A)  0   -1.33676700   -0.34484100   -2.68951000 H
 H-H1-0.112197(PDBName=HA,ResName=SER,ResNum=232_A)  0   -1.34830900    0.82780700   -0.97431500 H
 H-H-0.330365(PDBName=H,ResName=SER,ResNum=232_A)    0   -1.87318200    2.09992100    0.80907500 H
 H-HC-0.060300(PDBName=1HB,ResName=ALA,ResNum=233_A)  0    4.63320900   -1.50982000   -1.00367800 H
 H-HC-0.060300(PDBName=2HB,ResName=ALA,ResNum=233_A)  0    4.55956000    0.25517400   -1.01490500 H
 H-HC-0.060300(PDBName=3HB,ResName=ALA,ResNum=233_A)  0    3.74921900   -0.66787400   -2.30270500 H
 H-H1-0.082300(PDBName=HA,ResName=ALA,ResNum=233_A)  0    2.34506900   -1.74085200   -0.32363800 H
 H-H-0.271900(PDBName=H,ResName=ALA,ResNum=233_A)    0    1.64370900    0.28236000   -1.89586200 H
 H-H1-0.069800(PDBName=1HA,ResName=GLY,ResNum=234_A)  0    3.24424000    2.54474500    2.70115300 L
 H-H1-0.069800(PDBName=2HA,ResName=GLY,ResNum=234_A)  0    4.33215700    1.19358900    3.01559600 L
 H-H-0.271900(PDBName=H,ResName=GLY,ResNum=234_A)    0    2.50520600    1.58813900    0.80888300 H
 H-H1-0.069800(PDBName=1HA,ResName=GLY,ResNum=235_A)  0   -0.16108500    0.62842500    5.13293300 L
 H-H1-0.069800(PDBName=2HA,ResName=GLY,ResNum=235_A)  0   -0.91439000    0.19186100    3.59124500 L
 H-H-0.271900(PDBName=H,ResName=GLY,ResNum=235_A)    0    0.81945900    1.24667100    2.52806900 L
 H-H1-0.004300(PDBName=HB,ResName=THR,ResNum=236_A)  0    2.62111000   -3.43330000    1.70440000 L
 H-HC-0.064200(PDBName=1HG2,ResName=THR,ResNum=236_A)  0    1.28359800   -6.01817000    2.60005400 L
 H-HC-0.064200(PDBName=2HG2,ResName=THR,ResNum=236_A)  0    2.32701300   -5.82531700    1.17625800 L
 H-HC-0.064200(PDBName=3HG2,ResName=THR,ResNum=236_A)  0    3.00439600   -5.61461500    2.80203600 L
 H-HO-0.410200(PDBName=HG1,ResName=THR,ResNum=236_A)  0   -0.05129000   -4.36400800    1.61861800 L
 H-H1-0.100700(PDBName=HA,ResName=THR,ResNum=236_A)  0    0.62038700   -4.02841200    3.91723700 L
 H-H-0.271900(PDBName=H,ResName=THR,ResNum=236_A)    0    0.79604600   -1.58888300    2.44102300 L
 H-H1-0.069800(PDBName=1HA,ResName=GLY,ResNum=237_A)  0    4.97897900   -1.18100700    5.14927000 L
 H-H1-0.069800(PDBName=2HA,ResName=GLY,ResNum=237_A)  0    5.29818700   -2.90759900    5.31448100 L
 H-H-0.271900(PDBName=H,ResName=GLY,ResNum=237_A)    0    3.34923500   -1.75540500    3.64091100 L
 H-HC--0.029700(PDBName=HB,ResName=VAL,ResNum=238_A)  0    0.32224000   -0.66230700    7.72139200 L
 H-HC-0.079100(PDBName=1HG2,ResName=VAL,ResNum=238_A)  0    0.62360400    1.72550600    8.15228600 L
 H-HC-0.079100(PDBName=2HG2,ResName=VAL,ResNum=238_A)  0    2.24819400    1.42449400    8.81650500 L
 H-HC-0.079100(PDBName=3HG2,ResName=VAL,ResNum=238_A)  0    1.89823600    1.12325500    7.10330900 L
 H-HC-0.079100(PDBName=1HG1,ResName=VAL,ResNum=238_A)  0   -0.40334400    0.44585100    9.80390800 L
 H-HC-0.079100(PDBName=2HG1,ResName=VAL,ResNum=238_A)  0    1.12189000   -0.03417600   10.58697700 L
 H-HC-0.079100(PDBName=3HG1,ResName=VAL,ResNum=238_A)  0   -0.05457100   -1.26122900   10.06667400 L
 H-H1-0.096900(PDBName=HA,ResName=VAL,ResNum=238_A)  0    2.98327600   -1.01228300    9.14732100 L
 H-H-0.271900(PDBName=H,ResName=VAL,ResNum=238_A)    0    2.52020300   -0.86000300    6.31838200 L
 H-HC-0.045700(PDBName=1HB,ResName=LEU,ResNum=239_A)  0   -0.28929700   -6.55160300    7.35565200 L
 H-HC-0.045700(PDBName=2HB,ResName=LEU,ResNum=239_A)  0    0.60909200   -5.60108900    6.18343000 L
 H-HC--0.036100(PDBName=HG,ResName=LEU,ResNum=239_A)  0   -1.02805600   -3.78569000    6.32945800 L
 H-HC-0.100000(PDBName=1HD1,ResName=LEU,ResNum=239_A)  0   -2.89557400   -4.91522300    5.29319100 L
 H-HC-0.100000(PDBName=2HD1,ResName=LEU,ResNum=239_A)  0   -2.43997200   -6.46504600    6.03771700 L
 H-HC-0.100000(PDBName=3HD1,ResName=LEU,ResNum=239_A)  0   -1.40007500   -5.72981800    4.80240800 L
 H-HC-0.100000(PDBName=1HD2,ResName=LEU,ResNum=239_A)  0   -2.48579400   -5.53851200    8.35177600 L
 H-HC-0.100000(PDBName=2HD2,ResName=LEU,ResNum=239_A)  0   -1.73786600   -3.95339400    8.67725800 L
 H-HC-0.100000(PDBName=3HD2,ResName=LEU,ResNum=239_A)  0   -3.12788200   -4.06310700    7.59791500 L
 H-H1-0.092200(PDBName=HA,ResName=LEU,ResNum=239_A)  0    0.23155000   -4.96084800    9.13639100 L
 H-H-0.271900(PDBName=H,ResName=LEU,ResNum=239_A)    0    1.07593800   -3.16849100    7.02555300 L
 H-HC-0.045700(PDBName=1HB,ResName=LEU,ResNum=240_A)  0    5.43862600   -4.97735500    6.73404000 L
 H-HC-0.045700(PDBName=2HB,ResName=LEU,ResNum=240_A)  0    6.41466500   -6.36758600    7.18064800 L
 H-HC--0.036100(PDBName=HG,ResName=LEU,ResNum=240_A)  0    3.96252800   -6.63120100    5.38792100 L
 H-HC-0.100000(PDBName=1HD1,ResName=LEU,ResNum=240_A)  0    5.55365100   -5.09278000    4.32406900 L
 H-HC-0.100000(PDBName=2HD1,ResName=LEU,ResNum=240_A)  0    5.51281600   -6.65194700    3.48748600 L
 H-HC-0.100000(PDBName=3HD1,ResName=LEU,ResNum=240_A)  0    6.86950500   -6.26576200    4.56187900 L
 H-HC-0.100000(PDBName=1HD2,ResName=LEU,ResNum=240_A)  0    6.41231000   -8.39312800    5.80878700 L
 H-HC-0.100000(PDBName=2HD2,ResName=LEU,ResNum=240_A)  0    4.78507200   -8.73025200    6.43703200 L
 H-HC-0.100000(PDBName=3HD2,ResName=LEU,ResNum=240_A)  0    5.07841100   -8.70625300    4.68953500 L
 H-H1-0.092200(PDBName=HA,ResName=LEU,ResNum=240_A)  0    4.25269100   -7.41789400    8.11585400 L
 H-H-0.271900(PDBName=H,ResName=LEU,ResNum=240_A)    0    3.12811700   -4.92953500    7.12245200 L
 H-HC-0.045700(PDBName=1HB,ResName=LEU,ResNum=262_A)  0   -4.21205500    4.36608100   11.22124300 L
 H-HC-0.045700(PDBName=2HB,ResName=LEU,ResNum=262_A)  0   -2.88645600    4.74228500   10.13215900 L
 H-HC--0.036100(PDBName=HG,ResName=LEU,ResNum=262_A)  0   -4.44799300    4.63325900    8.18204500 L
 H-HC-0.100000(PDBName=1HD1,ResName=LEU,ResNum=262_A)  0   -6.58765700    4.19060000   10.31175700 L
 H-HC-0.100000(PDBName=2HD1,ResName=LEU,ResNum=262_A)  0   -6.89048100    4.59016700    8.60449500 L
 H-HC-0.100000(PDBName=3HD1,ResName=LEU,ResNum=262_A)  0   -6.13337200    3.05636500    9.01851600 L
 H-HC-0.100000(PDBName=1HD2,ResName=LEU,ResNum=262_A)  0   -4.04060000    6.76596900    9.31450900 L
 H-HC-0.100000(PDBName=2HD2,ResName=LEU,ResNum=262_A)  0   -5.35030200    6.42844000   10.47157400 L
 H-HC-0.100000(PDBName=3HD2,ResName=LEU,ResNum=262_A)  0   -5.71694600    6.67512600    8.75168900 L
 H-H1-0.092200(PDBName=HA,ResName=LEU,ResNum=262_A)  0   -4.44472900    2.14193100   10.20729000 L
 H-H-0.271900(PDBName=H,ResName=LEU,ResNum=262_A)    0   -1.94196200    2.96982700   11.52399000 L
 H-HC-0.060300(PDBName=1HB,ResName=ALA,ResNum=263_A)  0   -3.53974000   -1.51982700    7.55147300 L
 H-HC-0.060300(PDBName=2HB,ResName=ALA,ResNum=263_A)  0   -2.32265000   -1.51758100    6.25956500 L
 H-HC-0.060300(PDBName=3HB,ResName=ALA,ResNum=263_A)  0   -1.82845800   -1.30826800    7.95090200 L
 H-H1-0.082300(PDBName=HA,ResName=ALA,ResNum=263_A)  0   -1.80485000    0.85537400    6.71313300 L
 H-H-0.271900(PDBName=H,ResName=ALA,ResNum=263_A)    0   -3.43704400    0.38805100    9.08579600 L
 H-HC--0.012200(PDBName=1HB,ResName=ASP,ResNum=264_A)  0   -4.97976800    4.14829700    4.66498300 L
 H-HC--0.012200(PDBName=2HB,ResName=ASP,ResNum=264_A)  0   -3.39124500    4.01058200    3.92938400 L
 H-H1-0.088000(PDBName=HA,ResName=ASP,ResNum=264_A)  0   -5.50302200    1.87896900    4.28920800 L
 H-H-0.293600(PDBName=H,ResName=ASP,ResNum=264_A)    0   -2.72652400    2.27740400    5.24586500 L
 H-H1-0.035200(PDBName=1HB,ResName=SER,ResNum=265_A)  0   -4.23546600    1.78505100   -0.07553600 L
 H-H1-0.035200(PDBName=2HB,ResName=SER,ResNum=265_A)  0   -5.04465700    0.61402900   -1.12959400 L
 H-HO-0.427500(PDBName=HG,ResName=SER,ResNum=265_A)  0   -6.20218000    2.36953100    0.77607300 L
 H-H1-0.084300(PDBName=HA,ResName=SER,ResNum=265_A)  0   -5.77983700   -0.67730900    0.80962300 L
 H-H-0.271900(PDBName=H,ResName=SER,ResNum=265_A)    0   -5.88092500    0.52834300    2.72170400 L
 H-H1-0.069800(PDBName=1HA,ResName=GLY,ResNum=266_A)  0   -1.51815900   -2.36896200    2.30112000 L
 H-H1-0.069800(PDBName=2HA,ResName=GLY,ResNum=266_A)  0   -1.81797200   -2.72034000    0.60842100 L
 H-H-0.271900(PDBName=H,ResName=GLY,ResNum=266_A)    0   -3.98460800   -1.78520100    2.47778400 L
 H-HC-0.033900(PDBName=1HB,ResName=TRP,ResNum=267_A)  0   -5.06124200   -4.54688900    4.06630900 L
 H-HC-0.033900(PDBName=2HB,ResName=TRP,ResNum=267_A)  0   -6.40119000   -5.02263100    3.05002700 L
 H-H4-0.206200(PDBName=HD1,ResName=TRP,ResNum=267_A)  0   -6.27818700   -8.13851600    3.25782800 L
 H-H-0.341200(PDBName=HE1,ResName=TRP,ResNum=267_A)  0   -6.48850200   -9.41040200    5.48081300 L
 H-HA-0.170000(PDBName=HE3,ResName=TRP,ResNum=267_A)  0   -5.36982100   -4.28183200    6.48975000 L
 H-HA-0.144700(PDBName=HZ3,ResName=TRP,ResNum=267_A)  0   -5.48227300   -4.64786500    8.94968400 L
 H-HA-0.157200(PDBName=HZ2,ResName=TRP,ResNum=267_A)  0   -6.44143600   -8.80149600    8.28922900 L
 H-HA-0.141700(PDBName=HH2,ResName=TRP,ResNum=267_A)  0   -6.00450300   -6.89835200    9.86012500 L
 H-H1-0.112300(PDBName=HA,ResName=TRP,ResNum=267_A)  0   -3.68714800   -6.34597000    2.91422400 L
 H-H-0.271900(PDBName=H,ResName=TRP,ResNum=267_A)    0   -4.55848200   -3.88006700    1.46897000 L
 H-HC-0.029500(PDBName=1HB,ResName=PHE,ResNum=268_A)  0   -2.44278400   -8.39135700   -1.02935300 L
 H-HC-0.029500(PDBName=2HB,ResName=PHE,ResNum=268_A)  0   -3.52030500   -8.43018400   -2.42719300 L
 H-HA-0.133000(PDBName=HD1,ResName=PHE,ResNum=268_A)  0   -4.97697300   -6.17824400   -2.72162100 L
 H-HA-0.133000(PDBName=HD2,ResName=PHE,ResNum=268_A)  0   -1.15053900   -6.44728000   -0.73882900 L
 H-HA-0.143000(PDBName=HE1,ResName=PHE,ResNum=268_A)  0   -4.62494900   -3.73655100   -3.06340500 L
 H-HA-0.143000(PDBName=HE2,ResName=PHE,ResNum=268_A)  0   -0.79223400   -4.02425900   -1.11431200 L
 H-HA-0.129700(PDBName=HZ,ResName=PHE,ResNum=268_A)  0   -2.53838400   -2.68258900   -2.25144900 L
 H-H1-0.097800(PDBName=HA,ResName=PHE,ResNum=268_A)  0   -5.40782800   -7.75643400   -0.99368100 L
 H-H-0.271900(PDBName=H,ResName=PHE,ResNum=268_A)    0   -3.31882400   -7.58808400    1.09920600 L
 H-HC-0.029500(PDBName=1HB,ResName=PHE,ResNum=319_A)  0    3.51554500  -10.02079700    0.57666700 L
 H-HC-0.029500(PDBName=2HB,ResName=PHE,ResNum=319_A)  0    3.02059300  -11.19043500    1.78924800 L
 H-HA-0.133000(PDBName=HD2,ResName=PHE,ResNum=319_A)  0    5.45641500   -8.40262100    1.14921300 L
 H-HA-0.133000(PDBName=HD1,ResName=PHE,ResNum=319_A)  0    4.54401900  -11.93321000    3.46196000 L
 H-HA-0.143000(PDBName=HE2,ResName=PHE,ResNum=319_A)  0    7.72649100   -8.34919900    2.13755000 L
 H-HA-0.143000(PDBName=HE1,ResName=PHE,ResNum=319_A)  0    6.82547100  -11.86792200    4.44311600 L
 H-HA-0.129700(PDBName=HZ,ResName=PHE,ResNum=319_A)  0    8.41386100  -10.06622100    3.78024000 L
 H-H1-0.097800(PDBName=HA,ResName=PHE,ResNum=319_A)  0    2.83295900   -8.16367900    1.98011200 L
 H-H-0.271900(PDBName=H,ResName=PHE,ResNum=319_A)    0    3.22001900   -9.69383800    4.15420200 L
 H-HC-0.029500(PDBName=1HB,ResName=PHE,ResNum=320_A)  0   -1.82843600  -12.16844100   -0.00506700 L
 H-HC-0.029500(PDBName=2HB,ResName=PHE,ResNum=320_A)  0   -0.24495500  -12.63854900    0.59592700 L
 H-HA-0.133000(PDBName=HD1,ResName=PHE,ResNum=320_A)  0   -2.09541900  -10.62957500   -1.88168500 L
 H-HA-0.133000(PDBName=HD2,ResName=PHE,ResNum=320_A)  0    1.81565800  -11.78082700   -0.50404600 L
 H-HA-0.143000(PDBName=HE1,ResName=PHE,ResNum=320_A)  0   -1.08820600   -9.66224800   -3.93951900 L
 H-HA-0.143000(PDBName=HE2,ResName=PHE,ResNum=320_A)  0    2.82585700  -10.81906700   -2.56133900 L
 H-HA-0.129700(PDBName=HZ,ResName=PHE,ResNum=320_A)  0    1.37628100   -9.75286100   -4.27680200 L
 H-H1-0.097800(PDBName=HA,ResName=PHE,ResNum=320_A)  0   -1.41429200   -9.85410600    0.88326200 L
 H-H-0.271900(PDBName=H,ResName=PHE,ResNum=320_A)    0    0.77929700  -11.02831300    2.52489200 L
 H-H1-0.069800(PDBName=1HA,ResName=GLY,ResNum=321_A)  0   -2.93924900  -11.22935800    4.91136500 L
 H-H1-0.069800(PDBName=2HA,ResName=GLY,ResNum=321_A)  0   -3.38899200   -9.52868500    4.88478400 L
 H-H-0.271900(PDBName=H,ResName=GLY,ResNum=321_A)    0   -2.43113600   -9.28506000    2.76205900 L
 H-HC--0.029700(PDBName=HB,ResName=VAL,ResNum=335_A)  0   -7.59115200    2.33370800    4.20425000 L
 H-HC-0.079100(PDBName=1HG1,ResName=VAL,ResNum=335_A)  0   -9.50686100    3.42632900    3.06516800 L
 H-HC-0.079100(PDBName=2HG1,ResName=VAL,ResNum=335_A)  0  -10.57490200    2.12408100    3.62580300 L
 H-HC-0.079100(PDBName=3HG1,ResName=VAL,ResNum=335_A)  0   -9.24136300    1.79823200    2.48791800 L
 H-HC-0.079100(PDBName=1HG2,ResName=VAL,ResNum=335_A)  0   -8.23040200    3.09248700    6.44195700 L
 H-HC-0.079100(PDBName=2HG2,ResName=VAL,ResNum=335_A)  0   -9.95213000    2.94451300    6.02796300 L
 H-HC-0.079100(PDBName=3HG2,ResName=VAL,ResNum=335_A)  0   -8.92669800    4.15883100    5.22351200 L
 H-H1-0.096900(PDBName=HA,ResName=VAL,ResNum=335_A)  0   -9.72799100    0.47396600    5.34350000 L
 H-H-0.271900(PDBName=H,ResName=VAL,ResNum=335_A)    0   -6.82634900    0.25902200    6.00249700 L
 H-HC-0.017100(PDBName=1HB,ResName=GLN,ResNum=336_A)  0   -9.65860400   -3.52542900    2.91560400 L
 H-HC-0.017100(PDBName=2HB,ResName=GLN,ResNum=336_A)  0   -7.93959500   -3.14764300    3.02837500 L
 H-HC-0.035200(PDBName=1HG,ResName=GLN,ResNum=336_A)  0   -8.27344600   -5.01957200    1.51644100 L
 H-HC-0.035200(PDBName=2HG,ResName=GLN,ResNum=336_A)  0   -9.43016800   -4.11435100    0.55352000 L
 H-H-0.425100(PDBName=1HE2,ResName=GLN,ResNum=336_A)  0   -8.53966800   -3.39453500   -1.38997600 L
 H-H-0.425100(PDBName=2HE2,ResName=GLN,ResNum=336_A)  0   -6.91810300   -2.71239700   -1.41639300 L
 H-H1-0.085000(PDBName=HA,ResName=GLN,ResNum=336_A)  0   -8.23170200   -1.24223300    1.47215700 L
 H-H-0.271900(PDBName=H,ResName=GLN,ResNum=336_A)    0  -10.26638600   -0.65872700    3.46451900 L
 H-HC-0.033900(PDBName=1HB,ResName=TRP,ResNum=337_A)  0  -11.53923600    0.29191000   -2.81307700 L
 H-HC-0.033900(PDBName=2HB,ResName=TRP,ResNum=337_A)  0   -9.83563300   -0.02192000   -2.58850600 L
 H-H4-0.206200(PDBName=HD1,ResName=TRP,ResNum=337_A)  0   -9.04224500    2.34585600   -2.50548800 L
 H-H-0.341200(PDBName=HE1,ResName=TRP,ResNum=337_A)  0   -9.28724300    4.34833600   -0.96225200 L
 H-HA-0.170000(PDBName=HE3,ResName=TRP,ResNum=337_A)  0  -12.74666200    0.52619900    0.56788000 L
 H-HA-0.144700(PDBName=HZ3,ResName=TRP,ResNum=337_A)  0  -13.69488300    1.95110500    2.34239100 L
 H-HA-0.157200(PDBName=HZ2,ResName=TRP,ResNum=337_A)  0  -11.04224700    5.14294600    1.20810200 L
 H-HA-0.141700(PDBName=HH2,ResName=TRP,ResNum=337_A)  0  -12.86803400    4.27334100    2.66925400 L
 H-H1-0.112300(PDBName=HA,ResName=TRP,ResNum=337_A)  0  -12.06645300   -0.96574000   -0.77562400 L
 H-H-0.271900(PDBName=H,ResName=TRP,ResNum=337_A)    0   -9.11205700   -1.09185800   -0.48200700 L
 H-HC-0.045700(PDBName=1HB,ResName=LEU,ResNum=338_A)  0  -14.64817900   -3.68107500   -3.25502000 L
 H-HC-0.045700(PDBName=2HB,ResName=LEU,ResNum=338_A)  0  -13.99425500   -5.08306100   -4.09391700 L
 H-HC--0.036100(PDBName=HG,ResName=LEU,ResNum=338_A)  0  -13.27972000   -4.27138800   -1.23874100 L
 H-HC-0.100000(PDBName=1HD1,ResName=LEU,ResNum=338_A)  0  -14.62148000   -6.21821000   -0.59864300 L
 H-HC-0.100000(PDBName=2HD1,ResName=LEU,ResNum=338_A)  0  -15.60748100   -5.04094500   -1.48017000 L
 H-HC-0.100000(PDBName=3HD1,ResName=LEU,ResNum=338_A)  0  -15.04113600   -6.51496900   -2.30142400 L
 H-HC-0.100000(PDBName=1HD2,ResName=LEU,ResNum=338_A)  0  -12.29290200   -6.55817700   -1.11837000 L
 H-HC-0.100000(PDBName=2HD2,ResName=LEU,ResNum=338_A)  0  -11.44197900   -5.52252600   -2.25762300 L
 H-HC-0.100000(PDBName=3HD2,ResName=LEU,ResNum=338_A)  0  -12.56683200   -6.75741000   -2.86677800 L
 H-H1-0.092200(PDBName=HA,ResName=LEU,ResNum=338_A)  0  -11.73863700   -4.07935900   -4.05598200 L
 H-H-0.271900(PDBName=H,ResName=LEU,ResNum=338_A)    0  -12.95334700   -1.64150700   -2.79273800 L
 H-HC-0.029500(PDBName=1HB,ResName=PHE,ResNum=339_A)  0  -13.98634600    1.00946100   -6.97046700 L
 H-HC-0.029500(PDBName=2HB,ResName=PHE,ResNum=339_A)  0  -14.84840300   -0.46466900   -6.60291900 L
 H-HA-0.133000(PDBName=HD1,ResName=PHE,ResNum=339_A)  0  -15.40310300   -1.12690600   -4.37202700 L
 H-HA-0.133000(PDBName=HD2,ResName=PHE,ResNum=339_A)  0  -12.88867400    2.31904500   -5.02972000 L
 H-HA-0.143000(PDBName=HE1,ResName=PHE,ResNum=339_A)  0  -15.63911600   -0.48711200   -1.97798700 L
 H-HA-0.143000(PDBName=HE2,ResName=PHE,ResNum=339_A)  0  -13.12589200    2.94413200   -2.65297300 L
 H-HA-0.129700(PDBName=HZ,ResName=PHE,ResNum=339_A)  0  -14.50476300    1.56109800   -1.12439300 L
 H-H1-0.097800(PDBName=HA,ResName=PHE,ResNum=339_A)  0  -12.92586400   -1.31570200   -7.54117900 L
 H-H-0.271900(PDBName=H,ResName=PHE,ResNum=339_A)    0  -11.83631200   -1.24723600   -4.79935100 L
 H-HC--0.012200(PDBName=1HB,ResName=ASP,ResNum=340_A)  0   -9.58119200   -0.72199400   -4.69311300 H
 H-HC--0.012200(PDBName=2HB,ResName=ASP,ResNum=340_A)  0   -9.11704100   -2.17654000   -5.60771900 H
 H-H1-0.088000(PDBName=HA,ResName=ASP,ResNum=340_A)  0   -8.90034500    0.71878500   -6.53493500 L
 H-H-0.293600(PDBName=H,ResName=ASP,ResNum=340_A)    0  -10.52067000   -1.60755300   -7.42376900 L
 H-HC--0.017300(PDBName=1HB,ResName=GLU,ResNum=341_A)  0   -4.40170400    0.90376800   -7.80385000 L
 H-HC--0.017300(PDBName=2HB,ResName=GLU,ResNum=341_A)  0   -3.89547200    0.54601300   -9.44613800 L
 H-HC--0.042500(PDBName=1HG,ResName=GLU,ResNum=341_A)  0   -6.35164100    2.15427800   -9.43252000 L
 H-HC--0.042500(PDBName=2HG,ResName=GLU,ResNum=341_A)  0   -4.87141700    2.34846300  -10.35389100 L
 H-H1-0.110500(PDBName=HA,ResName=GLU,ResNum=341_A)  0   -6.27606400   -0.22734900   -9.90608900 L
 H-H-0.293600(PDBName=H,ResName=GLU,ResNum=341_A)    0   -6.75098800    0.72936900   -7.28690200 L
 H-HC-0.060300(PDBName=1HB,ResName=ALA,ResNum=342_A)  0   -2.79493000   -2.92386100   -6.93050100 L
 H-HC-0.060300(PDBName=2HB,ResName=ALA,ResNum=342_A)  0   -3.91323100   -3.28403700   -5.60052500 L
 H-HC-0.060300(PDBName=3HB,ResName=ALA,ResNum=342_A)  0   -3.06873200   -4.61043000   -6.43765400 L
 H-H1-0.082300(PDBName=HA,ResName=ALA,ResNum=342_A)  0   -4.25815600   -4.09114000   -8.51838300 L
 H-H-0.271900(PDBName=H,ResName=ALA,ResNum=342_A)    0   -5.75464500   -1.99872200   -6.97582800 L
 H-HC-0.017100(PDBName=1HB,ResName=GLN,ResNum=343_A)  0   -8.16297100   -4.04308200   -3.99596400 L
 H-HC-0.017100(PDBName=2HB,ResName=GLN,ResNum=343_A)  0   -6.74589000   -4.99299500   -3.57728500 L
 H-HC-0.035200(PDBName=1HG,ResName=GLN,ResNum=343_A)  0   -8.59603400   -5.69108800   -2.20240300 L
 H-HC-0.035200(PDBName=2HG,ResName=GLN,ResNum=343_A)  0   -9.62721400   -5.93969800   -3.60063800 L
 H-H-0.425100(PDBName=1HE2,ResName=GLN,ResNum=343_A)  0   -8.24841300   -9.15881200   -4.33305000 L
 H-H-0.425100(PDBName=2HE2,ResName=GLN,ResNum=343_A)  0   -9.12007800   -7.77771400   -5.04184100 L
 H-H1-0.085000(PDBName=HA,ResName=GLN,ResNum=343_A)  0   -7.10802800   -6.40965100   -5.59281700 L
 H-H-0.271900(PDBName=H,ResName=GLN,ResNum=343_A)    0   -6.40424600   -3.56911800   -5.70635800 L
 H-H1-0.035200(PDBName=1HB,ResName=SER,ResNum=388_A)  0  -10.11353100    5.77606400   -5.11768300 L
 H-H1-0.035200(PDBName=2HB,ResName=SER,ResNum=388_A)  0  -10.00118700    6.60878300   -6.67617100 L
 H-HO-0.427500(PDBName=HG,ResName=SER,ResNum=388_A)  0   -7.86144400    6.00184600   -4.88060100 L
 H-H1-0.084300(PDBName=HA,ResName=SER,ResNum=388_A)  0   -8.57738400    4.72443800   -7.54215200 L
 H-H-0.271900(PDBName=H,ResName=SER,ResNum=388_A)    0  -10.89036000    3.20541800   -6.79353400 L
 H-HC-0.040200(PDBName=1HB,ResName=HIS,ResNum=389_A)  0   -4.65937400    3.28391200   -5.51002000 H
 H-HC-0.040200(PDBName=2HB,ResName=HIS,ResNum=389_A)  0   -5.45858400    1.83115500   -6.10114800 H
 H-H4-0.114700(PDBName=HD2,ResName=HIS,ResNum=389_A)  0   -2.28911600    2.31115800   -4.40279900 H
 H-H5-0.139200(PDBName=HE1,ResName=HIS,ResNum=389_A)  0   -3.89693100   -1.15558700   -2.64161000 H
 H-H1-0.088100(PDBName=HA,ResName=HIS,ResNum=389_A)  0   -7.10627300    2.06071300   -4.17626000 L
 H-H-0.271900(PDBName=H,ResName=HIS,ResNum=389_A)    0   -6.86411300    3.76470800   -6.56385400 L
 H-HC--0.017300(PDBName=1HB,ResName=GLU,ResNum=390_A)  0   -4.11294700    6.01912200   -0.79879700 L
 H-HC--0.017300(PDBName=2HB,ResName=GLU,ResNum=390_A)  0   -4.68646700    6.10951000   -2.45798000 L
 H-HC--0.042500(PDBName=1HG,ResName=GLU,ResNum=390_A)  0   -2.90807700    3.95530200   -1.24901800 L
 H-HC--0.042500(PDBName=2HG,ResName=GLU,ResNum=390_A)  0   -3.55017200    3.88330100   -2.88965700 L
 H-H1-0.110500(PDBName=HA,ResName=GLU,ResNum=390_A)  0   -5.36686500    3.98493100   -0.43230900 L
 H-H-0.293600(PDBName=H,ResName=GLU,ResNum=390_A)    0   -5.91875400    2.68125600   -2.18765900 L
 H-HC-0.018700(PDBName=HB,ResName=ILE,ResNum=391_A)  0   -9.19180200    6.30827200    0.87809400 L
 H-HC-0.088200(PDBName=1HG2,ResName=ILE,ResNum=391_A)  0   -9.30118900    5.77766400    3.24503600 L
 H-HC-0.088200(PDBName=2HG2,ResName=ILE,ResNum=391_A)  0   -7.87930200    6.77270700    3.58991500 L
 H-HC-0.088200(PDBName=3HG2,ResName=ILE,ResNum=391_A)  0   -7.72868800    5.28509800    2.62571100 L
 H-HC-0.023600(PDBName=1HG1,ResName=ILE,ResNum=391_A)  0   -9.00115900    8.78472200    2.63845500 L
 H-HC-0.023600(PDBName=2HG1,ResName=ILE,ResNum=391_A)  0   -9.47912900    8.83102000    0.94070400 L
 H-HC-0.018600(PDBName=1HD1,ResName=ILE,ResNum=391_A)  0  -11.43592000    8.87215700    2.39238500 L
 H-HC-0.018600(PDBName=2HD1,ResName=ILE,ResNum=391_A)  0  -10.97393400    7.32954500    3.12846100 L
 H-HC-0.018600(PDBName=3HD1,ResName=ILE,ResNum=391_A)  0  -11.42409500    7.40256500    1.40484100 L
 H-H1-0.086900(PDBName=HA,ResName=ILE,ResNum=391_A)  0   -7.65121400    7.85086700   -0.10919800 L
 H-H-0.271900(PDBName=H,ResName=ILE,ResNum=391_A)    0   -5.73073200    5.88219800    0.86435200 L
 H-HC-0.018700(PDBName=HB,ResName=ILE,ResNum=392_A)  0   -4.27693100    9.09799300    5.46715300 L
 H-HC-0.088200(PDBName=1HG2,ResName=ILE,ResNum=392_A)  0   -5.45368500    7.27292300    6.49978900 L
 H-HC-0.088200(PDBName=2HG2,ResName=ILE,ResNum=392_A)  0   -6.61448900    8.14333200    5.49549800 L
 H-HC-0.088200(PDBName=3HG2,ResName=ILE,ResNum=392_A)  0   -5.92957300    6.59769900    4.93461400 L
 H-HC-0.023600(PDBName=1HG1,ResName=ILE,ResNum=392_A)  0   -2.56646600    7.91276100    4.07495200 L
 H-HC-0.023600(PDBName=2HG1,ResName=ILE,ResNum=392_A)  0   -3.62305500    6.49356400    4.06693700 L
 H-HC-0.018600(PDBName=1HD1,ResName=ILE,ResNum=392_A)  0   -2.42057400    7.76152700    6.55712600 L
 H-HC-0.018600(PDBName=2HD1,ResName=ILE,ResNum=392_A)  0   -1.81659500    6.30737500    5.73426500 L
 H-HC-0.018600(PDBName=3HD1,ResName=ILE,ResNum=392_A)  0   -3.40248400    6.27385800    6.50320200 L
 H-H1-0.086900(PDBName=HA,ResName=ILE,ResNum=392_A)  0   -5.87969700    9.57096900    3.78522000 L
 H-H-0.271900(PDBName=H,ResName=ILE,ResNum=392_A)    0   -5.45457500    6.95957500    2.63178400 L
 H-HC-0.018700(PDBName=HB,ResName=ILE,ResNum=393_A)  0   -0.75941600   10.88294300    0.10162900 L
 H-HC-0.088200(PDBName=1HG2,ResName=ILE,ResNum=393_A)  0   -0.75706100   10.66777400    2.61607900 L
 H-HC-0.088200(PDBName=2HG2,ResName=ILE,ResNum=393_A)  0    0.47851200    9.72657600    1.77632200 L
 H-HC-0.088200(PDBName=3HG2,ResName=ILE,ResNum=393_A)  0   -0.97113500    8.91579300    2.40370400 L
 H-HC-0.023600(PDBName=1HG1,ResName=ILE,ResNum=393_A)  0   -1.67275400    7.97122600    0.18846200 L
 H-HC-0.023600(PDBName=2HG1,ResName=ILE,ResNum=393_A)  0   -1.84518800    9.02259100   -1.21553900 L
 H-HC-0.018600(PDBName=1HD1,ResName=ILE,ResNum=393_A)  0    0.64502800    9.39662700   -1.20682700 L
 H-HC-0.018600(PDBName=2HD1,ResName=ILE,ResNum=393_A)  0    0.77115300    8.14100900    0.05021200 L
 H-HC-0.018600(PDBName=3HD1,ResName=ILE,ResNum=393_A)  0    0.13808000    7.73901300   -1.55226800 L
 H-H1-0.086900(PDBName=HA,ResName=ILE,ResNum=393_A)  0   -2.62991600   11.51019700    1.42151800 L
 H-H-0.271900(PDBName=H,ResName=ILE,ResNum=393_A)    0   -3.68613900    8.70206300    1.30224900 L
 H-HC-0.032700(PDBName=1HB,ResName=ARG,ResNum=394_A)  0   -6.53448200    9.21051700   -1.94862700 L
 H-HC-0.032700(PDBName=2HB,ResName=ARG,ResNum=394_A)  0   -6.66788900   10.23090100   -3.38264600 L
 H-HC-0.028500(PDBName=1HG,ResName=ARG,ResNum=394_A)  0   -4.26772300    8.57961100   -2.51596700 L
 H-HC-0.028500(PDBName=2HG,ResName=ARG,ResNum=394_A)  0   -4.16037700    9.83348600   -3.77140600 L
 H-H1-0.068700(PDBName=1HD,ResName=ARG,ResNum=394_A)  0   -5.86971500    8.73614900   -5.11454500 L
 H-H1-0.068700(PDBName=2HD,ResName=ARG,ResNum=394_A)  0   -6.17492300    7.55796900   -3.83236000 L
 H-H-0.345600(PDBName=HE,ResName=ARG,ResNum=394_A)   0   -3.53168100    7.06853200   -4.35609600 L
 H-H-0.447800(PDBName=1HH2,ResName=ARG,ResNum=394_A)  0   -2.78253000    5.58671500   -5.56876400 L
 H-H-0.447800(PDBName=2HH2,ResName=ARG,ResNum=394_A)  0   -3.65553700    4.95782500   -6.98073500 L
 H-H-0.447800(PDBName=1HH1,ResName=ARG,ResNum=394_A)  0   -6.42436000    6.84275500   -6.32290500 L
 H-H-0.447800(PDBName=2HH1,ResName=ARG,ResNum=394_A)  0   -5.62412200    5.65118500   -7.32656000 L
 H-H1-0.156000(PDBName=HA,ResName=ARG,ResNum=394_A)  0   -4.93839100   11.75286300   -2.46360200 L
 H-H-0.274700(PDBName=H,ResName=ARG,ResNum=394_A)    0   -5.17566500   10.27137900    0.15268400 L
 H-HC-0.112300(PDBName=1HH3,ResName=ACE,ResNum=122_A)  0    4.37827200    7.92493500   12.38433200 L
 H-HC-0.112300(PDBName=2HH3,ResName=ACE,ResNum=122_A)  0    5.17268200    9.08437800   11.29431100 L
 H-HC-0.112300(PDBName=3HH3,ResName=ACE,ResNum=122_A)  0    5.77565900    7.40590300   11.41503200 L
 H-H-0.271900(PDBName=H,ResName=NME,ResNum=130_A)    0   10.06484700   -3.22590600   -6.63335200 L
 H-H1-0.097600(PDBName=1HH3,ResName=NME,ResNum=130_A)  0   11.62814800   -3.40959400   -8.38837600 L
 H-H1-0.097600(PDBName=2HH3,ResName=NME,ResNum=130_A)  0   10.23304900   -4.14284400   -9.19905600 L
 H-H1-0.097600(PDBName=3HH3,ResName=NME,ResNum=130_A)  0   10.57672700   -2.41864700   -9.42628800 L
 H-HC-0.112300(PDBName=1HH3,ResName=ACE,ResNum=138_A)  0   13.66468600   -3.34713200   -4.48766300 L
 H-HC-0.112300(PDBName=2HH3,ResName=ACE,ResNum=138_A)  0   12.27436600   -4.01113500   -5.38635200 L
 H-HC-0.112300(PDBName=3HH3,ResName=ACE,ResNum=138_A)  0   13.83267800   -4.86147500   -5.40127500 L
 H-H-0.271900(PDBName=H,ResName=NME,ResNum=140_A)    0   14.54712400    0.10920400   -5.23523900 L
 H-H1-0.097600(PDBName=1HH3,ResName=NME,ResNum=140_A)  0   15.66783900    2.60189200   -5.49703900 L
 H-H1-0.097600(PDBName=2HH3,ResName=NME,ResNum=140_A)  0   16.16152100    1.45910500   -4.23365300 L
 H-H1-0.097600(PDBName=3HH3,ResName=NME,ResNum=140_A)  0   17.05358600    1.52420700   -5.77205600 L
 H-HC-0.112300(PDBName=1HH3,ResName=ACE,ResNum=145_A)  0   12.06281000    8.66042200   -1.56280200 L
 H-HC-0.112300(PDBName=2HH3,ResName=ACE,ResNum=145_A)  0   11.36181300    7.17483200   -0.86634900 L
 H-HC-0.112300(PDBName=3HH3,ResName=ACE,ResNum=145_A)  0   10.29729900    8.44939700   -1.49074300 L
 H-H-0.271900(PDBName=H,ResName=NME,ResNum=147_A)    0   12.46486100    5.99931600   -4.55824000 L
 H-H1-0.097600(PDBName=1HH3,ResName=NME,ResNum=147_A)  0   13.26218900    3.46084000   -5.70923800 L
 H-H1-0.097600(PDBName=2HH3,ResName=NME,ResNum=147_A)  0   14.30287800    4.87719100   -5.47212800 L
 H-H1-0.097600(PDBName=3HH3,ResName=NME,ResNum=147_A)  0   13.29495700    4.75036300   -6.93550600 L
 H-HC-0.112300(PDBName=1HH3,ResName=ACE,ResNum=181_A)  0   11.20804300    7.68387300    2.21273400 L
 H-HC-0.112300(PDBName=2HH3,ResName=ACE,ResNum=181_A)  0    9.63198500    7.15483800    2.84840600 L
 H-HC-0.112300(PDBName=3HH3,ResName=ACE,ResNum=181_A)  0    9.78215300    7.65224700    1.14664200 L
 H-H-0.271900(PDBName=H,ResName=NME,ResNum=189_A)    0   12.00305300   -5.07169300    1.56197600 L
 H-H1-0.097600(PDBName=1HH3,ResName=NME,ResNum=189_A)  0   11.91465000   -7.78964700    2.32290200 L
 H-H1-0.097600(PDBName=2HH3,ResName=NME,ResNum=189_A)  0   13.35815500   -6.94012100    1.71391400 L
 H-H1-0.097600(PDBName=3HH3,ResName=NME,ResNum=189_A)  0   13.00973200   -6.97568000    3.46317700 L
 H-HC-0.112300(PDBName=1HH3,ResName=ACE,ResNum=228_A)  0    1.24825600    4.49680300   13.77597500 L
 H-HC-0.112300(PDBName=2HH3,ResName=ACE,ResNum=228_A)  0    1.82043800    5.92017400   12.86916400 L
 H-HC-0.112300(PDBName=3HH3,ResName=ACE,ResNum=228_A)  0    2.55489500    4.32118300   12.57877400 L
 H-H-0.271900(PDBName=H,ResName=NME,ResNum=241_A)    0    4.64950200   -4.03739000    9.10152100 L
 H-H1-0.097600(PDBName=1HH3,ResName=NME,ResNum=241_A)  0    5.53253200   -3.05457000   11.00083100 L
 H-H1-0.097600(PDBName=2HH3,ResName=NME,ResNum=241_A)  0    4.94253800   -4.50454000   11.84779800 L
 H-H1-0.097600(PDBName=3HH3,ResName=NME,ResNum=241_A)  0    6.59455200   -4.47575300   11.18602800 L
 H-HC-0.112300(PDBName=1HH3,ResName=ACE,ResNum=261_A)  0   -1.32730200   -0.28487000   12.79268400 L
 H-HC-0.112300(PDBName=2HH3,ResName=ACE,ResNum=261_A)  0   -1.81290200    1.21428800   13.62480200 L
 H-HC-0.112300(PDBName=3HH3,ResName=ACE,ResNum=261_A)  0   -0.52276700    1.24864900   12.39417900 L
 H-H-0.271900(PDBName=H,ResName=NME,ResNum=269_A)    0   -6.39841200   -9.50932600   -1.58662200 L
 H-H1-0.097600(PDBName=1HH3,ResName=NME,ResNum=269_A)  0   -7.31502800  -11.66902500   -1.20726600 L
 H-H1-0.097600(PDBName=2HH3,ResName=NME,ResNum=269_A)  0   -5.78766700  -12.07910300   -2.02845500 L
 H-H1-0.097600(PDBName=3HH3,ResName=NME,ResNum=269_A)  0   -5.88468400  -12.12145300   -0.25614200 L
 H-HC-0.112300(PDBName=1HH3,ResName=ACE,ResNum=318_A)  0    0.78172800   -8.93398500    6.48477700 L
 H-HC-0.112300(PDBName=2HH3,ResName=ACE,ResNum=318_A)  0    2.35228100   -9.72334400    6.21532100 L
 H-HC-0.112300(PDBName=3HH3,ResName=ACE,ResNum=318_A)  0    2.24596600   -7.95166600    6.38587500 L
 H-H-0.271900(PDBName=H,ResName=NME,ResNum=322_A)    0   -4.65275300  -10.59641900    2.06355300 L
 H-H1-0.097600(PDBName=1HH3,ResName=NME,ResNum=322_A)  0   -6.87824000  -12.07006100    2.18762000 L
 H-H1-0.097600(PDBName=2HH3,ResName=NME,ResNum=322_A)  0   -7.38984300  -10.72131400    3.22457300 L
 H-H1-0.097600(PDBName=3HH3,ResName=NME,ResNum=322_A)  0   -6.96410700  -10.41744100    1.53267200 L
 H-HC-0.112300(PDBName=1HH3,ResName=ACE,ResNum=334_A)  0   -7.46522200    0.30847900    9.48435200 L
 H-HC-0.112300(PDBName=2HH3,ResName=ACE,ResNum=334_A)  0   -6.22773200    0.77257100    8.29118400 L
 H-HC-0.112300(PDBName=3HH3,ResName=ACE,ResNum=334_A)  0   -6.78611300   -0.91329100    8.38200100 L
 H-H-0.271900(PDBName=H,ResName=NME,ResNum=344_A)    0   -8.42132000   -3.68651400   -7.27723300 L
 H-H1-0.097600(PDBName=1HH3,ResName=NME,ResNum=344_A)  0  -10.23960700   -3.48513300   -8.68151700 L
 H-H1-0.097600(PDBName=2HH3,ResName=NME,ResNum=344_A)  0  -11.20536400   -4.12237300   -7.32156100 L
 H-H1-0.097600(PDBName=3HH3,ResName=NME,ResNum=344_A)  0  -10.49837000   -5.23344300   -8.51182000 L
 H-HC-0.112300(PDBName=1HH3,ResName=ACE,ResNum=387_A)  0  -13.05495000    3.54662700   -7.85321100 L
 H-HC-0.112300(PDBName=2HH3,ResName=ACE,ResNum=387_A)  0  -12.94481500    4.23713000   -9.49330100 L
 H-HC-0.112300(PDBName=3HH3,ResName=ACE,ResNum=387_A)  0  -12.08585000    2.72615700   -9.10401500 L
 H-H-0.271900(PDBName=H,ResName=NME,ResNum=395_A)    0   -7.16943700   10.86471500    0.13532300 L
 H-H1-0.097600(PDBName=1HH3,ResName=NME,ResNum=395_A)  0   -9.44879900   12.34764600   -0.71369200 L
 H-H1-0.097600(PDBName=2HH3,ResName=NME,ResNum=395_A)  0   -9.07440900   11.89056300    0.96719400 L
 H-H1-0.097600(PDBName=3HH3,ResName=NME,ResNum=395_A)  0   -8.43768300   13.40950500    0.28913000 L
 H-HC-0.096331(PDBName=1H04,ResName=SRK,ResNum=508_A)  0    0.05984000    2.01966700   -5.92637500 H
 H-HC-0.096331(PDBName=2H04,ResName=SRK,ResNum=508_A)  0    1.69592000    1.43534200   -5.69245400 H
 H-HC-0.025969(PDBName=1H05,ResName=SRK,ResNum=508_A)  0   -0.84292200    0.06602100   -4.61500200 H
 H-HC-0.025969(PDBName=2H05,ResName=SRK,ResNum=508_A)  0   -0.06436100   -0.35587600   -6.12580800 H
 H-H1-0.064300(PDBName=1H09,ResName=SRK,ResNum=508_A)  0   -1.40080800   -2.21742700   -4.41287100 H
 H-H1-0.064300(PDBName=2H09,ResName=SRK,ResNum=508_A)  0   -0.70411900   -2.34305700   -6.04979100 H
 H-HC-0.056084(PDBName=1H10,ResName=SRK,ResNum=508_A)  0   -1.53764900   -4.59308400   -4.53362300 H
 H-HC-0.056084(PDBName=2H10,ResName=SRK,ResNum=508_A)  0   -0.36182100   -4.67682900   -5.84711600 H
 H-HA-0.146550(PDBName=H12,ResName=SRK,ResNum=508_A)  0    0.29344100   -6.51842600   -3.35900200 H
 H-HA-0.145580(PDBName=H13,ResName=SRK,ResNum=508_A)  0    2.23054500   -6.49099400   -1.79241100 H
 H-HA-0.149852(PDBName=H14,ResName=SRK,ResNum=508_A)  0    3.55308500   -4.41339000   -1.50738400 H
 H-HA-0.166370(PDBName=H15,ResName=SRK,ResNum=508_A)  0    2.97283900   -2.35774800   -2.76736800 H
 H-HW-0.417000(PDBName=1H,ResName=HOH,ResNum=630_A)  0   -7.20855000    0.45965400   -0.89030600 L
 H-HW-0.417000(PDBName=2H,ResName=HOH,ResNum=630_A)  0   -7.47440000   -0.25362300   -2.22500300 L
 H-HW-0.417000(PDBName=1H,ResName=HOH,ResNum=641_A)  0   -1.58343800   -6.67557400    2.28374500 L
 H-HW-0.417000(PDBName=2H,ResName=HOH,ResNum=641_A)  0   -0.79277000   -7.79320000    1.62950300 L
 H-HW-0.417000(PDBName=1H,ResName=HOH,ResNum=664_A)  0   -4.76741800   -1.27999500    4.95142100 L
 H-HW-0.417000(PDBName=2H,ResName=HOH,ResNum=664_A)  0   -5.75097500   -1.62329400    3.86478000 L
 H-HW-0.417000(PDBName=1H,ResName=HOH,ResNum=673_A)  0   -7.57528500   -7.63492200    0.57634500 L
 H-HW-0.417000(PDBName=2H,ResName=HOH,ResNum=673_A)  0   -7.99001000   -8.17979100   -0.77499700 L
 H-HW-0.417000(PDBName=1H,ResName=HOH,ResNum=679_A)  0    0.20730500    4.46816800   -4.93899100 L
 H-HW-0.417000(PDBName=2H,ResName=HOH,ResNum=679_A)  0   -1.07250100    5.26375700   -4.81156400 L
 H-HW-0.417000(PDBName=1H,ResName=HOH,ResNum=680_A)  0   -1.99608900    3.36910000   -8.07967600 L
 H-HW-0.417000(PDBName=2H,ResName=HOH,ResNum=680_A)  0   -0.89245300    3.86375200   -7.15303100 L
 H-HW-0.417000(PDBName=1H,ResName=HOH,ResNum=683_A)  0    0.44252700    5.32929900   -1.50265200 H
 H-HW-0.417000(PDBName=2H,ResName=HOH,ResNum=683_A)  0    1.86300000    5.17386900   -2.18337400 H
 H-H-0.364900(PDBName=HD1,ResName=HIS,ResNum=389_A)  0   -5.92269900    0.05659100   -3.74824100 H
 H-HW-0.417000                                       0   -1.19244000   -1.36090500   -1.45428700 H

 1 2 1.0 892 1.0 893 1.0 894 1.0
 2 3 2.0 4 1.5
 3
 4 5 1.0 507 1.0
 5 6 1.0 8 1.0 506 1.0
 6 7 2.0 15 1.5
 7
 8 9 1.0 499 1.0 500 1.0
 9 10 1.5 11 1.5
 10 12 1.5 501 1.0
 11 13 1.5 502 1.0
 12 14 1.5 503 1.0
 13 14 1.5 504 1.0
 14 505 1.0
 15 16 1.0 518 1.0
 16 17 1.0 19 1.0 517 1.0
 17 18 2.0 23 1.5
 18
 19 20 1.0 508 1.0 509 1.0
 20 21 1.0 22 1.0 510 1.0
 21 511 1.0 512 1.0 513 1.0
 22 514 1.0 515 1.0 516 1.0
 23 24 1.0 524 1.0
 24 25 1.0 27 1.0 523 1.0
 25 26 2.0 32 1.5
 26
 27 28 1.0 519 1.0 520 1.0
 28 29 1.0 521 1.0 522 1.0
 29 30 2.0 31 2.0
 30
 31
 32 33 1.0 527 1.0
 33 34 1.0 525 1.0 526 1.0
 34 35 2.0 36 1.5
 35
 36 37 1.0 530 1.0
 37 38 1.0 528 1.0 529 1.0
 38 39 2.0 40 1.5
 39
 40 41 1.0 540 1.0
 41 42 1.0 44 1.0 539 1.0
 42 43 2.0 54 1.5
 43
 44 45 1.0 531 1.0 532 1.0
 45 46 2.0 47 1.0
 46 48 1.0 533 1.0
 47 49 1.5 50 1.5
 48 49 1.5 534 1.0
 49 51 1.5
 50 52 1.5 535 1.0
 51 53 1.5 537 1.0
 52 53 1.5 536 1.0
 53 538 1.0
 54 55 1.0 549 1.0
 55 56 1.0 58 1.0 548 1.0
 56 57 2.0 66 1.5
 57
 58 59 1.0 541 1.0 542 1.0
 59 60 1.5 61 1.5
 60 62 1.5 543 1.0
 61 63 1.5 544 1.0
 62 64 1.5 545 1.0
 63 64 1.5 546 1.0
 64 65 1.0
 65 547 1.0
 66 67 1.0 895 1.0
 67 896 1.0 897 1.0 898 1.0
 68 69 1.0 899 1.0 900 1.0 901 1.0
 69 70 2.0 71 1.5
 70
 71 72 1.0 562 1.0
 72 73 1.0 75 1.0 561 1.0
 73 74 2.0 82 1.5
 74
 75 76 1.0 550 1.0 551 1.0
 76 77 1.0 552 1.0 553 1.0
 77 78 1.0 554 1.0 555 1.0
 78 79 2.0 556 1.0
 79 80 2.0 81 2.0
 80 557 1.0 558 1.0
 81 559 1.0 560 1.0
 82 83 1.0 902 1.0
 83 903 1.0 904 1.0 905 1.0
 84 85 1.0 906 1.0 907 1.0 908 1.0
 85 86 2.0 87 1.5
 86
 87 88 1.0 573 1.0
 88 89 1.0 91 1.0 572 1.0
 89 90 2.0 95 1.5
 90
 91 92 1.0 563 1.0 564 1.0
 92 93 1.0 94 1.0 565 1.0
 93 566 1.0 567 1.0 568 1.0
 94 569 1.0 570 1.0 571 1.0
 95 96 1.0 909 1.0
 96 910 1.0 911 1.0 912 1.0
 97 98 1.0 913 1.0 914 1.0 915 1.0
 98 99 2.0 100 1.5
 99
 100 101 1.0 582 1.0
 101 102 1.0 104 1.0 581 1.0
 102 103 2.0 112 1.5
 103
 104 105 1.0 574 1.0 575 1.0
 105 106 1.5 107 1.5
 106 108 1.5 577 1.0
 107 109 1.5 576 1.0
 108 110 1.5 579 1.0
 109 110 1.5 578 1.0
 110 111 1.0
 111 580 1.0
 112 113 1.0 587 1.0
 113 114 1.0 116 1.0 586 1.0
 114 115 2.0 118 1.5
 115
 116 117 1.0 583 1.0 584 1.0
 117 585 1.0
 118 119 1.0 592 1.0
 119 120 1.0 122 1.0 591 1.0
 120 121 2.0 124 1.5
 121
 122 123 1.0 588 1.0 589 1.0
 123 590 1.0
 124 125 1.0 597 1.0
 125 126 1.0 128 1.0 596 1.0
 126 127 2.0 130 1.5
 127
 128 129 1.0 593 1.0 594 1.0
 129 595 1.0
 130 131 1.0 601 1.0
 131 132 1.0 134 1.0 600 1.0
 132 133 2.0 138 1.5
 133
 134 135 1.0 598 1.0 599 1.0
 135 136 2.0 137 2.0
 136
 137
 138 139 1.0 610 1.0
 139 140 1.0 142 1.0 609 1.0
 140 141 2.0 145 1.5
 141
 142 143 1.0 144 1.0 602 1.0
 143 606 1.0 607 1.0 608 1.0
 144 603 1.0 604 1.0 605 1.0
 145 146 1.0 620 1.0
 146 147 1.0 149 1.0 619 1.0
 147 148 2.0 159 1.5
 148
 149 150 1.0 611 1.0 612 1.0
 150 151 2.0 152 1.0
 151 153 1.5 613 1.0
 152 154 1.5 155 1.5
 153 154 1.5 614 1.0
 154 156 1.5
 155 157 1.5 615 1.0
 156 158 1.5 617 1.0
 157 158 1.5 616 1.0
 158 618 1.0
 159 160 1.0 916 1.0
 160 917 1.0 918 1.0 919 1.0
 161 162 1.0 920 1.0 921 1.0 922 1.0
 162 163 2.0 164 1.5
 163
 164 165 1.0 625 1.0
 165 166 1.0 168 1.0 624 1.0
 166 167 2.0 169 1.5
 167
 168 621 1.0 622 1.0 623 1.0
 169 170 1.0 628 1.0
 170 171 1.0 626 1.0 627 1.0
 171 172 2.0 173 1.5
 172
 173 174 1.0 633 1.0
 174 175 1.0 177 1.0 632 1.0
 175 176 2.0 179 1.5
 176
 177 178 1.0 629 1.0 630 1.0
 178 631 1.0
 179 180 1.0 638 1.0
 180 181 1.0 183 1.0 637 1.0
 181 182 2.0 185 1.5
 182
 183 184 1.0 634 1.0 635 1.0
 184 476 1.0
 185 186 1.0 643 1.0
 186 187 1.0 189 1.0 642 1.0
 187 188 2.0 190 1.5
 188
 189 639 1.0 640 1.0 641 1.0
 190 191 1.0 646 1.0
 191 192 1.0 644 1.0 645 1.0
 192 193 2.0 194 1.5
 193
 194 195 1.0 649 1.0
 195 196 1.0 647 1.0 648 1.0
 196 197 2.0 198 1.5
 197
 198 199 1.0 656 1.0
 199 200 1.0 202 1.0 655 1.0
 200 201 2.0 205 1.5
 201
 202 203 1.0 204 1.0 650 1.0
 203 654 1.0
 204 651 1.0 652 1.0 653 1.0
 205 206 1.0 659 1.0
 206 207 1.0 657 1.0 658 1.0
 207 208 2.0 209 1.5
 208
 209 210 1.0 668 1.0
 210 211 1.0 213 1.0 667 1.0
 211 212 2.0 216 1.5
 212
 213 214 1.0 215 1.0 660 1.0
 214 664 1.0 665 1.0 666 1.0
 215 661 1.0 662 1.0 663 1.0
 216 217 1.0 679 1.0
 217 218 1.0 220 1.0 678 1.0
 218 219 2.0 224 1.5
 219
 220 221 1.0 669 1.0 670 1.0
 221 222 1.0 223 1.0 671 1.0
 222 672 1.0 673 1.0 674 1.0
 223 675 1.0 676 1.0 677 1.0
 224 225 1.0 690 1.0
 225 226 1.0 228 1.0 689 1.0
 226 227 2.0 232 1.5
 227
 228 229 1.0 680 1.0 681 1.0
 229 230 1.0 231 1.0 682 1.0
 230 683 1.0 684 1.0 685 1.0
 231 686 1.0 687 1.0 688 1.0
 232 233 1.0 923 1.0
 233 924 1.0 925 1.0 926 1.0
 234 235 1.0 927 1.0 928 1.0 929 1.0
 235 236 2.0 237 1.5
 236
 237 238 1.0 701 1.0
 238 239 1.0 241 1.0 700 1.0
 239 240 2.0 245 1.5
 240
 241 242 1.0 691 1.0 692 1.0
 242 243 1.0 244 1.0 693 1.0
 243 694 1.0 695 1.0 696 1.0
 244 697 1.0 698 1.0 699 1.0
 245 246 1.0 706 1.0
 246 247 1.0 249 1.0 705 1.0
 247 248 2.0 250 1.5
 248
 249 702 1.0 703 1.0 704 1.0
 250 251 1.0 710 1.0
 251 252 1.0 254 1.0 709 1.0
 252 253 2.0 258 1.5
 253
 254 255 1.0 707 1.0 708 1.0
 255 256 2.0 257 2.0
 256
 257
 258 259 1.0 715 1.0
 259 260 1.0 262 1.0 714 1.0
 260 261 2.0 264 1.5
 261
 262 263 1.0 711 1.0 712 1.0
 263 713 1.0
 264 265 1.0 718 1.0
 265 266 1.0 716 1.0 717 1.0
 266 267 2.0 268 1.5
 267
 268 269 1.0 728 1.0
 269 270 1.0 272 1.0 727 1.0
 270 271 2.0 282 1.5
 271
 272 273 1.0 719 1.0 720 1.0
 273 274 2.0 275 1.0
 274 276 1.0 721 1.0
 275 277 1.5 278 1.5
 276 277 1.5 722 1.0
 277 279 1.5
 278 280 1.5 723 1.0
 279 281 1.5 725 1.0
 280 281 1.5 724 1.0
 281 726 1.0
 282 283 1.0 737 1.0
 283 284 1.0 286 1.0 736 1.0
 284 285 2.0 293 1.5
 285
 286 287 1.0 729 1.0 730 1.0
 287 288 1.5 289 1.5
 288 290 1.5 731 1.0
 289 291 1.5 732 1.0
 290 292 1.5 733 1.0
 291 292 1.5 734 1.0
 292 735 1.0
 293 294 1.0 930 1.0
 294 931 1.0 932 1.0 933 1.0
 295 296 1.0 934 1.0 935 1.0 936 1.0
 296 297 2.0 298 1.5
 297
 298 299 1.0 746 1.0
 299 300 1.0 302 1.0 745 1.0
 300 301 2.0 309 1.5
 301
 302 303 1.0 738 1.0 739 1.0
 303 304 1.5 305 1.5
 304 306 1.5 741 1.0
 305 307 1.5 740 1.0
 306 308 1.5 743 1.0
 307 308 1.5 742 1.0
 308 744 1.0
 309 310 1.0 755 1.0
 310 311 1.0 313 1.0 754 1.0
 311 312 2.0 320 1.5
 312
 313 314 1.0 747 1.0 748 1.0
 314 315 1.5 316 1.5
 315 317 1.5 749 1.0
 316 318 1.5 750 1.0
 317 319 1.5 751 1.0
 318 319 1.5 752 1.0
 319 753 1.0
 320 321 1.0 758 1.0
 321 322 1.0 756 1.0 757 1.0
 322 323 2.0 324 1.5
 323
 324 325 1.0 937 1.0
 325 938 1.0 939 1.0 940 1.0
 326 327 1.0 941 1.0 942 1.0 943 1.0
 327 328 2.0 329 1.5
 328
 329 330 1.0 767 1.0
 330 331 1.0 333 1.0 766 1.0
 331 332 2.0 336 1.5
 332
 333 334 1.0 335 1.0 759 1.0
 334 760 1.0 761 1.0 762 1.0
 335 763 1.0 764 1.0 765 1.0
 336 337 1.0 775 1.0
 337 338 1.0 340 1.0 774 1.0
 338 339 2.0 345 1.5
 339
 340 341 1.0 768 1.0 769 1.0
 341 342 1.0 770 1.0 771 1.0
 342 343 2.0 344 2.0
 343
 344 772 1.0 773 1.0
 345 346 1.0 785 1.0
 346 347 1.0 349 1.0 784 1.0
 347 348 2.0 359 1.5
 348
 349 350 1.0 776 1.0 777 1.0
 350 351 2.0 352 1.0
 351 353 1.5 778 1.0
 352 354 1.5 355 1.5
 353 354 1.5 779 1.0
 354 356 1.5
 355 357 1.5 780 1.0
 356 358 1.5 782 1.0
 357 358 1.5 781 1.0
 358 783 1.0
 359 360 1.0 796 1.0
 360 361 1.0 363 1.0 795 1.0
 361 362 2.0 367 1.5
 362
 363 364 1.0 786 1.0 787 1.0
 364 365 1.0 366 1.0 788 1.0
 365 789 1.0 790 1.0 791 1.0
 366 792 1.0 793 1.0 794 1.0
 367 368 1.0 805 1.0
 368 369 1.0 371 1.0 804 1.0
 369 370 2.0 378 1.5
 370
 371 372 1.0 797 1.0 798 1.0
 372 373 1.5 374 1.5
 373 375 1.5 799 1.0
 374 376 1.5 800 1.0
 375 377 1.5 801 1.0
 376 377 1.5 802 1.0
 377 803 1.0
 378 379 1.0 809 1.0
 379 380 1.0 382 1.0 808 1.0
 380 381 2.0 386 1.5
 381
 382 383 1.0 806 1.0 807 1.0
 383 384 1.5 385 2.0
 384
 385
 386 387 1.0 815 1.0
 387 388 1.0 390 1.0 814 1.0
 388 389 2.0 395 1.5
 389
 390 391 1.0 810 1.0 811 1.0
 391 392 1.0 812 1.0 813 1.0
 392 393 2.0 394 2.0
 393
 394
 395 396 1.0 820 1.0
 396 397 1.0 399 1.0 819 1.0
 397 398 2.0 400 1.5
 398
 399 816 1.0 817 1.0 818 1.0
 400 401 1.0 828 1.0
 401 402 1.0 404 1.0 827 1.0
 402 403 2.0 409 1.5
 403
 404 405 1.0 821 1.0 822 1.0
 405 406 1.0 823 1.0 824 1.0
 406 407 2.0 408 2.0
 407
 408 825 1.0 826 1.0
 409 410 1.0 944 1.0
 410 945 1.0 946 1.0 947 1.0
 411 412 1.0 948 1.0 949 1.0 950 1.0
 412 413 2.0 414 1.5
 413
 414 415 1.0 833 1.0
 415 416 1.0 418 1.0 832 1.0
 416 417 2.0 420 1.5
 417
 418 419 1.0 829 1.0 830 1.0
 419 831 1.0
 420 421 1.0 839 1.0
 421 422 1.0 424 1.0 838 1.0
 422 423 2.0 430 1.5
 423
 424 425 1.0 834 1.0 835 1.0
 425 426 1.5 427 2.0
 426 428 1.5 981 1.0
 427 429 1.0 836 1.0
 428 429 1.5 837 1.0
 429
 430 431 1.0 845 1.0
 431 432 1.0 434 1.0 844 1.0
 432 433 2.0 439 1.5
 433
 434 435 1.0 840 1.0 841 1.0
 435 436 1.0 842 1.0 843 1.0
 436 437 2.0 438 2.0
 437
 438
 439 440 1.0 856 1.0
 440 441 1.0 443 1.0 855 1.0
 441 442 2.0 447 1.5
 442
 443 444 1.0 445 1.0 846 1.0
 444 446 1.0 850 1.0 851 1.0
 445 847 1.0 848 1.0 849 1.0
 446 852 1.0 853 1.0 854 1.0
 447 448 1.0 867 1.0
 448 449 1.0 451 1.0 866 1.0
 449 450 2.0 455 1.5
 450
 451 452 1.0 453 1.0 857 1.0
 452 454 1.0 861 1.0 862 1.0
 453 858 1.0 859 1.0 860 1.0
 454 863 1.0 864 1.0 865 1.0
 455 456 1.0 878 1.0
 456 457 1.0 459 1.0 877 1.0
 457 458 2.0 463 1.5
 458
 459 460 1.0 461 1.0 868 1.0
 460 462 1.0 872 1.0 873 1.0
 461 869 1.0 870 1.0 871 1.0
 462 874 1.0 875 1.0 876 1.0
 463 464 1.0 891 1.0
 464 465 1.0 467 1.0 890 1.0
 465 466 2.0 474 1.5
 466
 467 468 1.0 879 1.0 880 1.0
 468 469 1.0 881 1.0 882 1.0
 469 470 1.0 883 1.0 884 1.0
 470 471 2.0 885 1.0
 471 472 2.0 473 2.0
 472 888 1.0 889 1.0
 473 886 1.0 887 1.0
 474 475 1.0 951 1.0
 475 952 1.0 953 1.0 954 1.0
 476 477 1.0 490 2.0
 477 478 1.0 955 1.0 956 1.0
 478 479 1.0 957 1.0 958 1.0
 479 488 1.5 491 2.0
 480 481 1.0 488 1.0 959 1.0 960 1.0
 481 482 1.0 961 1.0 962 1.0
 482 483 1.5 487 1.5
 483 484 1.5 963 1.0
 484 485 1.5 964 1.0
 485 486 1.5 965 1.0
 486 487 1.5 966 1.0
 487 488 1.0
 488
 489 636 1.0 982 1.0
 490
 491
 492 967 1.0 968 1.0
 493 969 1.0 970 1.0
 494 971 1.0 972 1.0
 495 973 1.0 974 1.0
 496 975 1.0 976 1.0
 497 977 1.0 978 1.0
 498 980 1.0 979 1.0
 499
 500
 501
 502
 503
 504
 505
 506
 507
 508
 509
 510
 511
 512
 513
 514
 515
 516
 517
 518
 519
 520
 521
 522
 523
 524
 525
 526
 527
 528
 529
 530
 531
 532
 533
 534
 535
 536
 537
 538
 539
 540
 541
 542
 543
 544
 545
 546
 547
 548
 549
 550
 551
 552
 553
 554
 555
 556
 557
 558
 559
 560
 561
 562
 563
 564
 565
 566
 567
 568
 569
 570
 571
 572
 573
 574
 575
 576
 577
 578
 579
 580
 581
 582
 583
 584
 585
 586
 587
 588
 589
 590
 591
 592
 593
 594
 595
 596
 597
 598
 599
 600
 601
 602
 603
 604
 605
 606
 607
 608
 609
 610
 611
 612
 613
 614
 615
 616
 617
 618
 619
 620
 621
 622
 623
 624
 625
 626
 627
 628
 629
 630
 631
 632
 633
 634
 635
 636
 637
 638
 639
 640
 641
 642
 643
 644
 645
 646
 647
 648
 649
 650
 651
 652
 653
 654
 655
 656
 657
 658
 659
 660
 661
 662
 663
 664
 665
 666
 667
 668
 669
 670
 671
 672
 673
 674
 675
 676
 677
 678
 679
 680
 681
 682
 683
 684
 685
 686
 687
 688
 689
 690
 691
 692
 693
 694
 695
 696
 697
 698
 699
 700
 701
 702
 703
 704
 705
 706
 707
 708
 709
 710
 711
 712
 713
 714
 715
 716
 717
 718
 719
 720
 721
 722
 723
 724
 725
 726
 727
 728
 729
 730
 731
 732
 733
 734
 735
 736
 737
 738
 739
 740
 741
 742
 743
 744
 745
 746
 747
 748
 749
 750
 751
 752
 753
 754
 755
 756
 757
 758
 759
 760
 761
 762
 763
 764
 765
 766
 767
 768
 769
 770
 771
 772
 773
 774
 775
 776
 777
 778
 779
 780
 781
 782
 783
 784
 785
 786
 787
 788
 789
 790
 791
 792
 793
 794
 795
 796
 797
 798
 799
 800
 801
 802
 803
 804
 805
 806
 807
 808
 809
 810
 811
 812
 813
 814
 815
 816
 817
 818
 819
 820
 821
 822
 823
 824
 825
 826
 827
 828
 829
 830
 831
 832
 833
 834
 835
 836
 837
 838
 839
 840
 841
 842
 843
 844
 845
 846
 847
 848
 849
 850
 851
 852
 853
 854
 855
 856
 857
 858
 859
 860
 861
 862
 863
 864
 865
 866
 867
 868
 869
 870
 871
 872
 873
 874
 875
 876
 877
 878
 879
 880
 881
 882
 883
 884
 885
 886
 887
 888
 889
 890
 891
 892
 893
 894
 895
 896
 897
 898
 899
 900
 901
 902
 903
 904
 905
 906
 907
 908
 909
 910
 911
 912
 913
 914
 915
 916
 917
 918
 919
 920
 921
 922
 923
 924
 925
 926
 927
 928
 929
 930
 931
 932
 933
 934
 935
 936
 937
 938
 939
 940
 941
 942
 943
 944
 945
 946
 947
 948
 949
 950
 951
 952
 953
 954
 955
 956
 957
 958
 959
 960
 961
 962
 963
 964
 965
 966
 967
 968
 969
 970
 971
 972
 973
 974
 975
 976
 977
 978
 979
 980
 981
 982


HrmStr1	OS	C	390.80   1.358
HrmStr1	CT	CB	321.00   1.516
HrmStr1	CB	N	384.20   1.412
HrmBnd1	CT	OS	C	63.300     115.980
HrmBnd1	OS	C	CT	68.900     110.720
HrmBnd1	OS	C	O	75.300     123.250
HrmBnd1	C	N	CB	63.800     123.710
HrmBnd1	CT	CT	CB	63.100     112.070
HrmBnd1	CT	N	CB	63.000     119.830
HrmBnd1	CT	CB	CA	63.500     120.770
HrmBnd1	CT	CB	CB	63.500     120.770
HrmBnd1	CB	CT	HC	46.800     110.470
HrmBnd1	CB	CB	N	67.900     120.190
HrmBnd1	CA	CB	N	67.900     120.190
HrmBnd1	HC	CT	H1	35.000     109.500
