# Supplementary material for: Computational Analysis of the Inhibition Mechanism of NOTUM by the ONIOM Method
Source: ACS Omega. 2022 Apr 7;7(15):13333–42. doi: 10.1021/acsomega.2c01044 (PMC9026088; doi:10.1021/acsomega.2c01044)
Supplement: Supplementary file 2 — ao2c01044_si_002.zip [file ao2c01044_si_002.zip › i-TS-3.gjf]

%mem=10GB
%nprocshared=16
# opt=(calcfc,ts,maxcycle=6000,noeigentest) freq
oniom(m062x/6-31g:amber=hardfirst) geom=connectivity scf=maxcycle=5000

Title Card Required

-4 1 -1 1 -1 1
 C-CT--0.366200(PDBName=CH3,ResName=ACE,ResNum=122_A)  0    5.24824700   12.52014400    6.51509000 L
 C-C-0.597200(PDBName=C,ResName=ACE,ResNum=122_A)    0    4.30628400   11.63911700    5.72891900 L
 O-O--0.567900(PDBName=O,ResName=ACE,ResNum=122_A)   0    3.18162300   11.41166500    6.15902700 L
 N-N--0.415700(PDBName=N,ResName=PHE,ResNum=123_A)   0    4.77806300   11.14170400    4.58922700 L
 C-CT--0.002400(PDBName=CA,ResName=PHE,ResNum=123_A)  0    4.05342600   10.23806700    3.69383900 L
 C-C-0.597300(PDBName=C,ResName=PHE,ResNum=123_A)    0    4.97954400    9.11535700    3.20129700 L
 O-O--0.567900(PDBName=O,ResName=PHE,ResNum=123_A)   0    6.10096500    9.39406200    2.77361800 L
 C-CT--0.034300(PDBName=CB,ResName=PHE,ResNum=123_A)  0    3.46923900   11.03272400    2.51603100 L
 C-CA-0.011800(PDBName=CG,ResName=PHE,ResNum=123_A)  0    2.88261800   10.15316100    1.42641100 L
 C-CA--0.125600(PDBName=CD1,ResName=PHE,ResNum=123_A)  0    1.58001700    9.63120800    1.55007000 L
 C-CA--0.125600(PDBName=CD2,ResName=PHE,ResNum=123_A)  0    3.67010100    9.80780100    0.31075400 L
 C-CA--0.170400(PDBName=CE1,ResName=PHE,ResNum=123_A)  0    1.07566600    8.75843900    0.56847000 L
 C-CA--0.170400(PDBName=CE2,ResName=PHE,ResNum=123_A)  0    3.16457700    8.93850200   -0.66977900 L
 C-CA--0.107200(PDBName=CZ,ResName=PHE,ResNum=123_A)  0    1.87328700    8.40387500   -0.53218000 L
 N-N--0.415700(PDBName=N,ResName=LEU,ResNum=124_A)   0    4.51227500    7.86492200    3.24807600 L
 C-CT--0.051800(PDBName=CA,ResName=LEU,ResNum=124_A)  0    5.19413100    6.69860600    2.68366800 L
 C-C-0.597300(PDBName=C,ResName=LEU,ResNum=124_A)    0    4.64688600    6.34615100    1.29147500 L
 O-O--0.567900(PDBName=O,ResName=LEU,ResNum=124_A)   0    3.46941100    6.03497500    1.11324500 L
 C-CT--0.110200(PDBName=CB,ResName=LEU,ResNum=124_A)  0    5.09477400    5.49831300    3.64219100 L
 C-CT-0.353100(PDBName=CG,ResName=LEU,ResNum=124_A)  0    5.79222600    5.69233200    5.00142600 L
 C-CT--0.412100(PDBName=CD1,ResName=LEU,ResNum=124_A)  0    5.61090400    4.43289200    5.84536900 L
 C-CT--0.412100(PDBName=CD2,ResName=LEU,ResNum=124_A)  0    7.29693500    5.94444800    4.86775000 L
 N-N--0.516300(PDBName=N,ResName=GLU,ResNum=125_A)   0    5.54594800    6.38677700    0.31297000 L
 C-CT-0.039700(PDBName=CA,ResName=GLU,ResNum=125_A)  0    5.38249200    5.88743800   -1.05505300 L
 C-C-0.536600(PDBName=C,ResName=GLU,ResNum=125_A)    0    5.12448400    4.36458500   -1.08264900 L
 O-O--0.581900(PDBName=O,ResName=GLU,ResNum=125_A)   0    5.56777700    3.64243900   -0.19278800 L
 C-CT-0.056000(PDBName=CB,ResName=GLU,ResNum=125_A)  0    6.67566400    6.27451000   -1.79313200 L
 C-CT-0.013600(PDBName=CG,ResName=GLU,ResNum=125_A)  0    6.71206800    5.97944200   -3.29401400 L
 C-C-0.805400(PDBName=CD,ResName=GLU,ResNum=125_A)   0    8.08101900    6.38281800   -3.85236900 L
 O-O2--0.818800(PDBName=OE1,ResName=GLU,ResNum=125_A)  0    9.03894400    5.60110500   -3.64822000 L
 O-O2--0.818800(PDBName=OE2,ResName=GLU,ResNum=125_A)  0    8.20328300    7.48396000   -4.42592700 L
 N-N--0.415700(PDBName=N,ResName=GLY,ResNum=126_A)   0    4.42386700    3.86964600   -2.10666100 L H-HC 33   0.0000
 C-CT--0.025200(PDBName=CA,ResName=GLY,ResNum=126_A)  0    4.16160600    2.44894900   -2.34575200 H
 C-C-0.597300(PDBName=C,ResName=GLY,ResNum=126_A)    0    4.34875400    2.16528300   -3.82190300 H
 O-O--0.567900(PDBName=O,ResName=GLY,ResNum=126_A)   0    4.91749100    2.99106100   -4.56662400 H
 N-N--0.415700(PDBName=N,ResName=GLY,ResNum=127_A)   0    3.86012100    0.97458800   -4.25221400 H
 C-CT--0.025200(PDBName=CA,ResName=GLY,ResNum=127_A)  0    3.81247900    0.62906700   -5.66800000 H
 C-C-0.597300(PDBName=C,ResName=GLY,ResNum=127_A)    0    4.27685000   -0.78504000   -5.98868800 H
 O-O--0.567900(PDBName=O,ResName=GLY,ResNum=127_A)   0    5.18561600   -0.95789300   -6.83611700 H
 N-N--0.415700(PDBName=N,ResName=TRP,ResNum=128_A)   0    3.58614000   -1.79112400   -5.39021400 H
 C-CT--0.027500(PDBName=CA,ResName=TRP,ResNum=128_A)  0    3.92070700   -3.21160500   -5.51236900 H
 C-C-0.597300(PDBName=C,ResName=TRP,ResNum=128_A)    0    5.30182900   -3.50175600   -4.91208700 L H-H1 41   0.0000
 O-O--0.567900(PDBName=O,ResName=TRP,ResNum=128_A)   0    5.64028900   -2.96043500   -3.86195600 L
 C-CT--0.005000(PDBName=CB,ResName=TRP,ResNum=128_A)  0    3.69609200   -3.73450600   -6.94763400 L H-H1 41   0.0000
 C-C*--0.141500(PDBName=CG,ResName=TRP,ResNum=128_A)  0    2.30330200   -3.55869500   -7.48064700 L
 C-CW--0.163800(PDBName=CD1,ResName=TRP,ResNum=128_A)  0    1.83044800   -2.45729600   -8.11233200 L
 C-CB-0.124300(PDBName=CD2,ResName=TRP,ResNum=128_A)  0    1.17662300   -4.48977200   -7.40730700 L
 N-NA--0.341800(PDBName=NE1,ResName=TRP,ResNum=128_A)  0    0.49410500   -2.63740400   -8.42102900 L
 C-CN-0.138000(PDBName=CE2,ResName=TRP,ResNum=128_A)  0    0.04885700   -3.88079000   -8.03501000 L
 C-CA--0.238700(PDBName=CE3,ResName=TRP,ResNum=128_A)  0    0.98230200   -5.77637500   -6.85339200 L
 C-CA--0.260100(PDBName=CZ2,ResName=TRP,ResNum=128_A)  0   -1.20077600   -4.51064100   -8.11674500 L
 C-CA--0.197200(PDBName=CZ3,ResName=TRP,ResNum=128_A)  0   -0.26903400   -6.42205400   -6.93505000 L
 C-CA--0.113400(PDBName=CH2,ResName=TRP,ResNum=128_A)  0   -1.35844200   -5.79426900   -7.56841300 L
 N-N--0.415700(PDBName=N,ResName=TYR,ResNum=129_A)   0    6.09922500   -4.37874900   -5.51655000 L
 C-CT--0.001400(PDBName=CA,ResName=TYR,ResNum=129_A)  0    7.41637200   -4.79680900   -5.02421100 L
 C-C-0.597300(PDBName=C,ResName=TYR,ResNum=129_A)    0    8.23663300   -5.41586700   -6.17340300 L
 O-O--0.567900(PDBName=O,ResName=TYR,ResNum=129_A)   0    7.87865600   -5.24971500   -7.34440900 L
 C-CT--0.015200(PDBName=CB,ResName=TYR,ResNum=129_A)  0    7.22420300   -5.73908400   -3.81091000 L
 C-CA--0.001100(PDBName=CG,ResName=TYR,ResNum=129_A)  0    6.07167600   -6.72421200   -3.93208000 L
 C-CA--0.190600(PDBName=CD1,ResName=TYR,ResNum=129_A)  0    6.21485000   -7.90770800   -4.68261700 L
 C-CA--0.190600(PDBName=CD2,ResName=TYR,ResNum=129_A)  0    4.83684100   -6.42787900   -3.31891000 L
 C-CA--0.234100(PDBName=CE1,ResName=TYR,ResNum=129_A)  0    5.12518300   -8.79216800   -4.81435800 L
 C-CA--0.234100(PDBName=CE2,ResName=TYR,ResNum=129_A)  0    3.74825900   -7.30930400   -3.44628400 L
 C-C-0.322600(PDBName=CZ,ResName=TYR,ResNum=129_A)   0    3.89248100   -8.49546200   -4.19445700 L
 O-OH--0.557900(PDBName=OH,ResName=TYR,ResNum=129_A)  0    2.84347500   -9.34849300   -4.31941200 L
 N-N--0.415700(PDBName=N,ResName=NME,ResNum=130_A)   0    9.34605100   -6.09583200   -5.86698200 L
 C-CT--0.149000(PDBName=CH3,ResName=NME,ResNum=130_A)  0   10.10292900   -6.93236000   -6.79604300 L
 C-CT--0.366200(PDBName=CH3,ResName=ACE,ResNum=138_A)  0   12.83841400   -6.23325000   -3.46607800 L
 C-C-0.597200(PDBName=C,ResName=ACE,ResNum=138_A)    0   13.22918500   -6.03791000   -4.90966900 L
 O-O--0.567900(PDBName=O,ResName=ACE,ResNum=138_A)   0   13.54376800   -7.01008400   -5.58812100 L
 N-N--0.347900(PDBName=N,ResName=ARG,ResNum=139_A)   0   13.22616800   -4.78629400   -5.37811400 L
 C-CT--0.263700(PDBName=CA,ResName=ARG,ResNum=139_A)  0   13.67779700   -4.40163700   -6.73639200 L
 C-C-0.734100(PDBName=C,ResName=ARG,ResNum=139_A)    0   14.69132700   -3.25153100   -6.78380700 L
 O-O--0.589400(PDBName=O,ResName=ARG,ResNum=139_A)   0   15.31306800   -3.05436900   -7.82379200 L
 C-CT--0.000700(PDBName=CB,ResName=ARG,ResNum=139_A)  0   12.48366400   -4.17295300   -7.68344800 L
 C-CT-0.039000(PDBName=CG,ResName=ARG,ResNum=139_A)  0   11.53633200   -3.05913100   -7.22399100 L
 C-CT-0.048600(PDBName=CD,ResName=ARG,ResNum=139_A)  0   10.39387600   -2.82206000   -8.21901800 L
 N-N2--0.529500(PDBName=NE,ResName=ARG,ResNum=139_A)  0    9.62585300   -1.61806700   -7.85511400 L
 C-CA-0.807600(PDBName=CZ,ResName=ARG,ResNum=139_A)  0    8.33146800   -1.46625600   -7.65144400 L
 N-N2--0.862700(PDBName=NH1,ResName=ARG,ResNum=139_A)  0    7.45403900   -2.42036800   -7.75232700 L
 N-N2--0.862700(PDBName=NH2,ResName=ARG,ResNum=139_A)  0    7.87869600   -0.30257200   -7.31189200 L
 N-N--0.415700(PDBName=N,ResName=NME,ResNum=140_A)   0   14.88859700   -2.52068200   -5.68301400 L
 C-CT--0.149000(PDBName=CH3,ResName=NME,ResNum=140_A)  0   15.91002800   -1.48456600   -5.55085000 L
 C-CT--0.366200(PDBName=CH3,ResName=ACE,ResNum=145_A)  0   12.01418300    6.04455100   -4.56691700 L
 C-C-0.597200(PDBName=C,ResName=ACE,ResNum=145_A)    0   11.83038700    4.91706100   -5.55246000 L
 O-O--0.567900(PDBName=O,ResName=ACE,ResNum=145_A)   0   12.74158000    4.64299100   -6.32562400 L
 N-N--0.415700(PDBName=N,ResName=LEU,ResNum=146_A)   0   10.66955800    4.26454700   -5.49739800 L
 C-CT--0.051800(PDBName=CA,ResName=LEU,ResNum=146_A)  0   10.07182200    3.26959600   -6.41331700 L
 C-C-0.597300(PDBName=C,ResName=LEU,ResNum=146_A)    0   10.89509700    2.02571400   -6.82943000 L
 O-O--0.567900(PDBName=O,ResName=LEU,ResNum=146_A)   0   10.33374700    1.10914900   -7.43720800 L
 C-CT--0.110200(PDBName=CB,ResName=LEU,ResNum=146_A)  0    9.48804500    3.99705900   -7.64314900 L
 C-CT-0.353100(PDBName=CG,ResName=LEU,ResNum=146_A)  0    8.42075600    5.06625500   -7.33017600 L
 C-CT--0.412100(PDBName=CD1,ResName=LEU,ResNum=146_A)  0    8.00598400    5.75951800   -8.62964900 L
 C-CT--0.412100(PDBName=CD2,ResName=LEU,ResNum=146_A)  0    7.16241300    4.46364200   -6.70109400 L
 N-N--0.415700(PDBName=N,ResName=NME,ResNum=147_A)   0   12.18966700    1.94528300   -6.52113100 L
 C-CT--0.149000(PDBName=CH3,ResName=NME,ResNum=147_A)  0   13.06528000    0.80518600   -6.77556900 L
 C-CT--0.366200(PDBName=CH3,ResName=ACE,ResNum=181_A)  0   10.96318800    6.95298400   -0.87752300 L
 C-C-0.597200(PDBName=C,ResName=ACE,ResNum=181_A)    0   11.09470400    5.46124100   -0.68350700 L
 O-O--0.567900(PDBName=O,ResName=ACE,ResNum=181_A)   0   12.00826500    5.00025800   -0.00928100 L
 N-N--0.415700(PDBName=N,ResName=TYR,ResNum=182_A)   0   10.20283500    4.69848400   -1.30132700 L
 C-CT--0.001400(PDBName=CA,ResName=TYR,ResNum=182_A)  0   10.12419100    3.23413300   -1.28637300 L
 C-C-0.597300(PDBName=C,ResName=TYR,ResNum=182_A)    0   11.14054200    2.62042800   -2.27296300 L
 O-O--0.567900(PDBName=O,ResName=TYR,ResNum=182_A)   0   10.83567700    1.74862700   -3.09006900 L
 C-CT--0.015200(PDBName=CB,ResName=TYR,ResNum=182_A)  0    8.65881400    2.89842700   -1.60370500 L
 C-CA--0.001100(PDBName=CG,ResName=TYR,ResNum=182_A)  0    8.21744700    1.44901300   -1.57597700 L
 C-CA--0.190600(PDBName=CD1,ResName=TYR,ResNum=182_A)  0    8.52814800    0.60369200   -0.49189400 L
 C-CA--0.190600(PDBName=CD2,ResName=TYR,ResNum=182_A)  0    7.39676300    0.98060800   -2.61742100 L
 C-CA--0.234100(PDBName=CE1,ResName=TYR,ResNum=182_A)  0    8.00726500   -0.70384200   -0.44395700 L
 C-CA--0.234100(PDBName=CE2,ResName=TYR,ResNum=182_A)  0    6.87480400   -0.32149400   -2.57624500 L
 C-C-0.322600(PDBName=CZ,ResName=TYR,ResNum=182_A)   0    7.17533000   -1.16572900   -1.48654400 L
 O-OH--0.557900(PDBName=OH,ResName=TYR,ResNum=182_A)  0    6.72758000   -2.44553500   -1.48576800 L
 N-N--0.415700(PDBName=N,ResName=CYS,ResNum=183_A)   0   12.39533200    3.07668700   -2.19341600 L
 C-CT-0.021300(PDBName=CA,ResName=CYS,ResNum=183_A)  0   13.48355000    2.72180900   -3.10942100 L
 C-C-0.597300(PDBName=C,ResName=CYS,ResNum=183_A)    0   13.91760200    1.24919900   -3.03058100 L
 O-O--0.567900(PDBName=O,ResName=CYS,ResNum=183_A)   0   14.51677800    0.73760300   -3.97066800 L
 C-CT--0.123100(PDBName=CB,ResName=CYS,ResNum=183_A)  0   14.66572500    3.67701800   -2.89380700 L
 S-SH--0.311900(PDBName=SG,ResName=CYS,ResNum=183_A)  0   15.35871400    3.51474000   -1.22088000 L
 N-N--0.415700(PDBName=N,ResName=SER,ResNum=184_A)   0   13.63581500    0.56615300   -1.92032600 L
 C-CT--0.024900(PDBName=CA,ResName=SER,ResNum=184_A)  0   13.71795100   -0.89116000   -1.77621100 L
 C-C-0.597300(PDBName=C,ResName=SER,ResNum=184_A)    0   12.67668200   -1.60876300   -2.64981800 L
 O-O--0.567900(PDBName=O,ResName=SER,ResNum=184_A)   0   13.01417800   -2.52810400   -3.40293300 L
 C-CT-0.211700(PDBName=CB,ResName=SER,ResNum=184_A)  0   13.52240800   -1.24687100   -0.29750700 L
 O-OH--0.654600(PDBName=OG,ResName=SER,ResNum=184_A)  0   12.33993100   -0.64285600    0.19853300 L
 N-N--0.415700(PDBName=N,ResName=SER,ResNum=185_A)   0   11.41770400   -1.16701800   -2.55735100 L
 C-CT--0.024900(PDBName=CA,ResName=SER,ResNum=185_A)  0   10.21786100   -1.74547400   -3.16814900 L
 C-C-0.597300(PDBName=C,ResName=SER,ResNum=185_A)    0   10.10369200   -3.25655700   -2.93127400 L
 O-O--0.567900(PDBName=O,ResName=SER,ResNum=185_A)   0   10.28439000   -4.08549200   -3.82516600 L
 C-CT-0.211700(PDBName=CB,ResName=SER,ResNum=185_A)  0   10.10620600   -1.33623300   -4.63121600 L
 O-OH--0.654600(PDBName=OG,ResName=SER,ResNum=185_A)  0    9.62855200   -0.01329000   -4.75599000 L
 N-N--0.516300(PDBName=N,ResName=ASP,ResNum=186_A)   0    9.80907000   -3.59270500   -1.67956000 L
 C-CT-0.038100(PDBName=CA,ResName=ASP,ResNum=186_A)  0   10.04825000   -4.87917600   -1.01439800 L
 C-C-0.536600(PDBName=C,ResName=ASP,ResNum=186_A)    0    9.01996100   -5.21882600    0.08649700 L
 O-O--0.581900(PDBName=O,ResName=ASP,ResNum=186_A)   0    9.14539000   -6.24616600    0.74561600 L
 C-CT--0.030300(PDBName=CB,ResName=ASP,ResNum=186_A)  0   11.44609200   -4.80023500   -0.37359300 L
 C-C-0.799400(PDBName=CG,ResName=ASP,ResNum=186_A)   0   11.52332000   -3.79192900    0.78190300 L
 O-O2--0.801400(PDBName=OD1,ResName=ASP,ResNum=186_A)  0   10.86160000   -2.72636200    0.70527000 L
 O-O2--0.801400(PDBName=OD2,ResName=ASP,ResNum=186_A)  0   12.30047000   -4.03444300    1.72356800 L
 N-N--0.415700(PDBName=N,ResName=VAL,ResNum=187_A)   0    8.01796700   -4.35814900    0.29649800 L
 C-CT--0.087500(PDBName=CA,ResName=VAL,ResNum=187_A)  0    7.11311000   -4.31710500    1.46389100 L
 C-C-0.597300(PDBName=C,ResName=VAL,ResNum=187_A)    0    7.87150900   -4.13792300    2.79667800 L
 O-O--0.567900(PDBName=O,ResName=VAL,ResNum=187_A)   0    7.44296200   -4.62616400    3.83751700 L
 C-CT-0.298500(PDBName=CB,ResName=VAL,ResNum=187_A)  0    6.10937700   -5.50054600    1.48533300 L
 C-CT--0.319200(PDBName=CG1,ResName=VAL,ResNum=187_A)  0    4.82900500   -5.12855400    2.25538700 L
 C-CT--0.319200(PDBName=CG2,ResName=VAL,ResNum=187_A)  0    5.64183200   -5.93067400    0.08392600 L
 N-N--0.415700(PDBName=N,ResName=TRP,ResNum=188_A)   0    8.95637400   -3.35534400    2.77697100 L
 C-CT--0.027500(PDBName=CA,ResName=TRP,ResNum=188_A)  0    9.76523300   -2.91850200    3.92446500 L
 C-C-0.597300(PDBName=C,ResName=TRP,ResNum=188_A)    0   10.30644000   -4.08563000    4.77660500 L
 O-O--0.567900(PDBName=O,ResName=TRP,ResNum=188_A)   0    9.98705400   -4.23571700    5.95834300 L
 C-CT--0.005000(PDBName=CB,ResName=TRP,ResNum=188_A)  0    8.99752500   -1.86176400    4.74200100 L
 C-C*--0.141500(PDBName=CG,ResName=TRP,ResNum=188_A)  0    8.23049700   -0.82823500    3.96582600 L
 C-CW--0.163800(PDBName=CD1,ResName=TRP,ResNum=188_A)  0    6.92673800   -0.94045300    3.62415600 L
 C-CB-0.124300(PDBName=CD2,ResName=TRP,ResNum=188_A)  0    8.67262700    0.46276900    3.43979200 L
 N-NA--0.341800(PDBName=NE1,ResName=TRP,ResNum=188_A)  0    6.52917700    0.18498700    2.93112700 L
 C-CN-0.138000(PDBName=CE2,ResName=TRP,ResNum=188_A)  0    7.55539300    1.09790100    2.81829300 L
 C-CA--0.238700(PDBName=CE3,ResName=TRP,ResNum=188_A)  0    9.89797100    1.16657500    3.42355800 L
 C-CA--0.260100(PDBName=CZ2,ResName=TRP,ResNum=188_A)  0    7.64169400    2.37280700    2.24140900 L
 C-CA--0.197200(PDBName=CZ3,ResName=TRP,ResNum=188_A)  0    9.99919200    2.44281600    2.83209600 L
 C-CA--0.113400(PDBName=CH2,ResName=TRP,ResNum=188_A)  0    8.87238600    3.04990700    2.24892600 L
 N-N--0.415700(PDBName=N,ResName=NME,ResNum=189_A)   0   11.17694100   -4.90444600    4.17768400 L
 C-CT--0.149000(PDBName=CH3,ResName=NME,ResNum=189_A)  0   11.75078300   -6.10197700    4.78014100 L
 C-CT--0.366200(PDBName=CH3,ResName=ACE,ResNum=228_A)  0    1.82932700   10.49800000    9.14934400 L
 C-C-0.597200(PDBName=C,ResName=ACE,ResNum=228_A)    0    0.82601100    9.73246600    8.32026300 L
 O-O--0.567900(PDBName=O,ResName=ACE,ResNum=228_A)   0   -0.24130500    9.38486000    8.81722200 L
 N-N--0.415700(PDBName=N,ResName=ALA,ResNum=229_A)   0    1.17268100    9.47573200    7.06364600 L
 C-CT-0.033700(PDBName=CA,ResName=ALA,ResNum=229_A)  0    0.35406500    8.75863400    6.08687300 L
 C-C-0.597300(PDBName=C,ResName=ALA,ResNum=229_A)    0    1.19767400    7.84732200    5.17208000 L
 O-O--0.567900(PDBName=O,ResName=ALA,ResNum=229_A)   0    2.42702900    7.85396100    5.22662200 L
 C-CT--0.182500(PDBName=CB,ResName=ALA,ResNum=229_A)  0   -0.42110800    9.80523900    5.27063400 L
 N-N--0.415700(PDBName=N,ResName=GLY,ResNum=230_A)   0    0.54457300    7.08777700    4.29592200 L
 C-CT--0.025200(PDBName=CA,ResName=GLY,ResNum=230_A)  0    1.17609600    6.30232200    3.23288400 L
 C-C-0.597300(PDBName=C,ResName=GLY,ResNum=230_A)    0    0.13415400    5.56071900    2.40247300 L
 O-O--0.567900(PDBName=O,ResName=GLY,ResNum=230_A)   0   -0.91810300    5.23058500    2.94459500 L
 N-N--0.415700(PDBName=N,ResName=SER,ResNum=231_A)   0    0.41860000    5.27757700    1.12724600 L H-HC 174   0.0000
 C-CT--0.024900(PDBName=CA,ResName=SER,ResNum=231_A)  0   -0.54383800    4.65325300    0.20646400 H
 C-C-0.597300(PDBName=C,ResName=SER,ResNum=231_A)    0    0.04392700    3.38307600   -0.34301400 H
 O-O--0.567900(PDBName=O,ResName=SER,ResNum=231_A)   0    1.27418300    3.27978800   -0.57048500 H
 C-CT-0.211700(PDBName=CB,ResName=SER,ResNum=231_A)  0   -0.88917300    5.58888100   -0.95910900 L H-H1 174   0.0000
 O-OH--0.654600(PDBName=OG,ResName=SER,ResNum=231_A)  0   -1.72511200    6.64656300   -0.55109700 L
 N-N--0.622907(PDBName=N,ResName=SER,ResNum=232_A)   0   -0.83618700    2.39678200   -0.61794000 H
 C-CT-0.034146(PDBName=CA,ResName=SER,ResNum=232_A)  0   -0.43504600    1.13912500   -1.24811500 H
 C-C-0.637717(PDBName=C,ResName=SER,ResNum=232_A)    0    0.50941600    0.41743800   -0.26577400 H
 O-O--0.555195(PDBName=O,ResName=SER,ResNum=232_A)   0    0.28658300    0.47070400    0.96424100 H
 C-CT--0.072202(PDBName=CB,ResName=SER,ResNum=232_A)  0    0.07071600    1.45575800   -2.67291700 H
 O-OS--0.340881(PDBName=OG,ResName=SER,ResNum=232_A)  0   -0.33320800    0.46783100   -3.66603700 H
 N-N--0.415700(PDBName=N,ResName=ALA,ResNum=233_A)   0    1.65266300   -0.12320300   -0.74594400 H
 C-CT-0.033700(PDBName=CA,ResName=ALA,ResNum=233_A)  0    2.61620500   -0.73696000    0.15570800 H
 C-C-0.597300(PDBName=C,ResName=ALA,ResNum=233_A)    0    3.21164700    0.28213900    1.12801600 H
 O-O--0.567900(PDBName=O,ResName=ALA,ResNum=233_A)   0    3.76891500   -0.08665000    2.18136700 H
 C-CT--0.182500(PDBName=CB,ResName=ALA,ResNum=233_A)  0    3.72239800   -1.39032800   -0.67108400 H
 N-N--0.415700(PDBName=N,ResName=GLY,ResNum=234_A)   0    3.09600700    1.57861300    0.76473700 H
 C-CT--0.025200(PDBName=CA,ResName=GLY,ResNum=234_A)  0    3.38770700    2.67287200    1.68646800 L H-H 190   0.0000
 C-C-0.597300(PDBName=C,ResName=GLY,ResNum=234_A)    0    2.47608600    2.67179500    2.91436300 L
 O-O--0.567900(PDBName=O,ResName=GLY,ResNum=234_A)   0    2.94762000    2.78449700    4.04346000 L
 N-N--0.415700(PDBName=N,ResName=GLY,ResNum=235_A)   0    1.17181200    2.48703500    2.70274100 L
 C-CT--0.025200(PDBName=CA,ResName=GLY,ResNum=235_A)  0    0.16988600    2.19517700    3.72947500 L
 C-C-0.597300(PDBName=C,ResName=GLY,ResNum=235_A)    0    0.55850800    0.99248800    4.59283500 L
 O-O--0.567900(PDBName=O,ResName=GLY,ResNum=235_A)   0    0.53937500    1.08451800    5.81682600 L
 N-N--0.415700(PDBName=N,ResName=THR,ResNum=236_A)   0    0.97033200   -0.12239600    3.98115600 L
 C-CT--0.038900(PDBName=CA,ResName=THR,ResNum=236_A)  0    1.53966500   -1.28157600    4.70133900 L
 C-C-0.597300(PDBName=C,ResName=THR,ResNum=236_A)    0    2.74581100   -0.88386700    5.56393300 L
 O-O--0.567900(PDBName=O,ResName=THR,ResNum=236_A)   0    2.84495400   -1.30067600    6.71379800 L
 C-CT-0.365400(PDBName=CB,ResName=THR,ResNum=236_A)  0    1.91926200   -2.41899300    3.74172800 L
 O-OH--0.676100(PDBName=OG1,ResName=THR,ResNum=236_A)  0    0.86727700   -2.66070800    2.84128600 L
 C-CT--0.243800(PDBName=CG2,ResName=THR,ResNum=236_A)  0    2.16468800   -3.73504800    4.46947400 L
 N-N--0.415700(PDBName=N,ResName=GLY,ResNum=237_A)   0    3.63666600   -0.03538900    5.04352200 L
 C-CT--0.025200(PDBName=CA,ResName=GLY,ResNum=237_A)  0    4.69948800    0.65367600    5.78507600 L
 C-C-0.597300(PDBName=C,ResName=GLY,ResNum=237_A)    0    4.21218400    1.36087700    7.05601800 L
 O-O--0.567900(PDBName=O,ResName=GLY,ResNum=237_A)   0    4.81904600    1.20458100    8.11218100 L
 N-N--0.415700(PDBName=N,ResName=VAL,ResNum=238_A)   0    3.11583400    2.12433900    6.97958400 L
 C-CT--0.087500(PDBName=CA,ResName=VAL,ResNum=238_A)  0    2.46347100    2.75358700    8.14772100 L
 C-C-0.597300(PDBName=C,ResName=VAL,ResNum=238_A)    0    2.01378600    1.70675300    9.17818900 L
 O-O--0.567900(PDBName=O,ResName=VAL,ResNum=238_A)   0    2.22936100    1.90936400   10.37053900 L
 C-CT-0.298500(PDBName=CB,ResName=VAL,ResNum=238_A)  0    1.28638600    3.66835200    7.74337400 L
 C-CT--0.319200(PDBName=CG1,ResName=VAL,ResNum=238_A)  0    0.65004500    4.37361600    8.94813300 L
 C-CT--0.319200(PDBName=CG2,ResName=VAL,ResNum=238_A)  0    1.70691000    4.77142000    6.76695100 L
 N-N--0.415700(PDBName=N,ResName=LEU,ResNum=239_A)   0    1.39927900    0.59815900    8.74219600 L
 C-CT--0.051800(PDBName=CA,ResName=LEU,ResNum=239_A)  0    1.00516000   -0.52219000    9.61707400 L
 C-C-0.597300(PDBName=C,ResName=LEU,ResNum=239_A)    0    2.20344800   -1.21477900   10.29456500 L
 O-O--0.567900(PDBName=O,ResName=LEU,ResNum=239_A)   0    2.10227800   -1.62431700   11.44909600 L
 C-CT--0.110200(PDBName=CB,ResName=LEU,ResNum=239_A)  0    0.15860300   -1.56000300    8.85076900 L
 C-CT-0.353100(PDBName=CG,ResName=LEU,ResNum=239_A)  0   -1.11684400   -1.02338900    8.17758000 L
 C-CT--0.412100(PDBName=CD1,ResName=LEU,ResNum=239_A)  0   -1.87191400   -2.17863300    7.52126900 L
 C-CT--0.412100(PDBName=CD2,ResName=LEU,ResNum=239_A)  0   -2.06092700   -0.33071300    9.16155800 L
 N-N--0.415700(PDBName=N,ResName=LEU,ResNum=240_A)   0    3.31532300   -1.38478200    9.57255000 L
 C-CT--0.051800(PDBName=CA,ResName=LEU,ResNum=240_A)  0    4.58928200   -1.90874900   10.08354500 L
 C-C-0.597300(PDBName=C,ResName=LEU,ResNum=240_A)    0    5.25057000   -0.96696900   11.10711600 L
 O-O--0.567900(PDBName=O,ResName=LEU,ResNum=240_A)   0    5.78064000   -1.43160100   12.11709400 L
 C-CT--0.110200(PDBName=CB,ResName=LEU,ResNum=240_A)  0    5.53526200   -2.18709300    8.89787900 L
 C-CT-0.353100(PDBName=CG,ResName=LEU,ResNum=240_A)  0    5.13100700   -3.41209300    8.05787400 L
 C-CT--0.412100(PDBName=CD1,ResName=LEU,ResNum=240_A)  0    5.86655200   -3.41203700    6.72076100 L
 C-CT--0.412100(PDBName=CD2,ResName=LEU,ResNum=240_A)  0    5.47383900   -4.71462900    8.78451300 L
 N-N--0.415700(PDBName=N,ResName=NME,ResNum=241_A)   0    5.25241500    0.34239000   10.83531100 L
 C-CT--0.149000(PDBName=CH3,ResName=NME,ResNum=241_A)  0    5.77794000    1.38473400   11.70825500 L
 C-CT--0.366200(PDBName=CH3,ResName=ACE,ResNum=261_A)  0   -1.19095800    6.87568300   10.88848500 L
 C-C-0.597200(PDBName=C,ResName=ACE,ResNum=261_A)    0   -2.22658700    6.55259200    9.83864000 L
 O-O--0.567900(PDBName=O,ResName=ACE,ResNum=261_A)   0   -2.90052600    5.53140400    9.92581500 L
 N-N--0.415700(PDBName=N,ResName=LEU,ResNum=262_A)   0   -2.35889400    7.41830300    8.83574500 L
 C-CT--0.051800(PDBName=CA,ResName=LEU,ResNum=262_A)  0   -3.25448400    7.20577500    7.69602600 L
 C-C-0.597300(PDBName=C,ResName=LEU,ResNum=262_A)    0   -2.64465200    6.19353600    6.70974900 L
 O-O--0.567900(PDBName=O,ResName=LEU,ResNum=262_A)   0   -2.05087500    6.56225900    5.69694600 L
 C-CT--0.110200(PDBName=CB,ResName=LEU,ResNum=262_A)  0   -3.60182000    8.56802100    7.06348800 L
 C-CT-0.353100(PDBName=CG,ResName=LEU,ResNum=262_A)  0   -4.54553200    8.51456200    5.84308800 L
 C-CT--0.412100(PDBName=CD1,ResName=LEU,ResNum=262_A)  0   -5.88328000    7.84174400    6.15886800 L
 C-CT--0.412100(PDBName=CD2,ResName=LEU,ResNum=262_A)  0   -4.83441300    9.94096000    5.37331600 L
 N-N--0.415700(PDBName=N,ResName=ALA,ResNum=263_A)   0   -2.80397000    4.90873500    7.02477100 L
 C-CT-0.033700(PDBName=CA,ResName=ALA,ResNum=263_A)  0   -2.51044000    3.79170000    6.13382700 L
 C-C-0.597300(PDBName=C,ResName=ALA,ResNum=263_A)    0   -3.60731900    3.66042300    5.05946900 L
 O-O--0.567900(PDBName=O,ResName=ALA,ResNum=263_A)   0   -4.64425400    3.03801500    5.29885500 L
 C-CT--0.182500(PDBName=CB,ResName=ALA,ResNum=263_A)  0   -2.39680000    2.51570900    6.98199600 L
 N-N--0.516300(PDBName=N,ResName=ASP,ResNum=264_A)   0   -3.40330200    4.24524700    3.88247100 L
 C-CT-0.038100(PDBName=CA,ResName=ASP,ResNum=264_A)  0   -4.26172500    4.07014000    2.70926000 L
 C-C-0.536600(PDBName=C,ResName=ASP,ResNum=264_A)    0   -3.90737100    2.77531600    1.96122300 L
 O-O--0.581900(PDBName=O,ResName=ASP,ResNum=264_A)   0   -2.81558100    2.63211500    1.41770500 L
 C-CT--0.030300(PDBName=CB,ResName=ASP,ResNum=264_A)  0   -4.15757300    5.31376000    1.80507700 L
 C-C-0.799400(PDBName=CG,ResName=ASP,ResNum=264_A)   0   -4.72959800    5.12538000    0.39497200 L
 O-O2--0.801400(PDBName=OD1,ResName=ASP,ResNum=264_A)  0   -5.63286000    4.28146400    0.20307200 L
 O-O2--0.801400(PDBName=OD2,ResName=ASP,ResNum=264_A)  0   -4.28746500    5.86635900   -0.51741700 L
 N-N--0.415700(PDBName=N,ResName=SER,ResNum=265_A)   0   -4.86390800    1.85046700    1.89539100 L
 C-CT--0.024900(PDBName=CA,ResName=SER,ResNum=265_A)  0   -4.86048100    0.66936600    1.02848000 L
 C-C-0.597300(PDBName=C,ResName=SER,ResNum=265_A)    0   -3.60593200   -0.20136400    1.16392100 L
 O-O--0.567900(PDBName=O,ResName=SER,ResNum=265_A)   0   -2.94349300   -0.51864800    0.18013800 L
 C-CT-0.211700(PDBName=CB,ResName=SER,ResNum=265_A)  0   -5.09218900    1.11411400   -0.41785900 L
 O-OH--0.654600(PDBName=OG,ResName=SER,ResNum=265_A)  0   -6.31174500    1.82959900   -0.52865000 L
 N-N--0.415700(PDBName=N,ResName=GLY,ResNum=266_A)   0   -3.29488500   -0.63162500    2.38572600 L
 C-CT--0.025200(PDBName=CA,ResName=GLY,ResNum=266_A)  0   -2.13670600   -1.47461100    2.67954500 L
 C-C-0.597300(PDBName=C,ResName=GLY,ResNum=266_A)    0   -2.43315700   -2.63490300    3.62780800 L
 O-O--0.567900(PDBName=O,ResName=GLY,ResNum=266_A)   0   -1.50282300   -3.13418800    4.26731200 L
 N-N--0.415700(PDBName=N,ResName=TRP,ResNum=267_A)   0   -3.69388300   -3.07488900    3.71445000 L
 C-CT--0.027500(PDBName=CA,ResName=TRP,ResNum=267_A)  0   -4.22332900   -3.96968800    4.74895200 L
 C-C-0.597300(PDBName=C,ResName=TRP,ResNum=267_A)    0   -4.81589100   -5.24076700    4.11565600 L
 O-O--0.567900(PDBName=O,ResName=TRP,ResNum=267_A)   0   -6.01356900   -5.33979300    3.84325000 L
 C-CT--0.005000(PDBName=CB,ResName=TRP,ResNum=267_A)  0   -5.22795300   -3.17971200    5.60617700 L
 C-C*--0.141500(PDBName=CG,ResName=TRP,ResNum=267_A)  0   -5.53442100   -3.73403400    6.96448600 L
 C-CW--0.163800(PDBName=CD1,ResName=TRP,ResNum=267_A)  0   -5.86043300   -5.01482700    7.25091200 L
 C-CB-0.124300(PDBName=CD2,ResName=TRP,ResNum=267_A)  0   -5.54672600   -3.02333300    8.24173000 L
 N-NA--0.341800(PDBName=NE1,ResName=TRP,ResNum=267_A)  0   -6.00513600   -5.15688800    8.61802000 L
 C-CN-0.138000(PDBName=CE2,ResName=TRP,ResNum=267_A)  0   -5.83047500   -3.96088600    9.27731300 L
 C-CA--0.238700(PDBName=CE3,ResName=TRP,ResNum=267_A)  0   -5.34049800   -1.68235500    8.63246000 L
 C-CA--0.260100(PDBName=CZ2,ResName=TRP,ResNum=267_A)  0   -5.87640900   -3.59947300   10.63199700 L
 C-CA--0.197200(PDBName=CZ3,ResName=TRP,ResNum=267_A)  0   -5.39404300   -1.30241100    9.98834200 L
 C-CA--0.113400(PDBName=CH2,ResName=TRP,ResNum=267_A)  0   -5.65425100   -2.25771000   10.98769500 L
 N-N--0.415700(PDBName=N,ResName=PHE,ResNum=268_A)   0   -3.96725100   -6.24165000    3.88280200 L
 C-CT--0.002400(PDBName=CA,ResName=PHE,ResNum=268_A)  0   -4.22758700   -7.37234000    2.98767400 L
 C-C-0.597300(PDBName=C,ResName=PHE,ResNum=268_A)    0   -4.45553800   -8.68843800    3.73642700 L
 O-O--0.567900(PDBName=O,ResName=PHE,ResNum=268_A)   0   -3.69162500   -9.03999500    4.63655200 L
 C-CT--0.034300(PDBName=CB,ResName=PHE,ResNum=268_A)  0   -3.04298400   -7.51490000    2.02313300 L
 C-CA-0.011800(PDBName=CG,ResName=PHE,ResNum=268_A)  0   -2.75684600   -6.26042400    1.22590500 L
 C-CA--0.125600(PDBName=CD1,ResName=PHE,ResNum=268_A)  0   -3.70202800   -5.79674000    0.29292100 L
 C-CA--0.125600(PDBName=CD2,ResName=PHE,ResNum=268_A)  0   -1.56542400   -5.54112700    1.43624400 L
 C-CA--0.170400(PDBName=CE1,ResName=PHE,ResNum=268_A)  0   -3.45921600   -4.61628400   -0.42672100 L
 C-CA--0.170400(PDBName=CE2,ResName=PHE,ResNum=268_A)  0   -1.31882600   -4.36545000    0.70938200 L
 C-CA--0.107200(PDBName=CZ,ResName=PHE,ResNum=268_A)  0   -2.26855400   -3.89815400   -0.21293400 L
 N-N--0.415700(PDBName=N,ResName=NME,ResNum=269_A)   0   -5.48935300   -9.43675600    3.33595900 L
 C-CT--0.149000(PDBName=CH3,ResName=NME,ResNum=269_A)  0   -5.86406700  -10.73367400    3.89522800 L
 C-CT--0.366200(PDBName=CH3,ResName=ACE,ResNum=318_A)  0    1.95459800   -5.25571800    9.23007300 L
 C-C-0.597200(PDBName=C,ResName=ACE,ResNum=318_A)    0    1.76798100   -5.73056900    7.80801600 L
 O-O--0.567900(PDBName=O,ResName=ACE,ResNum=318_A)   0    0.76780500   -5.39160400    7.19437100 L
 N-N--0.415700(PDBName=N,ResName=PHE,ResNum=319_A)   0    2.70737600   -6.53603800    7.30133700 L
 C-CT--0.002400(PDBName=CA,ResName=PHE,ResNum=319_A)  0    2.78185700   -7.02824200    5.91225100 L
 C-C-0.597300(PDBName=C,ResName=PHE,ResNum=319_A)    0    1.42594600   -7.47215600    5.33271000 L
 O-O--0.567900(PDBName=O,ResName=PHE,ResNum=319_A)   0    1.00894000   -6.99220500    4.28065700 L
 C-CT--0.034300(PDBName=CB,ResName=PHE,ResNum=319_A)  0    3.80831200   -8.17154000    5.81211700 L
 C-CA-0.011800(PDBName=CG,ResName=PHE,ResNum=319_A)  0    5.16380700   -7.88566300    6.43229400 L
 C-CA--0.125600(PDBName=CD1,ResName=PHE,ResNum=319_A)  0    5.49612300   -8.43174000    7.68888400 L
 C-CA--0.125600(PDBName=CD2,ResName=PHE,ResNum=319_A)  0    6.09192200   -7.06668100    5.76269300 L
 C-CA--0.170400(PDBName=CE1,ResName=PHE,ResNum=319_A)  0    6.74395700   -8.15092600    8.27529200 L
 C-CA--0.170400(PDBName=CE2,ResName=PHE,ResNum=319_A)  0    7.33699900   -6.78502100    6.35134500 L
 C-CA--0.107200(PDBName=CZ,ResName=PHE,ResNum=319_A)  0    7.66349600   -7.32385300    7.60645500 L
 N-N--0.415700(PDBName=N,ResName=PHE,ResNum=320_A)   0    0.73736400   -8.37660800    6.03471400 L
 C-CT--0.002400(PDBName=CA,ResName=PHE,ResNum=320_A)  0   -0.60679900   -8.87261400    5.72699000 L
 C-C-0.597300(PDBName=C,ResName=PHE,ResNum=320_A)    0   -1.48117200   -8.75972100    6.98365900 L
 O-O--0.567900(PDBName=O,ResName=PHE,ResNum=320_A)   0   -1.47174100   -9.64543000    7.83876500 L
 C-CT--0.034300(PDBName=CB,ResName=PHE,ResNum=320_A)  0   -0.53077400  -10.31257400    5.19359200 L
 C-CA-0.011800(PDBName=CG,ResName=PHE,ResNum=320_A)  0   -0.03384200  -10.42214100    3.76339300 L
 C-CA--0.125600(PDBName=CD1,ResName=PHE,ResNum=320_A)  0   -0.95876400  -10.47423100    2.70345600 L
 C-CA--0.125600(PDBName=CD2,ResName=PHE,ResNum=320_A)  0    1.34576000  -10.46843900    3.48537200 L
 C-CA--0.170400(PDBName=CE1,ResName=PHE,ResNum=320_A)  0   -0.50922200  -10.57165900    1.37456200 L
 C-CA--0.170400(PDBName=CE2,ResName=PHE,ResNum=320_A)  0    1.79694400  -10.55850800    2.15601900 L
 C-CA--0.107200(PDBName=CZ,ResName=PHE,ResNum=320_A)  0    0.86935700  -10.61217400    1.10059900 L
 N-N--0.415700(PDBName=N,ResName=GLY,ResNum=321_A)   0   -2.19737500   -7.64129700    7.12052700 L
 C-CT--0.025200(PDBName=CA,ResName=GLY,ResNum=321_A)  0   -3.00060800   -7.30961500    8.30469400 L
 C-C-0.597300(PDBName=C,ResName=GLY,ResNum=321_A)    0   -4.42947500   -7.87228400    8.31096600 L
 O-O--0.567900(PDBName=O,ResName=GLY,ResNum=321_A)   0   -5.11461000   -7.77969700    9.33105600 L
 N-N--0.415700(PDBName=N,ResName=NME,ResNum=322_A)   0   -4.91916800   -8.39582200    7.18095600 L
 C-CT--0.149000(PDBName=CH3,ResName=NME,ResNum=322_A)  0   -6.29459300   -8.85321000    6.99073900 L
 C-CT--0.366200(PDBName=CH3,ResName=ACE,ResNum=334_A)  0   -6.66468000    4.04153600    7.77123000 L
 C-C-0.597200(PDBName=C,ResName=ACE,ResNum=334_A)    0   -7.81366700    3.86681400    6.80548500 L
 O-O--0.567900(PDBName=O,ResName=ACE,ResNum=334_A)   0   -8.94436100    4.21592300    7.12467300 L
 N-N--0.415700(PDBName=N,ResName=VAL,ResNum=335_A)   0   -7.51896700    3.32012300    5.62848700 L
 C-CT--0.087500(PDBName=CA,ResName=VAL,ResNum=335_A)  0   -8.47214300    3.02404500    4.54349100 L
 C-C-0.597300(PDBName=C,ResName=VAL,ResNum=335_A)    0   -8.12967500    1.66458200    3.93195300 L
 O-O--0.567900(PDBName=O,ResName=VAL,ResNum=335_A)   0   -6.95733200    1.37071300    3.71728400 L
 C-CT-0.298500(PDBName=CB,ResName=VAL,ResNum=335_A)  0   -8.42784800    4.11605900    3.44952200 L
 C-CT--0.319200(PDBName=CG1,ResName=VAL,ResNum=335_A)  0   -9.41396800    3.82370700    2.31389600 L
 C-CT--0.319200(PDBName=CG2,ResName=VAL,ResNum=335_A)  0   -8.76371700    5.50891100    4.00095400 L
 N-N--0.415700(PDBName=N,ResName=GLN,ResNum=336_A)   0   -9.12804200    0.83260200    3.63327300 L
 C-CT--0.003100(PDBName=CA,ResName=GLN,ResNum=336_A)  0   -8.95393900   -0.40418400    2.86507200 L
 C-C-0.597300(PDBName=C,ResName=GLN,ResNum=336_A)    0  -10.22367700   -0.70691100    2.06252900 L
 O-O--0.567900(PDBName=O,ResName=GLN,ResNum=336_A)   0  -11.33314000   -0.65936200    2.59728700 L
 C-CT--0.003600(PDBName=CB,ResName=GLN,ResNum=336_A)  0   -8.59437600   -1.56394700    3.81618200 L
 C-CT--0.064500(PDBName=CG,ResName=GLN,ResNum=336_A)  0   -8.34846800   -2.90566600    3.10055800 L
 C-C-0.695100(PDBName=CD,ResName=GLN,ResNum=336_A)   0   -7.27026000   -2.80902800    2.02302600 L
 O-O--0.608600(PDBName=OE1,ResName=GLN,ResNum=336_A)  0   -6.15391200   -2.36415700    2.24851100 L
 N-N--0.940700(PDBName=NE2,ResName=GLN,ResNum=336_A)  0   -7.59066700   -3.15388600    0.79735700 L
 N-N--0.415700(PDBName=N,ResName=TRP,ResNum=337_A)   0  -10.05993500   -1.02769200    0.78202200 L
 C-CT--0.027500(PDBName=CA,ResName=TRP,ResNum=337_A)  0  -11.13795300   -1.35871100   -0.14576100 L
 C-C-0.597300(PDBName=C,ResName=TRP,ResNum=337_A)    0  -11.27477400   -2.87050000   -0.36454400 L
 O-O--0.567900(PDBName=O,ResName=TRP,ResNum=337_A)   0  -10.35533900   -3.64834700   -0.10524400 L
 C-CT--0.005000(PDBName=CB,ResName=TRP,ResNum=337_A)  0  -10.87993800   -0.64101200   -1.47507400 L
 C-C*--0.141500(PDBName=CG,ResName=TRP,ResNum=337_A)  0  -10.67642200    0.84629400   -1.42836300 L
 C-CW--0.163800(PDBName=CD1,ResName=TRP,ResNum=337_A)  0   -9.77743600    1.50350100   -2.19372000 L
 C-CB-0.124300(PDBName=CD2,ResName=TRP,ResNum=337_A)  0  -11.35067300    1.87836800   -0.63534900 L
 N-NA--0.341800(PDBName=NE1,ResName=TRP,ResNum=337_A)  0   -9.84947100    2.85821100   -1.95239300 L
 C-CN-0.138000(PDBName=CE2,ResName=TRP,ResNum=337_A)  0  -10.82614900    3.14950800   -1.02356200 L
 C-CA--0.238700(PDBName=CE3,ResName=TRP,ResNum=337_A)  0  -12.35281800    1.88599000    0.36458300 L
 C-CA--0.260100(PDBName=CZ2,ResName=TRP,ResNum=337_A)  0  -11.30145100    4.35233800   -0.48115700 L
 C-CA--0.197200(PDBName=CZ3,ResName=TRP,ResNum=337_A)  0  -12.83124800    3.08917100    0.91857600 L
 C-CA--0.113400(PDBName=CH2,ResName=TRP,ResNum=337_A)  0  -12.31439900    4.32355100    0.49068900 L
 N-N--0.415700(PDBName=N,ResName=LEU,ResNum=338_A)   0  -12.43933700   -3.27313400   -0.88353500 L
 C-CT--0.051800(PDBName=CA,ResName=LEU,ResNum=338_A)  0  -12.80410900   -4.65229000   -1.25365600 L
 C-C-0.597300(PDBName=C,ResName=LEU,ResNum=338_A)    0  -13.27683200   -4.71100200   -2.72394800 L
 O-O--0.567900(PDBName=O,ResName=LEU,ResNum=338_A)   0  -14.11289500   -5.52442000   -3.10843000 L
 C-CT--0.110200(PDBName=CB,ResName=LEU,ResNum=338_A)  0  -13.88912900   -5.16592300   -0.28093100 L
 C-CT-0.353100(PDBName=CG,ResName=LEU,ResNum=338_A)  0  -13.51682500   -5.16739600    1.21552300 L
 C-CT--0.412100(PDBName=CD1,ResName=LEU,ResNum=338_A)  0  -14.72809500   -5.61104000    2.03811500 L
 C-CT--0.412100(PDBName=CD2,ResName=LEU,ResNum=338_A)  0  -12.36290500   -6.11792300    1.53161600 L
 N-N--0.415700(PDBName=N,ResName=PHE,ResNum=339_A)   0  -12.75597000   -3.79549500   -3.53970500 L
 C-CT--0.002400(PDBName=CA,ResName=PHE,ResNum=339_A)  0  -13.12903200   -3.50471600   -4.92739500 L
 C-C-0.597300(PDBName=C,ResName=PHE,ResNum=339_A)    0  -11.89816600   -2.89007600   -5.61293200 L
 O-O--0.567900(PDBName=O,ResName=PHE,ResNum=339_A)   0  -11.86970100   -1.72692600   -5.99975800 L
 C-CT--0.034300(PDBName=CB,ResName=PHE,ResNum=339_A)  0  -14.38292000   -2.60120900   -4.94729300 L
 C-CA-0.011800(PDBName=CG,ResName=PHE,ResNum=339_A)  0  -14.49210200   -1.58506700   -3.81611100 L
 C-CA--0.125600(PDBName=CD1,ResName=PHE,ResNum=339_A)  0  -15.20349000   -1.91817500   -2.64484400 L
 C-CA--0.125600(PDBName=CD2,ResName=PHE,ResNum=339_A)  0  -13.87028300   -0.32544100   -3.91250500 L
 C-CA--0.170400(PDBName=CE1,ResName=PHE,ResNum=339_A)  0  -15.28522000   -1.00609100   -1.57738500 L
 C-CA--0.170400(PDBName=CE2,ResName=PHE,ResNum=339_A)  0  -13.95741000    0.58943600   -2.84801800 L
 C-CA--0.107200(PDBName=CZ,ResName=PHE,ResNum=339_A)  0  -14.66423900    0.25038900   -1.68176300 L
 N-N--0.516300(PDBName=N,ResName=ASP,ResNum=340_A)   0  -10.83876200   -3.69102800   -5.66969100 L
 C-CT-0.038100(PDBName=CA,ResName=ASP,ResNum=340_A)  0   -9.44452400   -3.26133500   -5.55317900 L H-HC 382   0.0000
 C-C-0.536600(PDBName=C,ResName=ASP,ResNum=340_A)    0   -8.53629000   -4.17952300   -6.39400200 L
 O-O--0.581900(PDBName=O,ResName=ASP,ResNum=340_A)   0   -8.82986900   -5.36841400   -6.52523500 L
 C-CT--0.030300(PDBName=CB,ResName=ASP,ResNum=340_A)  0   -9.12271000   -3.33040700   -4.04631200 H
 C-C-0.799400(PDBName=CG,ResName=ASP,ResNum=340_A)   0   -7.66637100   -3.12132500   -3.67535800 H
 O-O2--0.801400(PDBName=OD1,ResName=ASP,ResNum=340_A)  0   -7.40883000   -2.02517400   -3.00601800 H
 O-O2--0.801400(PDBName=OD2,ResName=ASP,ResNum=340_A)  0   -6.81641500   -4.00011400   -3.96421100 H
 N-N--0.516300(PDBName=N,ResName=GLU,ResNum=341_A)   0   -7.44861100   -3.64121700   -6.95918900 L
 C-CT-0.039700(PDBName=CA,ResName=GLU,ResNum=341_A)  0   -6.50348800   -4.34413900   -7.85431900 L
 C-C-0.536600(PDBName=C,ResName=GLU,ResNum=341_A)    0   -5.90203100   -5.64939200   -7.29849000 L
 O-O--0.581900(PDBName=O,ResName=GLU,ResNum=341_A)   0   -5.44467900   -6.48204100   -8.08181700 L
 C-CT-0.056000(PDBName=CB,ResName=GLU,ResNum=341_A)  0   -5.37671500   -3.38515000   -8.28535800 L
 C-CT-0.013600(PDBName=CG,ResName=GLU,ResNum=341_A)  0   -5.84152600   -2.37413500   -9.34776000 L
 C-C-0.805400(PDBName=CD,ResName=GLU,ResNum=341_A)   0   -5.40768900   -0.94078000   -9.02720100 L
 O-O2--0.818800(PDBName=OE1,ResName=GLU,ResNum=341_A)  0   -4.19495700   -0.63156200   -9.00454000 L
 O-O2--0.818800(PDBName=OE2,ResName=GLU,ResNum=341_A)  0   -6.29956900   -0.09836500   -8.78393200 L
 N-N--0.415700(PDBName=N,ResName=ALA,ResNum=342_A)   0   -5.90877300   -5.85137300   -5.97828900 L
 C-CT-0.033700(PDBName=CA,ResName=ALA,ResNum=342_A)  0   -5.48043500   -7.09078900   -5.33118000 L
 C-C-0.597300(PDBName=C,ResName=ALA,ResNum=342_A)    0   -6.49441800   -7.61912400   -4.30413300 L
 O-O--0.567900(PDBName=O,ResName=ALA,ResNum=342_A)   0   -6.76748900   -8.81829200   -4.26572800 L
 C-CT--0.182500(PDBName=CB,ResName=ALA,ResNum=342_A)  0   -4.11240200   -6.85228400   -4.69615700 L
 N-N--0.415700(PDBName=N,ResName=GLN,ResNum=343_A)   0   -7.02956300   -6.75169500   -3.44033100 L
 C-CT--0.003100(PDBName=CA,ResName=GLN,ResNum=343_A)  0   -7.95529400   -7.13370400   -2.36891600 L
 C-C-0.597300(PDBName=C,ResName=GLN,ResNum=343_A)    0   -9.41217400   -7.33305100   -2.85143100 L
 O-O--0.567900(PDBName=O,ResName=GLN,ResNum=343_A)   0  -10.22910300   -7.88031600   -2.10628700 L
 C-CT--0.003600(PDBName=CB,ResName=GLN,ResNum=343_A)  0   -7.81767100   -6.11816700   -1.21490400 L
 C-CT--0.064500(PDBName=CG,ResName=GLN,ResNum=343_A)  0   -8.54346500   -6.48877300    0.09188400 L
 C-C-0.695100(PDBName=CD,ResName=GLN,ResNum=343_A)   0   -8.21187400   -7.87934500    0.62721100 L
 O-O--0.608600(PDBName=OE1,ResName=GLN,ResNum=343_A)  0   -7.33634500   -8.08027400    1.45876000 L
 N-N--0.940700(PDBName=NE2,ResName=GLN,ResNum=343_A)  0   -8.91430200   -8.90000200    0.19261800 L
 N-N--0.415700(PDBName=N,ResName=NME,ResNum=344_A)   0   -9.75133000   -6.93670500   -4.08641500 L
 C-CT--0.149000(PDBName=CH3,ResName=NME,ResNum=344_A)  0  -11.05580000   -7.15986200   -4.70410700 L
 C-CT--0.366200(PDBName=CH3,ResName=ACE,ResNum=387_A)  0  -12.72637900   -0.65924800   -8.88281600 L
 C-C-0.597200(PDBName=C,ResName=ACE,ResNum=387_A)    0  -11.49068500    0.20956300   -8.90992700 L
 O-O--0.567900(PDBName=O,ResName=ACE,ResNum=387_A)   0  -11.16962300    0.77511100   -9.94766000 L
 N-N--0.415700(PDBName=N,ResName=SER,ResNum=388_A)   0  -10.81767300    0.32038900   -7.76801400 L
 C-CT--0.024900(PDBName=CA,ResName=SER,ResNum=388_A)  0   -9.53562200    1.01408000   -7.58939200 L
 C-C-0.597300(PDBName=C,ResName=SER,ResNum=388_A)    0   -8.87583100    0.55308000   -6.29088900 L
 O-O--0.567900(PDBName=O,ResName=SER,ResNum=388_A)   0   -9.53246200    0.48558700   -5.25463800 L
 C-CT-0.211700(PDBName=CB,ResName=SER,ResNum=388_A)  0   -9.75804300    2.53304600   -7.51192900 L
 O-OH--0.654600(PDBName=OG,ResName=SER,ResNum=388_A)  0   -8.53699700    3.25690100   -7.54037000 L
 N-N--0.415700(PDBName=N,ResName=HIS,ResNum=389_A)   0   -7.57677800    0.27317900   -6.32609900 L
 C-CT-0.018800(PDBName=CA,ResName=HIS,ResNum=389_A)  0   -6.70592000    0.36907400   -5.15273600 L H-HC 424   0.0000
 C-C-0.597300(PDBName=C,ResName=HIS,ResNum=389_A)    0   -6.39543100    1.84656700   -4.83215000 L
 O-O--0.567900(PDBName=O,ResName=HIS,ResNum=389_A)   0   -6.68705700    2.72197800   -5.64945700 L
 C-CT--0.046200(PDBName=CB,ResName=HIS,ResNum=389_A)  0   -5.44623500   -0.46293200   -5.43436400 H
 C-CC--0.026600(PDBName=CG,ResName=HIS,ResNum=389_A)  0   -4.56083600   -0.76333300   -4.27580200 H
 N-NA--0.381100(PDBName=ND1,ResName=HIS,ResNum=389_A)  0   -5.02075100   -1.40355300   -3.14087300 H
 C-CV-0.129200(PDBName=CD2,ResName=HIS,ResNum=389_A)  0   -3.19812500   -0.62441800   -4.13280300 H
 C-CR-0.205700(PDBName=CE1,ResName=HIS,ResNum=389_A)  0   -3.96311300   -1.64686900   -2.35360600 H
 N-NB--0.572700(PDBName=NE2,ResName=HIS,ResNum=389_A)  0   -2.83554600   -1.19120600   -2.91849600 H
 N-N--0.516300(PDBName=N,ResName=GLU,ResNum=390_A)   0   -5.81316500    2.12429100   -3.66110700 L
 C-CT-0.039700(PDBName=CA,ResName=GLU,ResNum=390_A)  0   -5.47095000    3.46559800   -3.13607900 L
 C-C-0.536600(PDBName=C,ResName=GLU,ResNum=390_A)    0   -6.66140400    4.45061500   -3.00937000 L
 O-O--0.581900(PDBName=O,ResName=GLU,ResNum=390_A)   0   -7.78190200    4.21331200   -3.46919000 L
 C-CT-0.056000(PDBName=CB,ResName=GLU,ResNum=390_A)  0   -4.32305200    4.08809000   -3.95915800 L
 C-CT-0.013600(PDBName=CG,ResName=GLU,ResNum=390_A)  0   -3.03118400    3.24772500   -4.02802600 L
 C-C-0.805400(PDBName=CD,ResName=GLU,ResNum=390_A)   0   -2.51920300    3.09474700   -5.46821000 L
 O-O2--0.818800(PDBName=OE1,ResName=GLU,ResNum=390_A)  0   -2.23864200    1.96173000   -5.91915400 L
 O-O2--0.818800(PDBName=OE2,ResName=GLU,ResNum=390_A)  0   -2.45617500    4.08717800   -6.22350500 L
 N-N--0.415700(PDBName=N,ResName=ILE,ResNum=391_A)   0   -6.41611800    5.61353600   -2.39893100 L
 C-CT--0.059700(PDBName=CA,ResName=ILE,ResNum=391_A)  0   -7.22645900    6.82247000   -2.58670900 L
 C-C-0.597300(PDBName=C,ResName=ILE,ResNum=391_A)    0   -6.40920000    8.11537600   -2.51865500 L
 O-O--0.567900(PDBName=O,ResName=ILE,ResNum=391_A)   0   -6.56212300    8.94647600   -3.41336200 L
 C-CT-0.130300(PDBName=CB,ResName=ILE,ResNum=391_A)  0   -8.48613200    6.85599700   -1.68771400 L
 C-CT--0.043000(PDBName=CG1,ResName=ILE,ResNum=391_A)  0   -9.34305000    8.09521500   -2.04322600 L
 C-CT--0.320400(PDBName=CG2,ResName=ILE,ResNum=391_A)  0   -8.17889500    6.81039800   -0.18103100 L
 C-CT--0.066000(PDBName=CD1,ResName=ILE,ResNum=391_A)  0  -10.79189100    8.03921500   -1.54473100 L
 N-N--0.415700(PDBName=N,ResName=ILE,ResNum=392_A)   0   -5.57168100    8.34678500   -1.49877200 L
 C-CT--0.059700(PDBName=CA,ResName=ILE,ResNum=392_A)  0   -4.99234400    9.69176900   -1.27787700 L
 C-C-0.597300(PDBName=C,ResName=ILE,ResNum=392_A)    0   -3.97750300   10.12277500   -2.35226400 L
 O-O--0.567900(PDBName=O,ResName=ILE,ResNum=392_A)   0   -3.78519300   11.32058200   -2.54297700 L
 C-CT-0.130300(PDBName=CB,ResName=ILE,ResNum=392_A)  0   -4.48741300    9.93279000    0.16471400 L
 C-CT--0.043000(PDBName=CG1,ResName=ILE,ResNum=392_A)  0   -3.27284400    9.07311200    0.55478300 L
 C-CT--0.320400(PDBName=CG2,ResName=ILE,ResNum=392_A)  0   -5.64627700    9.73841500    1.16021300 L
 C-CT--0.066000(PDBName=CD1,ResName=ILE,ResNum=392_A)  0   -2.63788200    9.44553100    1.90110400 L
 N-N--0.415700(PDBName=N,ResName=ILE,ResNum=393_A)   0   -3.40254100    9.17800600   -3.10818400 L
 C-CT--0.059700(PDBName=CA,ResName=ILE,ResNum=393_A)  0   -2.57263900    9.44486000   -4.30335800 L
 C-C-0.597300(PDBName=C,ResName=ILE,ResNum=393_A)    0   -3.32734600    9.31509300   -5.64461100 L
 O-O--0.567900(PDBName=O,ResName=ILE,ResNum=393_A)   0   -2.70836000    9.39119600   -6.70353100 L
 C-CT-0.130300(PDBName=CB,ResName=ILE,ResNum=393_A)  0   -1.28360300    8.58996500   -4.28975600 L
 C-CT--0.043000(PDBName=CG1,ResName=ILE,ResNum=393_A)  0   -1.57097800    7.07092200   -4.29902900 L
 C-CT--0.320400(PDBName=CG2,ResName=ILE,ResNum=393_A)  0   -0.40948900    9.00933100   -3.09551400 L
 C-CT--0.066000(PDBName=CD1,ResName=ILE,ResNum=393_A)  0   -0.30942500    6.22025500   -4.50283800 L
 N-N--0.347900(PDBName=N,ResName=ARG,ResNum=394_A)   0   -4.66164600    9.16940200   -5.62409300 L
 C-CT--0.263700(PDBName=CA,ResName=ARG,ResNum=394_A)  0   -5.52772600    9.05217700   -6.81904500 L
 C-C-0.734100(PDBName=C,ResName=ARG,ResNum=394_A)    0   -6.62997300   10.11460700   -6.87546900 L
 O-O--0.589400(PDBName=O,ResName=ARG,ResNum=394_A)   0   -6.84667900   10.71381900   -7.92476500 L
 C-CT--0.000700(PDBName=CB,ResName=ARG,ResNum=394_A)  0   -6.12270100    7.63617200   -6.93439500 L
 C-CT-0.039000(PDBName=CG,ResName=ARG,ResNum=394_A)  0   -5.06631000    6.54611000   -7.17979400 L
 C-CT-0.048600(PDBName=CD,ResName=ARG,ResNum=394_A)  0   -5.74950800    5.22915100   -7.57185100 L
 N-N2--0.529500(PDBName=NE,ResName=ARG,ResNum=394_A)  0   -4.77802000    4.13160900   -7.69749500 L
 C-CA-0.807600(PDBName=CZ,ResName=ARG,ResNum=394_A)  0   -4.97252700    2.92856700   -8.20384400 L
 N-N2--0.862700(PDBName=NH1,ResName=ARG,ResNum=394_A)  0   -6.06402100    2.59922300   -8.82349300 L
 N-N2--0.862700(PDBName=NH2,ResName=ARG,ResNum=394_A)  0   -4.07132100    2.00482800   -8.08097500 L
 N-N--0.415700(PDBName=N,ResName=NME,ResNum=395_A)   0   -7.34299500   10.33351200   -5.76760700 L
 C-CT--0.149000(PDBName=CH3,ResName=NME,ResNum=395_A)  0   -8.43291700   11.29697500   -5.64177300 L
 C-C-0.706854(PDBName=C02,ResName=SRK,ResNum=508_A)  0    0.50777100   -0.62799000   -3.83275400 H
 C-CT--0.233101(PDBName=C04,ResName=SRK,ResNum=508_A)  0    0.10394900   -1.52210200   -4.98796200 H
 C-CT-0.028311(PDBName=C05,ResName=SRK,ResNum=508_A)  0   -0.46627500   -2.89129300   -4.62177000 H
 C-C-0.440281(PDBName=C06,ResName=SRK,ResNum=508_A)  0    0.44285300   -3.66762000   -3.69768100 H
 C-CT--0.051757(PDBName=C09,ResName=SRK,ResNum=508_A)  0   -1.44064700   -5.31410900   -3.40916000 H
 C-CT--0.043379(PDBName=C10,ResName=SRK,ResNum=508_A)  0   -1.46401100   -6.69210800   -2.70331100 H
 C-CB-0.041547(PDBName=C11,ResName=SRK,ResNum=508_A)  0   -0.29955200   -6.61718400   -1.74249400 H
 C-CA--0.192958(PDBName=C12,ResName=SRK,ResNum=508_A)  0    0.03378900   -7.44819700   -0.68433400 H
 C-CA--0.152508(PDBName=C13,ResName=SRK,ResNum=508_A)  0    1.16128800   -7.14485500    0.08951000 H
 C-CA--0.176354(PDBName=C14,ResName=SRK,ResNum=508_A)  0    1.94288700   -6.03392100   -0.22363100 H
 C-CA--0.132620(PDBName=C15,ResName=SRK,ResNum=508_A)  0    1.63547200   -5.20024100   -1.30362300 H
 C-CB-0.006343(PDBName=C16,ResName=SRK,ResNum=508_A)  0    0.49610500   -5.50443700   -2.04498900 H
 N-N--0.087075(PDBName=N08,ResName=SRK,ResNum=508_A)  0   -0.09680100   -4.77370800   -3.10564900 H
 O-OW--0.834000(PDBName=O01,ResName=SRK,ResNum=508_A)  0   -0.46964800   -1.47217700   -2.25006200 H
 O-O--0.601165(PDBName=O03,ResName=SRK,ResNum=508_A)  0    1.69661800   -0.54018700   -3.44400600 H
 O-O--0.525457(PDBName=O07,ResName=SRK,ResNum=508_A)  0    1.61123700   -3.30865300   -3.43952300 H
 O-OW--0.834000(PDBName=O,ResName=HOH,ResNum=630_A)  0   -7.61422200   -0.67412200   -0.72593300 L
 O-OW--0.834000(PDBName=O,ResName=HOH,ResNum=641_A)  0   -1.35450300   -5.75054000    4.96567800 L
 O-OW--0.834000(PDBName=O,ResName=HOH,ResNum=664_A)  0   -4.70093100    0.35615200    4.79267500 L
 O-OW--0.834000(PDBName=O,ResName=HOH,ResNum=673_A)  0   -7.86023400   -7.29079700    4.03071500 L
 O-OW--0.834000(PDBName=O,ResName=HOH,ResNum=679_A)  0   -0.88955800    1.95023000   -8.09733200 L
 O-OW--0.834000(PDBName=O,ResName=HOH,ResNum=680_A)  0   -1.51919500   -0.64405000   -9.04563800 L
 O-OW--0.834000(PDBName=O,ResName=HOH,ResNum=683_A)  0    0.74428900    1.50094400   -5.92011300 H
 H-HC-0.029500(PDBName=1HB,ResName=PHE,ResNum=123_A)  0    2.69306000   11.70151700    2.89052100 L
 H-HC-0.029500(PDBName=2HB,ResName=PHE,ResNum=123_A)  0    4.25602800   11.64966000    2.07872200 L
 H-HA-0.133000(PDBName=HD1,ResName=PHE,ResNum=123_A)  0    0.96890700    9.88333400    2.40316000 L
 H-HA-0.133000(PDBName=HD2,ResName=PHE,ResNum=123_A)  0    4.67766700   10.18738300    0.21484500 L
 H-HA-0.143000(PDBName=HE1,ResName=PHE,ResNum=123_A)  0    0.08164500    8.34095400    0.65679000 L
 H-HA-0.143000(PDBName=HE2,ResName=PHE,ResNum=123_A)  0    3.77581200    8.66613700   -1.51824500 L
 H-HA-0.129700(PDBName=HZ,ResName=PHE,ResNum=123_A)  0    1.49590500    7.71187600   -1.26951700 L
 H-H1-0.097800(PDBName=HA,ResName=PHE,ResNum=123_A)  0    3.22214000    9.79271100    4.22961300 L
 H-H-0.271900(PDBName=H,ResName=PHE,ResNum=123_A)    0    5.73177800   11.34219600    4.33020400 L
 H-HC-0.045700(PDBName=1HB,ResName=LEU,ResNum=124_A)  0    4.04314600    5.28062700    3.82031700 L
 H-HC-0.045700(PDBName=2HB,ResName=LEU,ResNum=124_A)  0    5.53355800    4.62899300    3.15006800 L
 H-HC--0.036100(PDBName=HG,ResName=LEU,ResNum=124_A)  0    5.33828400    6.53036300    5.53071800 L
 H-HC-0.100000(PDBName=1HD1,ResName=LEU,ResNum=124_A)  0    6.04552200    4.57617200    6.83388700 L
 H-HC-0.100000(PDBName=2HD1,ResName=LEU,ResNum=124_A)  0    4.54843500    4.22719500    5.95605100 L
 H-HC-0.100000(PDBName=3HD1,ResName=LEU,ResNum=124_A)  0    6.09170900    3.58449400    5.35759000 L
 H-HC-0.100000(PDBName=1HD2,ResName=LEU,ResNum=124_A)  0    7.75340700    5.97371600    5.85638800 L
 H-HC-0.100000(PDBName=2HD2,ResName=LEU,ResNum=124_A)  0    7.47413200    6.90224100    4.38093500 L
 H-HC-0.100000(PDBName=3HD2,ResName=LEU,ResNum=124_A)  0    7.75735600    5.14510700    4.28536800 L
 H-H1-0.092200(PDBName=HA,ResName=LEU,ResNum=124_A)  0    6.25029000    6.93459300    2.55854100 L
 H-H-0.271900(PDBName=H,ResName=LEU,ResNum=124_A)    0    3.61088300    7.72106900    3.68947000 L
 H-HC--0.017300(PDBName=1HB,ResName=GLU,ResNum=125_A)  0    6.83293500    7.34727000   -1.66476000 L
 H-HC--0.017300(PDBName=2HB,ResName=GLU,ResNum=125_A)  0    7.51087200    5.76255300   -1.31405300 L
 H-HC--0.042500(PDBName=1HG,ResName=GLU,ResNum=125_A)  0    5.91129600    6.53055400   -3.79253400 L
 H-HC--0.042500(PDBName=2HG,ResName=GLU,ResNum=125_A)  0    6.55837600    4.91304500   -3.45943700 L
 H-H1-0.110500(PDBName=HA,ResName=GLU,ResNum=125_A)  0    4.53478700    6.38831600   -1.52151100 L
 H-H-0.293600(PDBName=H,ResName=GLU,ResNum=125_A)    0    6.47716400    6.65477300    0.58223600 L
 H-H1-0.069800(PDBName=1HA,ResName=GLY,ResNum=126_A)  0    3.14158400    2.21926100   -2.02352000 H
 H-H1-0.069800(PDBName=2HA,ResName=GLY,ResNum=126_A)  0    4.84606800    1.83819600   -1.74630100 H
 H-H-0.271900(PDBName=H,ResName=GLY,ResNum=126_A)    0    4.17464200    4.49825000   -2.85570500 L
 H-H1-0.069800(PDBName=1HA,ResName=GLY,ResNum=127_A)  0    2.78365700    0.76043400   -6.02958600 H
 H-H1-0.069800(PDBName=2HA,ResName=GLY,ResNum=127_A)  0    4.47198400    1.31520500   -6.19663400 H
 H-H-0.271900(PDBName=H,ResName=GLY,ResNum=127_A)    0    3.26689300    0.41859500   -3.64690400 H
 H-HC-0.033900(PDBName=1HB,ResName=TRP,ResNum=128_A)  0    4.39496800   -3.25740700   -7.63393200 L
 H-HC-0.033900(PDBName=2HB,ResName=TRP,ResNum=128_A)  0    3.90536700   -4.80458300   -6.96326200 L
 H-H4-0.206200(PDBName=HD1,ResName=TRP,ResNum=128_A)  0    2.39794300   -1.55655600   -8.31083400 L
 H-H-0.341200(PDBName=HE1,ResName=TRP,ResNum=128_A)  0   -0.12534100   -1.91746600   -8.80811700 L
 H-HA-0.170000(PDBName=HE3,ResName=TRP,ResNum=128_A)  0    1.80966100   -6.26375100   -6.36018800 L
 H-HA-0.144700(PDBName=HZ3,ResName=TRP,ResNum=128_A)  0   -0.39848200   -7.40773600   -6.51082000 L
 H-HA-0.157200(PDBName=HZ2,ResName=TRP,ResNum=128_A)  0   -2.02922400   -3.99964100   -8.58706000 L
 H-HA-0.141700(PDBName=HH2,ResName=TRP,ResNum=128_A)  0   -2.31979800   -6.28903400   -7.63297600 L
 H-H1-0.112300(PDBName=HA,ResName=TRP,ResNum=128_A)  0    3.20480900   -3.72807200   -4.87128900 H
 H-H-0.271900(PDBName=H,ResName=TRP,ResNum=128_A)    0    2.93650600   -1.58252000   -4.63491500 H
 H-HC-0.029500(PDBName=1HB,ResName=TYR,ResNum=129_A)  0    7.04012700   -5.11488000   -2.93529400 L
 H-HC-0.029500(PDBName=2HB,ResName=TYR,ResNum=129_A)  0    8.14219400   -6.28384100   -3.59294300 L
 H-HA-0.169900(PDBName=HD1,ResName=TYR,ResNum=129_A)  0    7.15750600   -8.13863700   -5.15764200 L
 H-HA-0.169900(PDBName=HD2,ResName=TYR,ResNum=129_A)  0    4.71815200   -5.51575100   -2.74860600 L
 H-HA-0.165600(PDBName=HE1,ResName=TYR,ResNum=129_A)  0    5.21401800   -9.70451100   -5.38344800 L
 H-HA-0.165600(PDBName=HE2,ResName=TYR,ResNum=129_A)  0    2.80886700   -7.07680200   -2.96748500 L
 H-HO-0.399200(PDBName=HH,ResName=TYR,ResNum=129_A)  0    2.09254900   -9.02682100   -3.81743800 L
 H-H1-0.087600(PDBName=HA,ResName=TYR,ResNum=129_A)  0    7.95600000   -3.91285000   -4.68781700 L
 H-H-0.271900(PDBName=H,ResName=TYR,ResNum=129_A)    0    5.76623000   -4.82366500   -6.35837100 L
 H-HC-0.032700(PDBName=1HB,ResName=ARG,ResNum=139_A)  0   11.92372000   -5.10168000   -7.77008000 L
 H-HC-0.032700(PDBName=2HB,ResName=ARG,ResNum=139_A)  0   12.86604500   -3.92587400   -8.67531700 L
 H-HC-0.028500(PDBName=1HG,ResName=ARG,ResNum=139_A)  0   11.10571600   -3.34093500   -6.26533400 L
 H-HC-0.028500(PDBName=2HG,ResName=ARG,ResNum=139_A)  0   12.10422500   -2.13539200   -7.10900000 L
 H-H1-0.068700(PDBName=1HD,ResName=ARG,ResNum=139_A)  0   10.81574400   -2.67649700   -9.21503800 L
 H-H1-0.068700(PDBName=2HD,ResName=ARG,ResNum=139_A)  0    9.75262000   -3.70352500   -8.24275000 L
 H-H-0.345600(PDBName=HE,ResName=ARG,ResNum=139_A)   0   10.13166100   -0.74554400   -7.72353700 L
 H-H-0.447800(PDBName=1HH1,ResName=ARG,ResNum=139_A)  0    6.49826100   -2.15708300   -7.54653700 L
 H-H-0.447800(PDBName=2HH1,ResName=ARG,ResNum=139_A)  0    7.72536300   -3.38334800   -7.90133100 L
 H-H-0.447800(PDBName=1HH2,ResName=ARG,ResNum=139_A)  0    6.89945000   -0.19741700   -7.08225700 L
 H-H-0.447800(PDBName=2HH2,ResName=ARG,ResNum=139_A)  0    8.55916500    0.41712600   -7.08947700 L
 H-H1-0.156000(PDBName=HA,ResName=ARG,ResNum=139_A)  0   14.23272000   -5.24507500   -7.15122300 L
 H-H-0.274700(PDBName=H,ResName=ARG,ResNum=139_A)    0   12.90164800   -4.08167800   -4.72029600 L
 H-HC-0.045700(PDBName=1HB,ResName=LEU,ResNum=146_A)  0    9.04198000    3.25842600   -8.31013700 L
 H-HC-0.045700(PDBName=2HB,ResName=LEU,ResNum=146_A)  0   10.31199200    4.47157900   -8.17788600 L
 H-HC--0.036100(PDBName=HG,ResName=LEU,ResNum=146_A)  0    8.83581000    5.81937200   -6.66336600 L
 H-HC-0.100000(PDBName=1HD1,ResName=LEU,ResNum=146_A)  0    7.27882700    6.53952000   -8.40203600 L
 H-HC-0.100000(PDBName=2HD1,ResName=LEU,ResNum=146_A)  0    7.56267100    5.03971400   -9.31684000 L
 H-HC-0.100000(PDBName=3HD1,ResName=LEU,ResNum=146_A)  0    8.87789700    6.22215400   -9.09021700 L
 H-HC-0.100000(PDBName=1HD2,ResName=LEU,ResNum=146_A)  0    6.42047500    5.24713000   -6.54527000 L
 H-HC-0.100000(PDBName=2HD2,ResName=LEU,ResNum=146_A)  0    6.74043600    3.69087900   -7.34156500 L
 H-HC-0.100000(PDBName=3HD2,ResName=LEU,ResNum=146_A)  0    7.39478700    4.04059500   -5.72463400 L
 H-H1-0.092200(PDBName=HA,ResName=LEU,ResNum=146_A)  0    9.23015700    2.84355100   -5.86774300 L
 H-H-0.271900(PDBName=H,ResName=LEU,ResNum=146_A)    0   10.03521600    4.66462500   -4.80232900 L
 H-HC-0.029500(PDBName=1HB,ResName=TYR,ResNum=182_A)  0    8.03921200    3.42364000   -0.87868400 L
 H-HC-0.029500(PDBName=2HB,ResName=TYR,ResNum=182_A)  0    8.42263200    3.30963100   -2.58528400 L
 H-HA-0.169900(PDBName=HD2,ResName=TYR,ResNum=182_A)  0    7.15748900    1.63338700   -3.44698000 L
 H-HA-0.169900(PDBName=HD1,ResName=TYR,ResNum=182_A)  0    9.13798400    0.96090500    0.32670300 L
 H-HA-0.165600(PDBName=HE2,ResName=TYR,ResNum=182_A)  0    6.24925700   -0.66171100   -3.38386600 L
 H-HA-0.165600(PDBName=HE1,ResName=TYR,ResNum=182_A)  0    8.23629500   -1.34264400    0.39635800 L
 H-HO-0.399200(PDBName=HH,ResName=TYR,ResNum=182_A)  0    6.23984300   -2.62132000   -2.31210500 L
 H-H1-0.087600(PDBName=HA,ResName=TYR,ResNum=182_A)  0   10.35882500    2.86975300   -0.28593800 L
 H-H-0.271900(PDBName=H,ResName=TYR,ResNum=182_A)    0    9.58663200    5.16745000   -1.96491000 L
 H-H1-0.111200(PDBName=1HB,ResName=CYS,ResNum=183_A)  0   14.33077600    4.70453600   -3.04514100 L
 H-H1-0.111200(PDBName=2HB,ResName=CYS,ResNum=183_A)  0   15.44027700    3.45609600   -3.63058900 L
 H-HS-0.193300(PDBName=HG,ResName=CYS,ResNum=183_A)  0   15.67732200    2.21710200   -1.28874600 L
 H-H1-0.112400(PDBName=HA,ResName=CYS,ResNum=183_A)  0   13.12403000    2.87003100   -4.12666100 L
 H-H-0.271900(PDBName=H,ResName=CYS,ResNum=183_A)    0   12.57390200    3.75775400   -1.46085800 L
 H-H1-0.035200(PDBName=1HB,ResName=SER,ResNum=184_A)  0   14.37232600   -0.87488200    0.27585200 L
 H-H1-0.035200(PDBName=2HB,ResName=SER,ResNum=184_A)  0   13.47790000   -2.32954100   -0.18468200 L
 H-HO-0.427500(PDBName=HG,ResName=SER,ResNum=184_A)  0   11.75713700   -1.36798200    0.54127200 L
 H-H1-0.084300(PDBName=HA,ResName=SER,ResNum=184_A)  0   14.70515900   -1.23173300   -2.08706800 L
 H-H-0.271900(PDBName=H,ResName=SER,ResNum=184_A)    0   13.14766200    1.05259800   -1.17934300 L
 H-H1-0.035200(PDBName=1HB,ResName=SER,ResNum=185_A)  0   11.08440500   -1.41203600   -5.10284200 L
 H-H1-0.035200(PDBName=2HB,ResName=SER,ResNum=185_A)  0    9.40409700   -2.00110400   -5.13298500 L
 H-HO-0.427500(PDBName=HG,ResName=SER,ResNum=185_A)  0   10.07874800    0.56069900   -4.10188800 L
 H-H1-0.084300(PDBName=HA,ResName=SER,ResNum=185_A)  0    9.36597700   -1.29950000   -2.67150900 L
 H-H-0.271900(PDBName=H,ResName=SER,ResNum=185_A)    0   11.27798100   -0.41392900   -1.89517200 L
 H-HC--0.012200(PDBName=1HB,ResName=ASP,ResNum=186_A)  0   11.72495100   -5.79025700   -0.00891900 L
 H-HC--0.012200(PDBName=2HB,ResName=ASP,ResNum=186_A)  0   12.17353000   -4.50877800   -1.13083100 L
 H-H1-0.088000(PDBName=HA,ResName=ASP,ResNum=186_A)  0   10.03611400   -5.68638700   -1.74532100 L
 H-H-0.293600(PDBName=H,ResName=ASP,ResNum=186_A)    0    9.78304800   -2.81520900   -1.02501400 L
 H-HC--0.029700(PDBName=HB,ResName=VAL,ResNum=187_A)  0    6.57319000   -6.36390600    1.96329800 L
 H-HC-0.079100(PDBName=1HG2,ResName=VAL,ResNum=187_A)  0    4.90533900   -6.72891800    0.16617500 L
 H-HC-0.079100(PDBName=2HG2,ResName=VAL,ResNum=187_A)  0    5.20949900   -5.07867000   -0.44054300 L
 H-HC-0.079100(PDBName=3HG2,ResName=VAL,ResNum=187_A)  0    6.48091400   -6.32406500   -0.48824800 L
 H-HC-0.079100(PDBName=1HG1,ResName=VAL,ResNum=187_A)  0    4.30746700   -4.31447500    1.75080300 L
 H-HC-0.079100(PDBName=2HG1,ResName=VAL,ResNum=187_A)  0    5.06445100   -4.81144800    3.26925000 L
 H-HC-0.079100(PDBName=3HG1,ResName=VAL,ResNum=187_A)  0    4.17243300   -5.99576000    2.32185200 L
 H-H1-0.096900(PDBName=HA,ResName=VAL,ResNum=187_A)  0    6.51702700   -3.41288300    1.34708300 L
 H-H-0.271900(PDBName=H,ResName=VAL,ResNum=187_A)    0    7.93159400   -3.59980200   -0.36871400 L
 H-HC-0.033900(PDBName=1HB,ResName=TRP,ResNum=188_A)  0    9.70329000   -1.35166500    5.39801900 L
 H-HC-0.033900(PDBName=2HB,ResName=TRP,ResNum=188_A)  0    8.28233100   -2.37660400    5.38124800 L
 H-H4-0.206200(PDBName=HD1,ResName=TRP,ResNum=188_A)  0    6.30105600   -1.79162500    3.86676000 L
 H-H-0.341200(PDBName=HE1,ResName=TRP,ResNum=188_A)  0    5.58951800    0.30165400    2.55760300 L
 H-HA-0.170000(PDBName=HE3,ResName=TRP,ResNum=188_A)  0   10.76540700    0.70468500    3.87003900 L
 H-HA-0.144700(PDBName=HZ3,ResName=TRP,ResNum=188_A)  0   10.94852700    2.96095600    2.82193100 L
 H-HA-0.157200(PDBName=HZ2,ResName=TRP,ResNum=188_A)  0    6.77533300    2.81172200    1.77304000 L
 H-HA-0.141700(PDBName=HH2,ResName=TRP,ResNum=188_A)  0    8.95483400    4.02572300    1.79012800 L
 H-H1-0.112300(PDBName=HA,ResName=TRP,ResNum=188_A)  0   10.64162800   -2.41825300    3.51102600 L
 H-H-0.271900(PDBName=H,ResName=TRP,ResNum=188_A)    0    9.29153000   -3.03697700    1.87495800 L
 H-HC-0.060300(PDBName=1HB,ResName=ALA,ResNum=229_A)  0   -0.98358900   10.45645500    5.94000500 L
 H-HC-0.060300(PDBName=2HB,ResName=ALA,ResNum=229_A)  0    0.27551700   10.41286300    4.69183300 L
 H-HC-0.060300(PDBName=3HB,ResName=ALA,ResNum=229_A)  0   -1.11854500    9.30879700    4.59505500 L
 H-H1-0.082300(PDBName=HA,ResName=ALA,ResNum=229_A)  0   -0.35489000    8.12488700    6.61785400 L
 H-H-0.271900(PDBName=H,ResName=ALA,ResNum=229_A)    0    2.05891200    9.84719700    6.73941500 L
 H-H1-0.069800(PDBName=1HA,ResName=GLY,ResNum=230_A)  0    1.74262800    6.96756700    2.58481400 L
 H-H1-0.069800(PDBName=2HA,ResName=GLY,ResNum=230_A)  0    1.84771000    5.56679500    3.67156300 L
 H-H-0.271900(PDBName=H,ResName=GLY,ResNum=230_A)    0   -0.46555300    7.01292600    4.38259700 L
 H-H1-0.035200(PDBName=1HB,ResName=SER,ResNum=231_A)  0    0.03072100    5.98808900   -1.38439600 L
 H-H1-0.035200(PDBName=2HB,ResName=SER,ResNum=231_A)  0   -1.40974000    5.02183900   -1.73098200 L
 H-HO-0.427500(PDBName=HG,ResName=SER,ResNum=231_A)  0   -2.65103200    6.31412900   -0.51816400 L
 H-H1-0.084300(PDBName=HA,ResName=SER,ResNum=231_A)  0   -1.47738800    4.45041300    0.73172300 H
 H-H-0.271900(PDBName=H,ResName=SER,ResNum=231_A)    0    1.33914400    5.52666400    0.78069900 L
 H-H1-0.130956(PDBName=1HB,ResName=SER,ResNum=232_A)  0   -0.42296800    2.36666500   -3.00931500 H
 H-H1-0.130956(PDBName=2HB,ResName=SER,ResNum=232_A)  0    1.15015800    1.58817200   -2.72854900 H
 H-HW-0.417000(PDBName=HG,ResName=SER,ResNum=232_A)  0   -1.65417200   -1.35067000   -2.49982400 H
 H-H1-0.112197(PDBName=HA,ResName=SER,ResNum=232_A)  0   -1.33054000    0.52512800   -1.35787500 H
 H-H-0.330365(PDBName=H,ResName=SER,ResNum=232_A)    0   -1.75514700    2.42654600   -0.18093300 H
 H-HC-0.060300(PDBName=1HB,ResName=ALA,ResNum=233_A)  0    4.43684700   -1.88340200   -0.00945400 H
 H-HC-0.060300(PDBName=2HB,ResName=ALA,ResNum=233_A)  0    4.25264100   -0.63629600   -1.26245600 H
 H-HC-0.060300(PDBName=3HB,ResName=ALA,ResNum=233_A)  0    3.30228700   -2.12399300   -1.36807300 H
 H-H1-0.082300(PDBName=HA,ResName=ALA,ResNum=233_A)  0    2.12113500   -1.48585900    0.78550600 H
 H-H-0.271900(PDBName=H,ResName=ALA,ResNum=233_A)    0    1.73060000   -0.33887900   -1.74274800 H
 H-H1-0.069800(PDBName=1HA,ResName=GLY,ResNum=234_A)  0    3.25610900    3.61529000    1.16188300 L
 H-H1-0.069800(PDBName=2HA,ResName=GLY,ResNum=234_A)  0    4.42338200    2.60603300    2.01773600 L
 H-H-0.271900(PDBName=H,ResName=GLY,ResNum=234_A)    0    2.56036400    1.85055900   -0.05041500 H
 H-H1-0.069800(PDBName=1HA,ResName=GLY,ResNum=235_A)  0    0.05908600    3.06524900    4.37496300 L
 H-H1-0.069800(PDBName=2HA,ResName=GLY,ResNum=235_A)  0   -0.78856700    1.98952400    3.25078200 L
 H-H-0.271900(PDBName=H,ResName=GLY,ResNum=235_A)    0    0.88773700    2.32910300    1.74314200 L
 H-H1-0.004300(PDBName=HB,ResName=THR,ResNum=236_A)  0    2.81169200   -2.15281600    3.17837100 L
 H-HC-0.064200(PDBName=1HG2,ResName=THR,ResNum=236_A)  0    1.28455300   -4.00559000    5.05149700 L
 H-HC-0.064200(PDBName=2HG2,ResName=THR,ResNum=236_A)  0    2.36121000   -4.51909600    3.73875600 L
 H-HC-0.064200(PDBName=3HG2,ResName=THR,ResNum=236_A)  0    3.02407200   -3.64338600    5.13316200 L
 H-HO-0.410200(PDBName=HG1,ResName=THR,ResNum=236_A)  0    0.09672100   -2.92432800    3.36943000 L
 H-H1-0.100700(PDBName=HA,ResName=THR,ResNum=236_A)  0    0.77321400   -1.65969600    5.37837200 L
 H-H-0.271900(PDBName=H,ResName=THR,ResNum=236_A)    0    0.90131800   -0.15656000    2.96865300 L
 H-H1-0.069800(PDBName=1HA,ResName=GLY,ResNum=237_A)  0    5.15808200    1.39943300    5.13708900 L
 H-H1-0.069800(PDBName=2HA,ResName=GLY,ResNum=237_A)  0    5.46655600   -0.06720100    6.06670400 L
 H-H-0.271900(PDBName=H,ResName=GLY,ResNum=237_A)    0    3.50201100    0.22476800    4.07308000 L
 H-HC--0.029700(PDBName=HB,ResName=VAL,ResNum=238_A)  0    0.51759700    3.07487100    7.26244500 L
 H-HC-0.079100(PDBName=1HG2,ResName=VAL,ResNum=238_A)  0    0.84143200    5.38483000    6.52220500 L
 H-HC-0.079100(PDBName=2HG2,ResName=VAL,ResNum=238_A)  0    2.48485500    5.39506400    7.20756800 L
 H-HC-0.079100(PDBName=3HG2,ResName=VAL,ResNum=238_A)  0    2.07745100    4.33533900    5.84311100 L
 H-HC-0.079100(PDBName=1HG1,ResName=VAL,ResNum=238_A)  0   -0.14753000    5.03179500    8.60715300 L
 H-HC-0.079100(PDBName=2HG1,ResName=VAL,ResNum=238_A)  0    1.40144800    4.95541400    9.48193900 L
 H-HC-0.079100(PDBName=3HG1,ResName=VAL,ResNum=238_A)  0    0.21306100    3.64177800    9.62765600 L
 H-H1-0.096900(PDBName=HA,ResName=VAL,ResNum=238_A)  0    3.20643200    3.37597100    8.64584200 L
 H-H-0.271900(PDBName=H,ResName=VAL,ResNum=238_A)    0    2.69620900    2.22222200    6.06087700 L
 H-HC-0.045700(PDBName=1HB,ResName=LEU,ResNum=239_A)  0   -0.13026800   -2.34180200    9.55484800 L
 H-HC-0.045700(PDBName=2HB,ResName=LEU,ResNum=239_A)  0    0.77924400   -2.02703600    8.08641100 L
 H-HC--0.036100(PDBName=HG,ResName=LEU,ResNum=239_A)  0   -0.84399000   -0.31449700    7.40157000 L
 H-HC-0.100000(PDBName=1HD1,ResName=LEU,ResNum=239_A)  0   -2.70116400   -1.78523900    6.93454700 L
 H-HC-0.100000(PDBName=2HD1,ResName=LEU,ResNum=239_A)  0   -2.25620900   -2.86074600    8.27959400 L
 H-HC-0.100000(PDBName=3HD1,ResName=LEU,ResNum=239_A)  0   -1.20232000   -2.72528300    6.85778800 L
 H-HC-0.100000(PDBName=1HD2,ResName=LEU,ResNum=239_A)  0   -2.33067500   -1.01556400    9.96540700 L
 H-HC-0.100000(PDBName=2HD2,ResName=LEU,ResNum=239_A)  0   -1.58252200    0.55489500    9.57690100 L
 H-HC-0.100000(PDBName=3HD2,ResName=LEU,ResNum=239_A)  0   -2.96126400   -0.01731600    8.63643700 L
 H-H1-0.092200(PDBName=HA,ResName=LEU,ResNum=239_A)  0    0.40047400   -0.11869700   10.42958300 L
 H-H-0.271900(PDBName=H,ResName=LEU,ResNum=239_A)    0    1.25252100    0.52243300    7.74160000 L
 H-HC-0.045700(PDBName=1HB,ResName=LEU,ResNum=240_A)  0    5.55800100   -1.30598800    8.25743600 L
 H-HC-0.045700(PDBName=2HB,ResName=LEU,ResNum=240_A)  0    6.54749500   -2.34175500    9.27443000 L
 H-HC--0.036100(PDBName=HG,ResName=LEU,ResNum=240_A)  0    4.06216900   -3.39134800    7.85401200 L
 H-HC-0.100000(PDBName=1HD1,ResName=LEU,ResNum=240_A)  0    5.65437800   -2.48944400    6.18348100 L
 H-HC-0.100000(PDBName=2HD1,ResName=LEU,ResNum=240_A)  0    5.53550500   -4.25170300    6.11162900 L
 H-HC-0.100000(PDBName=3HD1,ResName=LEU,ResNum=240_A)  0    6.94117400   -3.49952900    6.88387300 L
 H-HC-0.100000(PDBName=1HD2,ResName=LEU,ResNum=240_A)  0    6.54479400   -4.75333500    8.98565900 L
 H-HC-0.100000(PDBName=2HD2,ResName=LEU,ResNum=240_A)  0    4.92972300   -4.78102100    9.72378700 L
 H-HC-0.100000(PDBName=3HD2,ResName=LEU,ResNum=240_A)  0    5.21043200   -5.55851200    8.15400300 L
 H-H1-0.092200(PDBName=HA,ResName=LEU,ResNum=240_A)  0    4.39357400   -2.83862600   10.61581100 L
 H-H-0.271900(PDBName=H,ResName=LEU,ResNum=240_A)    0    3.26848400   -1.07799700    8.60669400 L
 H-HC-0.045700(PDBName=1HB,ResName=LEU,ResNum=262_A)  0   -4.06328200    9.18965700    7.83189400 L
 H-HC-0.045700(PDBName=2HB,ResName=LEU,ResNum=262_A)  0   -2.67657600    9.05320100    6.76057100 L
 H-HC--0.036100(PDBName=HG,ResName=LEU,ResNum=262_A)  0   -4.07240400    7.97920700    5.02207900 L
 H-HC-0.100000(PDBName=1HD1,ResName=LEU,ResNum=262_A)  0   -6.35664600    8.32184200    7.01488400 L
 H-HC-0.100000(PDBName=2HD1,ResName=LEU,ResNum=262_A)  0   -6.54248700    7.91228900    5.29363800 L
 H-HC-0.100000(PDBName=3HD1,ResName=LEU,ResNum=262_A)  0   -5.72575800    6.78605800    6.37131300 L
 H-HC-0.100000(PDBName=1HD2,ResName=LEU,ResNum=262_A)  0   -3.89992700   10.42811800    5.09468100 L
 H-HC-0.100000(PDBName=2HD2,ResName=LEU,ResNum=262_A)  0   -5.31829000   10.50890700    6.16746100 L
 H-HC-0.100000(PDBName=3HD2,ResName=LEU,ResNum=262_A)  0   -5.48683900    9.91256300    4.50179600 L
 H-H1-0.092200(PDBName=HA,ResName=LEU,ResNum=262_A)  0   -4.18178400    6.77224500    8.07316400 L
 H-H-0.271900(PDBName=H,ResName=LEU,ResNum=262_A)    0   -1.72539100    8.21236000    8.82894200 L
 H-HC-0.060300(PDBName=1HB,ResName=ALA,ResNum=263_A)  0   -3.34577200    2.30325000    7.47596600 L
 H-HC-0.060300(PDBName=2HB,ResName=ALA,ResNum=263_A)  0   -2.13499600    1.67229100    6.34181600 L
 H-HC-0.060300(PDBName=3HB,ResName=ALA,ResNum=263_A)  0   -1.62884600    2.63417800    7.74455100 L
 H-H1-0.082300(PDBName=HA,ResName=ALA,ResNum=263_A)  0   -1.55545500    3.96798200    5.63676300 L
 H-H-0.271900(PDBName=H,ResName=ALA,ResNum=263_A)    0   -3.18663700    4.71011200    7.94084200 L
 H-HC--0.012200(PDBName=1HB,ResName=ASP,ResNum=264_A)  0   -4.68310200    6.13908400    2.28854300 L
 H-HC--0.012200(PDBName=2HB,ResName=ASP,ResNum=264_A)  0   -3.11447200    5.60600600    1.70961000 L
 H-H1-0.088000(PDBName=HA,ResName=ASP,ResNum=264_A)  0   -5.29668300    3.99087500    3.03310900 L
 H-H-0.293600(PDBName=H,ResName=ASP,ResNum=264_A)    0   -2.52176500    4.72977200    3.72703500 L
 H-H1-0.035200(PDBName=1HB,ResName=SER,ResNum=265_A)  0   -4.26147100    1.73754200   -0.75234200 L
 H-H1-0.035200(PDBName=2HB,ResName=SER,ResNum=265_A)  0   -5.14589400    0.23593300   -1.05339800 L
 H-HO-0.427500(PDBName=HG,ResName=SER,ResNum=265_A)  0   -6.13617800    2.74813500   -0.20500800 L
 H-H1-0.084300(PDBName=HA,ResName=SER,ResNum=265_A)  0   -5.70606900    0.04313200    1.31045500 L
 H-H-0.271900(PDBName=H,ResName=SER,ResNum=265_A)    0   -5.71958400    2.02428000    2.40605200 L
 H-H1-0.069800(PDBName=1HA,ResName=GLY,ResNum=266_A)  0   -1.37485700   -0.85007700    3.13729700 L
 H-H1-0.069800(PDBName=2HA,ResName=GLY,ResNum=266_A)  0   -1.71820900   -1.88455500    1.76200200 L
 H-H-0.271900(PDBName=H,ResName=GLY,ResNum=266_A)    0   -3.87330300   -0.31371700    3.15675700 L
 H-HC-0.033900(PDBName=1HB,ResName=TRP,ResNum=267_A)  0   -4.82120800   -2.18103000    5.76213100 L
 H-HC-0.033900(PDBName=2HB,ResName=TRP,ResNum=267_A)  0   -6.15905700   -3.05358800    5.05933800 L
 H-H4-0.206200(PDBName=HD1,ResName=TRP,ResNum=267_A)  0   -5.96038100   -5.81099700    6.52326700 L
 H-H-0.341200(PDBName=HE1,ResName=TRP,ResNum=267_A)  0   -6.12255400   -6.05851700    9.07509500 L
 H-HA-0.170000(PDBName=HE3,ResName=TRP,ResNum=267_A)  0   -5.12837600   -0.94831900    7.86789500 L
 H-HA-0.144700(PDBName=HZ3,ResName=TRP,ResNum=267_A)  0   -5.21987000   -0.27095600   10.26209800 L
 H-HA-0.157200(PDBName=HZ2,ResName=TRP,ResNum=267_A)  0   -6.07802100   -4.34722600   11.38310500 L
 H-HA-0.141700(PDBName=HH2,ResName=TRP,ResNum=267_A)  0   -5.68079600   -1.95777100   12.02570300 L
 H-H1-0.112300(PDBName=HA,ResName=TRP,ResNum=267_A)  0   -3.41408900   -4.27053300    5.41343800 L
 H-H-0.271900(PDBName=H,ResName=TRP,ResNum=267_A)    0   -4.37932200   -2.64106100    3.10058800 L
 H-HC-0.029500(PDBName=1HB,ResName=PHE,ResNum=268_A)  0   -2.15262400   -7.78602100    2.59301100 L
 H-HC-0.029500(PDBName=2HB,ResName=PHE,ResNum=268_A)  0   -3.25035600   -8.32687300    1.32515800 L
 H-HA-0.133000(PDBName=HD1,ResName=PHE,ResNum=268_A)  0   -4.62278700   -6.33845300    0.13602900 L
 H-HA-0.133000(PDBName=HD2,ResName=PHE,ResNum=268_A)  0   -0.82831100   -5.89022900    2.14628000 L
 H-HA-0.143000(PDBName=HE1,ResName=PHE,ResNum=268_A)  0   -4.19390500   -4.26853200   -1.13877200 L
 H-HA-0.143000(PDBName=HE2,ResName=PHE,ResNum=268_A)  0   -0.39659300   -3.82167800    0.85931100 L
 H-HA-0.129700(PDBName=HZ,ResName=PHE,ResNum=268_A)  0   -2.07441300   -2.98184300   -0.74912200 L
 H-H1-0.097800(PDBName=HA,ResName=PHE,ResNum=268_A)  0   -5.11763900   -7.15734600    2.39583600 L
 H-H-0.271900(PDBName=H,ResName=PHE,ResNum=268_A)    0   -3.00378500   -6.08946000    4.16215000 L
 H-HC-0.029500(PDBName=1HB,ResName=PHE,ResNum=319_A)  0    3.95582700   -8.40834000    4.75714700 L
 H-HC-0.029500(PDBName=2HB,ResName=PHE,ResNum=319_A)  0    3.39506400   -9.06244100    6.28661600 L
 H-HA-0.133000(PDBName=HD2,ResName=PHE,ResNum=319_A)  0    5.85906600   -6.63410800    4.79961100 L
 H-HA-0.133000(PDBName=HD1,ResName=PHE,ResNum=319_A)  0    4.79419300   -9.06515300    8.21072500 L
 H-HA-0.143000(PDBName=HE2,ResName=PHE,ResNum=319_A)  0    8.03930600   -6.13597000    5.84195000 L
 H-HA-0.143000(PDBName=HE1,ResName=PHE,ResNum=319_A)  0    6.99729300   -8.56038100    9.24221500 L
 H-HA-0.129700(PDBName=HZ,ResName=PHE,ResNum=319_A)  0    8.61985800   -7.08661400    8.05145800 L
 H-H1-0.097800(PDBName=HA,ResName=PHE,ResNum=319_A)  0    3.14001400   -6.20927600    5.28845500 L
 H-H-0.271900(PDBName=H,ResName=PHE,ResNum=319_A)    0    3.51311600   -6.69664900    7.88493100 L
 H-HC-0.029500(PDBName=1HB,ResName=PHE,ResNum=320_A)  0   -1.53006200  -10.74835200    5.23787900 L
 H-HC-0.029500(PDBName=2HB,ResName=PHE,ResNum=320_A)  0    0.10822200  -10.90948100    5.84611800 L
 H-HA-0.133000(PDBName=HD1,ResName=PHE,ResNum=320_A)  0   -2.01811800  -10.43238700    2.91319800 L
 H-HA-0.133000(PDBName=HD2,ResName=PHE,ResNum=320_A)  0    2.06063400  -10.42332900    4.29292000 L
 H-HA-0.143000(PDBName=HE1,ResName=PHE,ResNum=320_A)  0   -1.22421500  -10.60598800    0.56526800 L
 H-HA-0.143000(PDBName=HE2,ResName=PHE,ResNum=320_A)  0    2.85684800  -10.57812700    1.94492400 L
 H-HA-0.129700(PDBName=HZ,ResName=PHE,ResNum=320_A)  0    1.21736500  -10.67319400    0.07896100 L
 H-H1-0.097800(PDBName=HA,ResName=PHE,ResNum=320_A)  0   -1.06840600   -8.26448700    4.94886400 L
 H-H-0.271900(PDBName=H,ResName=PHE,ResNum=320_A)    0    1.13783900   -8.66378600    6.91255600 L
 H-H1-0.069800(PDBName=1HA,ResName=GLY,ResNum=321_A)  0   -2.49393400   -7.67300600    9.19892500 L
 H-H1-0.069800(PDBName=2HA,ResName=GLY,ResNum=321_A)  0   -3.07229100   -6.22455500    8.38312300 L
 H-H-0.271900(PDBName=H,ResName=GLY,ResNum=321_A)    0   -2.06254200   -6.93291600    6.40349100 L
 H-HC--0.029700(PDBName=HB,ResName=VAL,ResNum=335_A)  0   -7.42861400    4.15558800    3.02169600 L
 H-HC-0.079100(PDBName=1HG1,ResName=VAL,ResNum=335_A)  0   -9.39773700    4.64110600    1.59542300 L
 H-HC-0.079100(PDBName=2HG1,ResName=VAL,ResNum=335_A)  0  -10.42446500    3.70914600    2.70504700 L
 H-HC-0.079100(PDBName=3HG1,ResName=VAL,ResNum=335_A)  0   -9.12455100    2.92142100    1.77424300 L
 H-HC-0.079100(PDBName=1HG2,ResName=VAL,ResNum=335_A)  0   -8.01338000    5.81170400    4.72982900 L
 H-HC-0.079100(PDBName=2HG2,ResName=VAL,ResNum=335_A)  0   -9.74285900    5.49432500    4.48007600 L
 H-HC-0.079100(PDBName=3HG2,ResName=VAL,ResNum=335_A)  0   -8.76297600    6.23885700    3.19163000 L
 H-H1-0.096900(PDBName=HA,ResName=VAL,ResNum=335_A)  0   -9.48149900    2.97989200    4.95224600 L
 H-H-0.271900(PDBName=H,ResName=VAL,ResNum=335_A)    0   -6.54512700    3.07438800    5.47287400 L
 H-HC-0.017100(PDBName=1HB,ResName=GLN,ResNum=336_A)  0   -9.40024500   -1.69861300    4.53917700 L
 H-HC-0.017100(PDBName=2HB,ResName=GLN,ResNum=336_A)  0   -7.69130300   -1.29674000    4.36673200 L
 H-HC-0.035200(PDBName=1HG,ResName=GLN,ResNum=336_A)  0   -8.04365100   -3.64720300    3.83633000 L
 H-HC-0.035200(PDBName=2HG,ResName=GLN,ResNum=336_A)  0   -9.28094800   -3.25381200    2.65552300 L
 H-H-0.425100(PDBName=1HE2,ResName=GLN,ResNum=336_A)  0   -8.53458500   -3.42206100    0.54359000 L
 H-H-0.425100(PDBName=2HE2,ResName=GLN,ResNum=336_A)  0   -6.95259600   -2.79095900    0.10749400 L
 H-H1-0.085000(PDBName=HA,ResName=GLN,ResNum=336_A)  0   -8.13270200   -0.26230700    2.15869600 L
 H-H-0.271900(PDBName=H,ResName=GLN,ResNum=336_A)    0  -10.07726700    1.11261700    3.82927800 L
 H-HC-0.033900(PDBName=1HB,ResName=TRP,ResNum=337_A)  0  -11.70614900   -0.84616300   -2.15270800 L
 H-HC-0.033900(PDBName=2HB,ResName=TRP,ResNum=337_A)  0   -9.98875100   -1.07879900   -1.92180600 L
 H-H4-0.206200(PDBName=HD1,ResName=TRP,ResNum=337_A)  0   -9.10699000    1.03429000   -2.90388800 L
 H-H-0.341200(PDBName=HE1,ResName=TRP,ResNum=337_A)  0   -9.22829900    3.51433300   -2.42938100 L
 H-HA-0.170000(PDBName=HE3,ResName=TRP,ResNum=337_A)  0  -12.75594200    0.95222800    0.71848900 L
 H-HA-0.144700(PDBName=HZ3,ResName=TRP,ResNum=337_A)  0  -13.59420000    3.06293600    1.68356200 L
 H-HA-0.157200(PDBName=HZ2,ResName=TRP,ResNum=337_A)  0  -10.87428000    5.28469400   -0.80057600 L
 H-HA-0.141700(PDBName=HH2,ResName=TRP,ResNum=337_A)  0  -12.67781500    5.24531200    0.92228900 L
 H-H1-0.112300(PDBName=HA,ResName=TRP,ResNum=337_A)  0  -12.08343300   -1.00532100    0.25820500 L
 H-H-0.271900(PDBName=H,ResName=TRP,ResNum=337_A)    0   -9.11955800   -0.99005600    0.39234600 L
 H-HC-0.045700(PDBName=1HB,ResName=LEU,ResNum=338_A)  0  -14.77909900   -4.54911300   -0.41312200 L
 H-HC-0.045700(PDBName=2HB,ResName=LEU,ResNum=338_A)  0  -14.15091300   -6.18611600   -0.56612100 L
 H-HC--0.036100(PDBName=HG,ResName=LEU,ResNum=338_A)  0  -13.24589800   -4.16009900    1.53130700 L
 H-HC-0.100000(PDBName=1HD1,ResName=LEU,ResNum=338_A)  0  -14.47847100   -5.58283200    3.09884700 L
 H-HC-0.100000(PDBName=2HD1,ResName=LEU,ResNum=338_A)  0  -15.56212200   -4.93365300    1.85792700 L
 H-HC-0.100000(PDBName=3HD1,ResName=LEU,ResNum=338_A)  0  -15.01671300   -6.62519900    1.76182300 L
 H-HC-0.100000(PDBName=1HD2,ResName=LEU,ResNum=338_A)  0  -12.18784100   -6.14684200    2.60700300 L
 H-HC-0.100000(PDBName=2HD2,ResName=LEU,ResNum=338_A)  0  -11.45561300   -5.75399500    1.05645800 L
 H-HC-0.100000(PDBName=3HD2,ResName=LEU,ResNum=338_A)  0  -12.58498700   -7.12158900    1.17003600 L
 H-H1-0.092200(PDBName=HA,ResName=LEU,ResNum=338_A)  0  -11.92987300   -5.30194000   -1.17751500 L
 H-H-0.271900(PDBName=H,ResName=LEU,ResNum=338_A)    0  -13.11437600   -2.54471400   -1.07190900 L
 H-HC-0.029500(PDBName=1HB,ResName=PHE,ResNum=339_A)  0  -14.44854700   -2.08577600   -5.90640100 L
 H-HC-0.029500(PDBName=2HB,ResName=PHE,ResNum=339_A)  0  -15.25462400   -3.25421400   -4.88929800 L
 H-HA-0.133000(PDBName=HD1,ResName=PHE,ResNum=339_A)  0  -15.68368200   -2.88363200   -2.56477100 L
 H-HA-0.133000(PDBName=HD2,ResName=PHE,ResNum=339_A)  0  -13.30836600   -0.05507400   -4.79561400 L
 H-HA-0.143000(PDBName=HE1,ResName=PHE,ResNum=339_A)  0  -15.83206200   -1.26400400   -0.68147900 L
 H-HA-0.143000(PDBName=HE2,ResName=PHE,ResNum=339_A)  0  -13.45989800    1.54825600   -2.92102400 L
 H-HA-0.129700(PDBName=HZ,ResName=PHE,ResNum=339_A)  0  -14.72643100    0.96155000   -0.86980600 L
 H-H1-0.097800(PDBName=HA,ResName=PHE,ResNum=339_A)  0  -13.36572500   -4.43259800   -5.44918700 L
 H-H-0.271900(PDBName=H,ResName=PHE,ResNum=339_A)    0  -12.06551100   -3.18576600   -3.12675100 L
 H-HC--0.012200(PDBName=1HB,ResName=ASP,ResNum=340_A)  0   -9.73466500   -2.59006600   -3.53291900 H
 H-HC--0.012200(PDBName=2HB,ResName=ASP,ResNum=340_A)  0   -9.40156100   -4.32474400   -3.68909600 H
 H-H1-0.088000(PDBName=HA,ResName=ASP,ResNum=340_A)  0   -9.32967700   -2.23326500   -5.89926400 L
 H-H-0.293600(PDBName=H,ResName=ASP,ResNum=340_A)    0  -10.97376000   -4.66280400   -5.43829300 L
 H-HC--0.017300(PDBName=1HB,ResName=GLU,ResNum=341_A)  0   -4.98935200   -2.87088600   -7.40609800 L
 H-HC--0.017300(PDBName=2HB,ResName=GLU,ResNum=341_A)  0   -4.55524600   -3.96061000   -8.71392000 L
 H-HC--0.042500(PDBName=1HG,ResName=GLU,ResNum=341_A)  0   -6.93091800   -2.40261200   -9.43144400 L
 H-HC--0.042500(PDBName=2HG,ResName=GLU,ResNum=341_A)  0   -5.43901100   -2.67012700  -10.31907500 L
 H-H1-0.110500(PDBName=HA,ResName=GLU,ResNum=341_A)  0   -7.04538700   -4.64530500   -8.75107800 L
 H-H-0.293600(PDBName=H,ResName=GLU,ResNum=341_A)    0   -7.25407200   -2.67047700   -6.76330900 L
 H-HC-0.060300(PDBName=1HB,ResName=ALA,ResNum=342_A)  0   -3.40347300   -6.54690100   -5.46512400 L
 H-HC-0.060300(PDBName=2HB,ResName=ALA,ResNum=342_A)  0   -4.19062200   -6.06750300   -3.94216800 L
 H-HC-0.060300(PDBName=3HB,ResName=ALA,ResNum=342_A)  0   -3.76402100   -7.77490800   -4.23229000 L
 H-H1-0.082300(PDBName=HA,ResName=ALA,ResNum=342_A)  0   -5.36941300   -7.87138300   -6.08536500 L
 H-H-0.271900(PDBName=H,ResName=ALA,ResNum=342_A)    0   -6.27237600   -5.09547900   -5.40096900 L
 H-HC-0.017100(PDBName=1HB,ResName=GLN,ResNum=343_A)  0   -8.18625500   -5.14793600   -1.54969900 L
 H-HC-0.017100(PDBName=2HB,ResName=GLN,ResNum=343_A)  0   -6.75795100   -6.00538700   -0.98242900 L
 H-HC-0.035200(PDBName=1HG,ResName=GLN,ResNum=343_A)  0   -8.28003100   -5.76180100    0.85832100 L
 H-HC-0.035200(PDBName=2HG,ResName=GLN,ResNum=343_A)  0   -9.61670300   -6.41678600   -0.06752100 L
 H-H-0.425100(PDBName=1HE2,ResName=GLN,ResNum=343_A)  0   -8.67642400   -9.80505900    0.54674500 L
 H-H-0.425100(PDBName=2HE2,ResName=GLN,ResNum=343_A)  0   -9.60852200   -8.73810800   -0.53369500 L
 H-H1-0.085000(PDBName=HA,ResName=GLN,ResNum=343_A)  0   -7.62273000   -8.10209400   -1.99585700 L
 H-H-0.271900(PDBName=H,ResName=GLN,ResNum=343_A)    0   -6.78013500   -5.76867700   -3.54928100 L
 H-H1-0.035200(PDBName=1HB,ResName=SER,ResNum=388_A)  0  -10.30594900    2.77769300   -6.60024700 L
 H-H1-0.035200(PDBName=2HB,ResName=SER,ResNum=388_A)  0  -10.35677500    2.84562300   -8.36827300 L
 H-HO-0.427500(PDBName=HG,ResName=SER,ResNum=388_A)  0   -8.03926600    3.08781400   -6.71059700 L
 H-H1-0.084300(PDBName=HA,ResName=SER,ResNum=388_A)  0   -8.88036600    0.79107200   -8.43298400 L
 H-H-0.271900(PDBName=H,ResName=SER,ResNum=388_A)    0  -11.16532800   -0.21028500   -6.97335200 L
 H-HC-0.040200(PDBName=1HB,ResName=HIS,ResNum=389_A)  0   -4.86345900    0.04080000   -6.21097000 H
 H-HC-0.040200(PDBName=2HB,ResName=HIS,ResNum=389_A)  0   -5.78485000   -1.41966800   -5.84638800 H
 H-H4-0.114700(PDBName=HD2,ResName=HIS,ResNum=389_A)  0   -2.47204600   -0.16487900   -4.77804800 H
 H-H5-0.139200(PDBName=HE1,ResName=HIS,ResNum=389_A)  0   -4.02025900   -2.10230200   -1.38313700 H
 H-H1-0.088100(PDBName=HA,ResName=HIS,ResNum=389_A)  0   -7.22742800   -0.04723500   -4.29518100 L
 H-H-0.271900(PDBName=H,ResName=HIS,ResNum=389_A)    0   -7.11872500    0.29009800   -7.23501700 L
 H-HC--0.017300(PDBName=1HB,ResName=GLU,ResNum=390_A)  0   -4.06176100    5.05735100   -3.53254300 L
 H-HC--0.017300(PDBName=2HB,ResName=GLU,ResNum=390_A)  0   -4.69684500    4.27842800   -4.96179000 L
 H-HC--0.042500(PDBName=1HG,ResName=GLU,ResNum=390_A)  0   -2.26608300    3.73746300   -3.42448500 L
 H-HC--0.042500(PDBName=2HG,ResName=GLU,ResNum=390_A)  0   -3.19487100    2.26094000   -3.59186900 L
 H-H1-0.110500(PDBName=HA,ResName=GLU,ResNum=390_A)  0   -5.08261400    3.34309000   -2.12795400 L
 H-H-0.293600(PDBName=H,ResName=GLU,ResNum=390_A)    0   -5.60847800    1.33504300   -3.06696800 L
 H-HC-0.018700(PDBName=HB,ResName=ILE,ResNum=391_A)  0   -9.06823900    5.96885400   -1.93430000 L
 H-HC-0.088200(PDBName=1HG2,ResName=ILE,ResNum=391_A)  0   -9.10198900    6.72043200    0.38794900 L
 H-HC-0.088200(PDBName=2HG2,ResName=ILE,ResNum=391_A)  0   -7.65739300    7.71053800    0.13415900 L
 H-HC-0.088200(PDBName=3HG2,ResName=ILE,ResNum=391_A)  0   -7.56728500    5.93724800    0.04347600 L
 H-HC-0.023600(PDBName=1HG1,ResName=ILE,ResNum=391_A)  0   -8.87231000    8.99240900   -1.63862800 L
 H-HC-0.023600(PDBName=2HG1,ResName=ILE,ResNum=391_A)  0   -9.38102000    8.19738700   -3.12898300 L
 H-HC-0.018600(PDBName=1HD1,ResName=ILE,ResNum=391_A)  0  -11.30710100    8.95343100   -1.84014500 L
 H-HC-0.018600(PDBName=2HD1,ResName=ILE,ResNum=391_A)  0  -10.82317600    7.95697800   -0.45885000 L
 H-HC-0.018600(PDBName=3HD1,ResName=ILE,ResNum=391_A)  0  -11.30532400    7.18999100   -1.99541100 L
 H-H1-0.086900(PDBName=HA,ResName=ILE,ResNum=391_A)  0   -7.59620700    6.77598800   -3.61223100 L
 H-H-0.271900(PDBName=H,ResName=ILE,ResNum=391_A)    0   -5.55557200    5.65952300   -1.85416500 L
 H-HC-0.018700(PDBName=HB,ResName=ILE,ResNum=392_A)  0   -4.18290600   10.97947300    0.22161600 L
 H-HC-0.088200(PDBName=1HG2,ResName=ILE,ResNum=392_A)  0   -5.37901600   10.16574200    2.12491400 L
 H-HC-0.088200(PDBName=2HG2,ResName=ILE,ResNum=392_A)  0   -6.54167000   10.24506900    0.80001300 L
 H-HC-0.088200(PDBName=3HG2,ResName=ILE,ResNum=392_A)  0   -5.85667800    8.67639100    1.29049100 L
 H-HC-0.023600(PDBName=1HG1,ResName=ILE,ResNum=392_A)  0   -2.50624000    9.17842900   -0.21271200 L
 H-HC-0.023600(PDBName=2HG1,ResName=ILE,ResNum=392_A)  0   -3.58147200    8.03288000    0.60466400 L
 H-HC-0.018600(PDBName=1HD1,ResName=ILE,ResNum=392_A)  0   -2.33922800   10.49404700    1.89624500 L
 H-HC-0.018600(PDBName=2HD1,ResName=ILE,ResNum=392_A)  0   -1.75791600    8.82413700    2.06650600 L
 H-HC-0.018600(PDBName=3HD1,ResName=ILE,ResNum=392_A)  0   -3.33826000    9.26518200    2.71556600 L
 H-H1-0.086900(PDBName=HA,ResName=ILE,ResNum=392_A)  0   -5.81465300   10.39634700   -1.40770200 L
 H-H-0.271900(PDBName=H,ResName=ILE,ResNum=392_A)    0   -5.36162300    7.58018200   -0.86275800 L
 H-HC-0.018700(PDBName=HB,ResName=ILE,ResNum=393_A)  0   -0.71764200    8.82964500   -5.19156500 L
 H-HC-0.088200(PDBName=1HG2,ResName=ILE,ResNum=393_A)  0   -0.32007800   10.09508700   -3.05760300 L
 H-HC-0.088200(PDBName=2HG2,ResName=ILE,ResNum=393_A)  0    0.59065400    8.59565100   -3.21025700 L
 H-HC-0.088200(PDBName=3HG2,ResName=ILE,ResNum=393_A)  0   -0.84340000    8.65578900   -2.16005400 L
 H-HC-0.023600(PDBName=1HG1,ResName=ILE,ResNum=393_A)  0   -2.05063300    6.77804900   -3.36579600 L
 H-HC-0.023600(PDBName=2HG1,ResName=ILE,ResNum=393_A)  0   -2.25639700    6.84122900   -5.11520900 L
 H-HC-0.018600(PDBName=1HD1,ResName=ILE,ResNum=393_A)  0    0.17213000    6.49178600   -5.44262800 L
 H-HC-0.018600(PDBName=2HD1,ResName=ILE,ResNum=393_A)  0    0.39066400    6.36406700   -3.68144600 L
 H-HC-0.018600(PDBName=3HD1,ResName=ILE,ResNum=393_A)  0   -0.58238400    5.16669500   -4.53998400 L
 H-H1-0.086900(PDBName=HA,ResName=ILE,ResNum=393_A)  0   -2.24942700   10.48559500   -4.26876400 L
 H-H-0.271900(PDBName=H,ResName=ILE,ResNum=393_A)    0   -3.56413100    8.21967500   -2.83230500 L
 H-HC-0.032700(PDBName=1HB,ResName=ARG,ResNum=394_A)  0   -6.68299100    7.39625300   -6.02868300 L
 H-HC-0.032700(PDBName=2HB,ResName=ARG,ResNum=394_A)  0   -6.81900300    7.63220700   -7.77514100 L
 H-HC-0.028500(PDBName=1HG,ResName=ARG,ResNum=394_A)  0   -4.47903600    6.39829800   -6.27266200 L
 H-HC-0.028500(PDBName=2HG,ResName=ARG,ResNum=394_A)  0   -4.39975500    6.85352200   -7.98684200 L
 H-H1-0.068700(PDBName=1HD,ResName=ARG,ResNum=394_A)  0   -6.27471500    5.36626100   -8.51842300 L
 H-H1-0.068700(PDBName=2HD,ResName=ARG,ResNum=394_A)  0   -6.47775900    4.97141300   -6.80091600 L
 H-H-0.345600(PDBName=HE,ResName=ARG,ResNum=394_A)   0   -3.88256600    4.23811300   -7.21936800 L
 H-H-0.447800(PDBName=1HH2,ResName=ARG,ResNum=394_A)  0   -3.31262300    2.14000500   -7.41895500 L
 H-H-0.447800(PDBName=2HH2,ResName=ARG,ResNum=394_A)  0   -4.24156500    1.06621400   -8.44891600 L
 H-H-0.447800(PDBName=1HH1,ResName=ARG,ResNum=394_A)  0   -6.88532800    3.15566600   -8.65148200 L
 H-H-0.447800(PDBName=2HH1,ResName=ARG,ResNum=394_A)  0   -6.16288900    1.59948500   -9.00240900 L
 H-H1-0.156000(PDBName=HA,ResName=ARG,ResNum=394_A)  0   -4.92363400    9.22936900   -7.71153300 L
 H-H-0.274700(PDBName=H,ResName=ARG,ResNum=394_A)    0   -5.08749400    9.14256400   -4.70472300 L
 H-HC-0.112300(PDBName=1HH3,ResName=ACE,ResNum=122_A)  0    4.73714200   12.87070100    7.41021500 L
 H-HC-0.112300(PDBName=2HH3,ResName=ACE,ResNum=122_A)  0    5.53858000   13.37217800    5.90375900 L
 H-HC-0.112300(PDBName=3HH3,ResName=ACE,ResNum=122_A)  0    6.12472700   11.94122400    6.80054500 L
 H-H-0.271900(PDBName=H,ResName=NME,ResNum=130_A)    0    9.64675800   -6.03579800   -4.90162800 L
 H-H1-0.097600(PDBName=1HH3,ResName=NME,ResNum=130_A)  0   11.13930800   -7.01567700   -6.46856500 L
 H-H1-0.097600(PDBName=2HH3,ResName=NME,ResNum=130_A)  0    9.66513800   -7.93087500   -6.83129000 L
 H-H1-0.097600(PDBName=3HH3,ResName=NME,ResNum=130_A)  0   10.07820800   -6.50507900   -7.79972900 L
 H-HC-0.112300(PDBName=1HH3,ResName=ACE,ResNum=138_A)  0   13.32333900   -5.47488800   -2.85498200 L
 H-HC-0.112300(PDBName=2HH3,ResName=ACE,ResNum=138_A)  0   11.75871500   -6.15707700   -3.37335100 L
 H-HC-0.112300(PDBName=3HH3,ResName=ACE,ResNum=138_A)  0   13.16045700   -7.22037800   -3.13956100 L
 H-H-0.271900(PDBName=H,ResName=NME,ResNum=140_A)    0   14.29672100   -2.71176000   -4.88345800 L
 H-H1-0.097600(PDBName=1HH3,ResName=NME,ResNum=140_A)  0   15.58511000   -0.57719200   -6.06091800 L
 H-H1-0.097600(PDBName=2HH3,ResName=NME,ResNum=140_A)  0   16.07157800   -1.25610000   -4.49649900 L
 H-H1-0.097600(PDBName=3HH3,ResName=NME,ResNum=140_A)  0   16.84841700   -1.82294500   -5.99336900 L
 H-HC-0.112300(PDBName=1HH3,ResName=ACE,ResNum=145_A)  0   12.97489900    6.52478300   -4.73583200 L
 H-HC-0.112300(PDBName=2HH3,ResName=ACE,ResNum=145_A)  0   11.96012900    5.64975600   -3.55650400 L
 H-HC-0.112300(PDBName=3HH3,ResName=ACE,ResNum=145_A)  0   11.21063400    6.76897500   -4.70977600 L
 H-H-0.271900(PDBName=H,ResName=NME,ResNum=147_A)    0   12.58209200    2.80223700   -6.15047900 L
 H-H1-0.097600(PDBName=1HH3,ResName=NME,ResNum=147_A)  0   12.87807800    0.02720000   -6.03357300 L
 H-H1-0.097600(PDBName=2HH3,ResName=NME,ResNum=147_A)  0   14.10613500    1.12131600   -6.69714200 L
 H-H1-0.097600(PDBName=3HH3,ResName=NME,ResNum=147_A)  0   12.88591000    0.40694700   -7.77511600 L
 H-HC-0.112300(PDBName=1HH3,ResName=ACE,ResNum=181_A)  0   11.93708200    7.41659100   -0.73696500 L
 H-HC-0.112300(PDBName=2HH3,ResName=ACE,ResNum=181_A)  0   10.26029100    7.34165600   -0.14404700 L
 H-HC-0.112300(PDBName=3HH3,ResName=ACE,ResNum=181_A)  0   10.59677400    7.16474400   -1.88321700 L
 H-H-0.271900(PDBName=H,ResName=NME,ResNum=189_A)    0   11.45752300   -4.65339200    3.22949500 L
 H-H1-0.097600(PDBName=1HH3,ResName=NME,ResNum=189_A)  0   10.95682600   -6.82697900    4.96640300 L
 H-H1-0.097600(PDBName=2HH3,ResName=NME,ResNum=189_A)  0   12.48657500   -6.53358500    4.10094800 L
 H-H1-0.097600(PDBName=3HH3,ResName=NME,ResNum=189_A)  0   12.22911400   -5.84327000    5.72556400 L
 H-HC-0.112300(PDBName=1HH3,ResName=ACE,ResNum=228_A)  0    1.43453600   10.62874800   10.15490900 L
 H-HC-0.112300(PDBName=2HH3,ResName=ACE,ResNum=228_A)  0    2.00083600   11.46961100    8.68942300 L
 H-HC-0.112300(PDBName=3HH3,ResName=ACE,ResNum=228_A)  0    2.76041900    9.93578000    9.18869300 L
 H-H-0.271900(PDBName=H,ResName=NME,ResNum=241_A)    0    4.83131500    0.61744400    9.95298400 L
 H-H1-0.097600(PDBName=1HH3,ResName=NME,ResNum=241_A)  0    5.77024600    2.33895600   11.18037200 L
 H-H1-0.097600(PDBName=2HH3,ResName=NME,ResNum=241_A)  0    5.15038400    1.45856100   12.59759200 L
 H-H1-0.097600(PDBName=3HH3,ResName=NME,ResNum=241_A)  0    6.79769000    1.13652600   12.00533100 L
 H-HC-0.112300(PDBName=1HH3,ResName=ACE,ResNum=261_A)  0   -1.09615300    6.02675000   11.56386500 L
 H-HC-0.112300(PDBName=2HH3,ResName=ACE,ResNum=261_A)  0   -1.50555800    7.75742900   11.44177400 L
 H-HC-0.112300(PDBName=3HH3,ResName=ACE,ResNum=261_A)  0   -0.23372500    7.06141100   10.40414900 L
 H-H-0.271900(PDBName=H,ResName=NME,ResNum=269_A)    0   -6.07929200   -9.03228100    2.61411000 L
 H-H1-0.097600(PDBName=1HH3,ResName=NME,ResNum=269_A)  0   -6.95045100  -10.79740200    3.97182600 L
 H-H1-0.097600(PDBName=2HH3,ResName=NME,ResNum=269_A)  0   -5.49723300  -11.53258500    3.24990600 L
 H-H1-0.097600(PDBName=3HH3,ResName=NME,ResNum=269_A)  0   -5.43247000  -10.85663700    4.89087200 L
 H-HC-0.112300(PDBName=1HH3,ResName=ACE,ResNum=318_A)  0    0.99018000   -5.28386200    9.73456600 L
 H-HC-0.112300(PDBName=2HH3,ResName=ACE,ResNum=318_A)  0    2.66339300   -5.88592800    9.76187100 L
 H-HC-0.112300(PDBName=3HH3,ResName=ACE,ResNum=318_A)  0    2.30609700   -4.22575400    9.21354600 L
 H-H-0.271900(PDBName=H,ResName=NME,ResNum=322_A)    0   -4.27429900   -8.47643800    6.40019100 L
 H-H1-0.097600(PDBName=1HH3,ResName=NME,ResNum=322_A)  0   -6.37457400   -9.90381300    7.27063800 L
 H-H1-0.097600(PDBName=2HH3,ResName=NME,ResNum=322_A)  0   -6.97785300   -8.26631500    7.60719200 L
 H-H1-0.097600(PDBName=3HH3,ResName=NME,ResNum=322_A)  0   -6.58372400   -8.73363400    5.94536700 L
 H-HC-0.112300(PDBName=1HH3,ResName=ACE,ResNum=334_A)  0   -6.99851400    4.63624400    8.61929700 L
 H-HC-0.112300(PDBName=2HH3,ResName=ACE,ResNum=334_A)  0   -5.84195000    4.54463000    7.26948600 L
 H-HC-0.112300(PDBName=3HH3,ResName=ACE,ResNum=334_A)  0   -6.34001400    3.06138300    8.11583500 L
 H-H-0.271900(PDBName=H,ResName=NME,ResNum=344_A)    0   -9.02365700   -6.52209100   -4.66069600 L
 H-H1-0.097600(PDBName=1HH3,ResName=NME,ResNum=344_A)  0  -11.04241700   -6.79789800   -5.73353900 L
 H-H1-0.097600(PDBName=2HH3,ResName=NME,ResNum=344_A)  0  -11.83217900   -6.64410000   -4.13892100 L
 H-H1-0.097600(PDBName=3HH3,ResName=NME,ResNum=344_A)  0  -11.27771400   -8.22826900   -4.70798900 L
 H-HC-0.112300(PDBName=1HH3,ResName=ACE,ResNum=387_A)  0  -13.35532900   -0.36410400   -8.04520500 L
 H-HC-0.112300(PDBName=2HH3,ResName=ACE,ResNum=387_A)  0  -13.26796500   -0.53333000   -9.81795000 L
 H-HC-0.112300(PDBName=3HH3,ResName=ACE,ResNum=387_A)  0  -12.42010300   -1.69728800   -8.76987900 L
 H-H-0.271900(PDBName=H,ResName=NME,ResNum=395_A)    0   -7.07696700    9.78826900   -4.95590000 L
 H-H1-0.097600(PDBName=1HH3,ResName=NME,ResNum=395_A)  0   -9.21775700   11.05963300   -6.36205100 L
 H-H1-0.097600(PDBName=2HH3,ResName=NME,ResNum=395_A)  0   -8.84314500   11.26066300   -4.63166700 L
 H-H1-0.097600(PDBName=3HH3,ResName=NME,ResNum=395_A)  0   -8.05783300   12.30163500   -5.84475200 L
 H-HC-0.096331(PDBName=1H04,ResName=SRK,ResNum=508_A)  0   -0.62674200   -0.99089000   -5.60469900 H
 H-HC-0.096331(PDBName=2H04,ResName=SRK,ResNum=508_A)  0    1.01179900   -1.64358600   -5.58568100 H
 H-HC-0.025969(PDBName=1H05,ResName=SRK,ResNum=508_A)  0   -1.44181300   -2.77468400   -4.14543200 H
 H-HC-0.025969(PDBName=2H05,ResName=SRK,ResNum=508_A)  0   -0.63662200   -3.46573600   -5.53682700 H
 H-H1-0.064300(PDBName=1H09,ResName=SRK,ResNum=508_A)  0   -2.21051600   -4.64354600   -3.01276800 H
 H-H1-0.064300(PDBName=2H09,ResName=SRK,ResNum=508_A)  0   -1.57641300   -5.39082700   -4.48913300 H
 H-HC-0.056084(PDBName=1H10,ResName=SRK,ResNum=508_A)  0   -2.41421000   -6.86486600   -2.19496500 H
 H-HC-0.056084(PDBName=2H10,ResName=SRK,ResNum=508_A)  0   -1.31884000   -7.50129000   -3.42676600 H
 H-HA-0.146550(PDBName=H12,ResName=SRK,ResNum=508_A)  0   -0.59450300   -8.29396000   -0.43146000 H
 H-HA-0.145580(PDBName=H13,ResName=SRK,ResNum=508_A)  0    1.40923200   -7.75497300    0.95088900 H
 H-HA-0.149852(PDBName=H14,ResName=SRK,ResNum=508_A)  0    2.79652300   -5.78868600    0.39202000 H
 H-HA-0.166370(PDBName=H15,ResName=SRK,ResNum=508_A)  0    2.24957100   -4.35050200   -1.56059100 H
 H-HW-0.417000(PDBName=1H,ResName=HOH,ResNum=630_A)  0   -7.27974700    0.23121900   -0.84285500 L
 H-HW-0.417000(PDBName=2H,ResName=HOH,ResNum=630_A)  0   -7.57211300   -1.06255900   -1.62484200 L
 H-HW-0.417000(PDBName=1H,ResName=HOH,ResNum=641_A)  0   -1.27418200   -4.78419200    4.87403600 L
 H-HW-0.417000(PDBName=2H,ResName=HOH,ResNum=641_A)  0   -0.46065800   -6.06064000    4.73787500 L
 H-HW-0.417000(PDBName=1H,ResName=HOH,ResNum=664_A)  0   -4.53532100    1.25884700    5.10293100 L
 H-HW-0.417000(PDBName=2H,ResName=HOH,ResNum=664_A)  0   -5.57295200    0.44791100    4.37536000 L
 H-HW-0.417000(PDBName=1H,ResName=HOH,ResNum=673_A)  0   -7.30069400   -6.49456500    4.05471800 L
 H-HW-0.417000(PDBName=2H,ResName=HOH,ResNum=673_A)  0   -7.75083000   -7.59585700    3.11856900 L
 H-HW-0.417000(PDBName=1H,ResName=HOH,ResNum=679_A)  0   -0.94361900    2.89027000   -8.29455600 L
 H-HW-0.417000(PDBName=2H,ResName=HOH,ResNum=679_A)  0   -1.38849400    1.89655400   -7.24329300 L
 H-HW-0.417000(PDBName=1H,ResName=HOH,ResNum=680_A)  0   -2.50186600   -0.68629200   -9.04985600 L
 H-HW-0.417000(PDBName=2H,ResName=HOH,ResNum=680_A)  0   -1.34603600    0.27482500   -8.78017400 L
 H-HW-0.417000(PDBName=1H,ResName=HOH,ResNum=683_A)  0   -0.04396800    1.32502900   -5.35724500 H
 H-HW-0.417000(PDBName=2H,ResName=HOH,ResNum=683_A)  0    0.41593700    1.60697600   -6.84420900 H
 H-H-0.364900(PDBName=HD1,ResName=HIS,ResNum=389_A)  0   -6.12593100   -1.73939600   -2.99675300 H
 H-HW-0.417000                                       0   -0.10185200   -2.22869400   -1.76534300 H

 1 2 1.0 892 1.0 893 1.0 894 1.0
 2 3 2.0 4 1.5
 3
 4 5 1.0 507 1.0
 5 6 1.0 8 1.0 506 1.0
 6 7 2.0 15 1.5
 7
 8 9 1.0 499 1.0 500 1.0
 9 10 1.5 11 1.5
 10 12 1.5 501 1.0
 11 13 1.5 502 1.0
 12 14 1.5 503 1.0
 13 14 1.5 504 1.0
 14 505 1.0
 15 16 1.0 518 1.0
 16 17 1.0 19 1.0 517 1.0
 17 18 2.0 23 1.5
 18
 19 20 1.0 508 1.0 509 1.0
 20 21 1.0 22 1.0 510 1.0
 21 511 1.0 512 1.0 513 1.0
 22 514 1.0 515 1.0 516 1.0
 23 24 1.0 524 1.0
 24 25 1.0 27 1.0 523 1.0
 25 26 2.0 32 1.5
 26
 27 28 1.0 519 1.0 520 1.0
 28 29 1.0 521 1.0 522 1.0
 29 30 2.0 31 2.0
 30
 31
 32 33 1.0 527 1.0
 33 34 1.0 525 1.0 526 1.0
 34 35 2.0 36 1.5
 35
 36 37 1.0 530 1.0
 37 38 1.0 528 1.0 529 1.0
 38 39 2.0 40 1.5
 39
 40 41 1.0 540 1.0
 41 42 1.0 44 1.0 539 1.0
 42 43 2.0 54 1.5
 43
 44 45 1.0 531 1.0 532 1.0
 45 46 2.0 47 1.0
 46 48 1.0 533 1.0
 47 49 1.5 50 1.5
 48 49 1.5 534 1.0
 49 51 1.5
 50 52 1.5 535 1.0
 51 53 1.5 537 1.0
 52 53 1.5 536 1.0
 53 538 1.0
 54 55 1.0 549 1.0
 55 56 1.0 58 1.0 548 1.0
 56 57 2.0 66 1.5
 57
 58 59 1.0 541 1.0 542 1.0
 59 60 1.5 61 1.5
 60 62 1.5 543 1.0
 61 63 1.5 544 1.0
 62 64 1.5 545 1.0
 63 64 1.5 546 1.0
 64 65 1.0
 65 547 1.0
 66 67 1.0 895 1.0
 67 896 1.0 897 1.0 898 1.0
 68 69 1.0 899 1.0 900 1.0 901 1.0
 69 70 2.0 71 1.5
 70
 71 72 1.0 562 1.0
 72 73 1.0 75 1.0 561 1.0
 73 74 2.0 82 1.5
 74
 75 76 1.0 550 1.0 551 1.0
 76 77 1.0 552 1.0 553 1.0
 77 78 1.0 554 1.0 555 1.0
 78 79 2.0 556 1.0
 79 80 2.0 81 2.0
 80 557 1.0 558 1.0
 81 559 1.0 560 1.0
 82 83 1.0 902 1.0
 83 903 1.0 904 1.0 905 1.0
 84 85 1.0 906 1.0 907 1.0 908 1.0
 85 86 2.0 87 1.5
 86
 87 88 1.0 573 1.0
 88 89 1.0 91 1.0 572 1.0
 89 90 2.0 95 1.5
 90
 91 92 1.0 563 1.0 564 1.0
 92 93 1.0 94 1.0 565 1.0
 93 566 1.0 567 1.0 568 1.0
 94 569 1.0 570 1.0 571 1.0
 95 96 1.0 909 1.0
 96 910 1.0 911 1.0 912 1.0
 97 98 1.0 913 1.0 914 1.0 915 1.0
 98 99 2.0 100 1.5
 99
 100 101 1.0 582 1.0
 101 102 1.0 104 1.0 581 1.0
 102 103 2.0 112 1.5
 103
 104 105 1.0 574 1.0 575 1.0
 105 106 1.5 107 1.5
 106 108 1.5 577 1.0
 107 109 1.5 576 1.0
 108 110 1.5 579 1.0
 109 110 1.5 578 1.0
 110 111 1.0
 111 580 1.0
 112 113 1.0 587 1.0
 113 114 1.0 116 1.0 586 1.0
 114 115 2.0 118 1.5
 115
 116 117 1.0 583 1.0 584 1.0
 117 585 1.0
 118 119 1.0 592 1.0
 119 120 1.0 122 1.0 591 1.0
 120 121 2.0 124 1.5
 121
 122 123 1.0 588 1.0 589 1.0
 123 590 1.0
 124 125 1.0 597 1.0
 125 126 1.0 128 1.0 596 1.0
 126 127 2.0 130 1.5
 127
 128 129 1.0 593 1.0 594 1.0
 129 595 1.0
 130 131 1.0 601 1.0
 131 132 1.0 134 1.0 600 1.0
 132 133 2.0 138 1.5
 133
 134 135 1.0 598 1.0 599 1.0
 135 136 2.0 137 2.0
 136
 137
 138 139 1.0 610 1.0
 139 140 1.0 142 1.0 609 1.0
 140 141 2.0 145 1.5
 141
 142 143 1.0 144 1.0 602 1.0
 143 606 1.0 607 1.0 608 1.0
 144 603 1.0 604 1.0 605 1.0
 145 146 1.0 620 1.0
 146 147 1.0 149 1.0 619 1.0
 147 148 2.0 159 1.5
 148
 149 150 1.0 611 1.0 612 1.0
 150 151 2.0 152 1.0
 151 153 1.5 613 1.0
 152 154 1.5 155 1.5
 153 154 1.5 614 1.0
 154 156 1.5
 155 157 1.5 615 1.0
 156 158 1.5 617 1.0
 157 158 1.5 616 1.0
 158 618 1.0
 159 160 1.0 916 1.0
 160 917 1.0 918 1.0 919 1.0
 161 162 1.0 920 1.0 921 1.0 922 1.0
 162 163 2.0 164 1.5
 163
 164 165 1.0 625 1.0
 165 166 1.0 168 1.0 624 1.0
 166 167 2.0 169 1.5
 167
 168 621 1.0 622 1.0 623 1.0
 169 170 1.0 628 1.0
 170 171 1.0 626 1.0 627 1.0
 171 172 2.0 173 1.5
 172
 173 174 1.0 633 1.0
 174 175 1.0 177 1.0 632 1.0
 175 176 2.0 179 1.5
 176
 177 178 1.0 629 1.0 630 1.0
 178 631 1.0
 179 180 1.0 638 1.0
 180 181 1.0 183 1.0 637 1.0
 181 182 2.0 185 1.5
 182
 183 184 1.0 634 1.0 635 1.0
 184 476 1.0
 185 186 1.0 643 1.0
 186 187 1.0 189 1.0 642 1.0
 187 188 2.0 190 1.5
 188
 189 639 1.0 640 1.0 641 1.0
 190 191 1.0 646 1.0
 191 192 1.0 644 1.0 645 1.0
 192 193 2.0 194 1.5
 193
 194 195 1.0 649 1.0
 195 196 1.0 647 1.0 648 1.0
 196 197 2.0 198 1.5
 197
 198 199 1.0 656 1.0
 199 200 1.0 202 1.0 655 1.0
 200 201 2.0 205 1.5
 201
 202 203 1.0 204 1.0 650 1.0
 203 654 1.0
 204 651 1.0 652 1.0 653 1.0
 205 206 1.0 659 1.0
 206 207 1.0 657 1.0 658 1.0
 207 208 2.0 209 1.5
 208
 209 210 1.0 668 1.0
 210 211 1.0 213 1.0 667 1.0
 211 212 2.0 216 1.5
 212
 213 214 1.0 215 1.0 660 1.0
 214 664 1.0 665 1.0 666 1.0
 215 661 1.0 662 1.0 663 1.0
 216 217 1.0 679 1.0
 217 218 1.0 220 1.0 678 1.0
 218 219 2.0 224 1.5
 219
 220 221 1.0 669 1.0 670 1.0
 221 222 1.0 223 1.0 671 1.0
 222 672 1.0 673 1.0 674 1.0
 223 675 1.0 676 1.0 677 1.0
 224 225 1.0 690 1.0
 225 226 1.0 228 1.0 689 1.0
 226 227 2.0 232 1.5
 227
 228 229 1.0 680 1.0 681 1.0
 229 230 1.0 231 1.0 682 1.0
 230 683 1.0 684 1.0 685 1.0
 231 686 1.0 687 1.0 688 1.0
 232 233 1.0 923 1.0
 233 924 1.0 925 1.0 926 1.0
 234 235 1.0 927 1.0 928 1.0 929 1.0
 235 236 2.0 237 1.5
 236
 237 238 1.0 701 1.0
 238 239 1.0 241 1.0 700 1.0
 239 240 2.0 245 1.5
 240
 241 242 1.0 691 1.0 692 1.0
 242 243 1.0 244 1.0 693 1.0
 243 694 1.0 695 1.0 696 1.0
 244 697 1.0 698 1.0 699 1.0
 245 246 1.0 706 1.0
 246 247 1.0 249 1.0 705 1.0
 247 248 2.0 250 1.5
 248
 249 702 1.0 703 1.0 704 1.0
 250 251 1.0 710 1.0
 251 252 1.0 254 1.0 709 1.0
 252 253 2.0 258 1.5
 253
 254 255 1.0 707 1.0 708 1.0
 255 256 2.0 257 2.0
 256
 257
 258 259 1.0 715 1.0
 259 260 1.0 262 1.0 714 1.0
 260 261 2.0 264 1.5
 261
 262 263 1.0 711 1.0 712 1.0
 263 713 1.0
 264 265 1.0 718 1.0
 265 266 1.0 716 1.0 717 1.0
 266 267 2.0 268 1.5
 267
 268 269 1.0 728 1.0
 269 270 1.0 272 1.0 727 1.0
 270 271 2.0 282 1.5
 271
 272 273 1.0 719 1.0 720 1.0
 273 274 2.0 275 1.0
 274 276 1.0 721 1.0
 275 277 1.5 278 1.5
 276 277 1.5 722 1.0
 277 279 1.5
 278 280 1.5 723 1.0
 279 281 1.5 725 1.0
 280 281 1.5 724 1.0
 281 726 1.0
 282 283 1.0 737 1.0
 283 284 1.0 286 1.0 736 1.0
 284 285 2.0 293 1.5
 285
 286 287 1.0 729 1.0 730 1.0
 287 288 1.5 289 1.5
 288 290 1.5 731 1.0
 289 291 1.5 732 1.0
 290 292 1.5 733 1.0
 291 292 1.5 734 1.0
 292 735 1.0
 293 294 1.0 930 1.0
 294 931 1.0 932 1.0 933 1.0
 295 296 1.0 934 1.0 935 1.0 936 1.0
 296 297 2.0 298 1.5
 297
 298 299 1.0 746 1.0
 299 300 1.0 302 1.0 745 1.0
 300 301 2.0 309 1.5
 301
 302 303 1.0 738 1.0 739 1.0
 303 304 1.5 305 1.5
 304 306 1.5 741 1.0
 305 307 1.5 740 1.0
 306 308 1.5 743 1.0
 307 308 1.5 742 1.0
 308 744 1.0
 309 310 1.0 755 1.0
 310 311 1.0 313 1.0 754 1.0
 311 312 2.0 320 1.5
 312
 313 314 1.0 747 1.0 748 1.0
 314 315 1.5 316 1.5
 315 317 1.5 749 1.0
 316 318 1.5 750 1.0
 317 319 1.5 751 1.0
 318 319 1.5 752 1.0
 319 753 1.0
 320 321 1.0 758 1.0
 321 322 1.0 756 1.0 757 1.0
 322 323 2.0 324 1.5
 323
 324 325 1.0 937 1.0
 325 938 1.0 939 1.0 940 1.0
 326 327 1.0 941 1.0 942 1.0 943 1.0
 327 328 2.0 329 1.5
 328
 329 330 1.0 767 1.0
 330 331 1.0 333 1.0 766 1.0
 331 332 2.0 336 1.5
 332
 333 334 1.0 335 1.0 759 1.0
 334 760 1.0 761 1.0 762 1.0
 335 763 1.0 764 1.0 765 1.0
 336 337 1.0 775 1.0
 337 338 1.0 340 1.0 774 1.0
 338 339 2.0 345 1.5
 339
 340 341 1.0 768 1.0 769 1.0
 341 342 1.0 770 1.0 771 1.0
 342 343 2.0 344 2.0
 343
 344 772 1.0 773 1.0
 345 346 1.0 785 1.0
 346 347 1.0 349 1.0 784 1.0
 347 348 2.0 359 1.5
 348
 349 350 1.0 776 1.0 777 1.0
 350 351 2.0 352 1.0
 351 353 1.5 778 1.0
 352 354 1.5 355 1.5
 353 354 1.5 779 1.0
 354 356 1.5
 355 357 1.5 780 1.0
 356 358 1.5 782 1.0
 357 358 1.5 781 1.0
 358 783 1.0
 359 360 1.0 796 1.0
 360 361 1.0 363 1.0 795 1.0
 361 362 2.0 367 1.5
 362
 363 364 1.0 786 1.0 787 1.0
 364 365 1.0 366 1.0 788 1.0
 365 789 1.0 790 1.0 791 1.0
 366 792 1.0 793 1.0 794 1.0
 367 368 1.0 805 1.0
 368 369 1.0 371 1.0 804 1.0
 369 370 2.0 378 1.5
 370
 371 372 1.0 797 1.0 798 1.0
 372 373 1.5 374 1.5
 373 375 1.5 799 1.0
 374 376 1.5 800 1.0
 375 377 1.5 801 1.0
 376 377 1.5 802 1.0
 377 803 1.0
 378 379 1.0 809 1.0
 379 380 1.0 382 1.0 808 1.0
 380 381 2.0 386 1.5
 381
 382 383 1.0 806 1.0 807 1.0
 383 384 1.5 385 2.0
 384
 385
 386 387 1.0 815 1.0
 387 388 1.0 390 1.0 814 1.0
 388 389 2.0 395 1.5
 389
 390 391 1.0 810 1.0 811 1.0
 391 392 1.0 812 1.0 813 1.0
 392 393 2.0 394 2.0
 393
 394
 395 396 1.0 820 1.0
 396 397 1.0 399 1.0 819 1.0
 397 398 2.0 400 1.5
 398
 399 816 1.0 817 1.0 818 1.0
 400 401 1.0 828 1.0
 401 402 1.0 404 1.0 827 1.0
 402 403 2.0 409 1.5
 403
 404 405 1.0 821 1.0 822 1.0
 405 406 1.0 823 1.0 824 1.0
 406 407 2.0 408 2.0
 407
 408 825 1.0 826 1.0
 409 410 1.0 944 1.0
 410 945 1.0 946 1.0 947 1.0
 411 412 1.0 948 1.0 949 1.0 950 1.0
 412 413 2.0 414 1.5
 413
 414 415 1.0 833 1.0
 415 416 1.0 418 1.0 832 1.0
 416 417 2.0 420 1.5
 417
 418 419 1.0 829 1.0 830 1.0
 419 831 1.0
 420 421 1.0 839 1.0
 421 422 1.0 424 1.0 838 1.0
 422 423 2.0 430 1.5
 423
 424 425 1.0 834 1.0 835 1.0
 425 426 1.0 427 2.0
 426 428 1.5 981 1.0
 427 429 1.0 836 1.0
 428 429 1.5 837 1.0
 429
 430 431 1.0 845 1.0
 431 432 1.0 434 1.0 844 1.0
 432 433 2.0 439 1.5
 433
 434 435 1.0 840 1.0 841 1.0
 435 436 1.0 842 1.0 843 1.0
 436 437 2.0 438 2.0
 437
 438
 439 440 1.0 856 1.0
 440 441 1.0 443 1.0 855 1.0
 441 442 2.0 447 1.5
 442
 443 444 1.0 445 1.0 846 1.0
 444 446 1.0 850 1.0 851 1.0
 445 847 1.0 848 1.0 849 1.0
 446 852 1.0 853 1.0 854 1.0
 447 448 1.0 867 1.0
 448 449 1.0 451 1.0 866 1.0
 449 450 2.0 455 1.5
 450
 451 452 1.0 453 1.0 857 1.0
 452 454 1.0 861 1.0 862 1.0
 453 858 1.0 859 1.0 860 1.0
 454 863 1.0 864 1.0 865 1.0
 455 456 1.0 878 1.0
 456 457 1.0 459 1.0 877 1.0
 457 458 2.0 463 1.5
 458
 459 460 1.0 461 1.0 868 1.0
 460 462 1.0 872 1.0 873 1.0
 461 869 1.0 870 1.0 871 1.0
 462 874 1.0 875 1.0 876 1.0
 463 464 1.0 891 1.0
 464 465 1.0 467 1.0 890 1.0
 465 466 2.0 474 1.5
 466
 467 468 1.0 879 1.0 880 1.0
 468 469 1.0 881 1.0 882 1.0
 469 470 1.0 883 1.0 884 1.0
 470 471 2.0 885 1.0
 471 472 2.0 473 2.0
 472 888 1.0 889 1.0
 473 886 1.0 887 1.0
 474 475 1.0 951 1.0
 475 952 1.0 953 1.0 954 1.0
 476 477 1.0 490 2.0
 477 478 1.0 955 1.0 956 1.0
 478 479 1.0 957 1.0 958 1.0
 479 488 1.5 491 2.0
 480 481 1.0 488 1.0 959 1.0 960 1.0
 481 482 1.0 961 1.0 962 1.0
 482 483 1.5 487 1.5
 483 484 1.5 963 1.0
 484 485 1.5 964 1.0
 485 486 1.5 965 1.0
 486 487 1.5 966 1.0
 487 488 1.0
 488
 489 982 1.0 636 1.0
 490
 491
 492 967 1.0 968 1.0
 493 969 1.0 970 1.0
 494 971 1.0 972 1.0
 495 973 1.0 974 1.0
 496 975 1.0 976 1.0
 497 977 1.0 978 1.0
 498 979 1.0 980 1.0
 499
 500
 501
 502
 503
 504
 505
 506
 507
 508
 509
 510
 511
 512
 513
 514
 515
 516
 517
 518
 519
 520
 521
 522
 523
 524
 525
 526
 527
 528
 529
 530
 531
 532
 533
 534
 535
 536
 537
 538
 539
 540
 541
 542
 543
 544
 545
 546
 547
 548
 549
 550
 551
 552
 553
 554
 555
 556
 557
 558
 559
 560
 561
 562
 563
 564
 565
 566
 567
 568
 569
 570
 571
 572
 573
 574
 575
 576
 577
 578
 579
 580
 581
 582
 583
 584
 585
 586
 587
 588
 589
 590
 591
 592
 593
 594
 595
 596
 597
 598
 599
 600
 601
 602
 603
 604
 605
 606
 607
 608
 609
 610
 611
 612
 613
 614
 615
 616
 617
 618
 619
 620
 621
 622
 623
 624
 625
 626
 627
 628
 629
 630
 631
 632
 633
 634
 635
 636
 637
 638
 639
 640
 641
 642
 643
 644
 645
 646
 647
 648
 649
 650
 651
 652
 653
 654
 655
 656
 657
 658
 659
 660
 661
 662
 663
 664
 665
 666
 667
 668
 669
 670
 671
 672
 673
 674
 675
 676
 677
 678
 679
 680
 681
 682
 683
 684
 685
 686
 687
 688
 689
 690
 691
 692
 693
 694
 695
 696
 697
 698
 699
 700
 701
 702
 703
 704
 705
 706
 707
 708
 709
 710
 711
 712
 713
 714
 715
 716
 717
 718
 719
 720
 721
 722
 723
 724
 725
 726
 727
 728
 729
 730
 731
 732
 733
 734
 735
 736
 737
 738
 739
 740
 741
 742
 743
 744
 745
 746
 747
 748
 749
 750
 751
 752
 753
 754
 755
 756
 757
 758
 759
 760
 761
 762
 763
 764
 765
 766
 767
 768
 769
 770
 771
 772
 773
 774
 775
 776
 777
 778
 779
 780
 781
 782
 783
 784
 785
 786
 787
 788
 789
 790
 791
 792
 793
 794
 795
 796
 797
 798
 799
 800
 801
 802
 803
 804
 805
 806
 807
 808
 809
 810
 811
 812
 813
 814
 815
 816
 817
 818
 819
 820
 821
 822
 823
 824
 825
 826
 827
 828
 829
 830
 831
 832
 833
 834
 835
 836
 837
 838
 839
 840
 841
 842
 843
 844
 845
 846
 847
 848
 849
 850
 851
 852
 853
 854
 855
 856
 857
 858
 859
 860
 861
 862
 863
 864
 865
 866
 867
 868
 869
 870
 871
 872
 873
 874
 875
 876
 877
 878
 879
 880
 881
 882
 883
 884
 885
 886
 887
 888
 889
 890
 891
 892
 893
 894
 895
 896
 897
 898
 899
 900
 901
 902
 903
 904
 905
 906
 907
 908
 909
 910
 911
 912
 913
 914
 915
 916
 917
 918
 919
 920
 921
 922
 923
 924
 925
 926
 927
 928
 929
 930
 931
 932
 933
 934
 935
 936
 937
 938
 939
 940
 941
 942
 943
 944
 945
 946
 947
 948
 949
 950
 951
 952
 953
 954
 955
 956
 957
 958
 959
 960
 961
 962
 963
 964
 965
 966
 967
 968
 969
 970
 971
 972
 973
 974
 975
 976
 977
 978
 979
 980
 981
 982


HrmStr1	OS	C	390.80   1.358
HrmStr1	CT	CB	321.00   1.516
HrmStr1	CB	N	384.20   1.412
HrmBnd1	CT	OS	C	63.300     115.980
HrmBnd1	OS	C	CT	68.900     110.720
HrmBnd1	OS	C	O	75.300     123.250
HrmBnd1	C	N	CB	63.800     123.710
HrmBnd1	CT	CT	CB	63.100     112.070
HrmBnd1	CT	N	CB	63.000     119.830
HrmBnd1	CT	CB	CA	63.500     120.770
HrmBnd1	CT	CB	CB	63.500     120.770
HrmBnd1	CB	CT	HC	46.800     110.470
HrmBnd1	CB	CB	N	67.900     120.190
HrmBnd1	CA	CB	N	67.900     120.190
HrmBnd1	HC	CT	H1	35.000     109.500
