# Supplementary material for: Computational Analysis of the Inhibition Mechanism of NOTUM by the ONIOM Method
Source: ACS Omega. 2022 Apr 7;7(15):13333–42. doi: 10.1021/acsomega.2c01044 (PMC9026088; doi:10.1021/acsomega.2c01044)
Supplement: Supplementary file 2 — ao2c01044_si_002.zip [file ao2c01044_si_002.zip › PC.gjf]

%mem=10GB
%nprocshared=16
# opt=maxcycle=6000 freq oniom(m062x/6-31g:amber=hardfirst)
geom=connectivity scf=maxcycle=5000

Title Card Required

-5 1 -1 1 -1 1
 H-HC-0.112300(PDBName=HH31,ResName=ACE,ResNum=1)    0   -9.73975600   15.50136000    6.99097100 L
 C-CT--0.366200(PDBName=CH3,ResName=ACE,ResNum=1)    0   -9.10004500   15.57657400    6.11330400 L
 H-HC-0.112300(PDBName=HH32,ResName=ACE,ResNum=1)    0   -8.06092800   15.65900500    6.42707400 L
 H-HC-0.112300(PDBName=HH33,ResName=ACE,ResNum=1)    0   -9.38876100   16.44384900    5.52329000 L
 C-C-0.597200(PDBName=C,ResName=ACE,ResNum=1)        0   -9.26694400   14.32767400    5.28000700 L
 O-O--0.567900(PDBName=O,ResName=ACE,ResNum=1)       0  -10.01413000   13.43448000    5.66476500 L
 N-N--0.415700(PDBName=N,ResName=PHE,ResNum=2)       0   -8.55901300   14.27455400    4.15427600 L
 H-H-0.271900(PDBName=H,ResName=PHE,ResNum=2)        0   -7.92146900   15.02670000    3.94326800 L
 C-CT--0.002400(PDBName=CA,ResName=PHE,ResNum=2)     0   -8.51677400   13.13610500    3.23502100 L
 H-H1-0.097800(PDBName=HA,ResName=PHE,ResNum=2)      0   -8.91822900   12.26554100    3.73928700 L
 C-CT--0.034300(PDBName=CB,ResName=PHE,ResNum=2)     0   -9.40700100   13.40569500    2.01418500 L
 H-HC-0.029500(PDBName=HB2,ResName=PHE,ResNum=2)     0  -10.43675400   13.53635500    2.34956000 L
 H-HC-0.029500(PDBName=HB3,ResName=PHE,ResNum=2)     0   -9.08959600   14.33597200    1.54045500 L
 C-CA-0.011800(PDBName=CG,ResName=PHE,ResNum=2)      0   -9.36661500   12.28790900    0.98614400 L
 C-CA--0.125600(PDBName=CD1,ResName=PHE,ResNum=2)    0  -10.09242800   11.10009700    1.20146800 L
 H-HA-0.133000(PDBName=HD1,ResName=PHE,ResNum=2)     0  -10.70225400   10.98712200    2.08424800 L
 C-CA--0.170400(PDBName=CE1,ResName=PHE,ResNum=2)    0  -10.01162700   10.04488800    0.27437700 L
 H-HA-0.143000(PDBName=HE1,ResName=PHE,ResNum=2)     0  -10.55398500    9.12180500    0.43398300 L
 C-CA--0.107200(PDBName=CZ,ResName=PHE,ResNum=2)     0   -9.20404400   10.17272900   -0.86826000 L
 H-HA-0.129700(PDBName=HZ,ResName=PHE,ResNum=2)      0   -9.13562400    9.35245800   -1.57120300 L
 C-CA--0.170400(PDBName=CE2,ResName=PHE,ResNum=2)    0   -8.48033300   11.35718800   -1.08834400 L
 H-HA-0.143000(PDBName=HE2,ResName=PHE,ResNum=2)     0   -7.85421300   11.44763000   -1.96503200 L
 C-CA--0.125600(PDBName=CD2,ResName=PHE,ResNum=2)    0   -8.55702000   12.41085200   -0.16042500 L
 H-HA-0.133000(PDBName=HD2,ResName=PHE,ResNum=2)     0   -7.97447400   13.30580200   -0.32518200 L
 C-C-0.597300(PDBName=C,ResName=PHE,ResNum=2)        0   -7.07208300   12.83619700    2.80767100 L
 O-O--0.567900(PDBName=O,ResName=PHE,ResNum=2)       0   -6.31590700   13.76715600    2.52591000 L
 N-N--0.415700(PDBName=N,ResName=LEU,ResNum=3)       0   -6.71009500   11.55304200    2.74279100 L
 H-H-0.271900(PDBName=H,ResName=LEU,ResNum=3)        0   -7.39029100   10.86851500    3.05393100 L
 C-CT--0.051800(PDBName=CA,ResName=LEU,ResNum=3)     0   -5.41791000   11.04324200    2.27819300 L
 H-H1-0.092200(PDBName=HA,ResName=LEU,ResNum=3)      0   -4.73754900   11.87559100    2.09324200 L
 C-CT--0.110200(PDBName=CB,ResName=LEU,ResNum=3)     0   -4.79215300   10.13900900    3.35978200 L
 H-HC-0.045700(PDBName=HB2,ResName=LEU,ResNum=3)     0   -5.41505700    9.25142500    3.46975700 L
 H-HC-0.045700(PDBName=HB3,ResName=LEU,ResNum=3)     0   -3.81516100    9.81503000    3.00303200 L
 C-CT-0.353100(PDBName=CG,ResName=LEU,ResNum=3)      0   -4.61976200   10.76759600    4.75545500 L
 H-HC--0.036100(PDBName=HG,ResName=LEU,ResNum=3)     0   -5.59801600   11.01164300    5.16992800 L
 C-CT--0.412100(PDBName=CD1,ResName=LEU,ResNum=3)    0   -3.94346800    9.76067500    5.68703300 L
 H-HC-0.100000(PDBName=HD11,ResName=LEU,ResNum=3)    0   -2.95248200    9.51121700    5.30932300 L
 H-HC-0.100000(PDBName=HD12,ResName=LEU,ResNum=3)    0   -3.85496100   10.17793100    6.68906600 L
 H-HC-0.100000(PDBName=HD13,ResName=LEU,ResNum=3)    0   -4.53973600    8.85178300    5.73566800 L
 C-CT--0.412100(PDBName=CD2,ResName=LEU,ResNum=3)    0   -3.76429400   12.03543400    4.73922700 L
 H-HC-0.100000(PDBName=HD21,ResName=LEU,ResNum=3)    0   -4.25270200   12.80815000    4.14748600 L
 H-HC-0.100000(PDBName=HD22,ResName=LEU,ResNum=3)    0   -3.63209000   12.40469200    5.75488300 L
 H-HC-0.100000(PDBName=HD23,ResName=LEU,ResNum=3)    0   -2.79009000   11.81565600    4.30670000 L
 C-C-0.597300(PDBName=C,ResName=LEU,ResNum=3)        0   -5.60190200   10.27911000    0.95679500 L
 O-O--0.567900(PDBName=O,ResName=LEU,ResNum=3)       0   -6.32588700    9.28510700    0.90135300 L
 N-N--0.516300(PDBName=N,ResName=GLU,ResNum=4)       0   -4.95859800   10.74821600   -0.11106100 L
 H-H-0.293600(PDBName=H,ResName=GLU,ResNum=4)        0   -4.34164300   11.53279600    0.01796400 L
 C-CT-0.039700(PDBName=CA,ResName=GLU,ResNum=4)      0   -4.97726200   10.08511600   -1.42273400 L
 H-H1-0.110500(PDBName=HA,ResName=GLU,ResNum=4)      0   -6.01440300    9.89757200   -1.70206800 L
 C-CT-0.056000(PDBName=CB,ResName=GLU,ResNum=4)      0   -4.33372600   11.01337500   -2.47772900 L
 H-HC--0.017300(PDBName=HB2,ResName=GLU,ResNum=4)    0   -4.58873400   12.05093800   -2.25388700 L
 H-HC--0.017300(PDBName=HB3,ResName=GLU,ResNum=4)    0   -3.25494300   10.91583300   -2.39705700 L
 C-CT-0.013600(PDBName=CG,ResName=GLU,ResNum=4)      0   -4.77550500   10.72278600   -3.92594700 L
 H-HC--0.042500(PDBName=HG2,ResName=GLU,ResNum=4)    0   -5.04993300    9.67492600   -4.02021200 L
 H-HC--0.042500(PDBName=HG3,ResName=GLU,ResNum=4)    0   -5.67698400   11.30322000   -4.13579100 L
 C-C-0.805400(PDBName=CD,ResName=GLU,ResNum=4)       0   -3.70024900   11.03929300   -4.98231300 L
 O-O2--0.818800(PDBName=OE1,ResName=GLU,ResNum=4)    0   -3.52493100   10.19780400   -5.89737500 L
 O-O2--0.818800(PDBName=OE2,ResName=GLU,ResNum=4)    0   -3.08345500   12.13091300   -4.91004500 L
 C-C-0.536600(PDBName=C,ResName=GLU,ResNum=4)        0   -4.24082000    8.73048400   -1.38757500 L
 O-O--0.581900(PDBName=O,ResName=GLU,ResNum=4)       0   -3.31107500    8.52662900   -0.60156700 L
 N-N--0.415700(PDBName=N,ResName=GLY,ResNum=5)       0   -4.60985200    7.82916300   -2.29619000 L H-HC 63   0.0000
 H-H-0.271900(PDBName=H,ResName=GLY,ResNum=5)        0   -5.40867400    8.04303800   -2.88418100 L
 C-CT--0.025200(PDBName=CA,ResName=GLY,ResNum=5)     0   -3.73757000    6.78063500   -2.80683700 H
 H-H1-0.069800(PDBName=HA2,ResName=GLY,ResNum=5)     0   -3.26649600    6.25856800   -1.97033900 H
 H-H1-0.069800(PDBName=HA3,ResName=GLY,ResNum=5)     0   -4.34129900    6.04787200   -3.34506400 H
 C-C-0.597300(PDBName=C,ResName=GLY,ResNum=5)        0   -2.68594300    7.40610500   -3.69455200 H
 O-O--0.567900(PDBName=O,ResName=GLY,ResNum=5)       0   -2.21270500    8.53213800   -3.45946200 H
 N-N--0.415700(PDBName=N,ResName=GLY,ResNum=6)       0   -2.26081200    6.66229600   -4.76469500 H
 H-H-0.271900(PDBName=H,ResName=GLY,ResNum=6)        0   -2.74685100    5.79289000   -4.95124800 H
 C-CT--0.025200(PDBName=CA,ResName=GLY,ResNum=6)     0   -1.34447000    7.17781900   -5.75716700 H
 H-H1-0.069800(PDBName=HA2,ResName=GLY,ResNum=6)     0   -1.82674900    7.27126800   -6.73620400 H
 H-H1-0.069800(PDBName=HA3,ResName=GLY,ResNum=6)     0   -1.05678100    8.18240700   -5.43692900 H
 C-C-0.597300(PDBName=C,ResName=GLY,ResNum=6)        0   -0.08468500    6.34110000   -5.95873200 H
 O-O--0.567900(PDBName=O,ResName=GLY,ResNum=6)       0    0.67935900    6.63051200   -6.90625400 H
 N-N--0.415700(PDBName=N,ResName=TRP,ResNum=7)       0    0.08472500    5.34026400   -5.06209200 H
 H-H-0.271900(PDBName=H,ResName=TRP,ResNum=7)        0   -0.58892300    5.30338500   -4.30655200 H
 C-CT--0.027500(PDBName=CA,ResName=TRP,ResNum=7)     0    1.20718000    4.41691100   -4.94728200 H
 H-H1-0.112300(PDBName=HA,ResName=TRP,ResNum=7)      0    0.85460800    3.62747900   -4.28276700 H
 C-CT--0.005000(PDBName=CB,ResName=TRP,ResNum=7)     0    1.56740800    3.72038500   -6.27201700 L H-H1 77   0.0000
 H-HC-0.033900(PDBName=HB2,ResName=TRP,ResNum=7)     0    1.67562400    4.42851300   -7.08990500 L
 H-HC-0.033900(PDBName=HB3,ResName=TRP,ResNum=7)     0    2.53876600    3.28234300   -6.11903200 L
 C-C*--0.141500(PDBName=CG,ResName=TRP,ResNum=7)     0    0.70252600    2.57506200   -6.70469200 L
 C-CW--0.163800(PDBName=CD1,ResName=TRP,ResNum=7)    0   -0.45246000    2.66402100   -7.40550500 L
 H-H4-0.206200(PDBName=HD1,ResName=TRP,ResNum=7)     0   -0.91555700    3.58514400   -7.74064800 L
 N-NA--0.341800(PDBName=NE1,ResName=TRP,ResNum=7)    0   -0.97143500    1.39551800   -7.60294800 L
 H-H-0.341200(PDBName=HE1,ResName=TRP,ResNum=7)      0   -1.86156000    1.18450600   -8.06295700 L
 C-CN-0.138000(PDBName=CE2,ResName=TRP,ResNum=7)     0   -0.17652400    0.42752600   -7.03440400 L
 C-CA--0.260100(PDBName=CZ2,ResName=TRP,ResNum=7)    0   -0.27993400   -0.96752700   -6.96649300 L
 H-HA-0.157200(PDBName=HZ2,ResName=TRP,ResNum=7)     0   -1.11164700   -1.45877100   -7.45008900 L
 C-CA--0.113400(PDBName=CH2,ResName=TRP,ResNum=7)    0    0.69877800   -1.69526600   -6.26990100 L
 H-HA-0.141700(PDBName=HH2,ResName=TRP,ResNum=7)     0    0.62525900   -2.77181500   -6.19714500 L
 C-CA--0.197200(PDBName=CZ3,ResName=TRP,ResNum=7)    0    1.77203000   -1.01821100   -5.66426400 L
 H-HA-0.144700(PDBName=HZ3,ResName=TRP,ResNum=7)     0    2.52517400   -1.58672500   -5.13407100 L
 C-CA--0.238700(PDBName=CE3,ResName=TRP,ResNum=7)    0    1.87504900    0.38470900   -5.75292300 L
 H-HA-0.170000(PDBName=HE3,ResName=TRP,ResNum=7)     0    2.70597400    0.88027700   -5.27727800 L
 C-CB-0.124300(PDBName=CD2,ResName=TRP,ResNum=7)     0    0.90459600    1.14674800   -6.44562000 L
 C-C-0.597300(PDBName=C,ResName=TRP,ResNum=7)        0    2.44974700    4.98332000   -4.23519600 L H-H1 77   0.0000
 O-O--0.567900(PDBName=O,ResName=TRP,ResNum=7)       0    2.67971100    6.19186700   -4.16106300 L
 N-N--0.415700(PDBName=N,ResName=TYR,ResNum=8)       0    3.24223900    4.06547300   -3.67078100 L
 H-H-0.271900(PDBName=H,ResName=TYR,ResNum=8)        0    2.99429300    3.10078300   -3.82849200 L
 C-CT--0.001400(PDBName=CA,ResName=TYR,ResNum=8)     0    4.24462500    4.28041300   -2.61854900 L
 H-H1-0.087600(PDBName=HA,ResName=TYR,ResNum=8)      0    4.13845800    5.29565500   -2.23284500 L
 C-CT--0.015200(PDBName=CB,ResName=TYR,ResNum=8)     0    3.89733700    3.30288500   -1.47355500 L
 H-HC-0.029500(PDBName=HB2,ResName=TYR,ResNum=8)     0    4.63151100    3.40609600   -0.67450600 L
 H-HC-0.029500(PDBName=HB3,ResName=TYR,ResNum=8)     0    2.94658600    3.63528800   -1.05335400 L
 C-CA--0.001100(PDBName=CG,ResName=TYR,ResNum=8)     0    3.75808500    1.81209400   -1.80570900 L
 C-CA--0.190600(PDBName=CD1,ResName=TYR,ResNum=8)    0    4.52454700    1.17824700   -2.81238200 L
 H-HA-0.169900(PDBName=HD1,ResName=TYR,ResNum=8)     0    5.23631300    1.70582900   -3.41835000 L
 C-CA--0.234100(PDBName=CE1,ResName=TYR,ResNum=8)    0    4.42410000   -0.20620200   -3.03392500 L
 H-HA-0.165600(PDBName=HE1,ResName=TYR,ResNum=8)     0    5.03057300   -0.68029300   -3.78980600 L
 C-C-0.322600(PDBName=CZ,ResName=TYR,ResNum=8)       0    3.56781200   -0.98878000   -2.23769200 L
 O-OH--0.557900(PDBName=OH,ResName=TYR,ResNum=8)     0    3.52537000   -2.33568000   -2.40388100 L
 H-HO-0.399200(PDBName=HH,ResName=TYR,ResNum=8)      0    4.07167200   -2.61722000   -3.16413700 L
 C-CA--0.234100(PDBName=CE2,ResName=TYR,ResNum=8)    0    2.79664800   -0.36749700   -1.23558100 L
 H-HA-0.165600(PDBName=HE2,ResName=TYR,ResNum=8)     0    2.16388900   -0.97679300   -0.61360800 L
 C-CA--0.190600(PDBName=CD2,ResName=TYR,ResNum=8)    0    2.87948100    1.02486200   -1.03187400 L
 H-HA-0.169900(PDBName=HD2,ResName=TYR,ResNum=8)     0    2.28852300    1.47967100   -0.24750800 L
 C-C-0.597300(PDBName=C,ResName=TYR,ResNum=8)        0    5.71072800    4.13542800   -3.08919500 L
 O-O--0.567900(PDBName=O,ResName=TYR,ResNum=8)       0    5.97277500    3.85016300   -4.26215300 L
 N-N--0.415700(PDBName=N,ResName=NME,ResNum=9)       0    6.67179800    4.28536200   -2.16626700 L
 H-H-0.271900(PDBName=H,ResName=NME,ResNum=9)        0    6.38741900    4.55880200   -1.23285400 L
 C-CT--0.149000(PDBName=CH3,ResName=NME,ResNum=9)    0    8.10311100    4.05315900   -2.37458500 L
 H-H1-0.097600(PDBName=HH31,ResName=NME,ResNum=9)    0    8.30651200    3.71378500   -3.39063400 L
 H-H1-0.097600(PDBName=HH32,ResName=NME,ResNum=9)    0    8.65176100    4.97657600   -2.19436000 L
 H-H1-0.097600(PDBName=HH33,ResName=NME,ResNum=9)    0    8.48013400    3.29707900   -1.68904200 L
 H-HC-0.112300(PDBName=HH31,ResName=ACE,ResNum=10)   0    8.27306200    5.00015600   -5.29316500 L
 C-CT--0.366200(PDBName=CH3,ResName=ACE,ResNum=10)   0    8.12619300    6.02083600   -4.95508800 L
 H-HC-0.112300(PDBName=HH32,ResName=ACE,ResNum=10)   0    8.78301100    6.21711400   -4.11104400 L
 H-HC-0.112300(PDBName=HH33,ResName=ACE,ResNum=10)   0    7.08760600    6.17704100   -4.67111500 L
 C-C-0.597200(PDBName=C,ResName=ACE,ResNum=10)       0    8.48591600    6.95793200   -6.06123200 L
 O-O--0.567900(PDBName=O,ResName=ACE,ResNum=10)      0    9.09673700    6.55830400   -7.04196100 L
 N-N--0.347900(PDBName=N,ResName=ARG,ResNum=11)      0    8.16088100    8.23181300   -5.88458200 L
 H-H-0.274700(PDBName=H,ResName=ARG,ResNum=11)       0    7.67201000    8.43445400   -5.01591300 L
 C-CT--0.263700(PDBName=CA,ResName=ARG,ResNum=11)    0    8.62935800    9.33777400   -6.73390200 L
 H-H1-0.156000(PDBName=HA,ResName=ARG,ResNum=11)     0    8.46204800    9.08075000   -7.78166100 L
 C-CT--0.000700(PDBName=CB,ResName=ARG,ResNum=11)    0    7.83706200   10.61828700   -6.41025200 L
 H-HC-0.032700(PDBName=HB2,ResName=ARG,ResNum=11)    0    7.85221200   10.78900100   -5.33355800 L
 H-HC-0.032700(PDBName=HB3,ResName=ARG,ResNum=11)    0    8.34278000   11.46236700   -6.88202300 L
 C-CT-0.039000(PDBName=CG,ResName=ARG,ResNum=11)     0    6.37502600   10.61677200   -6.91438300 L
 H-HC-0.028500(PDBName=HG2,ResName=ARG,ResNum=11)    0    5.93049300   11.57372600   -6.63975900 L
 H-HC-0.028500(PDBName=HG3,ResName=ARG,ResNum=11)    0    6.37566500   10.54958000   -8.00305700 L
 C-CT-0.048600(PDBName=CD,ResName=ARG,ResNum=11)     0    5.49344400    9.48654400   -6.35437300 L
 H-H1-0.068700(PDBName=HD2,ResName=ARG,ResNum=11)    0    5.81392100    8.54221900   -6.79325200 L
 H-H1-0.068700(PDBName=HD3,ResName=ARG,ResNum=11)    0    5.62967000    9.43220400   -5.27313700 L
 N-N2--0.529500(PDBName=NE,ResName=ARG,ResNum=11)    0    4.06094500    9.69228800   -6.62716200 L
 H-H-0.345600(PDBName=HE,ResName=ARG,ResNum=11)      0    3.63428800   10.56979600   -6.36010000 L
 C-CA-0.807600(PDBName=CZ,ResName=ARG,ResNum=11)     0    3.15172600    8.77387000   -6.89059900 L
 N-N2--0.862700(PDBName=NH1,ResName=ARG,ResNum=11)   0    3.41608400    7.52949500   -7.17553300 L
 H-H-0.447800(PDBName=HH11,ResName=ARG,ResNum=11)    0    4.36364500    7.17454400   -7.24794400 L
 H-H-0.447800(PDBName=HH12,ResName=ARG,ResNum=11)    0    2.61901900    6.91221500   -7.24821900 L
 N-N2--0.862700(PDBName=NH2,ResName=ARG,ResNum=11)   0    1.90034000    9.11247900   -6.86737900 L
 H-H-0.447800(PDBName=HH21,ResName=ARG,ResNum=11)    0    1.64178100   10.03582700   -6.53363400 L
 H-H-0.447800(PDBName=HH22,ResName=ARG,ResNum=11)    0    1.20357800    8.39509700   -7.01833800 L
 C-C-0.734100(PDBName=C,ResName=ARG,ResNum=11)       0   10.15084500    9.52017500   -6.60238000 L
 O-O--0.589400(PDBName=O,ResName=ARG,ResNum=11)      0   10.78681700   10.02003600   -7.52231000 L
 N-N--0.415700(PDBName=N,ResName=TYR,ResNum=12)      0   10.72672500    9.06161700   -5.48635000 L
 H-H-0.271900(PDBName=H,ResName=TYR,ResNum=12)       0   10.08672900    8.72333400   -4.78558500 L
 C-CT--0.001400(PDBName=CA,ResName=TYR,ResNum=12)    0   12.13455600    8.67557100   -5.35837700 L
 H-H1-0.087600(PDBName=HA,ResName=TYR,ResNum=12)     0   12.75385000    9.45023900   -5.81164400 L
 C-CT--0.015200(PDBName=CB,ResName=TYR,ResNum=12)    0   12.49377900    8.57673500   -3.86511000 L
 H-HC-0.029500(PDBName=HB2,ResName=TYR,ResNum=12)    0   12.43427900    9.57240700   -3.42393100 L
 H-HC-0.029500(PDBName=HB3,ResName=TYR,ResNum=12)    0   11.75028300    7.95537600   -3.36322800 L
 C-CA--0.001100(PDBName=CG,ResName=TYR,ResNum=12)    0   13.87543500    8.01017300   -3.58597500 L
 C-CA--0.190600(PDBName=CD1,ResName=TYR,ResNum=12)   0   15.01834800    8.63592600   -4.12278100 L
 H-HA-0.169900(PDBName=HD1,ResName=TYR,ResNum=12)    0   14.91088300    9.52987700   -4.72054400 L
 C-CA--0.234100(PDBName=CE1,ResName=TYR,ResNum=12)   0   16.29692200    8.08963800   -3.89774100 L
 H-HA-0.165600(PDBName=HE1,ResName=TYR,ResNum=12)    0   17.16574600    8.56787600   -4.31977300 L
 C-C-0.322600(PDBName=CZ,ResName=TYR,ResNum=12)      0   16.43364900    6.91304600   -3.12813000 L
 O-OH--0.557900(PDBName=OH,ResName=TYR,ResNum=12)    0   17.66565200    6.37916600   -2.91679300 L
 H-HO-0.399200(PDBName=HH,ResName=TYR,ResNum=12)     0   18.32685900    6.85024700   -3.42148100 L
 C-CA--0.234100(PDBName=CE2,ResName=TYR,ResNum=12)   0   15.29163300    6.29201200   -2.58369500 L
 H-HA-0.165600(PDBName=HE2,ResName=TYR,ResNum=12)    0   15.40066800    5.38987300   -2.00106500 L
 C-CA--0.190600(PDBName=CD2,ResName=TYR,ResNum=12)   0   14.01572900    6.84054700   -2.81244300 L
 H-HA-0.169900(PDBName=HD2,ResName=TYR,ResNum=12)    0   13.14396100    6.34985200   -2.39657200 L
 C-C-0.597300(PDBName=C,ResName=TYR,ResNum=12)       0   12.43194400    7.36160000   -6.11225900 L
 O-O--0.567900(PDBName=O,ResName=TYR,ResNum=12)      0   13.10186300    7.38580600   -7.14049800 L
 N-N--0.516300(PDBName=N,ResName=ASP,ResNum=13)      0   11.92403900    6.22474800   -5.62250900 L
 H-H-0.293600(PDBName=H,ResName=ASP,ResNum=13)       0   11.43053900    6.28271900   -4.73602300 L
 C-CT-0.038100(PDBName=CA,ResName=ASP,ResNum=13)     0   12.24438600    4.84445200   -6.03661300 L
 H-H1-0.088000(PDBName=HA,ResName=ASP,ResNum=13)     0   13.29534900    4.66376000   -5.80685500 L
 C-CT--0.030300(PDBName=CB,ResName=ASP,ResNum=13)    0   11.40793100    3.85702000   -5.20056100 L
 H-HC--0.012200(PDBName=HB2,ResName=ASP,ResNum=13)   0   10.35943000    3.95105100   -5.48470000 L
 H-HC--0.012200(PDBName=HB3,ResName=ASP,ResNum=13)   0   11.72228000    2.84178700   -5.44769600 L
 C-C-0.799400(PDBName=CG,ResName=ASP,ResNum=13)      0   11.52838700    4.06320400   -3.68496300 L
 O-O2--0.801400(PDBName=OD1,ResName=ASP,ResNum=13)   0   12.05090800    3.15427600   -2.99976400 L
 O-O2--0.801400(PDBName=OD2,ResName=ASP,ResNum=13)   0   11.04064400    5.11031800   -3.19702800 L
 C-C-0.536600(PDBName=C,ResName=ASP,ResNum=13)       0   12.05887100    4.53017500   -7.53951300 L
 O-O--0.581900(PDBName=O,ResName=ASP,ResNum=13)      0   12.64142900    3.57541200   -8.05066300 L
 N-N--0.415700(PDBName=N,ResName=THR,ResNum=14)      0   11.24048400    5.31015600   -8.24973100 L
 H-H-0.271900(PDBName=H,ResName=THR,ResNum=14)       0   10.76556700    6.02579200   -7.71166800 L
 C-CT--0.038900(PDBName=CA,ResName=THR,ResNum=14)    0   10.95405000    5.21202000   -9.69588700 L
 H-H1-0.100700(PDBName=HA,ResName=THR,ResNum=14)     0   11.63827700    4.48826500  -10.13685800 L
 C-CT-0.365400(PDBName=CB,ResName=THR,ResNum=14)     0    9.52201500    4.70158300   -9.96292600 L
 H-H1-0.004300(PDBName=HB,ResName=THR,ResNum=14)     0    9.36506400    4.64418900  -11.04043000 L
 C-CT--0.243800(PDBName=CG2,ResName=THR,ResNum=14)   0    9.29303700    3.30490700   -9.39075900 L
 H-HC-0.064200(PDBName=HG21,ResName=THR,ResNum=14)   0    9.35006100    3.33413100   -8.30247400 L
 H-HC-0.064200(PDBName=HG22,ResName=THR,ResNum=14)   0    8.30553600    2.95651100   -9.68918900 L
 H-HC-0.064200(PDBName=HG23,ResName=THR,ResNum=14)   0   10.05033700    2.62465200   -9.77909800 L
 O-OH--0.676100(PDBName=OG1,ResName=THR,ResNum=14)   0    8.52313000    5.53449900   -9.41097900 L
 H-HO-0.410200(PDBName=HG1,ResName=THR,ResNum=14)    0    8.82320700    5.79838800   -8.52029200 L
 C-C-0.597300(PDBName=C,ResName=THR,ResNum=14)       0   11.19611500    6.52433300  -10.45709300 L
 O-O--0.567900(PDBName=O,ResName=THR,ResNum=14)      0   10.91363100    6.60129500  -11.65225800 L
 N-N--0.415700(PDBName=N,ResName=NME,ResNum=15)      0   11.75300600    7.54847700   -9.79679100 L
 H-H-0.271900(PDBName=H,ResName=NME,ResNum=15)       0   12.04989600    7.38108600   -8.84055600 L
 C-CT--0.149000(PDBName=CH3,ResName=NME,ResNum=15)   0   11.99352900    8.87443200  -10.35582700 L
 H-H1-0.097600(PDBName=HH31,ResName=NME,ResNum=15)   0   11.04223300    9.33130600  -10.63271100 L
 H-H1-0.097600(PDBName=HH32,ResName=NME,ResNum=15)   0   12.48400300    9.50165700   -9.60943700 L
 H-H1-0.097600(PDBName=HH33,ResName=NME,ResNum=15)   0   12.62540700    8.79443400  -11.24117100 L
 H-HC-0.112300(PDBName=HH31,ResName=ACE,ResNum=16)   0   -0.94963600   15.84848200   -6.24325200 L
 C-CT--0.366200(PDBName=CH3,ResName=ACE,ResNum=16)   0   -1.14956800   14.78382600   -6.15189700 L
 H-HC-0.112300(PDBName=HH32,ResName=ACE,ResNum=16)   0   -1.10822900   14.30535500   -7.12787400 L
 H-HC-0.112300(PDBName=HH33,ResName=ACE,ResNum=16)   0   -2.13696200   14.62473800   -5.71662700 L
 C-C-0.597200(PDBName=C,ResName=ACE,ResNum=16)       0   -0.11008000   14.15371200   -5.25690400 L
 O-O--0.567900(PDBName=O,ResName=ACE,ResNum=16)      0    0.93341000   14.75483600   -4.99687100 L
 N-N--0.415700(PDBName=N,ResName=TYR,ResNum=17)      0   -0.39002400   12.94529600   -4.78084700 L
 H-H-0.271900(PDBName=H,ResName=TYR,ResNum=17)       0   -1.31810500   12.56189800   -4.98505500 L
 C-CT--0.001400(PDBName=CA,ResName=TYR,ResNum=17)    0    0.46707200   12.21320300   -3.85289800 L
 H-H1-0.087600(PDBName=HA,ResName=TYR,ResNum=17)     0    0.54346800   12.82185000   -2.95326500 L
 C-CT--0.015200(PDBName=CB,ResName=TYR,ResNum=17)    0   -0.20472000   10.89328200   -3.47453200 L
 H-HC-0.029500(PDBName=HB2,ResName=TYR,ResNum=17)    0   -1.18893600   11.11592100   -3.07059600 L
 H-HC-0.029500(PDBName=HB3,ResName=TYR,ResNum=17)    0   -0.34403000   10.30081200   -4.37995400 L
 C-CA--0.001100(PDBName=CG,ResName=TYR,ResNum=17)    0    0.54270700   10.07435000   -2.43933300 L
 C-CA--0.190600(PDBName=CD1,ResName=TYR,ResNum=17)   0    1.01055500   10.68018200   -1.25637400 L
 H-HA-0.169900(PDBName=HD1,ResName=TYR,ResNum=17)    0    0.81496700   11.72143900   -1.04520400 L
 C-CA--0.234100(PDBName=CE1,ResName=TYR,ResNum=17)   0    1.68252900    9.91556500   -0.29003900 L
 H-HA-0.165600(PDBName=HE1,ResName=TYR,ResNum=17)    0    2.01635000   10.37868800    0.62868300 L
 C-C-0.322600(PDBName=CZ,ResName=TYR,ResNum=17)      0    1.86406800    8.53467800   -0.49354900 L
 O-OH--0.557900(PDBName=OH,ResName=TYR,ResNum=17)    0    2.53069300    7.80158300    0.42282800 L
 H-HO-0.399200(PDBName=HH,ResName=TYR,ResNum=17)     0    2.82598600    8.41547700    1.13716400 L
 C-CA--0.234100(PDBName=CE2,ResName=TYR,ResNum=17)   0    1.38422500    7.91870500   -1.66415700 L
 H-HA-0.165600(PDBName=HE2,ResName=TYR,ResNum=17)    0    1.51000900    6.85522800   -1.79220300 L
 C-CA--0.190600(PDBName=CD2,ResName=TYR,ResNum=17)   0    0.73158700    8.69338700   -2.63877200 L
 H-HA-0.169900(PDBName=HD2,ResName=TYR,ResNum=17)    0    0.33233100    8.22045500   -3.52357800 L
 C-C-0.597300(PDBName=C,ResName=TYR,ResNum=17)       0    1.88391400   11.98336200   -4.40020400 L
 O-O--0.567900(PDBName=O,ResName=TYR,ResNum=17)      0    2.08883200   11.55108500   -5.54008400 L
 N-N--0.415700(PDBName=N,ResName=CYS,ResNum=18)      0    2.88672400   12.29260400   -3.57717100 L
 H-H-0.271900(PDBName=H,ResName=CYS,ResNum=18)       0    2.62500400   12.64900000   -2.67219400 L
 C-CT-0.021300(PDBName=CA,ResName=CYS,ResNum=18)     0    4.28996500   12.35637300   -3.98952400 L
 H-H1-0.112400(PDBName=HA,ResName=CYS,ResNum=18)     0    4.44169500   11.63953700   -4.79212000 L
 C-CT--0.123100(PDBName=CB,ResName=CYS,ResNum=18)    0    4.58442800   13.75476500   -4.55884400 L
 H-H1-0.111200(PDBName=HB2,ResName=CYS,ResNum=18)    0    5.66032700   13.86722000   -4.70317800 L
 H-H1-0.111200(PDBName=HB3,ResName=CYS,ResNum=18)    0    4.08994400   13.85534500   -5.52724500 L
 S-SH--0.311900(PDBName=SG,ResName=CYS,ResNum=18)    0    3.97386500   15.07584500   -3.46839900 L
 H-HS-0.193300(PDBName=HG,ResName=CYS,ResNum=18)     0    2.69477100   15.03533600   -3.89395600 L
 C-C-0.597300(PDBName=C,ResName=CYS,ResNum=18)       0    5.30781600   11.94576900   -2.91428600 L
 O-O--0.567900(PDBName=O,ResName=CYS,ResNum=18)      0    6.35863500   11.40849800   -3.26539600 L
 N-N--0.415700(PDBName=N,ResName=SER,ResNum=19)      0    5.03577500   12.17372200   -1.62604100 L
 H-H-0.271900(PDBName=H,ResName=SER,ResNum=19)       0    4.15064000   12.57562400   -1.35398300 L
 C-CT--0.024900(PDBName=CA,ResName=SER,ResNum=19)    0    5.96420100   11.89476800   -0.51701200 L
 H-H1-0.084300(PDBName=HA,ResName=SER,ResNum=19)     0    6.89184100   12.42952700   -0.71944800 L
 C-CT-0.211700(PDBName=CB,ResName=SER,ResNum=19)     0    5.41049100   12.46227100    0.79139200 L
 H-H1-0.035200(PDBName=HB2,ResName=SER,ResNum=19)    0    6.03464500   12.13930200    1.62616700 L
 H-H1-0.035200(PDBName=HB3,ResName=SER,ResNum=19)    0    5.43229300   13.55152000    0.74477500 L
 O-OH--0.654600(PDBName=OG,ResName=SER,ResNum=19)    0    4.07747800   12.04829200    0.98907900 L
 H-HO-0.427500(PDBName=HG,ResName=SER,ResNum=19)     0    4.05294400   11.62328700    1.88155600 L
 C-C-0.597300(PDBName=C,ResName=SER,ResNum=19)       0    6.36955300   10.42055900   -0.35425400 L
 O-O--0.567900(PDBName=O,ResName=SER,ResNum=19)      0    7.39685900   10.15420400    0.26157000 L
 N-N--0.415700(PDBName=N,ResName=SER,ResNum=20)      0    5.65163300    9.47461800   -0.97853200 L
 H-H-0.271900(PDBName=H,ResName=SER,ResNum=20)       0    4.81525100    9.77851800   -1.45599000 L
 C-CT--0.024900(PDBName=CA,ResName=SER,ResNum=20)    0    6.08511300    8.07733100   -1.18985700 L
 H-H1-0.084300(PDBName=HA,ResName=SER,ResNum=20)     0    5.30692100    7.57062000   -1.75835300 L
 C-CT-0.211700(PDBName=CB,ResName=SER,ResNum=20)     0    7.36296500    8.05104000   -2.04487600 L
 H-H1-0.035200(PDBName=HB2,ResName=SER,ResNum=20)    0    8.19238300    8.49065200   -1.48926400 L
 H-H1-0.035200(PDBName=HB3,ResName=SER,ResNum=20)    0    7.61743900    7.01784000   -2.27364000 L
 O-OH--0.654600(PDBName=OG,ResName=SER,ResNum=20)    0    7.17742000    8.76082100   -3.25870300 L
 H-HO-0.427500(PDBName=HG,ResName=SER,ResNum=20)     0    6.88782400    9.66560800   -3.03583400 L
 C-C-0.597300(PDBName=C,ResName=SER,ResNum=20)       0    6.27739200    7.27178700    0.10671100 L
 O-O--0.567900(PDBName=O,ResName=SER,ResNum=20)      0    7.11389800    6.37765800    0.17580200 L
 N-N--0.516300(PDBName=N,ResName=ASP,ResNum=21)      0    5.44511700    7.54586700    1.10706700 L
 H-H-0.293600(PDBName=H,ResName=ASP,ResNum=21)       0    4.75532200    8.25925500    0.89962100 L
 C-CT-0.038100(PDBName=CA,ResName=ASP,ResNum=21)     0    5.66207100    7.37538200    2.55244800 L
 H-H1-0.088000(PDBName=HA,ResName=ASP,ResNum=21)     0    6.59603100    6.84227100    2.72262200 L
 C-CT--0.030300(PDBName=CB,ResName=ASP,ResNum=21)    0    5.79678700    8.78881000    3.16086700 L
 H-HC--0.012200(PDBName=HB2,ResName=ASP,ResNum=21)   0    5.97166300    8.70498500    4.23454300 L
 H-HC--0.012200(PDBName=HB3,ResName=ASP,ResNum=21)   0    6.67187700    9.27368200    2.72713000 L
 C-C-0.799400(PDBName=CG,ResName=ASP,ResNum=21)      0    4.56669700    9.68426800    2.92156300 L
 O-O2--0.801400(PDBName=OD1,ResName=ASP,ResNum=21)   0    3.60517300    9.24249000    2.24859500 L
 O-O2--0.801400(PDBName=OD2,ResName=ASP,ResNum=21)   0    4.58658600   10.86318100    3.32456300 L
 C-C-0.536600(PDBName=C,ResName=ASP,ResNum=21)       0    4.53763000    6.61692500    3.29463600 L
 O-O--0.581900(PDBName=O,ResName=ASP,ResNum=21)      0    4.59677700    6.47034000    4.51610300 L
 N-N--0.415700(PDBName=N,ResName=VAL,ResNum=22)      0    3.49107500    6.17391700    2.58879900 L
 H-H-0.271900(PDBName=H,ResName=VAL,ResNum=22)       0    3.52499000    6.39522100    1.60207200 L
 C-CT--0.087500(PDBName=CA,ResName=VAL,ResNum=22)    0    2.18512600    5.73434400    3.13435300 L
 H-H1-0.096900(PDBName=HA,ResName=VAL,ResNum=22)     0    1.45157100    5.84441800    2.33606100 L
 C-CT-0.298500(PDBName=CB,ResName=VAL,ResNum=22)     0    2.20900000    4.23289000    3.50896400 L
 H-HC--0.029700(PDBName=HB,ResName=VAL,ResNum=22)    0    2.80547300    4.09468900    4.41036300 L
 C-CT--0.319200(PDBName=CG1,ResName=VAL,ResNum=22)   0    0.81094700    3.64325600    3.73666500 L
 H-HC-0.079100(PDBName=HG11,ResName=VAL,ResNum=22)   0    0.21861400    3.72195200    2.82576100 L
 H-HC-0.079100(PDBName=HG12,ResName=VAL,ResNum=22)   0    0.89648200    2.59616200    4.02249900 L
 H-HC-0.079100(PDBName=HG13,ResName=VAL,ResNum=22)   0    0.29243000    4.16754000    4.53702000 L
 C-CT--0.319200(PDBName=CG2,ResName=VAL,ResNum=22)   0    2.81310600    3.37970900    2.37726500 L
 H-HC-0.079100(PDBName=HG21,ResName=VAL,ResNum=22)   0    3.85480500    3.64801900    2.21288400 L
 H-HC-0.079100(PDBName=HG22,ResName=VAL,ResNum=22)   0    2.77226000    2.32322900    2.63874000 L
 H-HC-0.079100(PDBName=HG23,ResName=VAL,ResNum=22)   0    2.25540500    3.53996300    1.45452600 L
 C-C-0.597300(PDBName=C,ResName=VAL,ResNum=22)       0    1.71013300    6.67138800    4.26689000 L
 O-O--0.567900(PDBName=O,ResName=VAL,ResNum=22)      0    1.30822100    6.24762300    5.34769600 L
 N-N--0.415700(PDBName=N,ResName=TRP,ResNum=23)      0    1.78965800    7.97775800    3.99278500 L
 H-H-0.271900(PDBName=H,ResName=TRP,ResNum=23)       0    2.19915800    8.23069500    3.10071500 L
 C-CT--0.027500(PDBName=CA,ResName=TRP,ResNum=23)    0    1.47489800    9.13014600    4.84697600 L
 H-H1-0.112300(PDBName=HA,ResName=TRP,ResNum=23)     0    1.93141700   10.00094400    4.37367800 L
 C-CT--0.005000(PDBName=CB,ResName=TRP,ResNum=23)    0   -0.03929300    9.37281400    4.80969300 L
 H-HC-0.033900(PDBName=HB2,ResName=TRP,ResNum=23)    0   -0.54601400    8.52216700    5.26690900 L
 H-HC-0.033900(PDBName=HB3,ResName=TRP,ResNum=23)    0   -0.27123300   10.25492900    5.40738200 L
 C-C*--0.141500(PDBName=CG,ResName=TRP,ResNum=23)    0   -0.59346600    9.59445900    3.43092400 L
 C-CW--0.163800(PDBName=CD1,ResName=TRP,ResNum=23)   0   -1.07345900    8.62867500    2.61368400 L
 H-H4-0.206200(PDBName=HD1,ResName=TRP,ResNum=23)    0   -1.12235200    7.57476200    2.86282100 L
 N-NA--0.341800(PDBName=NE1,ResName=TRP,ResNum=23)   0   -1.51171000    9.20085500    1.43312600 L
 H-H-0.341200(PDBName=HE1,ResName=TRP,ResNum=23)     0   -1.98087500    8.71188200    0.66579500 L
 C-CN-0.138000(PDBName=CE2,ResName=TRP,ResNum=23)    0   -1.32616500   10.56251700    1.42883600 L
 C-CA--0.260100(PDBName=CZ2,ResName=TRP,ResNum=23)   0   -1.62065800   11.55744700    0.48715200 L
 H-HA-0.157200(PDBName=HZ2,ResName=TRP,ResNum=23)    0   -2.06957200   11.27490000   -0.45333300 L
 C-CA--0.113400(PDBName=CH2,ResName=TRP,ResNum=23)   0   -1.29218100   12.89202900    0.77591400 L
 H-HA-0.141700(PDBName=HH2,ResName=TRP,ResNum=23)    0   -1.50946800   13.66939200    0.05659400 L
 C-CA--0.197200(PDBName=CZ3,ResName=TRP,ResNum=23)   0   -0.66759800   13.20675600    1.99723300 L
 H-HA-0.144700(PDBName=HZ3,ResName=TRP,ResNum=23)    0   -0.40599900   14.23190000    2.21643400 L
 C-CA--0.238700(PDBName=CE3,ResName=TRP,ResNum=23)   0   -0.37908800   12.19535200    2.93674600 L
 H-HA-0.170000(PDBName=HE3,ResName=TRP,ResNum=23)    0    0.09952100   12.44054600    3.87294400 L
 C-CB-0.124300(PDBName=CD2,ResName=TRP,ResNum=23)    0   -0.71243400   10.84600300    2.68309100 L
 C-C-0.597300(PDBName=C,ResName=TRP,ResNum=23)       0    2.08809400    9.09436700    6.26217900 L
 O-O--0.567900(PDBName=O,ResName=TRP,ResNum=23)      0    1.55627100    9.69413900    7.19750800 L
 N-N--0.415700(PDBName=N,ResName=NME,ResNum=24)      0    3.26057700    8.46254200    6.40957700 L
 H-H-0.271900(PDBName=H,ResName=NME,ResNum=24)       0    3.60000200    7.95867900    5.59912000 L
 C-CT--0.149000(PDBName=CH3,ResName=NME,ResNum=24)   0    4.04870100    8.44955400    7.63653500 L
 H-H1-0.097600(PDBName=HH31,ResName=NME,ResNum=24)   0    4.16890800    9.47097700    8.00150000 L
 H-H1-0.097600(PDBName=HH32,ResName=NME,ResNum=24)   0    3.52881200    7.86237600    8.39452100 L
 H-H1-0.097600(PDBName=HH33,ResName=NME,ResNum=24)   0    5.03138100    8.01980900    7.44060400 L
 H-HC-0.112300(PDBName=HH31,ResName=ACE,ResNum=25)   0  -10.57181300   11.49440100    9.74730900 L
 C-CT--0.366200(PDBName=CH3,ResName=ACE,ResNum=25)   0  -10.22030400   11.67329000    8.73318500 L
 H-HC-0.112300(PDBName=HH32,ResName=ACE,ResNum=25)   0   -9.13921600   11.79898600    8.73490000 L
 H-HC-0.112300(PDBName=HH33,ResName=ACE,ResNum=25)   0  -10.69868100   12.56152000    8.32430200 L
 C-C-0.597200(PDBName=C,ResName=ACE,ResNum=25)       0  -10.57013000   10.48157000    7.87418700 L
 O-O--0.567900(PDBName=O,ResName=ACE,ResNum=25)      0  -11.05136200    9.47499600    8.38570200 L
 N-N--0.415700(PDBName=N,ResName=ALA,ResNum=26)      0  -10.32285400   10.60083900    6.57465800 L
 H-H-0.271900(PDBName=H,ResName=ALA,ResNum=26)       0   -9.93805700   11.47773700    6.24117500 L
 C-CT-0.033700(PDBName=CA,ResName=ALA,ResNum=26)     0  -10.57042300    9.55992400    5.57937300 L
 H-H1-0.082300(PDBName=HA,ResName=ALA,ResNum=26)     0  -10.74217300    8.62001100    6.09612600 L
 C-CT--0.182500(PDBName=CB,ResName=ALA,ResNum=26)    0  -11.84549300    9.92867700    4.80857500 L
 H-HC-0.060300(PDBName=HB1,ResName=ALA,ResNum=26)    0  -11.70526600   10.88174800    4.29710000 L
 H-HC-0.060300(PDBName=HB2,ResName=ALA,ResNum=26)    0  -12.07249700    9.15455100    4.07458500 L
 H-HC-0.060300(PDBName=HB3,ResName=ALA,ResNum=26)    0  -12.68194600   10.01606100    5.50258200 L
 C-C-0.597300(PDBName=C,ResName=ALA,ResNum=26)       0   -9.36683500    9.36147100    4.63896300 L
 O-O--0.567900(PDBName=O,ResName=ALA,ResNum=26)      0   -8.46312500   10.19439800    4.58918100 L
 N-N--0.415700(PDBName=N,ResName=GLY,ResNum=27)      0   -9.35431300    8.27822900    3.86518100 L
 H-H-0.271900(PDBName=H,ResName=GLY,ResNum=27)       0  -10.03475100    7.54486600    4.02878600 L
 C-CT--0.025200(PDBName=CA,ResName=GLY,ResNum=27)    0   -8.35553100    8.05241800    2.82256700 L
 H-H1-0.069800(PDBName=HA2,ResName=GLY,ResNum=27)    0   -8.34983700    8.91628700    2.16107700 L
 H-H1-0.069800(PDBName=HA3,ResName=GLY,ResNum=27)    0   -7.37142700    7.95161400    3.27877400 L
 C-C-0.597300(PDBName=C,ResName=GLY,ResNum=27)       0   -8.62692400    6.80953800    1.98061600 L
 O-O--0.567900(PDBName=O,ResName=GLY,ResNum=27)      0   -9.42808100    5.95632000    2.37286700 L
 N-N--0.415700(PDBName=N,ResName=SER,ResNum=28)      0   -7.92454300    6.69081400    0.85274700 L H-HC 352   0.0000
 H-H-0.271900(PDBName=H,ResName=SER,ResNum=28)       0   -7.29364800    7.44726200    0.60415800 L
 C-CT--0.024900(PDBName=CA,ResName=SER,ResNum=28)    0   -8.12785300    5.60933200   -0.11550600 H
 H-H1-0.084300(PDBName=HA,ResName=SER,ResNum=28)     0   -8.77095900    4.84487700    0.32533800 H
 C-CT-0.211700(PDBName=CB,ResName=SER,ResNum=28)     0   -8.85072400    6.13739800   -1.35787200 L H-H1 352   0.0000
 H-H1-0.035200(PDBName=HB2,ResName=SER,ResNum=28)    0   -8.21361900    6.84965900   -1.88474100 L
 H-H1-0.035200(PDBName=HB3,ResName=SER,ResNum=28)    0   -9.04910200    5.28804900   -2.01027200 L
 O-OH--0.654600(PDBName=OG,ResName=SER,ResNum=28)    0  -10.08132600    6.75462100   -1.03180100 L
 H-HO-0.427500(PDBName=HG,ResName=SER,ResNum=28)     0  -10.63914600    6.65856000   -1.83207500 L
 C-C-0.597300(PDBName=C,ResName=SER,ResNum=28)       0   -6.78092000    5.02976800   -0.47248900 H
 O-O--0.567900(PDBName=O,ResName=SER,ResNum=28)      0   -5.75687000    5.75101700   -0.46889800 H
 N-N--0.415700(PDBName=N,ResName=SER,ResNum=29)      0   -6.74820100    3.70337400   -0.72011000 H
 H-H-0.271900(PDBName=H,ResName=SER,ResNum=29)       0   -7.60847700    3.18174600   -0.58795100 H
 C-CT--0.024900(PDBName=CA,ResName=SER,ResNum=29)    0   -5.54940100    2.94427800   -1.06697200 H
 H-H1-0.084300(PDBName=HA,ResName=SER,ResNum=29)     0   -5.80756200    1.88639900   -0.95856000 H
 C-CT-0.211700(PDBName=CB,ResName=SER,ResNum=29)     0   -5.17394300    3.15276100   -2.52988700 H
 H-H1-0.035200(PDBName=HB2,ResName=SER,ResNum=29)    0   -6.09254000    3.06775400   -3.12575700 H
 H-H1-0.035200(PDBName=HB3,ResName=SER,ResNum=29)    0   -4.75641600    4.15888500   -2.66857900 H
 O-OH--0.654600(PDBName=OG,ResName=SER,ResNum=29)    0   -4.24326200    2.14573000   -2.92300000 H
 C-C-0.597300(PDBName=C,ResName=SER,ResNum=29)       0   -4.44683500    3.22177400   -0.03775300 H
 O-O--0.567900(PDBName=O,ResName=SER,ResNum=29)      0   -4.70389500    3.12997700    1.18241400 H
 N-N--0.415700(PDBName=N,ResName=ALA,ResNum=30)      0   -3.23522200    3.62885300   -0.48444400 H
 H-H-0.271900(PDBName=H,ResName=ALA,ResNum=30)       0   -2.99728000    3.56576300   -1.47219900 H
 C-CT-0.033700(PDBName=CA,ResName=ALA,ResNum=30)     0   -2.16383200    3.91186100    0.46907500 H
 H-H1-0.082300(PDBName=HA,ResName=ALA,ResNum=30)     0   -1.91519600    3.00578900    1.03109400 H
 C-CT--0.182500(PDBName=CB,ResName=ALA,ResNum=30)    0   -0.92455600    4.42693500   -0.26488800 H
 H-HC-0.060300(PDBName=HB1,ResName=ALA,ResNum=30)    0   -1.17679100    5.28596100   -0.89620300 H
 H-HC-0.060300(PDBName=HB2,ResName=ALA,ResNum=30)    0   -0.17200200    4.73602400    0.46404400 H
 H-HC-0.060300(PDBName=HB3,ResName=ALA,ResNum=30)    0   -0.50907400    3.62984500   -0.88477300 H
 C-C-0.597300(PDBName=C,ResName=ALA,ResNum=30)       0   -2.59987900    4.94794400    1.50681700 H
 O-O--0.567900(PDBName=O,ResName=ALA,ResNum=30)      0   -2.13874700    4.93008100    2.66359200 H
 N-N--0.415700(PDBName=N,ResName=GLY,ResNum=31)      0   -3.46668000    5.88345000    1.05946200 H
 H-H-0.271900(PDBName=H,ResName=GLY,ResNum=31)       0   -3.92086900    5.78502500    0.15764800 H
 C-CT--0.025200(PDBName=CA,ResName=GLY,ResNum=31)    0   -4.11214100    6.85284000    1.94324800 L H-H 381   0.0000
 H-H1-0.069800(PDBName=HA2,ResName=GLY,ResNum=31)    0   -3.36481900    7.49545300    2.39560600 L
 H-H1-0.069800(PDBName=HA3,ResName=GLY,ResNum=31)    0   -4.77671200    7.47303000    1.34861900 L
 C-C-0.597300(PDBName=C,ResName=GLY,ResNum=31)       0   -4.92773700    6.21546200    3.06581200 L
 O-O--0.567900(PDBName=O,ResName=GLY,ResNum=31)      0   -4.76227100    6.55076100    4.23712800 L
 N-N--0.415700(PDBName=N,ResName=GLY,ResNum=32)      0   -5.78937400    5.26339500    2.71347600 L
 H-H-0.271900(PDBName=H,ResName=GLY,ResNum=32)       0   -5.78876400    5.02681900    1.72915100 L
 C-CT--0.025200(PDBName=CA,ResName=GLY,ResNum=32)    0   -6.51887300    4.39263300    3.63552800 L
 H-H1-0.069800(PDBName=HA2,ResName=GLY,ResNum=32)    0   -7.22476400    4.99253600    4.21104200 L
 H-H1-0.069800(PDBName=HA3,ResName=GLY,ResNum=32)    0   -7.07789900    3.65234900    3.06294400 L
 C-C-0.597300(PDBName=C,ResName=GLY,ResNum=32)       0   -5.58988300    3.66341700    4.61214300 L
 O-O--0.567900(PDBName=O,ResName=GLY,ResNum=32)      0   -5.85269800    3.64165700    5.81294400 L
 N-N--0.415700(PDBName=N,ResName=THR,ResNum=33)      0   -4.49067300    3.07423500    4.12537600 L
 H-H-0.271900(PDBName=H,ResName=THR,ResNum=33)       0   -4.34840400    3.09897800    3.11828300 L
 C-CT--0.038900(PDBName=CA,ResName=THR,ResNum=33)    0   -3.43995200    2.50533300    4.99125100 L
 H-H1-0.100700(PDBName=HA,ResName=THR,ResNum=33)     0   -3.90166000    1.73872000    5.61022000 L
 C-CT-0.365400(PDBName=CB,ResName=THR,ResNum=33)     0   -2.31237000    1.83078200    4.19769100 L
 H-H1-0.004300(PDBName=HB,ResName=THR,ResNum=33)     0   -1.74736500    2.58314900    3.65172000 L
 C-CT--0.243800(PDBName=CG2,ResName=THR,ResNum=33)   0   -1.36796500    1.03635800    5.09983900 L
 H-HC-0.064200(PDBName=HG21,ResName=THR,ResNum=33)   0   -1.91689400    0.26136200    5.63541600 L
 H-HC-0.064200(PDBName=HG22,ResName=THR,ResNum=33)   0   -0.58886200    0.57683200    4.49551700 L
 H-HC-0.064200(PDBName=HG23,ResName=THR,ResNum=33)   0   -0.89264400    1.70150900    5.81792500 L
 O-OH--0.676100(PDBName=OG1,ResName=THR,ResNum=33)   0   -2.83219100    0.90093400    3.27910500 L
 H-HO-0.410200(PDBName=HG1,ResName=THR,ResNum=33)    0   -3.36717000    0.25198200    3.75559200 L
 C-C-0.597300(PDBName=C,ResName=THR,ResNum=33)       0   -2.87346300    3.55881500    5.95002000 L
 O-O--0.567900(PDBName=O,ResName=THR,ResNum=33)      0   -2.75992000    3.27851100    7.13724800 L
 N-N--0.415700(PDBName=N,ResName=GLY,ResNum=34)      0   -2.56844800    4.76924500    5.47354600 L
 H-H-0.271900(PDBName=H,ResName=GLY,ResNum=34)       0   -2.64516000    4.90865100    4.47095400 L
 C-CT--0.025200(PDBName=CA,ResName=GLY,ResNum=34)    0   -2.24231600    5.94865900    6.28607400 L
 H-H1-0.069800(PDBName=HA2,ResName=GLY,ResNum=34)    0   -1.23163600    5.84316800    6.68224400 L
 H-H1-0.069800(PDBName=HA3,ResName=GLY,ResNum=34)    0   -2.26874000    6.83504700    5.65285000 L
 C-C-0.597300(PDBName=C,ResName=GLY,ResNum=34)       0   -3.20694400    6.16809400    7.46027400 L
 O-O--0.567900(PDBName=O,ResName=GLY,ResNum=34)      0   -2.77157900    6.24247600    8.60762600 L
 N-N--0.415700(PDBName=N,ResName=VAL,ResNum=35)      0   -4.51807900    6.23793200    7.19372900 L
 H-H-0.271900(PDBName=H,ResName=VAL,ResNum=35)       0   -4.77862700    6.19463900    6.21273700 L
 C-CT--0.087500(PDBName=CA,ResName=VAL,ResNum=35)    0   -5.57527900    6.32857400    8.22707900 L
 H-H1-0.096900(PDBName=HA,ResName=VAL,ResNum=35)     0   -5.41138100    7.24657600    8.79071100 L
 C-CT-0.298500(PDBName=CB,ResName=VAL,ResNum=35)     0   -6.99031600    6.40163600    7.61061700 L
 H-HC--0.029700(PDBName=HB,ResName=VAL,ResNum=35)    0   -7.18233400    5.50326400    7.02694300 L
 C-CT--0.319200(PDBName=CG1,ResName=VAL,ResNum=35)   0   -8.08916300    6.52009500    8.67811200 L
 H-HC-0.079100(PDBName=HG11,ResName=VAL,ResNum=35)   0   -7.90673200    7.39091200    9.30798300 L
 H-HC-0.079100(PDBName=HG12,ResName=VAL,ResNum=35)   0   -9.06132700    6.62106800    8.19653600 L
 H-HC-0.079100(PDBName=HG13,ResName=VAL,ResNum=35)   0   -8.11314600    5.62455600    9.29845200 L
 C-CT--0.319200(PDBName=CG2,ResName=VAL,ResNum=35)   0   -7.14183300    7.61613000    6.69126500 L
 H-HC-0.079100(PDBName=HG21,ResName=VAL,ResNum=35)   0   -6.49053000    7.52054800    5.82656900 L
 H-HC-0.079100(PDBName=HG22,ResName=VAL,ResNum=35)   0   -8.16624600    7.66199700    6.33229400 L
 H-HC-0.079100(PDBName=HG23,ResName=VAL,ResNum=35)   0   -6.90394900    8.53487200    7.22700200 L
 C-C-0.597300(PDBName=C,ResName=VAL,ResNum=35)       0   -5.49374400    5.17810300    9.23942200 L
 O-O--0.567900(PDBName=O,ResName=VAL,ResNum=35)      0   -5.55701100    5.41704400   10.44296500 L
 N-N--0.415700(PDBName=N,ResName=LEU,ResNum=36)      0   -5.37785300    3.93488300    8.76244700 L
 H-H-0.271900(PDBName=H,ResName=LEU,ResNum=36)       0   -5.34491000    3.84336700    7.75215800 L
 C-CT--0.051800(PDBName=CA,ResName=LEU,ResNum=36)    0   -5.27411300    2.71965000    9.58491200 L
 H-H1-0.092200(PDBName=HA,ResName=LEU,ResNum=36)     0   -6.11930100    2.70097700   10.27295900 L
 C-CT--0.110200(PDBName=CB,ResName=LEU,ResNum=36)    0   -5.35235300    1.48303800    8.66929500 L
 H-HC-0.045700(PDBName=HB2,ResName=LEU,ResNum=36)    0   -4.60808300    1.59251500    7.88184900 L
 H-HC-0.045700(PDBName=HB3,ResName=LEU,ResNum=36)    0   -5.09127400    0.59307000    9.24359900 L
 C-CT-0.353100(PDBName=CG,ResName=LEU,ResNum=36)     0   -6.74131800    1.27566700    8.03385900 L
 H-HC--0.036100(PDBName=HG,ResName=LEU,ResNum=36)    0   -7.15157700    2.23023900    7.71058500 L
 C-CT--0.412100(PDBName=CD1,ResName=LEU,ResNum=36)   0   -6.62957600    0.36833800    6.81042800 L
 H-HC-0.100000(PDBName=HD11,ResName=LEU,ResNum=36)   0   -6.18430600   -0.58616000    7.08350700 L
 H-HC-0.100000(PDBName=HD12,ResName=LEU,ResNum=36)   0   -7.61868400    0.20566800    6.38084300 L
 H-HC-0.100000(PDBName=HD13,ResName=LEU,ResNum=36)   0   -6.00833200    0.85599900    6.06257000 L
 C-CT--0.412100(PDBName=CD2,ResName=LEU,ResNum=36)   0   -7.72280800    0.63341800    9.01651100 L
 H-HC-0.100000(PDBName=HD21,ResName=LEU,ResNum=36)   0   -7.85580600    1.28129400    9.88179500 L
 H-HC-0.100000(PDBName=HD22,ResName=LEU,ResNum=36)   0   -8.68936300    0.50010300    8.53059900 L
 H-HC-0.100000(PDBName=HD23,ResName=LEU,ResNum=36)   0   -7.34803200   -0.33553100    9.34513100 L
 C-C-0.597300(PDBName=C,ResName=LEU,ResNum=36)       0   -4.01160700    2.68097700   10.47065800 L
 O-O--0.567900(PDBName=O,ResName=LEU,ResNum=36)      0   -4.06953700    2.17194300   11.58838000 L
 N-N--0.415700(PDBName=N,ResName=LEU,ResNum=37)      0   -2.87568500    3.17992900    9.97289100 L
 H-H-0.271900(PDBName=H,ResName=LEU,ResNum=37)       0   -2.91877600    3.51904500    9.01721000 L
 C-CT--0.051800(PDBName=CA,ResName=LEU,ResNum=37)    0   -1.62279400    3.36097000   10.71847800 L
 H-H1-0.092200(PDBName=HA,ResName=LEU,ResNum=37)     0   -1.40263500    2.44350100   11.26283000 L
 C-CT--0.110200(PDBName=CB,ResName=LEU,ResNum=37)    0   -0.47528100    3.66265600    9.73262400 L
 H-HC-0.045700(PDBName=HB2,ResName=LEU,ResNum=37)    0   -0.78332700    4.48928300    9.09080700 L
 H-HC-0.045700(PDBName=HB3,ResName=LEU,ResNum=37)    0    0.39588500    3.99652800   10.29778900 L
 C-CT-0.353100(PDBName=CG,ResName=LEU,ResNum=37)     0   -0.05389600    2.47472600    8.84727900 L
 H-HC--0.036100(PDBName=HG,ResName=LEU,ResNum=37)    0   -0.92734200    2.01984700    8.38540700 L
 C-CT--0.412100(PDBName=CD1,ResName=LEU,ResNum=37)   0    0.88343200    2.96490300    7.74181500 L
 H-HC-0.100000(PDBName=HD11,ResName=LEU,ResNum=37)   0    1.77692300    3.41384800    8.17322900 L
 H-HC-0.100000(PDBName=HD12,ResName=LEU,ResNum=37)   0    1.16615400    2.13170900    7.10044200 L
 H-HC-0.100000(PDBName=HD13,ResName=LEU,ResNum=37)   0    0.37085200    3.71249200    7.13417300 L
 C-CT--0.412100(PDBName=CD2,ResName=LEU,ResNum=37)   0    0.68350700    1.39417600    9.64288600 L
 H-HC-0.100000(PDBName=HD21,ResName=LEU,ResNum=37)   0    0.02581500    0.98511900   10.40821300 L
 H-HC-0.100000(PDBName=HD22,ResName=LEU,ResNum=37)   0    0.97064700    0.58613700    8.97177700 L
 H-HC-0.100000(PDBName=HD23,ResName=LEU,ResNum=37)   0    1.57138800    1.81554100   10.11232600 L
 C-C-0.597300(PDBName=C,ResName=LEU,ResNum=37)       0   -1.72638100    4.47571800   11.77555200 L
 O-O--0.567900(PDBName=O,ResName=LEU,ResNum=37)      0   -1.20736400    4.32245700   12.88251800 L
 N-N--0.415700(PDBName=N,ResName=NME,ResNum=38)      0   -2.35016700    5.60585300   11.42463900 L
 H-H-0.271900(PDBName=H,ResName=NME,ResNum=38)       0   -2.70320200    5.64989000   10.47272600 L
 C-CT--0.149000(PDBName=CH3,ResName=NME,ResNum=38)   0   -2.58400200    6.75024700   12.29663400 L
 H-H1-0.097600(PDBName=HH31,ResName=NME,ResNum=38)   0   -1.66420200    7.00835200   12.82294900 L
 H-H1-0.097600(PDBName=HH32,ResName=NME,ResNum=38)   0   -2.91429500    7.59996500   11.69774200 L
 H-H1-0.097600(PDBName=HH33,ResName=NME,ResNum=38)   0   -3.35870200    6.49718400   13.02167400 L
 H-HC-0.112300(PDBName=HH31,ResName=ACE,ResNum=39)   0  -12.06280900    6.78276500   11.50537400 L
 C-CT--0.366200(PDBName=CH3,ResName=ACE,ResNum=39)   0  -11.83998900    7.21562400   10.53251500 L
 H-HC-0.112300(PDBName=HH32,ResName=ACE,ResNum=39)   0  -10.76136500    7.26874300   10.39255000 L
 H-HC-0.112300(PDBName=HH33,ResName=ACE,ResNum=39)   0  -12.26937900    8.21272800   10.46189800 L
 C-C-0.597200(PDBName=C,ResName=ACE,ResNum=39)       0  -12.44508500    6.34636500    9.45601800 L
 O-O--0.567900(PDBName=O,ResName=ACE,ResNum=39)      0  -13.28562400    5.50437800    9.75375100 L
 N-N--0.415700(PDBName=N,ResName=LEU,ResNum=40)      0  -12.01714300    6.54922800    8.21134000 L
 H-H-0.271900(PDBName=H,ResName=LEU,ResNum=40)       0  -11.36458300    7.31384600    8.07860100 L
 C-CT--0.051800(PDBName=CA,ResName=LEU,ResNum=40)    0  -12.46908800    5.80120500    7.03213500 L
 H-H1-0.092200(PDBName=HA,ResName=LEU,ResNum=40)     0  -12.93492400    4.87274000    7.36466700 L
 C-CT--0.110200(PDBName=CB,ResName=LEU,ResNum=40)    0  -13.52793200    6.64952000    6.30039100 L
 H-HC-0.045700(PDBName=HB2,ResName=LEU,ResNum=40)    0  -14.36729400    6.81774800    6.97673300 L
 H-HC-0.045700(PDBName=HB3,ResName=LEU,ResNum=40)    0  -13.08503200    7.61888500    6.07333900 L
 C-CT-0.353100(PDBName=CG,ResName=LEU,ResNum=40)     0  -14.05853600    6.04415100    4.98578700 L
 H-HC--0.036100(PDBName=HG,ResName=LEU,ResNum=40)    0  -13.23118100    5.86688800    4.29947300 L
 C-CT--0.412100(PDBName=CD1,ResName=LEU,ResNum=40)   0  -14.80918200    4.72980200    5.21318900 L
 H-HC-0.100000(PDBName=HD11,ResName=LEU,ResNum=40)   0  -15.62898200    4.88196100    5.91492400 L
 H-HC-0.100000(PDBName=HD12,ResName=LEU,ResNum=40)   0  -15.20591300    4.36791400    4.26433600 L
 H-HC-0.100000(PDBName=HD13,ResName=LEU,ResNum=40)   0  -14.13422800    3.97164300    5.60552600 L
 C-CT--0.412100(PDBName=CD2,ResName=LEU,ResNum=40)   0  -15.02131400    7.02972300    4.32285900 L
 H-HC-0.100000(PDBName=HD21,ResName=LEU,ResNum=40)   0  -14.50225500    7.96640900    4.12002600 L
 H-HC-0.100000(PDBName=HD22,ResName=LEU,ResNum=40)   0  -15.37102100    6.61769000    3.37600600 L
 H-HC-0.100000(PDBName=HD23,ResName=LEU,ResNum=40)   0  -15.87364400    7.22059300    4.97433100 L
 C-C-0.597300(PDBName=C,ResName=LEU,ResNum=40)       0  -11.29138300    5.44165900    6.11285400 L
 O-O--0.567900(PDBName=O,ResName=LEU,ResNum=40)      0  -10.49076300    6.30536600    5.76636400 L
 N-N--0.415700(PDBName=N,ResName=ALA,ResNum=41)      0  -11.22228300    4.18243300    5.67970000 L
 H-H-0.271900(PDBName=H,ResName=ALA,ResNum=41)       0  -11.91364900    3.52012700    5.99206300 L
 C-CT-0.033700(PDBName=CA,ResName=ALA,ResNum=41)     0  -10.20954900    3.67772700    4.75645500 L
 H-H1-0.082300(PDBName=HA,ResName=ALA,ResNum=41)     0   -9.68726700    4.51203900    4.29159900 L
 C-CT--0.182500(PDBName=CB,ResName=ALA,ResNum=41)    0   -9.17615900    2.87601100    5.55856500 L
 H-HC-0.060300(PDBName=HB1,ResName=ALA,ResNum=41)    0   -9.66293100    2.05748100    6.09044100 L
 H-HC-0.060300(PDBName=HB2,ResName=ALA,ResNum=41)    0   -8.43066000    2.45735700    4.88263800 L
 H-HC-0.060300(PDBName=HB3,ResName=ALA,ResNum=41)    0   -8.67998000    3.53030800    6.27607600 L
 C-C-0.597300(PDBName=C,ResName=ALA,ResNum=41)       0  -10.85556100    2.83848600    3.64085000 L
 O-O--0.567900(PDBName=O,ResName=ALA,ResNum=41)      0  -11.34989700    1.74039000    3.89804800 L
 N-N--0.516300(PDBName=N,ResName=ASP,ResNum=42)      0  -10.84267600    3.34110400    2.40688000 L
 H-H-0.293600(PDBName=H,ResName=ASP,ResNum=42)       0  -10.42114600    4.25801700    2.27719500 L
 C-CT-0.038100(PDBName=CA,ResName=ASP,ResNum=42)     0  -11.06705400    2.54061300    1.19503300 L
 H-H1-0.088000(PDBName=HA,ResName=ASP,ResNum=42)     0  -11.85591200    1.80946800    1.37121000 L
 C-CT--0.030300(PDBName=CB,ResName=ASP,ResNum=42)    0  -11.51963000    3.46970100    0.05236200 L
 H-HC--0.012200(PDBName=HB2,ResName=ASP,ResNum=42)   0  -12.54981100    3.77392400    0.24406900 L
 H-HC--0.012200(PDBName=HB3,ResName=ASP,ResNum=42)   0  -10.90733300    4.36954700    0.07139300 L
 C-C-0.799400(PDBName=CG,ResName=ASP,ResNum=42)      0  -11.43957200    2.86970900   -1.36059600 L
 O-O2--0.801400(PDBName=OD1,ResName=ASP,ResNum=42)   0  -11.39665000    1.62660700   -1.51545900 L
 O-O2--0.801400(PDBName=OD2,ResName=ASP,ResNum=42)   0  -11.42401300    3.66914600   -2.32106000 L
 C-C-0.536600(PDBName=C,ResName=ASP,ResNum=42)       0   -9.77390100    1.79074900    0.84130800 L
 O-O--0.581900(PDBName=O,ResName=ASP,ResNum=42)      0   -8.71090700    2.40123100    0.74358600 L
 N-N--0.415700(PDBName=N,ResName=SER,ResNum=43)      0   -9.84427000    0.47060000    0.65931200 L
 H-H-0.271900(PDBName=H,ResName=SER,ResNum=43)       0  -10.77145100    0.06945800    0.76640900 L
 C-CT--0.024900(PDBName=CA,ResName=SER,ResNum=43)    0   -8.80262400   -0.41861900    0.11779200 L
 H-H1-0.084300(PDBName=HA,ResName=SER,ResNum=43)     0   -9.25822500   -1.40400600    0.04819100 L
 C-CT-0.211700(PDBName=CB,ResName=SER,ResNum=43)     0   -8.44868700   -0.01666200   -1.32081400 L
 H-H1-0.035200(PDBName=HB2,ResName=SER,ResNum=43)    0   -8.10583800    1.01774900   -1.35677600 L
 H-H1-0.035200(PDBName=HB3,ResName=SER,ResNum=43)    0   -7.64985600   -0.66180600   -1.68710800 L
 O-OH--0.654600(PDBName=OG,ResName=SER,ResNum=43)    0   -9.58331700   -0.17747000   -2.15700000 L
 H-HO-0.427500(PDBName=HG,ResName=SER,ResNum=43)     0  -10.26441000    0.49710200   -1.89507900 L
 C-C-0.597300(PDBName=C,ResName=SER,ResNum=43)       0   -7.55394300   -0.61673500    0.99730200 L
 O-O--0.567900(PDBName=O,ResName=SER,ResNum=43)      0   -6.89144900   -1.65053900    0.88638600 L
 N-N--0.415700(PDBName=N,ResName=GLY,ResNum=44)      0   -7.25138500    0.33529400    1.88283800 L
 H-H-0.271900(PDBName=H,ResName=GLY,ResNum=44)       0   -7.86356800    1.14097900    1.82987200 L
 C-CT--0.025200(PDBName=CA,ResName=GLY,ResNum=44)    0   -6.14160800    0.39935500    2.83557000 L
 H-H1-0.069800(PDBName=HA2,ResName=GLY,ResNum=44)    0   -5.23000200    0.62527000    2.28648800 L
 H-H1-0.069800(PDBName=HA3,ResName=GLY,ResNum=44)    0   -6.33624200    1.22288200    3.51776300 L
 C-C-0.597300(PDBName=C,ResName=GLY,ResNum=44)       0   -5.90141900   -0.84834600    3.69212900 L
 O-O--0.567900(PDBName=O,ResName=GLY,ResNum=44)      0   -4.75399600   -1.13176100    4.05299400 L
 N-N--0.415700(PDBName=N,ResName=TRP,ResNum=45)      0   -6.95385500   -1.58476100    4.05555100 L
 H-H-0.271900(PDBName=H,ResName=TRP,ResNum=45)       0   -7.86949200   -1.22743400    3.79217400 L
 C-CT--0.027500(PDBName=CA,ResName=TRP,ResNum=45)    0   -6.90090500   -2.87929000    4.74875200 L
 H-H1-0.112300(PDBName=HA,ResName=TRP,ResNum=45)     0   -6.08461000   -2.86599700    5.46925800 L
 C-CT--0.005000(PDBName=CB,ResName=TRP,ResNum=45)    0   -8.20500300   -3.05590400    5.54816300 L
 H-HC-0.033900(PDBName=HB2,ResName=TRP,ResNum=45)    0   -8.37109400   -2.15673200    6.14247900 L
 H-HC-0.033900(PDBName=HB3,ResName=TRP,ResNum=45)    0   -9.03937300   -3.13713400    4.85092300 L
 C-C*--0.141500(PDBName=CG,ResName=TRP,ResNum=45)    0   -8.24620400   -4.22475400    6.48936500 L
 C-CW--0.163800(PDBName=CD1,ResName=TRP,ResNum=45)   0   -8.91602700   -5.37691500    6.26321400 L
 H-H4-0.206200(PDBName=HD1,ResName=TRP,ResNum=45)    0   -9.49064900   -5.57256200    5.36443200 L
 N-NA--0.341800(PDBName=NE1,ResName=TRP,ResNum=45)   0   -8.70670800   -6.25009200    7.31338200 L
 H-H-0.341200(PDBName=HE1,ResName=TRP,ResNum=45)     0   -9.07028900   -7.19015400    7.33621800 L
 C-CN-0.138000(PDBName=CE2,ResName=TRP,ResNum=45)    0   -7.89600500   -5.69420900    8.27926900 L
 C-CA--0.260100(PDBName=CZ2,ResName=TRP,ResNum=45)   0   -7.38711300   -6.17955700    9.49393900 L
 H-HA-0.157200(PDBName=HZ2,ResName=TRP,ResNum=45)    0   -7.62993200   -7.17636100    9.82754100 L
 C-CA--0.113400(PDBName=CH2,ResName=TRP,ResNum=45)   0   -6.55179900   -5.35145500   10.26368500 L
 H-HA-0.141700(PDBName=HH2,ResName=TRP,ResNum=45)    0   -6.14442600   -5.70713000   11.20026100 L
 C-CA--0.197200(PDBName=CZ3,ResName=TRP,ResNum=45)   0   -6.23809100   -4.05740800    9.80958400 L
 H-HA-0.144700(PDBName=HZ3,ResName=TRP,ResNum=45)    0   -5.59476900   -3.42060300   10.40238000 L
 C-CA--0.238700(PDBName=CE3,ResName=TRP,ResNum=45)   0   -6.74881000   -3.58574700    8.58402800 L
 H-HA-0.170000(PDBName=HE3,ResName=TRP,ResNum=45)    0   -6.49663500   -2.59452600    8.23987900 L
 C-CB-0.124300(PDBName=CD2,ResName=TRP,ResNum=45)    0   -7.58988300   -4.39041500    7.78461700 L
 C-C-0.597300(PDBName=C,ResName=TRP,ResNum=45)       0   -6.62055400   -4.03291900    3.75745300 L
 O-O--0.567900(PDBName=O,ResName=TRP,ResNum=45)      0   -7.33742100   -5.03380800    3.71055800 L
 N-N--0.415700(PDBName=N,ResName=PHE,ResNum=46)      0   -5.54316100   -3.90340000    2.97354200 L
 H-H-0.271900(PDBName=H,ResName=PHE,ResNum=46)       0   -5.02394700   -3.04495500    3.08738200 L
 C-CT--0.002400(PDBName=CA,ResName=PHE,ResNum=46)    0   -5.12414400   -4.80509900    1.89156900 L
 H-H1-0.097800(PDBName=HA,ResName=PHE,ResNum=46)     0   -5.81688700   -4.67317700    1.05927500 L
 C-CT--0.034300(PDBName=CB,ResName=PHE,ResNum=46)    0   -3.71972000   -4.40830400    1.40829000 L
 H-HC-0.029500(PDBName=HB2,ResName=PHE,ResNum=46)    0   -3.05180900   -4.29410600    2.26414900 L
 H-HC-0.029500(PDBName=HB3,ResName=PHE,ResNum=46)    0   -3.32155200   -5.21013900    0.78429900 L
 C-CA-0.011800(PDBName=CG,ResName=PHE,ResNum=46)     0   -3.72997000   -3.14002900    0.58749900 L
 C-CA--0.125600(PDBName=CD1,ResName=PHE,ResNum=46)   0   -4.05599400   -3.20869200   -0.77679000 L
 H-HA-0.133000(PDBName=HD1,ResName=PHE,ResNum=46)    0   -4.24092000   -4.15978300   -1.25445700 L
 C-CA--0.170400(PDBName=CE1,ResName=PHE,ResNum=46)   0   -4.19214300   -2.03064200   -1.52289400 L
 H-HA-0.143000(PDBName=HE1,ResName=PHE,ResNum=46)    0   -4.45848000   -2.09837000   -2.56235300 L
 C-CA--0.107200(PDBName=CZ,ResName=PHE,ResNum=46)    0   -4.00213200   -0.78149600   -0.91433900 L
 H-HA-0.129700(PDBName=HZ,ResName=PHE,ResNum=46)     0   -4.12036500    0.12770900   -1.47941400 L
 C-CA--0.170400(PDBName=CE2,ResName=PHE,ResNum=46)   0   -3.62913800   -0.71098000    0.43434400 L
 H-HA-0.143000(PDBName=HE2,ResName=PHE,ResNum=46)    0   -3.44360600    0.25505400    0.88248800 L
 C-CA--0.125600(PDBName=CD2,ResName=PHE,ResNum=46)   0   -3.48740700   -1.89067900    1.18571100 L
 H-HA-0.133000(PDBName=HD2,ResName=PHE,ResNum=46)    0   -3.19438000   -1.82907000    2.22180300 L
 C-C-0.597300(PDBName=C,ResName=PHE,ResNum=46)       0   -5.15157900   -6.28548300    2.28596900 L
 O-O--0.567900(PDBName=O,ResName=PHE,ResNum=46)      0   -4.45997700   -6.69167100    3.22402100 L
 N-N--0.415700(PDBName=N,ResName=NME,ResNum=47)      0   -5.95437900   -7.08006700    1.57056600 L
 H-H-0.271900(PDBName=H,ResName=NME,ResNum=47)       0   -6.51135400   -6.62526900    0.85105700 L
 C-CT--0.149000(PDBName=CH3,ResName=NME,ResNum=47)   0   -6.17179200   -8.50894800    1.76499400 L
 H-H1-0.097600(PDBName=HH31,ResName=NME,ResNum=47)   0   -6.26177600   -8.73556000    2.82799000 L
 H-H1-0.097600(PDBName=HH32,ResName=NME,ResNum=47)   0   -7.09209700   -8.80710800    1.26084500 L
 H-H1-0.097600(PDBName=HH33,ResName=NME,ResNum=47)   0   -5.33982600   -9.07013100    1.33836600 L
 H-HC-0.112300(PDBName=HH31,ResName=ACE,ResNum=48)   0   10.31539700    0.18920900   -8.61200900 L
 C-CT--0.366200(PDBName=CH3,ResName=ACE,ResNum=48)   0   10.50076600    0.48546900   -7.58173500 L
 H-HC-0.112300(PDBName=HH32,ResName=ACE,ResNum=48)   0   10.98394000    1.46174500   -7.56004300 L
 H-HC-0.112300(PDBName=HH33,ResName=ACE,ResNum=48)   0   11.16241800   -0.24223600   -7.11517900 L
 C-C-0.597200(PDBName=C,ResName=ACE,ResNum=48)       0    9.20823200    0.55985500   -6.80288000 L
 O-O--0.567900(PDBName=O,ResName=ACE,ResNum=48)      0    9.23453700    0.44889900   -5.58109100 L
 N-N--0.415700(PDBName=N,ResName=THR,ResNum=49)      0    8.08776000    0.72121800   -7.50448600 L
 H-H-0.271900(PDBName=H,ResName=THR,ResNum=49)       0    8.20865100    0.83755200   -8.49691300 L
 C-CT--0.038900(PDBName=CA,ResName=THR,ResNum=49)    0    6.75686300    0.95992300   -6.91581600 L
 H-H1-0.100700(PDBName=HA,ResName=THR,ResNum=49)     0    6.85560300    1.01592900   -5.83086000 L
 C-CT-0.365400(PDBName=CB,ResName=THR,ResNum=49)     0    6.20496900    2.32260000   -7.37483000 L
 H-H1-0.004300(PDBName=HB,ResName=THR,ResNum=49)     0    6.25756500    2.38734100   -8.46219300 L
 C-CT--0.243800(PDBName=CG2,ResName=THR,ResNum=49)   0    4.77504300    2.58183700   -6.94056700 L
 H-HC-0.064200(PDBName=HG21,ResName=THR,ResNum=49)   0    4.67194400    2.39821600   -5.87237900 L
 H-HC-0.064200(PDBName=HG22,ResName=THR,ResNum=49)   0    4.51378200    3.61675200   -7.16497400 L
 H-HC-0.064200(PDBName=HG23,ResName=THR,ResNum=49)   0    4.08191800    1.93576800   -7.47379600 L
 O-OH--0.676100(PDBName=OG1,ResName=THR,ResNum=49)   0    6.94460400    3.38162900   -6.81778100 L
 H-HO-0.410200(PDBName=HG1,ResName=THR,ResNum=49)    0    6.67924800    3.46475000   -5.88125200 L
 C-C-0.597300(PDBName=C,ResName=THR,ResNum=49)       0    5.78095600   -0.19584700   -7.18177600 L
 O-O--0.567900(PDBName=O,ResName=THR,ResNum=49)      0    5.52753700   -0.97517900   -6.27026600 L
 N-N--0.415700(PDBName=N,ResName=ILE,ResNum=50)      0    5.20621600   -0.28911400   -8.39047300 L
 H-H-0.271900(PDBName=H,ResName=ILE,ResNum=50)       0    5.47717500    0.38870800   -9.08290300 L
 C-CT--0.059700(PDBName=CA,ResName=ILE,ResNum=50)    0    4.03090900   -1.12670000   -8.70976000 L
 H-H1-0.086900(PDBName=HA,ResName=ILE,ResNum=50)     0    3.29505900   -0.96128700   -7.92148400 L
 C-CT-0.130300(PDBName=CB,ResName=ILE,ResNum=50)     0    3.36598600   -0.67224400  -10.03838800 L
 H-HC-0.018700(PDBName=HB,ResName=ILE,ResNum=50)     0    2.65975300   -1.44907200  -10.33898300 L
 C-CT--0.320400(PDBName=CG2,ResName=ILE,ResNum=50)   0    2.54542100    0.60620600   -9.80345400 L
 H-HC-0.088200(PDBName=HG21,ResName=ILE,ResNum=50)   0    3.18916800    1.44687100   -9.55128800 L
 H-HC-0.088200(PDBName=HG22,ResName=ILE,ResNum=50)   0    1.97017400    0.85571400  -10.69496300 L
 H-HC-0.088200(PDBName=HG23,ResName=ILE,ResNum=50)   0    1.83450400    0.44229800   -8.99419500 L
 C-CT--0.043000(PDBName=CG1,ResName=ILE,ResNum=50)   0    4.37657800   -0.43532500  -11.19038600 L
 H-HC-0.023600(PDBName=HG12,ResName=ILE,ResNum=50)   0    4.85154700    0.53960300  -11.07144800 L
 H-HC-0.023600(PDBName=HG13,ResName=ILE,ResNum=50)   0    5.16586700   -1.18479800  -11.16100200 L
 C-CT--0.066000(PDBName=CD1,ResName=ILE,ResNum=50)   0    3.72860400   -0.50402200  -12.57825600 L
 H-HC-0.018600(PDBName=HD11,ResName=ILE,ResNum=50)   0    2.98232500    0.28204000  -12.69076500 L
 H-HC-0.018600(PDBName=HD12,ResName=ILE,ResNum=50)   0    4.49578400   -0.37041600  -13.34132800 L
 H-HC-0.018600(PDBName=HD13,ResName=ILE,ResNum=50)   0    3.25581900   -1.47641200  -12.72037900 L
 C-C-0.597300(PDBName=C,ResName=ILE,ResNum=50)       0    4.30213900   -2.64634300   -8.65120200 L
 O-O--0.567900(PDBName=O,ResName=ILE,ResNum=50)      0    4.28637000   -3.23655700   -7.57387200 L
 N-N--0.415700(PDBName=N,ResName=THR,ResNum=51)      0    4.52631300   -3.30216600   -9.79480100 L
 H-H-0.271900(PDBName=H,ResName=THR,ResNum=51)       0    4.52963300   -2.77947000  -10.65768100 L
 C-CT--0.038900(PDBName=CA,ResName=THR,ResNum=51)    0    4.71233400   -4.75390100   -9.94953600 L
 H-H1-0.100700(PDBName=HA,ResName=THR,ResNum=51)     0    3.92415500   -5.27987700   -9.40942100 L
 C-CT-0.365400(PDBName=CB,ResName=THR,ResNum=51)     0    4.61342400   -5.14769300  -11.43628200 L
 H-H1-0.004300(PDBName=HB,ResName=THR,ResNum=51)     0    4.88332400   -6.19854000  -11.54906700 L
 C-CT--0.243800(PDBName=CG2,ResName=THR,ResNum=51)   0    3.21995200   -4.94972600  -12.02872100 L
 H-HC-0.064200(PDBName=HG21,ResName=THR,ResNum=51)   0    2.88842400   -3.91980900  -11.90093000 L
 H-HC-0.064200(PDBName=HG22,ResName=THR,ResNum=51)   0    3.24373000   -5.18431600  -13.09280400 L
 H-HC-0.064200(PDBName=HG23,ResName=THR,ResNum=51)   0    2.51738700   -5.62482500  -11.54142200 L
 O-OH--0.676100(PDBName=OG1,ResName=THR,ResNum=51)   0    5.50668600   -4.35820800  -12.19088400 L
 H-HO-0.410200(PDBName=HG1,ResName=THR,ResNum=51)    0    6.38683100   -4.60731500  -11.87568200 L
 C-C-0.597300(PDBName=C,ResName=THR,ResNum=51)       0    6.05266100   -5.22221500   -9.37156000 L
 O-O--0.567900(PDBName=O,ResName=THR,ResNum=51)      0    6.99917400   -5.51310700  -10.10566500 L
 N-N--0.415700(PDBName=N,ResName=CYS,ResNum=52)      0    6.14095800   -5.29419700   -8.04618100 L
 H-H-0.271900(PDBName=H,ResName=CYS,ResNum=52)       0    5.34054300   -4.95781300   -7.51750200 L
 C-CT-0.021300(PDBName=CA,ResName=CYS,ResNum=52)     0    7.24274200   -5.90054200   -7.30940700 L
 H-H1-0.112400(PDBName=HA,ResName=CYS,ResNum=52)     0    7.63311000   -6.72882200   -7.90307500 L
 C-CT--0.123100(PDBName=CB,ResName=CYS,ResNum=52)    0    8.36644900   -4.87768500   -7.10234200 L
 H-H1-0.111200(PDBName=HB2,ResName=CYS,ResNum=52)    0    8.54992900   -4.33178900   -8.02909800 L
 H-H1-0.111200(PDBName=HB3,ResName=CYS,ResNum=52)    0    8.08845100   -4.17490200   -6.31540900 L
 S-SH--0.311900(PDBName=SG,ResName=CYS,ResNum=52)    0    9.86779600   -5.79209600   -6.64609800 L
 H-HS-0.193300(PDBName=HG,ResName=CYS,ResNum=52)     0   10.56336200   -4.77901700   -6.08577400 L
 C-C-0.597300(PDBName=C,ResName=CYS,ResNum=52)       0    6.74240700   -6.45726200   -5.96946900 L
 O-O--0.567900(PDBName=O,ResName=CYS,ResNum=52)      0    5.86115000   -5.87340800   -5.33150300 L
 N-N--0.415700(PDBName=N,ResName=ALA,ResNum=53)      0    7.31453500   -7.58867900   -5.55392900 L
 H-H-0.271900(PDBName=H,ResName=ALA,ResNum=53)       0    8.07848000   -7.94439300   -6.10482600 L
 C-CT-0.033700(PDBName=CA,ResName=ALA,ResNum=53)     0    6.92717700   -8.31869100   -4.35332000 L
 H-H1-0.082300(PDBName=HA,ResName=ALA,ResNum=53)     0    5.88739100   -8.59995700   -4.47000900 L
 C-CT--0.182500(PDBName=CB,ResName=ALA,ResNum=53)    0    7.77401500   -9.59564800   -4.26876700 L
 H-HC-0.060300(PDBName=HB1,ResName=ALA,ResNum=53)    0    8.83059800   -9.33826500   -4.17938300 L
 H-HC-0.060300(PDBName=HB2,ResName=ALA,ResNum=53)    0    7.47424100  -10.18216800   -3.39934200 L
 H-HC-0.060300(PDBName=HB3,ResName=ALA,ResNum=53)    0    7.62043000  -10.19893000   -5.16455500 L
 C-C-0.597300(PDBName=C,ResName=ALA,ResNum=53)       0    7.06811600   -7.47198200   -3.07372000 L
 O-O--0.567900(PDBName=O,ResName=ALA,ResNum=53)      0    8.03725900   -6.71614600   -2.94568100 L
 N-N--0.254800(PDBName=N,ResName=PRO,ResNum=54)      0    6.19701600   -7.64853200   -2.05982400 L
 C-CT-0.019200(PDBName=CD,ResName=PRO,ResNum=54)     0    5.07045400   -8.57226100   -2.01439100 L
 H-H1-0.039100(PDBName=HD2,ResName=PRO,ResNum=54)    0    5.33018200   -9.55802200   -2.40254800 L
 H-H1-0.039100(PDBName=HD3,ResName=PRO,ResNum=54)    0    4.23859500   -8.15598400   -2.57635200 L
 C-CT-0.018900(PDBName=CG,ResName=PRO,ResNum=54)     0    4.67597600   -8.67502900   -0.54484000 L
 H-HC-0.021300(PDBName=HG2,ResName=PRO,ResNum=54)    0    5.26818400   -9.45423400   -0.07248200 L
 H-HC-0.021300(PDBName=HG3,ResName=PRO,ResNum=54)    0    3.61084500   -8.87124800   -0.42319000 L
 C-CT--0.007000(PDBName=CB,ResName=PRO,ResNum=54)    0    5.07817200   -7.31346200    0.01575700 L
 H-HC-0.025300(PDBName=HB2,ResName=PRO,ResNum=54)    0    5.25995000   -7.34568700    1.09004400 L
 H-HC-0.025300(PDBName=HB3,ResName=PRO,ResNum=54)    0    4.29748600   -6.59054400   -0.21806900 L
 C-CT--0.026600(PDBName=CA,ResName=PRO,ResNum=54)    0    6.33348100   -6.95531900   -0.77994900 L
 H-H1-0.064100(PDBName=HA,ResName=PRO,ResNum=54)     0    6.34698000   -5.88327400   -0.96149500 L
 C-C-0.589600(PDBName=C,ResName=PRO,ResNum=54)       0    7.64162100   -7.32207900   -0.06495600 L
 O-O--0.574800(PDBName=O,ResName=PRO,ResNum=54)      0    8.22116500   -6.48812800    0.62458500 L
 N-N--0.415700(PDBName=N,ResName=THR,ResNum=55)      0    8.15171200   -8.53422300   -0.30160000 L
 H-H-0.271900(PDBName=H,ResName=THR,ResNum=55)       0    7.58218700   -9.17556100   -0.83896400 L
 C-CT--0.038900(PDBName=CA,ResName=THR,ResNum=55)    0    9.48405100   -9.04003400    0.07568600 L
 H-H1-0.100700(PDBName=HA,ResName=THR,ResNum=55)     0    9.53789300   -9.06648000    1.16204500 L
 C-CT-0.365400(PDBName=CB,ResName=THR,ResNum=55)     0    9.66416500  -10.47409800   -0.45809500 L
 H-H1-0.004300(PDBName=HB,ResName=THR,ResNum=55)     0    9.98368800  -10.42665200   -1.50009500 L
 C-CT--0.243800(PDBName=CG2,ResName=THR,ResNum=55)   0   10.67450000  -11.30106200    0.33554200 L
 H-HC-0.064200(PDBName=HG21,ResName=THR,ResNum=55)   0   10.40076500  -11.32066300    1.38850800 L
 H-HC-0.064200(PDBName=HG22,ResName=THR,ResNum=55)   0   10.69068800  -12.31981700   -0.05252800 L
 H-HC-0.064200(PDBName=HG23,ResName=THR,ResNum=55)   0   11.67119500  -10.87521400    0.22917900 L
 O-OH--0.676100(PDBName=OG1,ResName=THR,ResNum=55)   0    8.44568500  -11.18356200   -0.41564300 L
 H-HO-0.410200(PDBName=HG1,ResName=THR,ResNum=55)    0    8.13936700  -11.22593800    0.49920700 L
 C-C-0.597300(PDBName=C,ResName=THR,ResNum=55)       0   10.65561600   -8.17146300   -0.41304800 L
 O-O--0.567900(PDBName=O,ResName=THR,ResNum=55)      0   11.76172600   -8.30927500    0.10297500 L
 N-N--0.516300(PDBName=N,ResName=GLU,ResNum=56)      0   10.42597100   -7.26451500   -1.36859700 L
 H-H-0.293600(PDBName=H,ResName=GLU,ResNum=56)       0    9.48771400   -7.21344900   -1.74814400 L
 C-CT-0.039700(PDBName=CA,ResName=GLU,ResNum=56)     0   11.37973000   -6.28522900   -1.90811700 L
 H-H1-0.110500(PDBName=HA,ResName=GLU,ResNum=56)     0   12.32768600   -6.37147700   -1.37758600 L
 C-CT-0.056000(PDBName=CB,ResName=GLU,ResNum=56)     0   11.64426600   -6.63302900   -3.38483700 L
 H-HC--0.017300(PDBName=HB2,ResName=GLU,ResNum=56)   0   11.84382700   -7.70439800   -3.44679400 L
 H-HC--0.017300(PDBName=HB3,ResName=GLU,ResNum=56)   0   10.74822300   -6.43792300   -3.97196300 L
 C-CT-0.013600(PDBName=CG,ResName=GLU,ResNum=56)     0   12.85099100   -5.91821300   -4.01023700 L
 H-HC--0.042500(PDBName=HG2,ResName=GLU,ResNum=56)   0   13.73041200   -6.10858400   -3.39006600 L
 H-HC--0.042500(PDBName=HG3,ResName=GLU,ResNum=56)   0   13.03927700   -6.35709100   -4.99242400 L
 C-C-0.805400(PDBName=CD,ResName=GLU,ResNum=56)      0   12.63708600   -4.41142700   -4.17724300 L
 O-O2--0.818800(PDBName=OE1,ResName=GLU,ResNum=56)   0   13.42217800   -3.62746800   -3.60654800 L
 O-O2--0.818800(PDBName=OE2,ResName=GLU,ResNum=56)   0   11.65580100   -4.00614200   -4.83919800 L
 C-C-0.536600(PDBName=C,ResName=GLU,ResNum=56)       0   10.86666800   -4.84615000   -1.67819700 L
 O-O--0.581900(PDBName=O,ResName=GLU,ResNum=56)      0   11.46285800   -4.09396000   -0.90604800 L
 N-N--0.415700(PDBName=N,ResName=ALA,ResNum=57)      0    9.73066800   -4.47718600   -2.27655600 L
 H-H-0.271900(PDBName=H,ResName=ALA,ResNum=57)       0    9.27913900   -5.15546800   -2.88028700 L
 C-CT-0.033700(PDBName=CA,ResName=ALA,ResNum=57)     0    9.14893000   -3.13652500   -2.20767100 L
 H-H1-0.082300(PDBName=HA,ResName=ALA,ResNum=57)     0    9.90060300   -2.42959400   -2.54942900 L
 C-CT--0.182500(PDBName=CB,ResName=ALA,ResNum=57)    0    7.95896700   -3.07258800   -3.17021800 L
 H-HC-0.060300(PDBName=HB1,ResName=ALA,ResNum=57)    0    7.20342500   -3.80932400   -2.89387300 L
 H-HC-0.060300(PDBName=HB2,ResName=ALA,ResNum=57)    0    7.51474600   -2.07641100   -3.14521700 L
 H-HC-0.060300(PDBName=HB3,ResName=ALA,ResNum=57)    0    8.29909700   -3.27745400   -4.18509800 L
 C-C-0.597300(PDBName=C,ResName=ALA,ResNum=57)       0    8.77325700   -2.70351900   -0.78061900 L
 O-O--0.567900(PDBName=O,ResName=ALA,ResNum=57)      0    9.32332900   -1.74116400   -0.25254200 L
 N-N--0.415700(PDBName=N,ResName=ILE,ResNum=58)      0    7.84574600   -3.40678200   -0.12743100 L
 H-H-0.271900(PDBName=H,ResName=ILE,ResNum=58)       0    7.44070500   -4.18774200   -0.61991100 L
 C-CT--0.059700(PDBName=CA,ResName=ILE,ResNum=58)    0    7.42151600   -3.10653400    1.25466600 L
 H-H1-0.086900(PDBName=HA,ResName=ILE,ResNum=58)     0    7.21679000   -2.03613000    1.30320500 L
 C-CT-0.130300(PDBName=CB,ResName=ILE,ResNum=58)     0    6.09225400   -3.83050300    1.58570000 L
 H-HC-0.018700(PDBName=HB,ResName=ILE,ResNum=58)     0    6.26583400   -4.90641500    1.60937200 L
 C-CT--0.320400(PDBName=CG2,ResName=ILE,ResNum=58)   0    5.58893800   -3.40166100    2.97278500 L
 H-HC-0.088200(PDBName=HG21,ResName=ILE,ResNum=58)   0    5.40422700   -2.32805600    2.99696200 L
 H-HC-0.088200(PDBName=HG22,ResName=ILE,ResNum=58)   0    4.67409700   -3.93435500    3.22892200 L
 H-HC-0.088200(PDBName=HG23,ResName=ILE,ResNum=58)   0    6.32579100   -3.66598500    3.72817300 L
 C-CT--0.043000(PDBName=CG1,ResName=ILE,ResNum=58)   0    5.04311300   -3.52410800    0.48127600 L
 H-HC-0.023600(PDBName=HG12,ResName=ILE,ResNum=58)   0    5.08111300   -2.47086100    0.21996700 L
 H-HC-0.023600(PDBName=HG13,ResName=ILE,ResNum=58)   0    5.30519200   -4.07492000   -0.41969300 L
 C-CT--0.066000(PDBName=CD1,ResName=ILE,ResNum=58)   0    3.58850400   -3.86575800    0.81219000 L
 H-HC-0.018600(PDBName=HD11,ResName=ILE,ResNum=58)   0    3.19342100   -3.16299900    1.54613400 L
 H-HC-0.018600(PDBName=HD12,ResName=ILE,ResNum=58)   0    2.98667200   -3.80016500   -0.09394200 L
 H-HC-0.018600(PDBName=HD13,ResName=ILE,ResNum=58)   0    3.53272300   -4.87516400    1.20546400 L
 C-C-0.597300(PDBName=C,ResName=ILE,ResNum=58)       0    8.56870600   -3.35523400    2.26402200 L
 O-O--0.567900(PDBName=O,ResName=ILE,ResNum=58)      0    8.68317100   -2.65971300    3.27588600 L
 N-N--0.347900(PDBName=N,ResName=ARG,ResNum=59)      0    9.47638300   -4.29091800    1.94841600 L
 H-H-0.274700(PDBName=H,ResName=ARG,ResNum=59)       0    9.21524100   -4.86592500    1.15219600 L
 C-CT--0.263700(PDBName=CA,ResName=ARG,ResNum=59)    0   10.81238700   -4.49701600    2.54234800 L
 H-H1-0.156000(PDBName=HA,ResName=ARG,ResNum=59)     0   10.65944600   -4.76681400    3.58458100 L
 C-CT--0.000700(PDBName=CB,ResName=ARG,ResNum=59)    0   11.49067000   -5.69485100    1.83239800 L
 H-HC-0.032700(PDBName=HB2,ResName=ARG,ResNum=59)    0   11.20904300   -6.61263300    2.35027500 L
 H-HC-0.032700(PDBName=HB3,ResName=ARG,ResNum=59)    0   11.04581700   -5.77664200    0.84924300 L
 C-CT-0.039000(PDBName=CG,ResName=ARG,ResNum=59)     0   13.02329600   -5.68915000    1.61807700 L
 H-HC-0.028500(PDBName=HG2,ResName=ARG,ResNum=59)    0   13.25545300   -6.35541100    0.78886400 L
 H-HC-0.028500(PDBName=HG3,ResName=ARG,ResNum=59)    0   13.37304700   -4.70239100    1.31884500 L
 C-CT-0.048600(PDBName=CD,ResName=ARG,ResNum=59)     0   13.82630600   -6.18580300    2.82423800 L
 H-H1-0.068700(PDBName=HD2,ResName=ARG,ResNum=59)    0   13.58197000   -7.23630500    2.98732700 L
 H-H1-0.068700(PDBName=HD3,ResName=ARG,ResNum=59)    0   14.89001100   -6.11447200    2.58950200 L
 N-N2--0.529500(PDBName=NE,ResName=ARG,ResNum=59)    0   13.53351500   -5.38020000    4.01795700 L
 H-H-0.345600(PDBName=HE,ResName=ARG,ResNum=59)      0   13.51457100   -4.37510700    3.88970300 L
 C-CA-0.807600(PDBName=CZ,ResName=ARG,ResNum=59)     0   12.94150300   -5.77159400    5.12476400 L
 N-N2--0.862700(PDBName=NH1,ResName=ARG,ResNum=59)   0   12.40658900   -4.88507900    5.89966500 L
 H-H-0.447800(PDBName=HH11,ResName=ARG,ResNum=59)    0   12.35287000   -3.92707600    5.58062100 L
 H-H-0.447800(PDBName=HH12,ResName=ARG,ResNum=59)    0   11.93538900   -5.19843700    6.74921800 L
 N-N2--0.862700(PDBName=NH2,ResName=ARG,ResNum=59)   0   12.83685700   -7.01896300    5.46781900 L
 H-H-0.447800(PDBName=HH21,ResName=ARG,ResNum=59)    0   13.22964100   -7.73022200    4.88770100 L
 H-H-0.447800(PDBName=HH22,ResName=ARG,ResNum=59)    0   12.27725200   -7.23864200    6.29696300 L
 C-C-0.734100(PDBName=C,ResName=ARG,ResNum=59)       0   11.65626700   -3.21430400    2.58983900 L
 O-O--0.589400(PDBName=O,ResName=ARG,ResNum=59)      0   12.19613000   -2.93325400    3.66530300 L
 N-N--0.347900(PDBName=N,ResName=ARG,ResNum=60)      0   11.81912800   -2.47837700    1.47987200 L
 H-H-0.274700(PDBName=H,ResName=ARG,ResNum=60)       0   11.41858300   -2.85283900    0.62098300 L
 C-CT--0.263700(PDBName=CA,ResName=ARG,ResNum=60)    0   12.35528900   -1.09756100    1.47380200 L
 H-H1-0.156000(PDBName=HA,ResName=ARG,ResNum=60)     0   13.34067800   -1.07428200    1.93896900 L
 C-CT--0.000700(PDBName=CB,ResName=ARG,ResNum=60)    0   12.45271000   -0.52316800    0.04215600 L
 H-HC-0.032700(PDBName=HB2,ResName=ARG,ResNum=60)    0   11.56938100   -0.79346000   -0.53186200 L
 H-HC-0.032700(PDBName=HB3,ResName=ARG,ResNum=60)    0   12.47556600    0.56663700    0.11127300 L
 C-CT-0.039000(PDBName=CG,ResName=ARG,ResNum=60)     0   13.70103300   -0.95379600   -0.73527000 L
 H-HC-0.028500(PDBName=HG2,ResName=ARG,ResNum=60)    0   14.58450700   -0.63323600   -0.18254300 L
 H-HC-0.028500(PDBName=HG3,ResName=ARG,ResNum=60)    0   13.72450000   -2.04024000   -0.83842600 L
 C-CT-0.048600(PDBName=CD,ResName=ARG,ResNum=60)     0   13.72480400   -0.29516300   -2.12567400 L
 H-H1-0.068700(PDBName=HD2,ResName=ARG,ResNum=60)    0   13.45700800    0.76085300   -2.04531800 L
 H-H1-0.068700(PDBName=HD3,ResName=ARG,ResNum=60)    0   14.74166700   -0.35509100   -2.51636900 L
 N-N2--0.529500(PDBName=NE,ResName=ARG,ResNum=60)    0   12.83836000   -0.99664300   -3.06593700 L
 H-H-0.345600(PDBName=HE,ResName=ARG,ResNum=60)      0   13.06699000   -1.97409500   -3.26504700 L
 C-CA-0.807600(PDBName=CZ,ResName=ARG,ResNum=60)     0   11.76610800   -0.56752400   -3.69940000 L
 N-N2--0.862700(PDBName=NH1,ResName=ARG,ResNum=60)   0   11.27828400    0.63257500   -3.61078800 L
 H-H-0.447800(PDBName=HH11,ResName=ARG,ResNum=60)    0   11.76702900    1.40476700   -3.15065600 L
 H-H-0.447800(PDBName=HH12,ResName=ARG,ResNum=60)    0   10.47095300    0.84410000   -4.17651100 L
 N-N2--0.862700(PDBName=NH2,ResName=ARG,ResNum=60)   0   11.11014400   -1.36209500   -4.48285300 L
 H-H-0.447800(PDBName=HH21,ResName=ARG,ResNum=60)    0   11.41691200   -2.33476400   -4.60028200 L
 H-H-0.447800(PDBName=HH22,ResName=ARG,ResNum=60)    0   10.28531100   -1.01241900   -4.94052700 L
 C-C-0.734100(PDBName=C,ResName=ARG,ResNum=60)       0   11.46883300   -0.18624100    2.32104200 L
 O-O--0.589400(PDBName=O,ResName=ARG,ResNum=60)      0   11.95855200    0.48283200    3.22359600 L
 N-N--0.415700(PDBName=N,ResName=GLY,ResNum=61)      0   10.18052700   -0.18337600    1.99090000 L
 H-H-0.271900(PDBName=H,ResName=GLY,ResNum=61)       0    9.94130500   -0.77146800    1.20013100 L
 C-CT--0.025200(PDBName=CA,ResName=GLY,ResNum=61)    0    9.12354500    0.67805000    2.49727700 L
 H-H1-0.069800(PDBName=HA2,ResName=GLY,ResNum=61)    0    9.24133700    1.65840100    2.03813900 L
 H-H1-0.069800(PDBName=HA3,ResName=GLY,ResNum=61)    0    8.16876100    0.26063600    2.18344700 L
 C-C-0.597300(PDBName=C,ResName=GLY,ResNum=61)       0    9.08029100    0.88439900    4.00670400 L
 O-O--0.567900(PDBName=O,ResName=GLY,ResNum=61)      0    9.49056500    1.93188700    4.48883400 L
 N-N--0.415700(PDBName=N,ResName=ILE,ResNum=62)      0    8.52441800   -0.05794800    4.77069800 L
 H-H-0.271900(PDBName=H,ResName=ILE,ResNum=62)       0    8.28484200   -0.92768300    4.30648500 L
 C-CT--0.059700(PDBName=CA,ResName=ILE,ResNum=62)    0    8.19619600    0.14261900    6.19834400 L
 H-H1-0.086900(PDBName=HA,ResName=ILE,ResNum=62)     0    7.42325500    0.91083500    6.26130100 L
 C-CT-0.130300(PDBName=CB,ResName=ILE,ResNum=62)     0    7.62389400   -1.15868600    6.81390500 L
 H-HC-0.018700(PDBName=HB,ResName=ILE,ResNum=62)     0    8.37353600   -1.94674100    6.72327800 L
 C-CT--0.320400(PDBName=CG2,ResName=ILE,ResNum=62)   0    7.30975800   -0.95299100    8.30962200 L
 H-HC-0.088200(PDBName=HG21,ResName=ILE,ResNum=62)   0    6.55422400   -0.17409600    8.42679400 L
 H-HC-0.088200(PDBName=HG22,ResName=ILE,ResNum=62)   0    6.93876900   -1.87689500    8.75077000 L
 H-HC-0.088200(PDBName=HG23,ResName=ILE,ResNum=62)   0    8.20475500   -0.67046500    8.86092500 L
 C-CT--0.043000(PDBName=CG1,ResName=ILE,ResNum=62)   0    6.35616000   -1.60355400    6.04941100 L
 H-HC-0.023600(PDBName=HG12,ResName=ILE,ResNum=62)   0    5.59716100   -0.83042100    6.13544700 L
 H-HC-0.023600(PDBName=HG13,ResName=ILE,ResNum=62)   0    6.59549300   -1.70550800    4.99415400 L
 C-CT--0.066000(PDBName=CD1,ResName=ILE,ResNum=62)   0    5.76349700   -2.94293200    6.50613200 L
 H-HC-0.018600(PDBName=HD11,ResName=ILE,ResNum=62)   0    5.36056300   -2.85925700    7.51359900 L
 H-HC-0.018600(PDBName=HD12,ResName=ILE,ResNum=62)   0    4.95008300   -3.22506600    5.83874000 L
 H-HC-0.018600(PDBName=HD13,ResName=ILE,ResNum=62)   0    6.53141600   -3.71456600    6.47412500 L
 C-C-0.597300(PDBName=C,ResName=ILE,ResNum=62)       0    9.42977900    0.64787200    6.97086400 L
 O-O--0.567900(PDBName=O,ResName=ILE,ResNum=62)      0   10.42734500   -0.07253000    7.01589000 L
 N-N--0.347900(PDBName=N,ResName=ARG,ResNum=63)      0    9.35159900    1.86400600    7.54695800 L
 H-H-0.274700(PDBName=H,ResName=ARG,ResNum=63)       0    8.46614700    2.34045900    7.37518900 L
 C-CT--0.263700(PDBName=CA,ResName=ARG,ResNum=63)    0   10.32527500    2.69206300    8.31946300 L
 H-H1-0.156000(PDBName=HA,ResName=ARG,ResNum=63)     0    9.77624900    3.12748500    9.15637100 L
 C-CT--0.000700(PDBName=CB,ResName=ARG,ResNum=63)    0   11.53305100    1.93667400    8.91021800 L
 H-HC-0.032700(PDBName=HB2,ResName=ARG,ResNum=63)    0   12.05872900    1.41454900    8.11224100 L
 H-HC-0.032700(PDBName=HB3,ResName=ARG,ResNum=63)    0   12.23837500    2.66526600    9.31438400 L
 C-CT-0.039000(PDBName=CG,ResName=ARG,ResNum=63)     0   11.13731800    0.99152900   10.06583800 L
 H-HC-0.028500(PDBName=HG2,ResName=ARG,ResNum=63)    0   11.12414100    1.55990300   10.99664000 L
 H-HC-0.028500(PDBName=HG3,ResName=ARG,ResNum=63)    0   10.13149700    0.60376500    9.89991200 L
 C-CT-0.048600(PDBName=CD,ResName=ARG,ResNum=63)     0   12.09284600   -0.20290100   10.21160900 L
 H-H1-0.068700(PDBName=HD2,ResName=ARG,ResNum=63)    0   13.11677100    0.15959700   10.32153700 L
 H-H1-0.068700(PDBName=HD3,ResName=ARG,ResNum=63)    0   11.81426600   -0.76977200   11.10126900 L
 N-N2--0.529500(PDBName=NE,ResName=ARG,ResNum=63)    0   11.98040400   -1.04043100    9.01176500 L
 H-H-0.345600(PDBName=HE,ResName=ARG,ResNum=63)      0   11.76010300   -0.52464900    8.16409400 L
 C-CA-0.807600(PDBName=CZ,ResName=ARG,ResNum=63)     0   11.66259600   -2.30718100    8.88439600 L
 N-N2--0.862700(PDBName=NH1,ResName=ARG,ResNum=63)   0   11.84602000   -3.20014600    9.80792100 L
 H-H-0.447800(PDBName=HH11,ResName=ARG,ResNum=63)    0   12.28655900   -2.96463900   10.67280200 L
 H-H-0.447800(PDBName=HH12,ResName=ARG,ResNum=63)    0   11.60612300   -4.15267600    9.53562900 L
 N-N2--0.862700(PDBName=NH2,ResName=ARG,ResNum=63)   0   11.11759900   -2.71066800    7.78150400 L
 H-H-0.447800(PDBName=HH21,ResName=ARG,ResNum=63)    0   10.82029300   -2.01006500    7.10814800 L
 H-H-0.447800(PDBName=HH22,ResName=ARG,ResNum=63)    0   10.82299100   -3.68349600    7.74723200 L
 C-C-0.734100(PDBName=C,ResName=ARG,ResNum=63)       0   10.79766000    3.92195300    7.53193000 L
 O-O--0.589400(PDBName=O,ResName=ARG,ResNum=63)      0   11.00837000    4.96541000    8.13644900 L
 N-N--0.415700(PDBName=N,ResName=TYR,ResNum=64)      0   10.96521300    3.79782200    6.21510600 L
 H-H-0.271900(PDBName=H,ResName=TYR,ResNum=64)       0   10.76559600    2.88393900    5.82795100 L
 C-CT--0.001400(PDBName=CA,ResName=TYR,ResNum=64)    0   10.88857700    4.91551500    5.26061000 L
 H-H1-0.087600(PDBName=HA,ResName=TYR,ResNum=64)     0   11.47683900    5.75552000    5.63296000 L
 C-CT--0.015200(PDBName=CB,ResName=TYR,ResNum=64)    0   11.50792400    4.44646100    3.92126100 L
 H-HC-0.029500(PDBName=HB2,ResName=TYR,ResNum=64)    0   12.58685200    4.57860400    4.00670800 L
 H-HC-0.029500(PDBName=HB3,ResName=TYR,ResNum=64)    0   11.35778200    3.37285900    3.82929300 L
 C-CA--0.001100(PDBName=CG,ResName=TYR,ResNum=64)    0   11.08893700    5.05704000    2.58679800 L
 C-CA--0.190600(PDBName=CD1,ResName=TYR,ResNum=64)   0   11.20942700    4.25451500    1.43167200 L
 H-HA-0.169900(PDBName=HD1,ResName=TYR,ResNum=64)    0   11.53961800    3.22881600    1.52076200 L
 C-CA--0.234100(PDBName=CE1,ResName=TYR,ResNum=64)   0   10.95225400    4.78481500    0.15282400 L
 H-HA-0.165600(PDBName=HE1,ResName=TYR,ResNum=64)    0   11.09111500    4.17912800   -0.73210400 L
 C-C-0.322600(PDBName=CZ,ResName=TYR,ResNum=64)      0   10.55056600    6.12974300    0.01740200 L
 O-OH--0.557900(PDBName=OH,ResName=TYR,ResNum=64)    0   10.35201100    6.66109700   -1.21855200 L
 H-HO-0.399200(PDBName=HH,ResName=TYR,ResNum=64)     0   10.62603800    6.03329800   -1.92517900 L
 C-CA--0.234100(PDBName=CE2,ResName=TYR,ResNum=64)   0   10.39551100    6.92780500    1.17188900 L
 H-HA-0.165600(PDBName=HE2,ResName=TYR,ResNum=64)    0   10.07278600    7.95202800    1.05245500 L
 C-CA--0.190600(PDBName=CD2,ResName=TYR,ResNum=64)   0   10.68181200    6.40176200    2.45040900 L
 H-HA-0.169900(PDBName=HD2,ResName=TYR,ResNum=64)    0   10.59702100    7.05083800    3.31091000 L
 C-C-0.597300(PDBName=C,ResName=TYR,ResNum=64)       0    9.42720600    5.39485800    5.19308500 L
 O-O--0.567900(PDBName=O,ResName=TYR,ResNum=64)      0    9.14793900    6.57341000    5.38812000 L
 N-N--0.415700(PDBName=N,ResName=TRP,ResNum=65)      0    8.49257800    4.46565400    4.99822700 L
 H-H-0.271900(PDBName=H,ResName=TRP,ResNum=65)       0    8.82093900    3.53555600    4.77988600 L
 C-CT--0.027500(PDBName=CA,ResName=TRP,ResNum=65)    0    7.05222700    4.65638500    5.14810200 L
 H-H1-0.112300(PDBName=HA,ResName=TRP,ResNum=65)     0    6.80409300    5.65541300    4.79652800 L
 C-CT--0.005000(PDBName=CB,ResName=TRP,ResNum=65)    0    6.29668100    3.60748800    4.32184900 L
 H-HC-0.033900(PDBName=HB2,ResName=TRP,ResNum=65)    0    6.38697400    2.64883500    4.83441600 L
 H-HC-0.033900(PDBName=HB3,ResName=TRP,ResNum=65)    0    5.24042000    3.87089600    4.32459800 L
 C-C*--0.141500(PDBName=CG,ResName=TRP,ResNum=65)    0    6.70030100    3.36940000    2.90113700 L
 C-CW--0.163800(PDBName=CD1,ResName=TRP,ResNum=65)   0    7.50334600    4.13970500    2.13447500 L
 H-H4-0.206200(PDBName=HD1,ResName=TRP,ResNum=65)    0    7.96722600    5.07594500    2.42664500 L
 N-NA--0.341800(PDBName=NE1,ResName=TRP,ResNum=65)   0    7.66479500    3.55184900    0.89854100 L
 H-H-0.341200(PDBName=HE1,ResName=TRP,ResNum=65)     0    8.21408000    4.00828800    0.17947900 L
 C-CN-0.138000(PDBName=CE2,ResName=TRP,ResNum=65)    0    6.97650000    2.36174500    0.80474000 L
 C-CA--0.260100(PDBName=CZ2,ResName=TRP,ResNum=65)   0    6.87006800    1.37673500   -0.18805000 L
 H-HA-0.157200(PDBName=HZ2,ResName=TRP,ResNum=65)    0    7.39134100    1.47200600   -1.12698800 L
 C-CA--0.113400(PDBName=CH2,ResName=TRP,ResNum=65)   0    6.05985200    0.25539000    0.05048800 L
 H-HA-0.141700(PDBName=HH2,ResName=TRP,ResNum=65)    0    5.95145400   -0.49810800   -0.71639500 L
 C-CA--0.197200(PDBName=CZ3,ResName=TRP,ResNum=65)   0    5.36201800    0.13534100    1.26526700 L
 H-HA-0.144700(PDBName=HZ3,ResName=TRP,ResNum=65)    0    4.69288100   -0.69539400    1.42850800 L
 C-CA--0.238700(PDBName=CE3,ResName=TRP,ResNum=65)   0    5.51183400    1.10444500    2.26974100 L
 H-HA-0.170000(PDBName=HE3,ResName=TRP,ResNum=65)    0    4.99222900    0.99512400    3.20745800 L
 C-CB-0.124300(PDBName=CD2,ResName=TRP,ResNum=65)    0    6.32248600    2.23932100    2.06558900 L
 C-C-0.597300(PDBName=C,ResName=TRP,ResNum=65)       0    6.58919500    4.50939300    6.60528100 L
 O-O--0.567900(PDBName=O,ResName=TRP,ResNum=65)      0    7.15343500    3.71022700    7.36324800 L
 N-N--0.415700(PDBName=N,ResName=NME,ResNum=66)      0    5.50004700    5.19822300    6.95981100 L
 H-H-0.271900(PDBName=H,ResName=NME,ResNum=66)       0    5.08480900    5.77652800    6.23119800 L
 C-CT--0.149000(PDBName=CH3,ResName=NME,ResNum=66)   0    4.82886900    5.13566600    8.25584900 L
 H-H1-0.097600(PDBName=HH31,ResName=NME,ResNum=66)   0    3.76610200    5.35362500    8.12621000 L
 H-H1-0.097600(PDBName=HH32,ResName=NME,ResNum=66)   0    4.93732300    4.14309400    8.69439000 L
 H-H1-0.097600(PDBName=HH33,ResName=NME,ResNum=66)   0    5.26495100    5.87268500    8.93131200 L
 H-HC-0.112300(PDBName=HH31,ResName=ACE,ResNum=67)   0    8.28237200  -11.79542800    6.88092900 L
 C-CT--0.366200(PDBName=CH3,ResName=ACE,ResNum=67)   0    8.70068200  -11.27266600    7.74007100 L
 H-HC-0.112300(PDBName=HH32,ResName=ACE,ResNum=67)   0    9.75995000  -11.08795800    7.57525600 L
 H-HC-0.112300(PDBName=HH33,ResName=ACE,ResNum=67)   0    8.55631100  -11.87660500    8.63408400 L
 C-C-0.597200(PDBName=C,ResName=ACE,ResNum=67)       0    7.97474100   -9.96257200    7.91387500 L
 O-O--0.567900(PDBName=O,ResName=ACE,ResNum=67)      0    6.89209100   -9.78428700    7.37105600 L
 N-N--0.516300(PDBName=N,ResName=GLU,ResNum=68)      0    8.57976700   -9.04435000    8.66250300 L
 H-H-0.293600(PDBName=H,ResName=GLU,ResNum=68)       0    9.49184500   -9.28080800    9.02007300 L
 C-CT-0.039700(PDBName=CA,ResName=GLU,ResNum=68)     0    8.03524100   -7.71633000    9.00636400 L
 H-H1-0.110500(PDBName=HA,ResName=GLU,ResNum=68)     0    7.07770600   -7.88139000    9.50208700 L
 C-CT-0.056000(PDBName=CB,ResName=GLU,ResNum=68)     0    8.93827800   -6.99938200   10.03114600 L
 H-HC--0.017300(PDBName=HB2,ResName=GLU,ResNum=68)   0    8.67719900   -5.94065300   10.06080400 L
 H-HC--0.017300(PDBName=HB3,ResName=GLU,ResNum=68)   0    8.71075700   -7.41190700   11.01492400 L
 C-CT-0.013600(PDBName=CG,ResName=GLU,ResNum=68)     0   10.45639400   -7.13466400    9.82688900 L
 H-HC--0.042500(PDBName=HG2,ResName=GLU,ResNum=68)   0   10.96020800   -6.55974400   10.60730300 L
 H-HC--0.042500(PDBName=HG3,ResName=GLU,ResNum=68)   0   10.74941100   -8.17900200    9.95791000 L
 C-C-0.805400(PDBName=CD,ResName=GLU,ResNum=68)      0   10.92353700   -6.63456600    8.46056900 L
 O-O2--0.818800(PDBName=OE1,ResName=GLU,ResNum=68)   0   11.12314700   -5.40833700    8.30097400 L
 O-O2--0.818800(PDBName=OE2,ResName=GLU,ResNum=68)   0   11.12981500   -7.45921900    7.54424200 L
 C-C-0.536600(PDBName=C,ResName=GLU,ResNum=68)       0    7.69366300   -6.81422000    7.80304300 L
 O-O--0.581900(PDBName=O,ResName=GLU,ResNum=68)      0    6.86654200   -5.91559400    7.92441500 L
 N-N--0.415700(PDBName=N,ResName=TRP,ResNum=69)      0    8.23896000   -7.09800900    6.61910800 L
 H-H-0.271900(PDBName=H,ResName=TRP,ResNum=69)       0    8.94973700   -7.81661100    6.61676900 L
 C-CT--0.027500(PDBName=CA,ResName=TRP,ResNum=69)    0    7.77975800   -6.58773600    5.31809500 L
 H-H1-0.112300(PDBName=HA,ResName=TRP,ResNum=69)     0    7.86696300   -5.50050100    5.32516700 L
 C-CT--0.005000(PDBName=CB,ResName=TRP,ResNum=69)    0    8.72527100   -7.11862600    4.23157100 L
 H-HC-0.033900(PDBName=HB2,ResName=TRP,ResNum=69)    0    8.35250900   -6.80805800    3.25568600 L
 H-HC-0.033900(PDBName=HB3,ResName=TRP,ResNum=69)    0    9.69101000   -6.63544900    4.37336800 L
 C-C*--0.141500(PDBName=CG,ResName=TRP,ResNum=69)    0    8.96496600   -8.60160600    4.20749400 L
 C-CW--0.163800(PDBName=CD1,ResName=TRP,ResNum=69)   0    9.96362300   -9.23819500    4.86178300 L
 H-H4-0.206200(PDBName=HD1,ResName=TRP,ResNum=69)    0   10.69428100   -8.74758700    5.49155800 L
 N-NA--0.341800(PDBName=NE1,ResName=TRP,ResNum=69)   0    9.90495900  -10.59247800    4.59661400 L
 H-H-0.341200(PDBName=HE1,ResName=TRP,ResNum=69)     0   10.55780600  -11.27255600    4.95774000 L
 C-CN-0.138000(PDBName=CE2,ResName=TRP,ResNum=69)    0    8.84649400  -10.90000000    3.77206600 L
 C-CA--0.260100(PDBName=CZ2,ResName=TRP,ResNum=69)   0    8.37484500  -12.10997100    3.24153500 L
 H-HA-0.157200(PDBName=HZ2,ResName=TRP,ResNum=69)    0    8.87242300  -13.04162100    3.46633700 L
 C-CA--0.113400(PDBName=CH2,ResName=TRP,ResNum=69)   0    7.24384100  -12.09462000    2.41000500 L
 H-HA-0.141700(PDBName=HH2,ResName=TRP,ResNum=69)    0    6.84951000  -13.01173000    1.98696700 L
 C-CA--0.197200(PDBName=CZ3,ResName=TRP,ResNum=69)   0    6.60780800  -10.87579400    2.12586900 L
 H-HA-0.144700(PDBName=HZ3,ResName=TRP,ResNum=69)    0    5.71655800  -10.88752700    1.51141200 L
 C-CA--0.238700(PDBName=CE3,ResName=TRP,ResNum=69)   0    7.09307800   -9.66507800    2.65917800 L
 H-HA-0.170000(PDBName=HE3,ResName=TRP,ResNum=69)    0    6.58060400   -8.73640900    2.45218600 L
 C-CB-0.124300(PDBName=CD2,ResName=TRP,ResNum=69)    0    8.22575100   -9.64407600    3.49947300 L
 C-C-0.597300(PDBName=C,ResName=TRP,ResNum=69)       0    6.29600600   -6.88170600    4.99138000 L
 O-O--0.567900(PDBName=O,ResName=TRP,ResNum=69)      0    5.77421000   -6.37465700    4.00285500 L
 N-N--0.415700(PDBName=N,ResName=ASN,ResNum=70)      0    5.58946300   -7.65548700    5.82252200 L
 H-H-0.271900(PDBName=H,ResName=ASN,ResNum=70)       0    6.10662800   -8.11598200    6.56130300 L
 C-CT-0.014300(PDBName=CA,ResName=ASN,ResNum=70)     0    4.14228700   -7.87824500    5.75201100 L
 H-H1-0.104800(PDBName=HA,ResName=ASN,ResNum=70)     0    3.79547600   -7.63049100    4.74783800 L
 C-CT--0.204100(PDBName=CB,ResName=ASN,ResNum=70)    0    3.86104800   -9.36847900    5.98389300 L
 H-HC-0.079700(PDBName=HB2,ResName=ASN,ResNum=70)    0    4.29717500   -9.69461100    6.92754800 L
 C-C-0.713000(PDBName=CG,ResName=ASN,ResNum=70)      0    4.38413600  -10.20742800    4.83972800 L
 O-O--0.593100(PDBName=OD1,ResName=ASN,ResNum=70)    0    3.81176500  -10.24651400    3.75928000 L
 N-N--0.919100(PDBName=ND2,ResName=ASN,ResNum=70)    0    5.49215600  -10.87346100    5.04316800 L
 H-H-0.419600(PDBName=HD21,ResName=ASN,ResNum=70)    0    5.90294500  -11.26927700    4.21043100 L
 H-H-0.419600(PDBName=HD22,ResName=ASN,ResNum=70)    0    6.00967400  -10.70669300    5.89658300 L
 C-C-0.597300(PDBName=C,ResName=ASN,ResNum=70)       0    3.31258000   -7.01426900    6.72491400 L
 O-O--0.567900(PDBName=O,ResName=ASN,ResNum=70)      0    2.08631500   -7.03984200    6.64462000 L
 N-N--0.415700(PDBName=N,ResName=CYS,ResNum=71)      0    3.92545800   -6.24023300    7.62837400 L
 H-H-0.271900(PDBName=H,ResName=CYS,ResNum=71)       0    4.93984100   -6.23030500    7.66130700 L
 C-CT-0.021300(PDBName=CA,ResName=CYS,ResNum=71)     0    3.20988200   -5.52920300    8.70080200 L
 H-H1-0.112400(PDBName=HA,ResName=CYS,ResNum=71)     0    2.59845900   -6.25934000    9.23014600 L
 C-CT--0.123100(PDBName=CB,ResName=CYS,ResNum=71)    0    4.22037300   -4.97344600    9.71355500 L
 H-H1-0.111200(PDBName=HB2,ResName=CYS,ResNum=71)    0    4.98655400   -4.38954600    9.20215800 L
 H-H1-0.111200(PDBName=HB3,ResName=CYS,ResNum=71)    0    3.69358600   -4.32745400   10.42003500 L
 S-SH--0.311900(PDBName=SG,ResName=CYS,ResNum=71)    0    4.98281300   -6.34128600   10.63502100 L
 H-HS-0.193300(PDBName=HG,ResName=CYS,ResNum=71)     0    5.62656200   -5.58205500   11.52803500 L
 C-C-0.597300(PDBName=C,ResName=CYS,ResNum=71)       0    2.22530300   -4.42875900    8.24234200 L
 O-O--0.567900(PDBName=O,ResName=CYS,ResNum=71)      0    1.50746100   -3.88764800    9.07526900 L
 N-N--0.415700(PDBName=N,ResName=PHE,ResNum=72)      0    2.17047400   -4.08874300    6.94957900 L
 H-H-0.271900(PDBName=H,ResName=PHE,ResNum=72)       0    2.80029900   -4.56846500    6.32805000 L
 C-CT--0.002400(PDBName=CA,ResName=PHE,ResNum=72)    0    1.20482900   -3.13557700    6.37466500 L
 H-H1-0.097800(PDBName=HA,ResName=PHE,ResNum=72)     0    0.77986600   -2.51767400    7.16798100 L
 C-CT--0.034300(PDBName=CB,ResName=PHE,ResNum=72)    0    1.94208900   -2.18901000    5.40366700 L
 H-HC-0.029500(PDBName=HB2,ResName=PHE,ResNum=72)    0    2.65168400   -2.76347400    4.80660500 L
 H-HC-0.029500(PDBName=HB3,ResName=PHE,ResNum=72)    0    1.21020800   -1.78239900    4.70827900 L
 C-CA-0.011800(PDBName=CG,ResName=PHE,ResNum=72)     0    2.66024400   -0.98213400    5.99997400 L
 C-CA--0.125600(PDBName=CD1,ResName=PHE,ResNum=72)   0    2.99792600   -0.89250300    7.36875700 L
 H-HA-0.133000(PDBName=HD1,ResName=PHE,ResNum=72)    0    2.75415900   -1.68167200    8.06155200 L
 C-CA--0.170400(PDBName=CE1,ResName=PHE,ResNum=72)   0    3.64442300    0.25249400    7.87011400 L
 H-HA-0.143000(PDBName=HE1,ResName=PHE,ResNum=72)    0    3.87977600    0.32317000    8.92237500 L
 C-CA--0.107200(PDBName=CZ,ResName=PHE,ResNum=72)    0    3.95555800    1.32042300    7.01219000 L
 H-HA-0.129700(PDBName=HZ,ResName=PHE,ResNum=72)     0    4.43382000    2.21042600    7.39688300 L
 C-CA--0.170400(PDBName=CE2,ResName=PHE,ResNum=72)   0    3.61043600    1.24400000    5.65379000 L
 H-HA-0.143000(PDBName=HE2,ResName=PHE,ResNum=72)    0    3.81835000    2.07928900    5.00287400 L
 C-CA--0.125600(PDBName=CD2,ResName=PHE,ResNum=72)   0    2.96949600    0.09832700    5.14997300 L
 H-HA-0.133000(PDBName=HD2,ResName=PHE,ResNum=72)    0    2.69585000    0.05959400    4.10468800 L
 C-C-0.597300(PDBName=C,ResName=PHE,ResNum=72)       0   -0.01675000   -3.81102800    5.70758400 L
 O-O--0.567900(PDBName=O,ResName=PHE,ResNum=72)      0   -0.87108300   -3.10956700    5.16974000 L
 N-N--0.415700(PDBName=N,ResName=PHE,ResNum=73)      0   -0.14435200   -5.14444500    5.75039500 L
 H-H-0.271900(PDBName=H,ResName=PHE,ResNum=73)       0    0.56340500   -5.67892600    6.23981300 L
 C-CT--0.002400(PDBName=CA,ResName=PHE,ResNum=73)    0   -1.33755900   -5.87983400    5.29805200 L
 H-H1-0.097800(PDBName=HA,ResName=PHE,ResNum=73)     0   -1.96654000   -5.25409100    4.66272200 L
 C-CT--0.034300(PDBName=CB,ResName=PHE,ResNum=73)    0   -0.93524800   -7.12230500    4.49416600 L
 H-HC-0.029500(PDBName=HB2,ResName=PHE,ResNum=73)    0   -0.34928400   -7.76263800    5.14635900 L
 H-HC-0.029500(PDBName=HB3,ResName=PHE,ResNum=73)    0   -1.84570200   -7.66829500    4.24794800 L
 C-CA-0.011800(PDBName=CG,ResName=PHE,ResNum=73)     0   -0.13683300   -6.94048600    3.22216400 L
 C-CA--0.125600(PDBName=CD1,ResName=PHE,ResNum=73)   0   -0.77333600   -6.99701900    1.97051600 L
 H-HA-0.133000(PDBName=HD1,ResName=PHE,ResNum=73)    0   -1.85186200   -7.05455900    1.90150100 L
 C-CA--0.170400(PDBName=CE1,ResName=PHE,ResNum=73)   0   -0.00100100   -7.01443800    0.79802900 L
 H-HA-0.143000(PDBName=HE1,ResName=PHE,ResNum=73)    0   -0.48649900   -7.05888500   -0.16525600 L
 C-CA--0.107200(PDBName=CZ,ResName=PHE,ResNum=73)    0    1.40205600   -6.98377300    0.86657700 L
 H-HA-0.129700(PDBName=HZ,ResName=PHE,ResNum=73)     0    1.97444000   -7.01847100   -0.04993800 L
 C-CA--0.170400(PDBName=CE2,ResName=PHE,ResNum=73)   0    2.03950600   -6.91122800    2.11606200 L
 H-HA-0.143000(PDBName=HE2,ResName=PHE,ResNum=73)    0    3.11841600   -6.88597100    2.18583200 L
 C-CA--0.125600(PDBName=CD2,ResName=PHE,ResNum=73)   0    1.26632600   -6.87733400    3.28589800 L
 H-HA-0.133000(PDBName=HD2,ResName=PHE,ResNum=73)    0    1.75169100   -6.83409900    4.24356700 L
 C-C-0.597300(PDBName=C,ResName=PHE,ResNum=73)       0   -2.16016400   -6.35602900    6.50683100 L
 O-O--0.567900(PDBName=O,ResName=PHE,ResNum=73)      0   -1.69679700   -7.22523300    7.24899700 L
 N-N--0.415700(PDBName=N,ResName=GLY,ResNum=74)      0   -3.37788700   -5.83805600    6.68447800 L
 H-H-0.271900(PDBName=H,ResName=GLY,ResNum=74)       0   -3.64853600   -5.08222900    6.05914500 L
 C-CT--0.025200(PDBName=CA,ResName=GLY,ResNum=74)    0   -4.31923200   -6.17756100    7.76376400 L
 H-H1-0.069800(PDBName=HA2,ResName=GLY,ResNum=74)    0   -4.07332300   -5.58617200    8.64518600 L
 H-H1-0.069800(PDBName=HA3,ResName=GLY,ResNum=74)    0   -5.32058500   -5.89774600    7.44497400 L
 C-C-0.597300(PDBName=C,ResName=GLY,ResNum=74)       0   -4.34516900   -7.65842600    8.17015300 L
 O-O--0.567900(PDBName=O,ResName=GLY,ResNum=74)      0   -3.93622100   -8.01496100    9.27461000 L
 N-N--0.415700(PDBName=N,ResName=TYR,ResNum=75)      0   -4.78880100   -8.53757400    7.26836700 L
 H-H-0.271900(PDBName=H,ResName=TYR,ResNum=75)       0   -5.20752300   -8.13316000    6.43496600 L
 C-CT--0.001400(PDBName=CA,ResName=TYR,ResNum=75)    0   -4.84737400   -9.99710900    7.45779900 L
 H-H1-0.087600(PDBName=HA,ResName=TYR,ResNum=75)     0   -5.53738200  -10.18076100    8.28178400 L
 C-CT--0.015200(PDBName=CB,ResName=TYR,ResNum=75)    0   -5.43338700  -10.68540400    6.21318100 L
 H-HC-0.029500(PDBName=HB2,ResName=TYR,ResNum=75)    0   -5.75294900  -11.68502600    6.51037200 L
 H-HC-0.029500(PDBName=HB3,ResName=TYR,ResNum=75)    0   -6.33218600  -10.14845500    5.90564200 L
 C-CA--0.001100(PDBName=CG,ResName=TYR,ResNum=75)    0   -4.51434900  -10.81791900    5.00392300 L
 C-CA--0.190600(PDBName=CD1,ResName=TYR,ResNum=75)   0   -4.12834900   -9.67188200    4.28939800 L
 H-HA-0.169900(PDBName=HD1,ResName=TYR,ResNum=75)    0   -4.42900100   -8.69755900    4.62949200 L
 C-CA--0.234100(PDBName=CE1,ResName=TYR,ResNum=75)   0   -3.40353500   -9.77960500    3.09098300 L
 H-HA-0.165600(PDBName=HE1,ResName=TYR,ResNum=75)    0   -3.16475700   -8.89296300    2.52337500 L
 C-C-0.322600(PDBName=CZ,ResName=TYR,ResNum=75)      0   -3.04050500  -11.04551600    2.59976400 L
 O-OH--0.557900(PDBName=OH,ResName=TYR,ResNum=75)    0   -2.38773800  -11.14070000    1.41320500 L
 H-HO-0.399200(PDBName=HH,ResName=TYR,ResNum=75)     0   -2.56902100  -10.35005900    0.87126600 L
 C-CA--0.234100(PDBName=CE2,ResName=TYR,ResNum=75)   0   -3.36170400  -12.20010100    3.34566700 L
 H-HA-0.165600(PDBName=HE2,ResName=TYR,ResNum=75)    0   -3.06917400  -13.16503700    2.96167300 L
 C-CA--0.190600(PDBName=CD2,ResName=TYR,ResNum=75)   0   -4.10252200  -12.08594700    4.54238300 L
 H-HA-0.169900(PDBName=HD2,ResName=TYR,ResNum=75)    0   -4.38328400  -12.97576800    5.08838600 L
 C-C-0.597300(PDBName=C,ResName=TYR,ResNum=75)       0   -3.52219300  -10.67033800    7.85516800 L
 O-O--0.567900(PDBName=O,ResName=TYR,ResNum=75)      0   -3.55088000  -11.71543400    8.50307200 L
 N-N--0.347900(PDBName=N,ResName=LYS,ResNum=76)      0   -2.37084000  -10.11536600    7.45073000 L
 H-H-0.274700(PDBName=H,ResName=LYS,ResNum=76)       0   -2.44329600   -9.22488800    6.97439700 L
 C-CT--0.240000(PDBName=CA,ResName=LYS,ResNum=76)    0   -1.03699900  -10.65251800    7.76996300 L
 H-H1-0.142600(PDBName=HA,ResName=LYS,ResNum=76)     0   -1.10775600  -11.73898400    7.84557200 L
 C-CT--0.009400(PDBName=CB,ResName=LYS,ResNum=76)    0   -0.01526900  -10.31229000    6.67425800 L
 H-HC-0.036200(PDBName=HB2,ResName=LYS,ResNum=76)    0    0.19558300   -9.24364100    6.71045900 L
 H-HC-0.036200(PDBName=HB3,ResName=LYS,ResNum=76)    0    0.90972300  -10.83921000    6.91420800 L
 C-CT-0.018700(PDBName=CG,ResName=LYS,ResNum=76)     0   -0.44171900  -10.69858900    5.24481500 L
 H-HC-0.010300(PDBName=HG2,ResName=LYS,ResNum=76)    0   -0.72171900  -11.75229500    5.21083500 L
 H-HC-0.010300(PDBName=HG3,ResName=LYS,ResNum=76)    0   -1.29374600  -10.09086900    4.94515500 L
 C-CT--0.047900(PDBName=CD,ResName=LYS,ResNum=76)    0    0.72616600  -10.44573900    4.28228500 L
 H-HC-0.062100(PDBName=HD2,ResName=LYS,ResNum=76)    0    1.09634600   -9.43441900    4.44357900 L
 H-HC-0.062100(PDBName=HD3,ResName=LYS,ResNum=76)    0    1.52225200  -11.15123800    4.52119500 L
 C-CT--0.014300(PDBName=CE,ResName=LYS,ResNum=76)    0    0.36572500  -10.59804000    2.80125900 L
 H-HP-0.113500(PDBName=HE2,ResName=LYS,ResNum=76)    0    0.15505000  -11.64952500    2.58809700 L
 H-HP-0.113500(PDBName=HE3,ResName=LYS,ResNum=76)    0   -0.54009100  -10.02456700    2.58431500 L
 N-N3--0.385400(PDBName=NZ,ResName=LYS,ResNum=76)    0    1.46951400  -10.11288200    1.93981900 L
 H-H-0.340000(PDBName=HZ1,ResName=LYS,ResNum=76)     0    2.37668100  -10.42698500    2.26752100 L
 H-H-0.340000(PDBName=HZ2,ResName=LYS,ResNum=76)     0    1.35782300  -10.42012600    0.96608200 L
 H-H-0.340000(PDBName=HZ3,ResName=LYS,ResNum=76)     0    1.46126000   -9.10345400    1.88034400 L
 C-C-0.734100(PDBName=C,ResName=LYS,ResNum=76)       0   -0.52102500  -10.16586700    9.12840500 L
 O-O--0.589400(PDBName=O,ResName=LYS,ResNum=76)      0    0.12246400  -10.93498400    9.83557500 L
 N-N--0.415700(PDBName=N,ResName=VAL,ResNum=77)      0   -0.73598700   -8.88834300    9.46033600 L
 H-H-0.271900(PDBName=H,ResName=VAL,ResNum=77)       0   -1.24583800   -8.32521900    8.78712500 L
 C-CT--0.087500(PDBName=CA,ResName=VAL,ResNum=77)    0   -0.27937800   -8.26347200   10.71687000 L
 H-H1-0.096900(PDBName=HA,ResName=VAL,ResNum=77)     0    0.69667000   -8.68958000   10.94942200 L
 C-CT-0.298500(PDBName=CB,ResName=VAL,ResNum=77)     0   -0.07126700   -6.74429600   10.53566700 L
 H-HC--0.029700(PDBName=HB,ResName=VAL,ResNum=77)    0    0.44905600   -6.60097100    9.58909700 L
 C-CT--0.319200(PDBName=CG1,ResName=VAL,ResNum=77)   0   -1.35730200   -5.91447300   10.47245400 L
 H-HC-0.079100(PDBName=HG11,ResName=VAL,ResNum=77)   0   -1.87905300   -5.93583100   11.42894500 L
 H-HC-0.079100(PDBName=HG12,ResName=VAL,ResNum=77)   0   -1.11033300   -4.88068200   10.22767400 L
 H-HC-0.079100(PDBName=HG13,ResName=VAL,ResNum=77)   0   -2.00992400   -6.30300800    9.69591100 L
 C-CT--0.319200(PDBName=CG2,ResName=VAL,ResNum=77)   0    0.82835600   -6.17505200   11.63864000 L
 H-HC-0.079100(PDBName=HG21,ResName=VAL,ResNum=77)   0    1.77514300   -6.71389000   11.66038700 L
 H-HC-0.079100(PDBName=HG22,ResName=VAL,ResNum=77)   0    1.02628000   -5.12094000   11.44323500 L
 H-HC-0.079100(PDBName=HG23,ResName=VAL,ResNum=77)   0    0.34048800   -6.26853500   12.60925900 L
 C-C-0.597300(PDBName=C,ResName=VAL,ResNum=77)       0   -1.17751900   -8.59891500   11.91636000 L
 O-O--0.567900(PDBName=O,ResName=VAL,ResNum=77)      0   -0.67447700   -8.77225600   13.02518900 L
 N-N--0.415700(PDBName=N,ResName=NME,ResNum=78)      0   -2.49697500   -8.69541200   11.70968300 L
 H-H-0.271900(PDBName=H,ResName=NME,ResNum=78)       0   -2.83302600   -8.51412000   10.76808200 L
 C-CT--0.149000(PDBName=CH3,ResName=NME,ResNum=78)   0   -3.48157500   -9.02017500   12.73581300 L
 H-H1-0.097600(PDBName=HH31,ResName=NME,ResNum=78)   0   -3.40595600   -8.30510500   13.55652800 L
 H-H1-0.097600(PDBName=HH32,ResName=NME,ResNum=78)   0   -4.48416900   -8.97846200   12.30800500 L
 H-H1-0.097600(PDBName=HH33,ResName=NME,ResNum=78)   0   -3.29128000  -10.02396300   13.11879200 L
 H-HC-0.112300(PDBName=HH31,ResName=ACE,ResNum=79)   0  -14.26130800    0.94833300    0.49868300 L
 C-CT--0.366200(PDBName=CH3,ResName=ACE,ResNum=79)   0  -14.27732300    0.11138500   -0.19738100 L
 H-HC-0.112300(PDBName=HH32,ResName=ACE,ResNum=79)   0  -13.94526000    0.46374100   -1.17452700 L
 H-HC-0.112300(PDBName=HH33,ResName=ACE,ResNum=79)   0  -15.28100400   -0.30121200   -0.25865000 L
 C-C-0.597200(PDBName=C,ResName=ACE,ResNum=79)       0  -13.30380100   -0.93714800    0.28527500 L
 O-O--0.567900(PDBName=O,ResName=ACE,ResNum=79)      0  -12.41182000   -0.62654000    1.06101600 L
 N-N--0.415700(PDBName=N,ResName=GLN,ResNum=80)      0  -13.48199400   -2.17937300   -0.16143200 L
 H-H-0.271900(PDBName=H,ResName=GLN,ResNum=80)       0  -14.26216000   -2.33021000   -0.77945700 L
 C-CT--0.003100(PDBName=CA,ResName=GLN,ResNum=80)    0  -12.49256200   -3.25947500   -0.05759400 L
 H-H1-0.085000(PDBName=HA,ResName=GLN,ResNum=80)     0  -11.52059100   -2.84806400   -0.33060700 L
 C-CT--0.003600(PDBName=CB,ResName=GLN,ResNum=80)    0  -12.41311700   -3.80393400    1.38759700 L
 H-HC-0.017100(PDBName=HB2,ResName=GLN,ResNum=80)    0  -12.51456700   -2.98879600    2.10419000 L
 H-HC-0.017100(PDBName=HB3,ResName=GLN,ResNum=80)    0  -13.24240700   -4.48879900    1.56732500 L
 C-CT--0.064500(PDBName=CG,ResName=GLN,ResNum=80)    0  -11.08686300   -4.53180900    1.67611600 L
 H-HC-0.035200(PDBName=HG2,ResName=GLN,ResNum=80)    0  -11.17065200   -5.03622400    2.63813200 L
 H-HC-0.035200(PDBName=HG3,ResName=GLN,ResNum=80)    0  -10.91039300   -5.28742600    0.90958700 L
 C-C-0.695100(PDBName=CD,ResName=GLN,ResNum=80)      0   -9.89207300   -3.58050100    1.75584700 L
 O-O--0.608600(PDBName=OE1,ResName=GLN,ResNum=80)    0   -9.92411700   -2.54396400    2.40061100 L
 N-N--0.940700(PDBName=NE2,ResName=GLN,ResNum=80)    0   -8.78762900   -3.88562400    1.11923800 L
 H-H-0.425100(PDBName=HE21,ResName=GLN,ResNum=80)    0   -8.05108100   -3.19535200    1.17238300 L
 H-H-0.425100(PDBName=HE22,ResName=GLN,ResNum=80)    0   -8.66422700   -4.73770600    0.58719100 L
 C-C-0.597300(PDBName=C,ResName=GLN,ResNum=80)       0  -12.86476300   -4.37500400   -1.05097800 L
 O-O--0.567900(PDBName=O,ResName=GLN,ResNum=80)      0  -13.87233200   -5.06380000   -0.87083100 L
 N-N--0.415700(PDBName=N,ResName=TRP,ResNum=81)      0  -12.10038200   -4.54349600   -2.12892400 L
 H-H-0.271900(PDBName=H,ResName=TRP,ResNum=81)       0  -11.27877700   -3.95167200   -2.23676700 L
 C-CT--0.027500(PDBName=CA,ResName=TRP,ResNum=81)    0  -12.36603300   -5.56395100   -3.14660000 L
 H-H1-0.112300(PDBName=HA,ResName=TRP,ResNum=81)     0  -13.44014200   -5.58932100   -3.32981800 L
 C-CT--0.005000(PDBName=CB,ResName=TRP,ResNum=81)    0  -11.67313000   -5.18852000   -4.46163300 L
 H-HC-0.033900(PDBName=HB2,ResName=TRP,ResNum=81)    0  -10.60272300   -5.10804600   -4.29024400 L
 H-HC-0.033900(PDBName=HB3,ResName=TRP,ResNum=81)    0  -11.83189000   -5.98465500   -5.18976400 L
 C-C*--0.141500(PDBName=CG,ResName=TRP,ResNum=81)    0  -12.15981500   -3.91013200   -5.06312200 L
 C-CW--0.163800(PDBName=CD1,ResName=TRP,ResNum=81)   0  -11.46272700   -2.75160000   -5.10242900 L
 H-H4-0.206200(PDBName=HD1,ResName=TRP,ResNum=81)    0  -10.45450000   -2.61958400   -4.71905400 L
 N-NA--0.341800(PDBName=NE1,ResName=TRP,ResNum=81)   0  -12.25000900   -1.77063200   -5.67402700 L
 H-H-0.341200(PDBName=HE1,ResName=TRP,ResNum=81)     0  -11.99227100   -0.78734000   -5.79267000 L
 C-CN-0.138000(PDBName=CE2,ResName=TRP,ResNum=81)    0  -13.48481700   -2.25117400   -6.03758100 L
 C-CA--0.260100(PDBName=CZ2,ResName=TRP,ResNum=81)   0  -14.59277900   -1.65282400   -6.65218200 L
 H-HA-0.157200(PDBName=HZ2,ResName=TRP,ResNum=81)    0  -14.56155800   -0.59770000   -6.89294500 L
 C-CA--0.113400(PDBName=CH2,ResName=TRP,ResNum=81)   0  -15.72037400   -2.43932700   -6.94027100 L
 H-HA-0.141700(PDBName=HH2,ResName=TRP,ResNum=81)    0  -16.57969300   -1.99161400   -7.41971900 L
 C-CA--0.197200(PDBName=CZ3,ResName=TRP,ResNum=81)   0  -15.72295800   -3.80686000   -6.60778800 L
 H-HA-0.144700(PDBName=HZ3,ResName=TRP,ResNum=81)    0  -16.59063100   -4.40827400   -6.83800000 L
 C-CA--0.238700(PDBName=CE3,ResName=TRP,ResNum=81)   0  -14.60355400   -4.39356600   -5.98299900 L
 H-HA-0.170000(PDBName=HE3,ResName=TRP,ResNum=81)    0  -14.61013900   -5.44273200   -5.73787900 L
 C-CB-0.124300(PDBName=CD2,ResName=TRP,ResNum=81)    0  -13.45356300   -3.62940600   -5.68139400 L
 C-C-0.597300(PDBName=C,ResName=TRP,ResNum=81)       0  -11.92569500   -6.95576500   -2.68218900 L
 O-O--0.567900(PDBName=O,ResName=TRP,ResNum=81)      0  -10.89744000   -7.11586800   -2.02624400 L
 N-N--0.415700(PDBName=N,ResName=LEU,ResNum=82)      0  -12.67915700   -7.98977000   -3.07515500 L
 H-H-0.271900(PDBName=H,ResName=LEU,ResNum=82)       0  -13.52704100   -7.76757200   -3.57056600 L
 C-CT--0.051800(PDBName=CA,ResName=LEU,ResNum=82)    0  -12.32888700   -9.39908000   -2.83707400 L
 H-H1-0.092200(PDBName=HA,ResName=LEU,ResNum=82)     0  -12.23929800   -9.55882500   -1.76171500 L
 C-CT--0.110200(PDBName=CB,ResName=LEU,ResNum=82)    0  -13.42574400  -10.32665800   -3.39582600 L
 H-HC-0.045700(PDBName=HB2,ResName=LEU,ResNum=82)    0  -13.51464500  -10.15237500   -4.46918100 L
 H-HC-0.045700(PDBName=HB3,ResName=LEU,ResNum=82)    0  -13.10166400  -11.35989600   -3.25734100 L
 C-CT-0.353100(PDBName=CG,ResName=LEU,ResNum=82)     0  -14.81538900  -10.15933000   -2.75299400 L
 H-HC--0.036100(PDBName=HG,ResName=LEU,ResNum=82)    0  -15.15794500   -9.13305000   -2.88641300 L
 C-CT--0.412100(PDBName=CD1,ResName=LEU,ResNum=82)   0  -15.80958200  -11.08938100   -3.44992900 L
 H-HC-0.100000(PDBName=HD11,ResName=LEU,ResNum=82)   0  -15.50192100  -12.12774100   -3.32446200 L
 H-HC-0.100000(PDBName=HD12,ResName=LEU,ResNum=82)   0  -16.80265500  -10.95213500   -3.02232900 L
 H-HC-0.100000(PDBName=HD13,ResName=LEU,ResNum=82)   0  -15.85181100  -10.85196000   -4.51286000 L
 C-CT--0.412100(PDBName=CD2,ResName=LEU,ResNum=82)   0  -14.81775200  -10.49494400   -1.26054100 L
 H-HC-0.100000(PDBName=HD21,ResName=LEU,ResNum=82)   0  -14.20491500   -9.77583000   -0.71718900 L
 H-HC-0.100000(PDBName=HD22,ResName=LEU,ResNum=82)   0  -15.83330200  -10.43422100   -0.87009200 L
 H-HC-0.100000(PDBName=HD23,ResName=LEU,ResNum=82)   0  -14.42609600  -11.49924700   -1.09933700 L
 C-C-0.597300(PDBName=C,ResName=LEU,ResNum=82)       0  -10.96021800   -9.75574900   -3.43953600 L
 O-O--0.567900(PDBName=O,ResName=LEU,ResNum=82)      0  -10.11576700  -10.34324500   -2.76512300 L
 N-N--0.415700(PDBName=N,ResName=PHE,ResNum=83)      0  -10.74084400   -9.36739600   -4.69766300 L
 H-H-0.271900(PDBName=H,ResName=PHE,ResNum=83)       0  -11.47240800   -8.85263800   -5.15875700 L
 C-CT--0.002400(PDBName=CA,ResName=PHE,ResNum=83)    0   -9.51526000   -9.60914200   -5.46009600 L
 H-H1-0.097800(PDBName=HA,ResName=PHE,ResNum=83)     0   -8.73658100   -9.97973200   -4.79246900 L
 C-CT--0.034300(PDBName=CB,ResName=PHE,ResNum=83)    0   -9.78074000  -10.69584300   -6.52016600 L
 H-HC-0.029500(PDBName=HB2,ResName=PHE,ResNum=83)    0  -10.37616900  -10.26491500   -7.32632400 L
 H-HC-0.029500(PDBName=HB3,ResName=PHE,ResNum=83)    0   -8.82793500  -11.00741600   -6.94716800 L
 C-CA-0.011800(PDBName=CG,ResName=PHE,ResNum=83)     0  -10.50150900  -11.92822400   -5.99560500 L
 C-CA--0.125600(PDBName=CD1,ResName=PHE,ResNum=83)   0   -9.90131000  -12.73594500   -5.01119900 L
 H-HA-0.133000(PDBName=HD1,ResName=PHE,ResNum=83)    0   -8.91738900  -12.49015300   -4.63734700 L
 C-CA--0.170400(PDBName=CE1,ResName=PHE,ResNum=83)   0  -10.59108500  -13.84395400   -4.48739300 L
 H-HA-0.143000(PDBName=HE1,ResName=PHE,ResNum=83)    0  -10.12745600  -14.44988400   -3.72207000 L
 C-CA--0.107200(PDBName=CZ,ResName=PHE,ResNum=83)    0  -11.88300400  -14.15179500   -4.94869800 L
 H-HA-0.129700(PDBName=HZ,ResName=PHE,ResNum=83)     0  -12.41211400  -15.00208000   -4.54292900 L
 C-CA--0.170400(PDBName=CE2,ResName=PHE,ResNum=83)   0  -12.48526500  -13.35052900   -5.93457100 L
 H-HA-0.143000(PDBName=HE2,ResName=PHE,ResNum=83)    0  -13.47806400  -13.58462300   -6.29075200 L
 C-CA--0.125600(PDBName=CD2,ResName=PHE,ResNum=83)   0  -11.79585000  -12.24079500   -6.45604600 L
 H-HA-0.133000(PDBName=HD2,ResName=PHE,ResNum=83)    0  -12.26481200  -11.62304700   -7.20854400 L
 C-C-0.597300(PDBName=C,ResName=PHE,ResNum=83)       0   -9.01321400   -8.27879800   -6.04215000 L
 O-O--0.567900(PDBName=O,ResName=PHE,ResNum=83)      0   -9.17264500   -7.99555700   -7.22589900 L
 N-N--0.516300(PDBName=N,ResName=ASP,ResNum=84)      0   -8.46740600   -7.44104900   -5.16263700 L
 H-H-0.293600(PDBName=H,ResName=ASP,ResNum=84)       0   -8.37257000   -7.74604700   -4.20118900 L
 C-CT-0.038100(PDBName=CA,ResName=ASP,ResNum=84)     0   -7.95399800   -6.10304600   -5.46154400 L H-HC 1157   0.0000
 H-H1-0.088000(PDBName=HA,ResName=ASP,ResNum=84)     0   -8.72302500   -5.51374600   -5.96599400 L
 C-CT--0.030300(PDBName=CB,ResName=ASP,ResNum=84)    0   -7.61888100   -5.43636700   -4.12356100 H
 H-HC--0.012200(PDBName=HB2,ResName=ASP,ResNum=84)   0   -8.54870600   -5.28802000   -3.56918600 H
 H-HC--0.012200(PDBName=HB3,ResName=ASP,ResNum=84)   0   -6.96893300   -6.08465800   -3.53830200 H
 C-C-0.799400(PDBName=CG,ResName=ASP,ResNum=84)      0   -6.93167200   -4.09329800   -4.27440100 H
 O-O2--0.801400(PDBName=OD1,ResName=ASP,ResNum=84)   0   -7.58488000   -3.19286900   -4.94652200 H
 O-O2--0.801400(PDBName=OD2,ResName=ASP,ResNum=84)   0   -5.82811200   -3.90608100   -3.69544100 H
 C-C-0.536600(PDBName=C,ResName=ASP,ResNum=84)       0   -6.70359400   -6.14215800   -6.35350000 L
 O-O--0.581900(PDBName=O,ResName=ASP,ResNum=84)      0   -5.74473700   -6.85836600   -6.05836200 L
 N-N--0.516300(PDBName=N,ResName=GLU,ResNum=85)      0   -6.67872800   -5.33915700   -7.41717600 L
 H-H-0.293600(PDBName=H,ResName=GLU,ResNum=85)       0   -7.48677100   -4.73784800   -7.57506400 L
 C-CT-0.039700(PDBName=CA,ResName=GLU,ResNum=85)     0   -5.55200500   -5.25396000   -8.35365600 L
 H-H1-0.110500(PDBName=HA,ResName=GLU,ResNum=85)     0   -5.40107300   -6.23395300   -8.80443500 L
 C-CT-0.056000(PDBName=CB,ResName=GLU,ResNum=85)     0   -5.83661300   -4.25596300   -9.48033400 L
 H-HC--0.017300(PDBName=HB2,ResName=GLU,ResNum=85)   0   -6.25284000   -3.34175800   -9.06076400 L
 H-HC--0.017300(PDBName=HB3,ResName=GLU,ResNum=85)   0   -4.89600000   -4.01570200   -9.97903600 L
 C-CT-0.013600(PDBName=CG,ResName=GLU,ResNum=85)     0   -6.79351400   -4.84229000  -10.52273300 L
 H-HC--0.042500(PDBName=HG2,ResName=GLU,ResNum=85)   0   -6.34344000   -5.74789900  -10.93684700 L
 H-HC--0.042500(PDBName=HG3,ResName=GLU,ResNum=85)   0   -7.72214000   -5.12995100  -10.03051700 L
 C-C-0.805400(PDBName=CD,ResName=GLU,ResNum=85)      0   -7.09645500   -3.86786900  -11.66904400 L
 O-O2--0.818800(PDBName=OE1,ResName=GLU,ResNum=85)   0   -6.52419700   -2.74964900  -11.70282100 L
 O-O2--0.818800(PDBName=OE2,ResName=GLU,ResNum=85)   0   -7.89326100   -4.25398500  -12.55276800 L
 C-C-0.536600(PDBName=C,ResName=GLU,ResNum=85)       0   -4.23611600   -4.88773600   -7.66723600 L
 O-O--0.581900(PDBName=O,ResName=GLU,ResNum=85)      0   -3.21053100   -5.49899200   -7.96070500 L
 N-N--0.415700(PDBName=N,ResName=ALA,ResNum=86)      0   -4.23029800   -3.90563600   -6.76482500 L
 H-H-0.271900(PDBName=H,ResName=ALA,ResNum=86)       0   -5.11027600   -3.45584700   -6.54683400 L
 C-CT-0.033700(PDBName=CA,ResName=ALA,ResNum=86)     0   -3.01778100   -3.48156100   -6.06878900 L
 H-H1-0.082300(PDBName=HA,ResName=ALA,ResNum=86)     0   -2.24777100   -3.31892000   -6.82300900 L
 C-CT--0.182500(PDBName=CB,ResName=ALA,ResNum=86)    0   -3.28725500   -2.13485000   -5.40366400 L
 H-HC-0.060300(PDBName=HB1,ResName=ALA,ResNum=86)    0   -4.04132200   -2.25305500   -4.63419900 L
 H-HC-0.060300(PDBName=HB2,ResName=ALA,ResNum=86)    0   -2.36672000   -1.74802100   -4.97638700 L
 H-HC-0.060300(PDBName=HB3,ResName=ALA,ResNum=86)    0   -3.64796500   -1.42103700   -6.14473100 L
 C-C-0.597300(PDBName=C,ResName=ALA,ResNum=86)       0   -2.46478500   -4.56164100   -5.10882300 L
 O-O--0.567900(PDBName=O,ResName=ALA,ResNum=86)      0   -1.25478000   -4.78510300   -5.07475300 L
 N-N--0.415700(PDBName=N,ResName=GLN,ResNum=87)      0   -3.31776900   -5.28350700   -4.36973800 L
 H-H-0.271900(PDBName=H,ResName=GLN,ResNum=87)       0   -4.29014200   -4.97968600   -4.36488100 L
 C-CT--0.003100(PDBName=CA,ResName=GLN,ResNum=87)    0   -2.94235500   -6.53415100   -3.68496200 L
 H-H1-0.085000(PDBName=HA,ResName=GLN,ResNum=87)     0   -2.14501100   -6.29512800   -2.98064400 L
 C-CT--0.003600(PDBName=CB,ResName=GLN,ResNum=87)    0   -4.14152400   -7.06809200   -2.87111700 L
 H-HC-0.017100(PDBName=HB2,ResName=GLN,ResNum=87)    0   -4.36089000   -6.36063700   -2.07125300 L
 H-HC-0.017100(PDBName=HB3,ResName=GLN,ResNum=87)    0   -5.00504600   -7.09413300   -3.53178600 L
 C-CT--0.064500(PDBName=CG,ResName=GLN,ResNum=87)    0   -4.02262600   -8.47916400   -2.25438600 L
 H-HC-0.035200(PDBName=HG2,ResName=GLN,ResNum=87)    0   -4.95417400   -8.69193800   -1.72866200 L
 H-HC-0.035200(PDBName=HG3,ResName=GLN,ResNum=87)    0   -3.93356800   -9.21309300   -3.05530600 L
 C-C-0.695100(PDBName=CD,ResName=GLN,ResNum=87)      0   -2.86973400   -8.69335900   -1.27228000 L
 O-O--0.608600(PDBName=OE1,ResName=GLN,ResNum=87)    0   -3.04335000   -8.91243500   -0.08141800 L
 N-N--0.940700(PDBName=NE2,ResName=GLN,ResNum=87)    0   -1.64791000   -8.71098400   -1.74205800 L
 H-H-0.425100(PDBName=HE21,ResName=GLN,ResNum=87)    0   -0.88449500   -8.97620200   -1.11721000 L
 H-H-0.425100(PDBName=HE22,ResName=GLN,ResNum=87)    0   -1.45291400   -8.59077200   -2.72607200 L
 C-C-0.597300(PDBName=C,ResName=GLN,ResNum=87)       0   -2.36907400   -7.57999600   -4.66834500 L
 O-O--0.567900(PDBName=O,ResName=GLN,ResNum=87)      0   -1.26714800   -8.09135800   -4.44391000 L
 N-N--0.415700(PDBName=N,ResName=LEU,ResNum=88)      0   -3.09390200   -7.93148800   -5.73497000 L
 H-H-0.271900(PDBName=H,ResName=LEU,ResNum=88)       0   -3.99412500   -7.47043400   -5.85906200 L
 C-CT--0.051800(PDBName=CA,ResName=LEU,ResNum=88)    0   -2.66077600   -8.90366300   -6.75379900 L
 H-H1-0.092200(PDBName=HA,ResName=LEU,ResNum=88)     0   -2.53341700   -9.87247600   -6.27200600 L
 C-CT--0.110200(PDBName=CB,ResName=LEU,ResNum=88)    0   -3.74198400   -9.02883400   -7.84437400 L
 H-HC-0.045700(PDBName=HB2,ResName=LEU,ResNum=88)    0   -4.00165000   -8.02737700   -8.18588200 L
 H-HC-0.045700(PDBName=HB3,ResName=LEU,ResNum=88)    0   -3.32388800   -9.56419400   -8.69803500 L
 C-CT-0.353100(PDBName=CG,ResName=LEU,ResNum=88)     0   -5.02577400   -9.75428900   -7.39527700 L
 H-HC--0.036100(PDBName=HG,ResName=LEU,ResNum=88)    0   -5.36256600   -9.37006900   -6.43433400 L
 C-CT--0.412100(PDBName=CD1,ResName=LEU,ResNum=88)   0   -6.13021500   -9.52960200   -8.42806800 L
 H-HC-0.100000(PDBName=HD11,ResName=LEU,ResNum=88)   0   -5.81096600   -9.87695400   -9.41004900 L
 H-HC-0.100000(PDBName=HD12,ResName=LEU,ResNum=88)   0   -7.03427600  -10.05607900   -8.13027100 L
 H-HC-0.100000(PDBName=HD13,ResName=LEU,ResNum=88)   0   -6.36641700   -8.46585000   -8.48088500 L
 C-CT--0.412100(PDBName=CD2,ResName=LEU,ResNum=88)   0   -4.80812000  -11.26422800   -7.25953100 L
 H-HC-0.100000(PDBName=HD21,ResName=LEU,ResNum=88)   0   -4.06660600  -11.46637600   -6.48852200 L
 H-HC-0.100000(PDBName=HD22,ResName=LEU,ResNum=88)   0   -5.74426400  -11.74167300   -6.97174300 L
 H-HC-0.100000(PDBName=HD23,ResName=LEU,ResNum=88)   0   -4.46783000  -11.67948900   -8.20791600 L
 C-C-0.597300(PDBName=C,ResName=LEU,ResNum=88)       0   -1.29053900   -8.55170500   -7.36350100 L
 O-O--0.567900(PDBName=O,ResName=LEU,ResNum=88)      0   -0.43628700   -9.42314000   -7.49966100 L
 N-N--0.415700(PDBName=N,ResName=THR,ResNum=89)      0   -1.07524200   -7.27485500   -7.68359700 L
 H-H-0.271900(PDBName=H,ResName=THR,ResNum=89)       0   -1.87531900   -6.66406600   -7.55632500 L
 C-CT--0.038900(PDBName=CA,ResName=THR,ResNum=89)    0    0.15557000   -6.66442600   -8.22363200 L
 H-H1-0.100700(PDBName=HA,ResName=THR,ResNum=89)     0    0.31872500   -7.05188900   -9.22845100 L
 C-CT-0.365400(PDBName=CB,ResName=THR,ResNum=89)     0   -0.04246200   -5.13928000   -8.34212500 L
 H-H1-0.004300(PDBName=HB,ResName=THR,ResNum=89)     0   -0.40474200   -4.74764600   -7.39480500 L
 C-CT--0.243800(PDBName=CG2,ResName=THR,ResNum=89)   0    1.18190400   -4.32554500   -8.74826600 L
 H-HC-0.064200(PDBName=HG21,ResName=THR,ResNum=89)   0    1.58415300   -4.71475300   -9.67845800 L
 H-HC-0.064200(PDBName=HG22,ResName=THR,ResNum=89)   0    0.89411900   -3.28352400   -8.89000500 L
 H-HC-0.064200(PDBName=HG23,ResName=THR,ResNum=89)   0    1.93455100   -4.37346000   -7.96356900 L
 O-OH--0.676100(PDBName=OG1,ResName=THR,ResNum=89)   0   -1.00102400   -4.88513800   -9.33807900 L
 H-HO-0.410200(PDBName=HG1,ResName=THR,ResNum=89)    0   -1.87460400   -5.08589400   -8.95560900 L
 C-C-0.597300(PDBName=C,ResName=THR,ResNum=89)       0    1.42181900   -6.99028800   -7.42185200 L
 O-O--0.567900(PDBName=O,ResName=THR,ResNum=89)      0    2.51205200   -6.99691700   -7.99785100 L
 N-N--0.415700(PDBName=N,ResName=VAL,ResNum=90)      0    1.30208200   -7.24942800   -6.11176000 L
 H-H-0.271900(PDBName=H,ResName=VAL,ResNum=90)       0    0.36664300   -7.23514400   -5.72514000 L
 C-CT--0.087500(PDBName=CA,ResName=VAL,ResNum=90)    0    2.44983200   -7.41350200   -5.20201600 L
 H-H1-0.096900(PDBName=HA,ResName=VAL,ResNum=90)     0    3.35532100   -7.22178200   -5.77877200 L
 C-CT-0.298500(PDBName=CB,ResName=VAL,ResNum=90)     0    2.47211800   -6.34611300   -4.08660100 L
 H-HC--0.029700(PDBName=HB,ResName=VAL,ResNum=90)    0    3.44085300   -6.40011700   -3.59173600 L
 C-CT--0.319200(PDBName=CG1,ResName=VAL,ResNum=90)   0    2.34738200   -4.94343900   -4.69157100 L
 H-HC-0.079100(PDBName=HG11,ResName=VAL,ResNum=90)   0    1.35145700   -4.78899300   -5.10259900 L
 H-HC-0.079100(PDBName=HG12,ResName=VAL,ResNum=90)   0    2.52251600   -4.19531600   -3.92349700 L
 H-HC-0.079100(PDBName=HG13,ResName=VAL,ResNum=90)   0    3.08140000   -4.81614600   -5.48723800 L
 C-CT--0.319200(PDBName=CG2,ResName=VAL,ResNum=90)   0    1.38908300   -6.48895200   -3.00929000 L
 H-HC-0.079100(PDBName=HG21,ResName=VAL,ResNum=90)   0    1.46669500   -7.45286100   -2.50912500 L
 H-HC-0.079100(PDBName=HG22,ResName=VAL,ResNum=90)   0    1.52033200   -5.70819500   -2.26178500 L
 H-HC-0.079100(PDBName=HG23,ResName=VAL,ResNum=90)   0    0.40205600   -6.38314500   -3.45654000 L
 C-C-0.597300(PDBName=C,ResName=VAL,ResNum=90)       0    2.62771600   -8.84846800   -4.69466700 L
 O-O--0.567900(PDBName=O,ResName=VAL,ResNum=90)      0    3.73198500   -9.37607300   -4.77617900 L
 N-N--0.516300(PDBName=N,ResName=ASP,ResNum=91)      0    1.59029600   -9.50860000   -4.17048900 L
 H-H-0.293600(PDBName=H,ResName=ASP,ResNum=91)       0    0.69163000   -9.04200200   -4.15511100 L
 C-CT-0.038100(PDBName=CA,ResName=ASP,ResNum=91)     0    1.70629200  -10.90315300   -3.69353500 L
 H-H1-0.088000(PDBName=HA,ResName=ASP,ResNum=91)     0    2.70672300  -11.05467000   -3.28458900 L
 C-CT--0.030300(PDBName=CB,ResName=ASP,ResNum=91)    0    0.71416600  -11.18007100   -2.55448800 L
 H-HC--0.012200(PDBName=HB2,ResName=ASP,ResNum=91)   0   -0.25694000  -10.75081500   -2.80127900 L
 H-HC--0.012200(PDBName=HB3,ResName=ASP,ResNum=91)   0    0.57753900  -12.25786100   -2.45286600 L
 C-C-0.799400(PDBName=CG,ResName=ASP,ResNum=91)      0    1.21861300  -10.65403200   -1.20834200 L
 O-O2--0.801400(PDBName=OD1,ResName=ASP,ResNum=91)   0    2.09276600  -11.28591000   -0.57423700 L
 O-O2--0.801400(PDBName=OD2,ResName=ASP,ResNum=91)   0    0.71726100   -9.62439700   -0.71311500 L
 C-C-0.536600(PDBName=C,ResName=ASP,ResNum=91)       0    1.55857400  -11.95763000   -4.80967000 L
 O-O--0.581900(PDBName=O,ResName=ASP,ResNum=91)      0    1.99169500  -13.09629900   -4.62826100 L
 N-N--0.415700(PDBName=N,ResName=NME,ResNum=92)      0    0.95496400  -11.60730200   -5.95365700 L
 H-H-0.271900(PDBName=H,ResName=NME,ResNum=92)       0    0.65302900  -10.64560300   -6.06010500 L
 C-CT--0.149000(PDBName=CH3,ResName=NME,ResNum=92)   0    0.75616500  -12.50160200   -7.08945700 L
 H-H1-0.097600(PDBName=HH31,ResName=NME,ResNum=92)   0    0.13388600  -13.34491000   -6.78781200 L
 H-H1-0.097600(PDBName=HH32,ResName=NME,ResNum=92)   0    0.26909200  -11.96038900   -7.90222800 L
 H-H1-0.097600(PDBName=HH33,ResName=NME,ResNum=92)   0    1.72217300  -12.87496000   -7.43215200 L
 H-HC-0.112300(PDBName=HH31,ResName=ACE,ResNum=93)   0  -10.86309000   -7.28456300  -12.02395800 L
 C-CT--0.366200(PDBName=CH3,ResName=ACE,ResNum=93)   0  -10.20299800   -6.69722800  -11.39055000 L
 H-HC-0.112300(PDBName=HH32,ResName=ACE,ResNum=93)   0   -9.28201000   -6.47794200  -11.93040700 L
 H-HC-0.112300(PDBName=HH33,ResName=ACE,ResNum=93)   0   -9.97999800   -7.23875800  -10.47291200 L
 C-C-0.597200(PDBName=C,ResName=ACE,ResNum=93)       0  -10.87783100   -5.38616100  -11.06100300 L
 O-O--0.567900(PDBName=O,ResName=ACE,ResNum=93)      0  -11.87782000   -5.04066200  -11.68134900 L
 N-N--0.415700(PDBName=N,ResName=SER,ResNum=94)      0  -10.35074100   -4.69917600  -10.05031200 L
 H-H-0.271900(PDBName=H,ResName=SER,ResNum=94)       0   -9.53699900   -5.10137900   -9.60785100 L
 C-CT--0.024900(PDBName=CA,ResName=SER,ResNum=94)    0  -10.63275200   -3.30718800   -9.67398000 L
 H-H1-0.084300(PDBName=HA,ResName=SER,ResNum=94)     0  -10.54933100   -2.67708000  -10.56021300 L
 C-CT-0.211700(PDBName=CB,ResName=SER,ResNum=94)     0  -12.04834200   -3.18313900   -9.09863600 L
 H-H1-0.035200(PDBName=HB2,ResName=SER,ResNum=94)    0  -12.76506900   -3.68455400   -9.74869200 L
 H-H1-0.035200(PDBName=HB3,ResName=SER,ResNum=94)    0  -12.07780500   -3.65159900   -8.11474000 L
 O-OH--0.654600(PDBName=OG,ResName=SER,ResNum=94)    0  -12.41043600   -1.82007100   -9.00237500 L
 H-HO-0.427500(PDBName=HG,ResName=SER,ResNum=94)     0  -13.01003100   -1.71145100   -8.25401500 L
 C-C-0.597300(PDBName=C,ResName=SER,ResNum=94)       0   -9.61731600   -2.83215500   -8.61924200 L
 O-O--0.567900(PDBName=O,ResName=SER,ResNum=94)      0   -8.95365100   -3.66037800   -7.98978900 L
 N-N--0.415700(PDBName=N,ResName=HIE,ResNum=95)      0   -9.52346900   -1.52043900   -8.38945000 L
 H-H-0.271900(PDBName=H,ResName=HIE,ResNum=95)       0  -10.14881900   -0.91788100   -8.91082400 L
 C-CT-0.018800(PDBName=CA,ResName=HIE,ResNum=95)     0   -8.87720700   -0.90636700   -7.22424400 L H-HC 1295   0.0000
 H-H1-0.088100(PDBName=HA,ResName=HIE,ResNum=95)     0   -8.95596600   -1.59935300   -6.38690300 L
 C-CT--0.046200(PDBName=CB,ResName=HIE,ResNum=95)    0   -7.38777800   -0.63675400   -7.49952100 H
 H-HC-0.040200(PDBName=HB2,ResName=HIE,ResNum=95)    0   -6.94922000   -1.57104900   -7.86047500 H
 H-HC-0.040200(PDBName=HB3,ResName=HIE,ResNum=95)    0   -7.30875000    0.10206700   -8.30269200 H
 C-CC--0.026600(PDBName=CG,ResName=HIE,ResNum=95)    0   -6.64130900   -0.16574500   -6.29419900 H
 N-NA--0.381100(PDBName=ND1,ResName=HIE,ResNum=95)   0   -6.64079500   -0.90690000   -5.12653300 H
 C-CR-0.205700(PDBName=CE1,ResName=HIE,ResNum=95)    0   -5.92421100   -0.22312400   -4.21653200 H
 H-H5-0.139200(PDBName=HE1,ResName=HIE,ResNum=95)    0   -5.76106300   -0.54149800   -3.20514300 H
 N-NB--0.572700(PDBName=NE2,ResName=HIE,ResNum=95)   0   -5.43715300    0.90896300   -4.73496900 H
 C-CV-0.129200(PDBName=CD2,ResName=HIE,ResNum=95)    0   -5.89258800    0.96808600   -6.04491400 H
 H-H4-0.114700(PDBName=HD2,ResName=HIE,ResNum=95)    0   -5.66379200    1.80205500   -6.68962000 H
 C-C-0.597300(PDBName=C,ResName=HIE,ResNum=95)       0   -9.60607300    0.39189600   -6.84115600 L
 O-O--0.567900(PDBName=O,ResName=HIE,ResNum=95)      0  -10.05565400    1.11536100   -7.72718600 L
 N-N--0.516300(PDBName=N,ResName=GLU,ResNum=96)      0   -9.71680900    0.67171100   -5.53614200 L
 H-H-0.293600(PDBName=H,ResName=GLU,ResNum=96)       0   -9.24179000    0.05368000   -4.89578100 L
 C-CT-0.039700(PDBName=CA,ResName=GLU,ResNum=96)     0  -10.50795900    1.76522200   -4.93360700 L
 H-H1-0.110500(PDBName=HA,ResName=GLU,ResNum=96)     0  -10.45227000    1.63562000   -3.85444100 L
 C-CT-0.056000(PDBName=CB,ResName=GLU,ResNum=96)     0   -9.87751900    3.14318400   -5.22486600 L
 H-HC--0.017300(PDBName=HB2,ResName=GLU,ResNum=96)   0   -9.70147800    3.26783400   -6.29306800 L
 H-HC--0.017300(PDBName=HB3,ResName=GLU,ResNum=96)   0  -10.57934000    3.91485200   -4.91603300 L
 C-CT-0.013600(PDBName=CG,ResName=GLU,ResNum=96)     0   -8.56157900    3.34682600   -4.45824100 L
 H-HC--0.042500(PDBName=HG2,ResName=GLU,ResNum=96)   0   -8.71815700    3.11273600   -3.40240100 L
 H-HC--0.042500(PDBName=HG3,ResName=GLU,ResNum=96)   0   -7.81657400    2.65188700   -4.84717300 L
 C-C-0.805400(PDBName=CD,ResName=GLU,ResNum=96)      0   -8.03220700    4.78355900   -4.56431400 L
 O-O2--0.818800(PDBName=OE1,ResName=GLU,ResNum=96)   0   -8.83294200    5.74359300   -4.47282900 L
 O-O2--0.818800(PDBName=OE2,ResName=GLU,ResNum=96)   0   -6.79252300    4.96576200   -4.65230300 L
 C-C-0.536600(PDBName=C,ResName=GLU,ResNum=96)       0  -12.02424900    1.73021200   -5.23778100 L
 O-O--0.581900(PDBName=O,ResName=GLU,ResNum=96)      0  -12.51089200    0.96510000   -6.07332300 L
 N-N--0.415700(PDBName=N,ResName=NME,ResNum=97)      0  -12.80561100    2.52381700   -4.49969700 L
 H-H-0.271900(PDBName=H,ResName=NME,ResNum=97)       0  -12.32646100    3.05614000   -3.77227300 L
 C-CT--0.149000(PDBName=CH3,ResName=NME,ResNum=97)   0  -14.25536400    2.62313400   -4.61276100 L
 H-H1-0.097600(PDBName=HH31,ResName=NME,ResNum=97)   0  -14.51930100    2.91020900   -5.63152400 L
 H-H1-0.097600(PDBName=HH32,ResName=NME,ResNum=97)   0  -14.70361700    1.65571300   -4.38391700 L
 H-H1-0.097600(PDBName=HH33,ResName=NME,ResNum=97)   0  -14.62343800    3.37452700   -3.91358200 L
 C-C-0.705097(PDBName=C03,ResName=RW8,ResNum=98)     0   -2.20556500    3.19888900   -3.96663000 H
 C-CT--0.057929(PDBName=C05,ResName=RW8,ResNum=98)   0   -1.14562300    2.20569900   -3.61187700 H
 C-CT-0.018618(PDBName=C06,ResName=RW8,ResNum=98)    0   -1.58987600    0.78532300   -3.23965100 H
 C-C-0.485142(PDBName=C07,ResName=RW8,ResNum=98)     0   -1.07835800    0.44053900   -1.85313700 H
 C-CT--0.036472(PDBName=C10,ResName=RW8,ResNum=98)   0   -0.78928000   -1.95297400   -2.61755200 H
 C-CT--0.036472(PDBName=C11,ResName=RW8,ResNum=98)   0   -0.15078800   -3.16658900   -1.90884800 H
 C-CB-0.051339(PDBName=C12,ResName=RW8,ResNum=98)    0   -0.12199200   -2.74922700   -0.45806200 H
 C-CA-0.051339(PDBName=C13,ResName=RW8,ResNum=98)    0    0.18264600   -3.49919300    0.66265500 H
 C-CA--0.144660(PDBName=C14,ResName=RW8,ResNum=98)   0    0.16155500   -2.89473300    1.92249200 H
 C-CA--0.176734(PDBName=C15,ResName=RW8,ResNum=98)   0   -0.14327400   -1.53943200    2.03519400 H
 C-CA--0.147074(PDBName=C16,ResName=RW8,ResNum=98)   0   -0.43174000   -0.75860100    0.91072900 H
 C-CB-0.054516(PDBName=C17,ResName=RW8,ResNum=98)    0   -0.43504600   -1.39133000   -0.33197500 H
 N-N--0.134115(PDBName=N09,ResName=RW8,ResNum=98)    0   -0.74784600   -0.86058800   -1.61057000 H
 O-O--0.582161(PDBName=O04,ResName=RW8,ResNum=98)    0   -2.40511200    4.23350400   -3.31055600 H
 O-O--0.553565(PDBName=O08,ResName=RW8,ResNum=98)    0   -1.00151100    1.31524400   -0.96096400 H
 O-OW--0.834000(PDBName=O,ResName=WAT,ResNum=99)     0    5.04217900   -3.18238800   -4.53398200 L
 H-HW-0.417000(PDBName=H1,ResName=WAT,ResNum=99)     0    5.19339200   -4.07513000   -4.88095000 L
 H-HW-0.417000(PDBName=H2,ResName=WAT,ResNum=99)     0    5.07361800   -2.62848800   -5.33365400 L
 O-OW--0.834000(PDBName=O,ResName=WAT,ResNum=100)    0   -7.23077300   -2.42336800  -14.38337600 L
 H-HW-0.417000(PDBName=H1,ResName=WAT,ResNum=100)    0   -6.75016500   -2.12166000  -13.60036300 L
 H-HW-0.417000(PDBName=H2,ResName=WAT,ResNum=100)    0   -7.69232800   -3.19093000  -13.99454900 L
 O-OW--0.834000(PDBName=O,ResName=WAT,ResNum=101)    0   -9.70091400   -2.94409000   -2.11747200 L
 H-HW-0.417000(PDBName=H1,ResName=WAT,ResNum=101)    0   -9.71066800   -1.97861600   -2.25106400 L
 H-HW-0.417000(PDBName=H2,ResName=WAT,ResNum=101)    0   -8.76931300   -3.12230200   -1.90067900 L
 O-OH--0.661789(PDBName=O,ResName=WAT,ResNum=102)    0   -2.81319000    2.95300600   -5.15419700 H
 H-HO-0.462415(PDBName=H1,ResName=WAT,ResNum=102)    0   -3.50369000    3.65177700   -5.37470600 H
 H-HO-0.427500(PDBName=H2,ResName=WAT,ResNum=102)    0   -4.64757300    1.69095300   -3.82504500 H
 O-OW--0.834000(PDBName=O,ResName=WAT,ResNum=103)    0    3.60870100    8.78466100   -3.50583900 L
 H-HW-0.417000(PDBName=H1,ResName=WAT,ResNum=103)    0    3.43406100    7.88857100   -3.83568100 L
 H-HW-0.417000(PDBName=H2,ResName=WAT,ResNum=103)    0    2.80148200    8.97823000   -3.01161700 L
 O-OW--0.834000(PDBName=O,ResName=WAT,ResNum=104)    0   -7.07082500   -3.40221300   -1.39979200 L
 H-HW-0.417000(PDBName=H1,ResName=WAT,ResNum=104)    0   -6.60875300   -2.79060600   -0.80500600 L
 H-HW-0.417000(PDBName=H2,ResName=WAT,ResNum=104)    0   -6.47917400   -3.45082700   -2.18351600 L
 O-OW--0.834000(PDBName=O,ResName=WAT,ResNum=105)    0   -3.53759000   -3.22907900    5.30854900 L
 H-HW-0.417000(PDBName=H1,ResName=WAT,ResNum=105)    0   -3.92554000   -2.41329900    4.95069200 L
 H-HW-0.417000(PDBName=H2,ResName=WAT,ResNum=105)    0   -2.57997800   -3.06278100    5.24002400 L
 O-OW--0.834000(PDBName=O,ResName=WAT,ResNum=106)    0   -6.26999400   -7.09683200    5.21577200 L
 H-HW-0.417000(PDBName=H1,ResName=WAT,ResNum=106)    0   -5.62809500   -6.96195100    4.49713200 L
 H-HW-0.417000(PDBName=H2,ResName=WAT,ResNum=106)    0   -6.94839000   -6.43778200    4.99858200 L
 O-OW--0.834000(PDBName=O,ResName=WAT,ResNum=107)    0   -4.66333000    7.78774300   -6.25384100 L
 H-HW-0.417000(PDBName=H1,ResName=WAT,ResNum=107)    0   -4.20332800    8.65761400   -6.19816200 L
 H-HW-0.417000(PDBName=H2,ResName=WAT,ResNum=107)    0   -5.42264100    7.91483100   -5.66050700 L
 O-OW--0.834000(PDBName=O,ResName=WAT,ResNum=108)    0   -7.59397100   -5.96973000   -0.56530500 L
 H-HW-0.417000(PDBName=H1,ResName=WAT,ResNum=108)    0   -7.45541400   -5.13543100   -1.05246300 L
 H-HW-0.417000(PDBName=H2,ResName=WAT,ResNum=108)    0   -7.78163200   -6.61950500   -1.26424000 L
 O-OW--0.834000(PDBName=O,ResName=WAT,ResNum=109)    0   -9.58645900   -0.33480600    3.89738000 L
 H-HW-0.417000(PDBName=H1,ResName=WAT,ResNum=109)    0   -9.89709400   -1.07282500    3.33877400 L
 H-HW-0.417000(PDBName=H2,ResName=WAT,ResNum=109)    0  -10.33228600    0.28947500    3.87709600 L
 O-OW--0.834000(PDBName=O,ResName=WAT,ResNum=110)    0    5.95194800    6.01827400   -7.77020900 L
 H-HW-0.417000(PDBName=H1,ResName=WAT,ResNum=110)    0    6.24464100    5.19051700   -7.35987200 L
 H-HW-0.417000(PDBName=H2,ResName=WAT,ResNum=110)    0    6.55889600    6.09801600   -8.51912300 L
 O-OW--0.834000(PDBName=O,ResName=WAT,ResNum=111)    0   -6.75509400    7.58814600   -4.36764200 L
 H-HW-0.417000(PDBName=H1,ResName=WAT,ResNum=111)    0   -6.63663000    6.61371800   -4.43775400 L
 H-HW-0.417000(PDBName=H2,ResName=WAT,ResNum=111)    0   -7.71711300    7.63451500   -4.43938800 L
 O-OW--0.834000(PDBName=O,ResName=WAT,ResNum=112)    0   -8.45595500   -8.11353700   -2.20283500 L
 H-HW-0.417000(PDBName=H1,ResName=WAT,ResNum=112)    0   -9.30966300   -7.65707600   -2.05792900 L
 H-HW-0.417000(PDBName=H2,ResName=WAT,ResNum=112)    0   -8.71986400   -9.04427200   -2.18702800 L
 O-OW--0.834000(PDBName=O,ResName=WAT,ResNum=113)    0   -3.47642600    0.15292000   -8.58848000 L
 H-HW-0.417000(PDBName=H1,ResName=WAT,ResNum=113)    0   -4.09225200    0.07307200   -7.85729200 L
 H-HW-0.417000(PDBName=H2,ResName=WAT,ResNum=113)    0   -3.98810000   -0.21919600   -9.33501900 L
 O-OW--0.834000(PDBName=O,ResName=WAT,ResNum=114)    0  -11.24403300    6.07339600   -3.39238900 L
 H-HW-0.417000(PDBName=H1,ResName=WAT,ResNum=114)    0  -11.36135400    5.15690900   -3.05473500 L
 H-HW-0.417000(PDBName=H2,ResName=WAT,ResNum=114)    0  -10.40663600    6.00009300   -3.90351400 L
 O-OW--0.834000(PDBName=O,ResName=WAT,ResNum=115)    0    4.52003400  -12.16682000   -0.42779000 L
 H-HW-0.417000(PDBName=H1,ResName=WAT,ResNum=115)    0    4.55223200  -12.65047500   -1.25335400 L
 H-HW-0.417000(PDBName=H2,ResName=WAT,ResNum=115)    0    3.59363800  -11.82728400   -0.42006700 L
 O-OW--0.834000(PDBName=O,ResName=WAT,ResNum=116)    0   -5.34379500   -0.82459400  -10.37923200 L
 H-HW-0.417000(PDBName=H1,ResName=WAT,ResNum=116)    0   -6.04518300   -0.20292400  -10.58030900 L
 H-HW-0.417000(PDBName=H2,ResName=WAT,ResNum=116)    0   -5.65727800   -1.63040800  -10.85748100 L
 O-OW--0.834000(PDBName=O,ResName=WAT,ResNum=117)    0   -4.45618400    4.97520900   -5.76960400 L
 H-HW-0.417000(PDBName=H1,ResName=WAT,ResNum=117)    0   -4.51186700    5.88020400   -6.13238600 L
 H-HW-0.417000(PDBName=H2,ResName=WAT,ResNum=117)    0   -5.35507000    4.87826600   -5.36321600 L
 H-HC-0.051542(PDBName=1H05,ResName=RW8,ResNum=98)   0   -0.60361400    2.64358900   -2.77292000 H
 H-HC-0.051542(PDBName=2H05,ResName=RW8,ResNum=98)   0   -0.48099500    2.14843000   -4.46876700 H
 H-HC-0.027854(PDBName=1H06,ResName=RW8,ResNum=98)   0   -1.24921900    0.07728600   -3.99258400 H
 H-HC-0.027854(PDBName=2H06,ResName=RW8,ResNum=98)   0   -2.68295200    0.73620500   -3.19936200 H
 H-H1-0.053374(PDBName=1H10,ResName=RW8,ResNum=98)   0   -0.23225400   -1.66806500   -3.51109000 H
 H-H1-0.053374(PDBName=2H10,ResName=RW8,ResNum=98)   0   -1.82521300   -2.15972600   -2.89268300 H
 H-HC-0.052604(PDBName=1H11,ResName=RW8,ResNum=98)   0    0.86406100   -3.34286700   -2.28032100 H
 H-HC-0.052604(PDBName=2H11,ResName=RW8,ResNum=98)   0   -0.73096500   -4.07586100   -2.07868800 H
 H-HA-0.146010(PDBName=H13,ResName=RW8,ResNum=98)    0    0.43890900   -4.54124700    0.55474500 H
 H-HA-0.139835(PDBName=H14,ResName=RW8,ResNum=98)    0    0.37186300   -3.48625700    2.80414500 H
 H-HA-0.149136(PDBName=H15,ResName=RW8,ResNum=98)    0   -0.18779200   -1.07654900    3.01126500 H
 H-HA-0.164827(PDBName=H16,ResName=RW8,ResNum=98)    0   -0.68024000    0.28757500    0.99486600 H
 H-H-0.364900(PDBName=HD1,ResName=HIE,ResNum=95)     0   -7.08693200   -1.97091500   -5.01153200 H
 H-HC-0.079700(PDBName=2HB,ResName=ASN,ResNum=70)    0    2.78847900   -9.52651000    6.04781200 L

 1 2 1.0
 2 3 1.0 4 1.0 5 1.0
 3
 4
 5 6 2.0 7 1.5
 6
 7 8 1.0 9 1.0
 8
 9 10 1.0 11 1.0 25 1.0
 10
 11 12 1.0 13 1.0 14 1.0
 12
 13
 14 15 1.5 23 1.5
 15 16 1.0 17 1.5
 16
 17 18 1.0 19 1.5
 18
 19 20 1.0 21 1.5
 20
 21 22 1.0 23 1.5
 22
 23 24 1.0
 24
 25 26 2.0 27 1.5
 26
 27 28 1.0 29 1.0
 28
 29 30 1.0 31 1.0 44 1.0
 30
 31 32 1.0 33 1.0 34 1.0
 32
 33
 34 35 1.0 36 1.0 40 1.0
 35
 36 37 1.0 38 1.0 39 1.0
 37
 38
 39
 40 41 1.0 42 1.0 43 1.0
 41
 42
 43
 44 45 2.0 46 1.5
 45
 46 47 1.0 48 1.0
 47
 48 49 1.0 50 1.0 59 1.0
 49
 50 51 1.0 52 1.0 53 1.0
 51
 52
 53 54 1.0 55 1.0 56 1.0
 54
 55
 56 57 2.0 58 2.0
 57
 58
 59 60 2.0 61 1.5
 60
 61 62 1.0 63 1.0
 62
 63 64 1.0 65 1.0 66 1.0
 64
 65
 66 67 2.0 68 1.5
 67
 68 69 1.0 70 1.0
 69
 70 71 1.0 72 1.0 73 1.0
 71
 72
 73 74 2.0 75 1.5
 74
 75 76 1.0 77 1.0
 76
 77 78 1.0 79 1.0 97 1.0
 78
 79 80 1.0 81 1.0 82 1.0
 80
 81
 82 83 2.0 96 1.0
 83 84 1.0 85 1.0
 84
 85 86 1.0 87 1.5
 86
 87 88 1.5 96 1.5
 88 89 1.0 90 1.5
 89
 90 91 1.0 92 1.5
 91
 92 93 1.0 94 1.5
 93
 94 95 1.0 96 1.5
 95
 96
 97 98 2.0 99 1.5
 98
 99 100 1.0 101 1.0
 100
 101 102 1.0 103 1.0 118 1.0
 102
 103 104 1.0 105 1.0 106 1.0
 104
 105
 106 107 1.5 116 1.5
 107 108 1.0 109 1.5
 108
 109 110 1.0 111 1.5
 110
 111 112 1.0 114 1.5
 112 113 1.0
 113
 114 115 1.0 116 1.5
 115
 116 117 1.0
 117
 118 119 2.0 120 1.5
 119
 120 121 1.0 122 1.0
 121
 122 123 1.0 124 1.0 125 1.0
 123
 124
 125
 126 127 1.0
 127 128 1.0 129 1.0 130 1.0
 128
 129
 130 131 2.0 132 1.5
 131
 132 133 1.0 134 1.0
 133
 134 135 1.0 136 1.0 154 1.0
 135
 136 137 1.0 138 1.0 139 1.0
 137
 138
 139 140 1.0 141 1.0 142 1.0
 140
 141
 142 143 1.0 144 1.0 145 1.0
 143
 144
 145 146 1.0 147 2.0
 146
 147 148 2.0 151 2.0
 148 149 1.0 150 1.0
 149
 150
 151 152 1.0 153 1.0
 152
 153
 154 155 2.0 156 1.5
 155
 156 157 1.0 158 1.0
 157
 158 159 1.0 160 1.0 175 1.0
 159
 160 161 1.0 162 1.0 163 1.0
 161
 162
 163 164 1.5 173 1.5
 164 165 1.0 166 1.5
 165
 166 167 1.0 168 1.5
 167
 168 169 1.0 171 1.5
 169 170 1.0
 170
 171 172 1.0 173 1.5
 172
 173 174 1.0
 174
 175 176 2.0 177 1.5
 176
 177 178 1.0 179 1.0
 178
 179 180 1.0 181 1.0 187 1.0
 180
 181 182 1.0 183 1.0 184 1.0
 182
 183
 184 185 2.0 186 2.0
 185
 186
 187 188 2.0 189 1.5
 188
 189 190 1.0 191 1.0
 190
 191 192 1.0 193 1.0 201 1.0
 192
 193 194 1.0 195 1.0 199 1.0
 194
 195 196 1.0 197 1.0 198 1.0
 196
 197
 198
 199 200 1.0
 200
 201 202 2.0 203 1.5
 202
 203 204 1.0 205 1.0
 204
 205 206 1.0 207 1.0 208 1.0
 206
 207
 208
 209 210 1.0
 210 211 1.0 212 1.0 213 1.0
 211
 212
 213 214 2.0 215 1.5
 214
 215 216 1.0 217 1.0
 216
 217 218 1.0 219 1.0 234 1.0
 218
 219 220 1.0 221 1.0 222 1.0
 220
 221
 222 223 1.5 232 1.5
 223 224 1.0 225 1.5
 224
 225 226 1.0 227 1.5
 226
 227 228 1.0 230 1.5
 228 229 1.0
 229
 230 231 1.0 232 1.5
 231
 232 233 1.0
 233
 234 235 2.0 236 1.5
 235
 236 237 1.0 238 1.0
 237
 238 239 1.0 240 1.0 245 1.0
 239
 240 241 1.0 242 1.0 243 1.0
 241
 242
 243 244 1.0
 244
 245 246 2.0 247 1.5
 246
 247 248 1.0 249 1.0
 248
 249 250 1.0 251 1.0 256 1.0
 250
 251 252 1.0 253 1.0 254 1.0
 252
 253
 254 255 1.0
 255
 256 257 2.0 258 1.5
 257
 258 259 1.0 260 1.0
 259
 260 261 1.0 262 1.0 267 1.0
 261
 262 263 1.0 264 1.0 265 1.0
 263
 264
 265 266 1.0
 266
 267 268 2.0 269 1.5
 268
 269 270 1.0 271 1.0
 270
 271 272 1.0 273 1.0 279 1.0
 272
 273 274 1.0 275 1.0 276 1.0
 274
 275
 276 277 2.0 278 2.0
 277
 278
 279 280 2.0 281 1.5
 280
 281 282 1.0 283 1.0
 282
 283 284 1.0 285 1.0 295 1.0
 284
 285 286 1.0 287 1.0 291 1.0
 286
 287 288 1.0 289 1.0 290 1.0
 288
 289
 290
 291 292 1.0 293 1.0 294 1.0
 292
 293
 294
 295 296 2.0 297 1.5
 296
 297 298 1.0 299 1.0
 298
 299 300 1.0 301 1.0 319 1.0
 300
 301 302 1.0 303 1.0 304 1.0
 302
 303
 304 305 2.0 318 1.0
 305 306 1.0 307 1.0
 306
 307 308 1.0 309 1.5
 308
 309 310 1.5 318 1.5
 310 311 1.0 312 1.5
 311
 312 313 1.0 314 1.5
 313
 314 315 1.0 316 1.5
 315
 316 317 1.0 318 1.5
 317
 318
 319 320 2.0 321 1.5
 320
 321 322 1.0 323 1.0
 322
 323 324 1.0 325 1.0 326 1.0
 324
 325
 326
 327 328 1.0
 328 329 1.0 330 1.0 331 1.0
 329
 330
 331 332 2.0 333 1.5
 332
 333 334 1.0 335 1.0
 334
 335 336 1.0 337 1.0 341 1.0
 336
 337 338 1.0 339 1.0 340 1.0
 338
 339
 340
 341 342 2.0 343 1.5
 342
 343 344 1.0 345 1.0
 344
 345 346 1.0 347 1.0 348 1.0
 346
 347
 348 349 2.0 350 1.5
 349
 350 351 1.0 352 1.0
 351
 352 353 1.0 354 1.0 359 1.0
 353
 354 355 1.0 356 1.0 357 1.0
 355
 356
 357 358 1.0
 358
 359 360 2.0 361 1.5
 360
 361 362 1.0 363 1.0
 362
 363 364 1.0 365 1.0 369 1.0
 364
 365 366 1.0 367 1.0 368 1.0
 366
 367
 368
 369 370 2.0 371 1.5
 370
 371 372 1.0 373 1.0
 372
 373 374 1.0 375 1.0 379 1.0
 374
 375 376 1.0 377 1.0 378 1.0
 376
 377
 378
 379 380 2.0 381 1.5
 380
 381 382 1.0 383 1.0
 382
 383 384 1.0 385 1.0 386 1.0
 384
 385
 386 387 2.0 388 1.5
 387
 388 389 1.0 390 1.0
 389
 390 391 1.0 392 1.0 393 1.0
 391
 392
 393 394 2.0 395 1.5
 394
 395 396 1.0 397 1.0
 396
 397 398 1.0 399 1.0 407 1.0
 398
 399 400 1.0 401 1.0 405 1.0
 400
 401 402 1.0 403 1.0 404 1.0
 402
 403
 404
 405 406 1.0
 406
 407 408 2.0 409 1.5
 408
 409 410 1.0 411 1.0
 410
 411 412 1.0 413 1.0 414 1.0
 412
 413
 414 415 2.0 416 1.5
 415
 416 417 1.0 418 1.0
 417
 418 419 1.0 420 1.0 430 1.0
 419
 420 421 1.0 422 1.0 426 1.0
 421
 422 423 1.0 424 1.0 425 1.0
 423
 424
 425
 426 427 1.0 428 1.0 429 1.0
 427
 428
 429
 430 431 2.0 432 1.5
 431
 432 433 1.0 434 1.0
 433
 434 435 1.0 436 1.0 449 1.0
 435
 436 437 1.0 438 1.0 439 1.0
 437
 438
 439 440 1.0 441 1.0 445 1.0
 440
 441 442 1.0 443 1.0 444 1.0
 442
 443
 444
 445 446 1.0 447 1.0 448 1.0
 446
 447
 448
 449 450 2.0 451 1.5
 450
 451 452 1.0 453 1.0
 452
 453 454 1.0 455 1.0 468 1.0
 454
 455 456 1.0 457 1.0 458 1.0
 456
 457
 458 459 1.0 460 1.0 464 1.0
 459
 460 461 1.0 462 1.0 463 1.0
 461
 462
 463
 464 465 1.0 466 1.0 467 1.0
 465
 466
 467
 468 469 2.0 470 1.5
 469
 470 471 1.0 472 1.0
 471
 472 473 1.0 474 1.0 475 1.0
 473
 474
 475
 476 477 1.0
 477 478 1.0 479 1.0 480 1.0
 478
 479
 480 481 2.0 482 1.5
 481
 482 483 1.0 484 1.0
 483
 484 485 1.0 486 1.0 499 1.0
 485
 486 487 1.0 488 1.0 489 1.0
 487
 488
 489 490 1.0 491 1.0 495 1.0
 490
 491 492 1.0 493 1.0 494 1.0
 492
 493
 494
 495 496 1.0 497 1.0 498 1.0
 496
 497
 498
 499 500 2.0 501 1.5
 500
 501 502 1.0 503 1.0
 502
 503 504 1.0 505 1.0 509 1.0
 504
 505 506 1.0 507 1.0 508 1.0
 506
 507
 508
 509 510 2.0 511 1.5
 510
 511 512 1.0 513 1.0
 512
 513 514 1.0 515 1.0 521 1.0
 514
 515 516 1.0 517 1.0 518 1.0
 516
 517
 518 519 2.0 520 2.0
 519
 520
 521 522 2.0 523 1.5
 522
 523 524 1.0 525 1.0
 524
 525 526 1.0 527 1.0 532 1.0
 526
 527 528 1.0 529 1.0 530 1.0
 528
 529
 530 531 1.0
 531
 532 533 2.0 534 1.5
 533
 534 535 1.0 536 1.0
 535
 536 537 1.0 538 1.0 539 1.0
 537
 538
 539 540 2.0 541 1.5
 540
 541 542 1.0 543 1.0
 542
 543 544 1.0 545 1.0 563 1.0
 544
 545 546 1.0 547 1.0 548 1.0
 546
 547
 548 549 2.0 562 1.0
 549 550 1.0 551 1.5
 550
 551 552 1.0 553 1.5
 552
 553 554 1.5 562 1.5
 554 555 1.0 556 1.5
 555
 556 557 1.0 558 1.5
 557
 558 559 1.0 560 1.5
 559
 560 561 1.0 562 1.5
 561
 562
 563 564 2.0 565 1.5
 564
 565 566 1.0 567 1.0
 566
 567 568 1.0 569 1.0 583 1.0
 568
 569 570 1.0 571 1.0 572 1.0
 570
 571
 572 573 1.5 581 1.5
 573 574 1.0 575 1.5
 574
 575 576 1.0 577 1.5
 576
 577 578 1.0 579 1.5
 578
 579 580 1.0 581 1.5
 580
 581 582 1.0
 582
 583 584 2.0 585 1.5
 584
 585 586 1.0 587 1.0
 586
 587 588 1.0 589 1.0 590 1.0
 588
 589
 590
 591 592 1.0
 592 593 1.0 594 1.0 595 1.0
 593
 594
 595 596 2.0 597 1.5
 596
 597 598 1.0 599 1.0
 598
 599 600 1.0 601 1.0 609 1.0
 600
 601 602 1.0 603 1.0 607 1.0
 602
 603 604 1.0 605 1.0 606 1.0
 604
 605
 606
 607 608 1.0
 608
 609 610 2.0 611 1.5
 610
 611 612 1.0 613 1.0
 612
 613 614 1.0 615 1.0 628 1.0
 614
 615 616 1.0 617 1.0 621 1.0
 616
 617 618 1.0 619 1.0 620 1.0
 618
 619
 620
 621 622 1.0 623 1.0 624 1.0
 622
 623
 624 625 1.0 626 1.0 627 1.0
 625
 626
 627
 628 629 2.0 630 1.5
 629
 630 631 1.0 632 1.0
 631
 632 633 1.0 634 1.0 642 1.0
 633
 634 635 1.0 636 1.0 640 1.0
 635
 636 637 1.0 638 1.0 639 1.0
 637
 638
 639
 640 641 1.0
 641
 642 643 2.0 644 1.5
 643
 644 645 1.0 646 1.0
 645
 646 647 1.0 648 1.0 653 1.0
 647
 648 649 1.0 650 1.0 651 1.0
 649
 650
 651 652 1.0
 652
 653 654 2.0 655 1.5
 654
 655 656 1.0 657 1.0
 656
 657 658 1.0 659 1.0 663 1.0
 658
 659 660 1.0 661 1.0 662 1.0
 660
 661
 662
 663 664 2.0 665 1.5
 664
 665 666 1.0 675 1.0
 666 667 1.0 668 1.0 669 1.0
 667
 668
 669 670 1.0 671 1.0 672 1.0
 670
 671
 672 673 1.0 674 1.0 675 1.0
 673
 674
 675 676 1.0 677 1.0
 676
 677 678 2.0 679 1.5
 678
 679 680 1.0 681 1.0
 680
 681 682 1.0 683 1.0 691 1.0
 682
 683 684 1.0 685 1.0 689 1.0
 684
 685 686 1.0 687 1.0 688 1.0
 686
 687
 688
 689 690 1.0
 690
 691 692 2.0 693 1.5
 692
 693 694 1.0 695 1.0
 694
 695 696 1.0 697 1.0 706 1.0
 696
 697 698 1.0 699 1.0 700 1.0
 698
 699
 700 701 1.0 702 1.0 703 1.0
 701
 702
 703 704 2.0 705 2.0
 704
 705
 706 707 2.0 708 1.5
 707
 708 709 1.0 710 1.0
 709
 710 711 1.0 712 1.0 716 1.0
 711
 712 713 1.0 714 1.0 715 1.0
 713
 714
 715
 716 717 2.0 718 1.5
 717
 718 719 1.0 720 1.0
 719
 720 721 1.0 722 1.0 735 1.0
 721
 722 723 1.0 724 1.0 728 1.0
 723
 724 725 1.0 726 1.0 727 1.0
 725
 726
 727
 728 729 1.0 730 1.0 731 1.0
 729
 730
 731 732 1.0 733 1.0 734 1.0
 732
 733
 734
 735 736 2.0 737 1.5
 736
 737 738 1.0 739 1.0
 738
 739 740 1.0 741 1.0 759 1.0
 740
 741 742 1.0 743 1.0 744 1.0
 742
 743
 744 745 1.0 746 1.0 747 1.0
 745
 746
 747 748 1.0 749 1.0 750 1.0
 748
 749
 750 751 1.0 752 2.0
 751
 752 753 2.0 756 2.0
 753 754 1.0 755 1.0
 754
 755
 756 757 1.0 758 1.0
 757
 758
 759 760 2.0 761 1.5
 760
 761 762 1.0 763 1.0
 762
 763 764 1.0 765 1.0 783 1.0
 764
 765 766 1.0 767 1.0 768 1.0
 766
 767
 768 769 1.0 770 1.0 771 1.0
 769
 770
 771 772 1.0 773 1.0 774 1.0
 772
 773
 774 775 1.0 776 2.0
 775
 776 777 2.0 780 2.0
 777 778 1.0 779 1.0
 778
 779
 780 781 1.0 782 1.0
 781
 782
 783 784 2.0 785 1.5
 784
 785 786 1.0 787 1.0
 786
 787 788 1.0 789 1.0 790 1.0
 788
 789
 790 791 2.0 792 1.5
 791
 792 793 1.0 794 1.0
 793
 794 795 1.0 796 1.0 809 1.0
 795
 796 797 1.0 798 1.0 802 1.0
 797
 798 799 1.0 800 1.0 801 1.0
 799
 800
 801
 802 803 1.0 804 1.0 805 1.0
 803
 804
 805 806 1.0 807 1.0 808 1.0
 806
 807
 808
 809 810 2.0 811 1.5
 810
 811 812 1.0 813 1.0
 812
 813 814 1.0 815 1.0 833 1.0
 814
 815 816 1.0 817 1.0 818 1.0
 816
 817
 818 819 1.0 820 1.0 821 1.0
 819
 820
 821 822 1.0 823 1.0 824 1.0
 822
 823
 824 825 1.0 826 2.0
 825
 826 827 2.0 830 2.0
 827 828 1.0 829 1.0
 828
 829
 830 831 1.0 832 1.0
 831
 832
 833 834 2.0 835 1.5
 834
 835 836 1.0 837 1.0
 836
 837 838 1.0 839 1.0 854 1.0
 838
 839 840 1.0 841 1.0 842 1.0
 840
 841
 842 843 1.5 852 1.5
 843 844 1.0 845 1.5
 844
 845 846 1.0 847 1.5
 846
 847 848 1.0 850 1.5
 848 849 1.0
 849
 850 851 1.0 852 1.5
 851
 852 853 1.0
 853
 854 855 2.0 856 1.5
 855
 856 857 1.0 858 1.0
 857
 858 859 1.0 860 1.0 878 1.0
 859
 860 861 1.0 862 1.0 863 1.0
 861
 862
 863 864 2.0 877 1.0
 864 865 1.0 866 1.5
 865
 866 867 1.0 868 1.5
 867
 868 869 1.5 877 1.5
 869 870 1.0 871 1.5
 870
 871 872 1.0 873 1.5
 872
 873 874 1.0 875 1.5
 874
 875 876 1.0 877 1.5
 876
 877
 878 879 2.0 880 1.5
 879
 880 881 1.0 882 1.0
 881
 882 883 1.0 884 1.0 885 1.0
 883
 884
 885
 886 887 1.0
 887 888 1.0 889 1.0 890 1.0
 888
 889
 890 891 2.0 892 1.5
 891
 892 893 1.0 894 1.0
 893
 894 895 1.0 896 1.0 905 1.0
 895
 896 897 1.0 898 1.0 899 1.0
 897
 898
 899 900 1.0 901 1.0 902 1.0
 900
 901
 902 903 2.0 904 2.0
 903
 904
 905 906 2.0 907 1.5
 906
 907 908 1.0 909 1.0
 908
 909 910 1.0 911 1.0 929 1.0
 910
 911 912 1.0 913 1.0 914 1.0
 912
 913
 914 915 2.0 928 1.0
 915 916 1.0 917 1.5
 916
 917 918 1.0 919 1.5
 918
 919 920 1.5 928 1.5
 920 921 1.0 922 1.5
 921
 922 923 1.0 924 1.5
 923
 924 925 1.0 926 1.5
 925
 926 927 1.0 928 1.5
 927
 928
 929 930 2.0 931 1.5
 930
 931 932 1.0 933 1.0
 932
 933 934 1.0 935 1.0 942 1.0
 934
 935 936 1.0 937 1.0 1413 1.0
 936
 937 938 2.0 939 2.0
 938
 939 940 1.0 941 1.0
 940
 941
 942 943 2.0 944 1.5
 943
 944 945 1.0 946 1.0
 945
 946 947 1.0 948 1.0 953 1.0
 947
 948 949 1.0 950 1.0 951 1.0
 949
 950
 951 952 1.0
 952
 953 954 2.0 955 1.5
 954
 955 956 1.0 957 1.0
 956
 957 958 1.0 959 1.0 973 1.0
 958
 959 960 1.0 961 1.0 962 1.0
 960
 961
 962 963 1.5 971 1.5
 963 964 1.0 965 1.5
 964
 965 966 1.0 967 1.5
 966
 967 968 1.0 969 1.5
 968
 969 970 1.0 971 1.5
 970
 971 972 1.0
 972
 973 974 2.0 975 1.5
 974
 975 976 1.0 977 1.0
 976
 977 978 1.0 979 1.0 993 1.0
 978
 979 980 1.0 981 1.0 982 1.0
 980
 981
 982 983 1.5 991 1.5
 983 984 1.0 985 1.5
 984
 985 986 1.0 987 1.5
 986
 987 988 1.0 989 1.5
 988
 989 990 1.0 991 1.5
 990
 991 992 1.0
 992
 993 994 2.0 995 1.5
 994
 995 996 1.0 997 1.0
 996
 997 998 1.0 999 1.0 1000 1.0
 998
 999
 1000 1001 2.0 1002 1.5
 1001
 1002 1003 1.0 1004 1.0
 1003
 1004 1005 1.0 1006 1.0 1021 1.0
 1005
 1006 1007 1.0 1008 1.0 1009 1.0
 1007
 1008
 1009 1010 1.5 1019 1.5
 1010 1011 1.0 1012 1.5
 1011
 1012 1013 1.0 1014 1.5
 1013
 1014 1015 1.0 1017 1.5
 1015 1016 1.0
 1016
 1017 1018 1.0 1019 1.5
 1018
 1019 1020 1.0
 1020
 1021 1022 2.0 1023 1.5
 1022
 1023 1024 1.0 1025 1.0
 1024
 1025 1026 1.0 1027 1.0 1043 1.0
 1026
 1027 1028 1.0 1029 1.0 1030 1.0
 1028
 1029
 1030 1031 1.0 1032 1.0 1033 1.0
 1031
 1032
 1033 1034 1.0 1035 1.0 1036 1.0
 1034
 1035
 1036 1037 1.0 1038 1.0 1039 1.0
 1037
 1038
 1039 1040 1.0 1041 1.0 1042 1.0
 1040
 1041
 1042
 1043 1044 2.0 1045 1.5
 1044
 1045 1046 1.0 1047 1.0
 1046
 1047 1048 1.0 1049 1.0 1059 1.0
 1048
 1049 1050 1.0 1051 1.0 1055 1.0
 1050
 1051 1052 1.0 1053 1.0 1054 1.0
 1052
 1053
 1054
 1055 1056 1.0 1057 1.0 1058 1.0
 1056
 1057
 1058
 1059 1060 2.0 1061 1.5
 1060
 1061 1062 1.0 1063 1.0
 1062
 1063 1064 1.0 1065 1.0 1066 1.0
 1064
 1065
 1066
 1067 1068 1.0
 1068 1069 1.0 1070 1.0 1071 1.0
 1069
 1070
 1071 1072 2.0 1073 1.5
 1072
 1073 1074 1.0 1075 1.0
 1074
 1075 1076 1.0 1077 1.0 1088 1.0
 1076
 1077 1078 1.0 1079 1.0 1080 1.0
 1078
 1079
 1080 1081 1.0 1082 1.0 1083 1.0
 1081
 1082
 1083 1084 2.0 1085 2.0
 1084
 1085 1086 1.0 1087 1.0
 1086
 1087
 1088 1089 2.0 1090 1.5
 1089
 1090 1091 1.0 1092 1.0
 1091
 1092 1093 1.0 1094 1.0 1112 1.0
 1093
 1094 1095 1.0 1096 1.0 1097 1.0
 1095
 1096
 1097 1098 2.0 1111 1.0
 1098 1099 1.0 1100 1.5
 1099
 1100 1101 1.0 1102 1.5
 1101
 1102 1103 1.5 1111 1.5
 1103 1104 1.0 1105 1.5
 1104
 1105 1106 1.0 1107 1.5
 1106
 1107 1108 1.0 1109 1.5
 1108
 1109 1110 1.0 1111 1.5
 1110
 1111
 1112 1113 2.0 1114 1.5
 1113
 1114 1115 1.0 1116 1.0
 1115
 1116 1117 1.0 1118 1.0 1131 1.0
 1117
 1118 1119 1.0 1120 1.0 1121 1.0
 1119
 1120
 1121 1122 1.0 1123 1.0 1127 1.0
 1122
 1123 1124 1.0 1125 1.0 1126 1.0
 1124
 1125
 1126
 1127 1128 1.0 1129 1.0 1130 1.0
 1128
 1129
 1130
 1131 1132 2.0 1133 1.5
 1132
 1133 1134 1.0 1135 1.0
 1134
 1135 1136 1.0 1137 1.0 1151 1.0
 1136
 1137 1138 1.0 1139 1.0 1140 1.0
 1138
 1139
 1140 1141 1.5 1149 1.5
 1141 1142 1.0 1143 1.5
 1142
 1143 1144 1.0 1145 1.5
 1144
 1145 1146 1.0 1147 1.5
 1146
 1147 1148 1.0 1149 1.5
 1148
 1149 1150 1.0
 1150
 1151 1152 2.0 1153 1.5
 1152
 1153 1154 1.0 1155 1.0
 1154
 1155 1156 1.0 1157 1.0 1163 1.0
 1156
 1157 1158 1.0 1159 1.0 1160 1.0
 1158
 1159
 1160 1161 1.5 1162 2.0
 1161
 1162
 1163 1164 2.0 1165 1.5
 1164
 1165 1166 1.0 1167 1.0
 1166
 1167 1168 1.0 1169 1.0 1178 1.0
 1168
 1169 1170 1.0 1171 1.0 1172 1.0
 1170
 1171
 1172 1173 1.0 1174 1.0 1175 1.0
 1173
 1174
 1175 1176 2.0 1177 2.0
 1176
 1177
 1178 1179 2.0 1180 1.5
 1179
 1180 1181 1.0 1182 1.0
 1181
 1182 1183 1.0 1184 1.0 1188 1.0
 1183
 1184 1185 1.0 1186 1.0 1187 1.0
 1185
 1186
 1187
 1188 1189 2.0 1190 1.5
 1189
 1190 1191 1.0 1192 1.0
 1191
 1192 1193 1.0 1194 1.0 1205 1.0
 1193
 1194 1195 1.0 1196 1.0 1197 1.0
 1195
 1196
 1197 1198 1.0 1199 1.0 1200 1.0
 1198
 1199
 1200 1201 2.0 1202 2.0
 1201
 1202 1203 1.0 1204 1.0
 1203
 1204
 1205 1206 2.0 1207 1.5
 1206
 1207 1208 1.0 1209 1.0
 1208
 1209 1210 1.0 1211 1.0 1224 1.0
 1210
 1211 1212 1.0 1213 1.0 1214 1.0
 1212
 1213
 1214 1215 1.0 1216 1.0 1220 1.0
 1215
 1216 1217 1.0 1218 1.0 1219 1.0
 1217
 1218
 1219
 1220 1221 1.0 1222 1.0 1223 1.0
 1221
 1222
 1223
 1224 1225 2.0 1226 1.5
 1225
 1226 1227 1.0 1228 1.0
 1227
 1228 1229 1.0 1230 1.0 1238 1.0
 1229
 1230 1231 1.0 1232 1.0 1236 1.0
 1231
 1232 1233 1.0 1234 1.0 1235 1.0
 1233
 1234
 1235
 1236 1237 1.0
 1237
 1238 1239 2.0 1240 1.5
 1239
 1240 1241 1.0 1242 1.0
 1241
 1242 1243 1.0 1244 1.0 1254 1.0
 1243
 1244 1245 1.0 1246 1.0 1250 1.0
 1245
 1246 1247 1.0 1248 1.0 1249 1.0
 1247
 1248
 1249
 1250 1251 1.0 1252 1.0 1253 1.0
 1251
 1252
 1253
 1254 1255 2.0 1256 1.5
 1255
 1256 1257 1.0 1258 1.0
 1257
 1258 1259 1.0 1260 1.0 1266 1.0
 1259
 1260 1261 1.0 1262 1.0 1263 1.0
 1261
 1262
 1263 1264 2.0 1265 2.0
 1264
 1265
 1266 1267 2.0 1268 1.5
 1267
 1268 1269 1.0 1270 1.0
 1269
 1270 1271 1.0 1272 1.0 1273 1.0
 1271
 1272
 1273
 1274 1275 1.0
 1275 1276 1.0 1277 1.0 1278 1.0
 1276
 1277
 1278 1279 2.0 1280 1.5
 1279
 1280 1281 1.0 1282 1.0
 1281
 1282 1283 1.0 1284 1.0 1289 1.0
 1283
 1284 1285 1.0 1286 1.0 1287 1.0
 1285
 1286
 1287 1288 1.0
 1288
 1289 1290 2.0 1291 1.5
 1290
 1291 1292 1.0 1293 1.0
 1292
 1293 1294 1.0 1295 1.0 1305 1.0
 1294
 1295 1296 1.0 1297 1.0 1298 1.0
 1296
 1297
 1298 1299 1.0 1303 2.0
 1299 1300 1.5
 1300 1301 1.0 1302 1.5
 1301
 1302 1303 1.0
 1303 1304 1.0
 1304
 1305 1306 2.0 1307 1.5
 1306
 1307 1308 1.0 1309 1.0
 1308
 1309 1310 1.0 1311 1.0 1320 1.0
 1310
 1311 1312 1.0 1313 1.0 1314 1.0
 1312
 1313
 1314 1315 1.0 1316 1.0 1317 1.0
 1315
 1316
 1317 1318 2.0 1319 2.0
 1318
 1319
 1320 1321 2.0 1322 1.5
 1321
 1322 1323 1.0 1324 1.0
 1323
 1324 1325 1.0 1326 1.0 1327 1.0
 1325
 1326
 1327
 1328 1329 1.0 1341 2.0 1352 1.0
 1329 1330 1.0 1400 1.0 1401 1.0
 1330 1331 1.0 1402 1.0 1403 1.0
 1331 1340 1.5 1342 2.0
 1332 1333 1.0 1340 1.0 1404 1.0 1405 1.0
 1333 1334 1.0 1406 1.0 1407 1.0
 1334 1335 2.0 1339 1.5
 1335 1336 1.5 1408 1.0
 1336 1337 1.5 1409 1.0
 1337 1338 1.5 1410 1.0
 1338 1339 1.5 1411 1.0
 1339 1340 1.0
 1340
 1341
 1342
 1343 1344 1.0 1345 1.0
 1344
 1345
 1346 1347 1.0 1348 1.0
 1347
 1348
 1349 1350 1.0 1351 1.0
 1350
 1351
 1352 1353 1.0
 1353
 1354
 1355 1356 1.0 1357 1.0
 1356
 1357
 1358 1359 1.0 1360 1.0
 1359
 1360
 1361 1362 1.0 1363 1.0
 1362
 1363
 1364 1365 1.0 1366 1.0
 1365
 1366
 1367 1368 1.0 1369 1.0
 1368
 1369
 1370 1371 1.0 1372 1.0
 1371
 1372
 1373 1374 1.0 1375 1.0
 1374
 1375
 1376 1377 1.0 1378 1.0
 1377
 1378
 1379 1380 1.0 1381 1.0
 1380
 1381
 1382 1383 1.0 1384 1.0
 1383
 1384
 1385 1386 1.0 1387 1.0
 1386
 1387
 1388 1389 1.0 1390 1.0
 1389
 1390
 1391 1392 1.0 1393 1.0
 1392
 1393
 1394 1395 1.0 1396 1.0
 1395
 1396
 1397 1398 1.0 1399 1.0
 1398
 1399
 1400
 1401
 1402
 1403
 1404
 1405
 1406
 1407
 1408
 1409
 1410
 1411
 1412
 1413


HrmStr1	CT	CB	321.00   1.516
HrmStr1	CB	N	384.20   1.412
HrmBnd1	C	N	CB	63.800     123.710
HrmBnd1	CT	CT	CB	63.100     112.070
HrmBnd1	CT	N	CB	63.000     119.830
HrmBnd1	CT	CB	CA	63.500     120.770
HrmBnd1	CT	CB	CB	63.500     120.770
HrmBnd1	CB	CT	HC	46.800     110.470
HrmBnd1	CB	CB	N	67.900     120.190
HrmBnd1	CA	CB	N	67.900     120.190
HrmBnd1	HC	CT	H1	35.000     109.500
