# Supplementary material for: Computational Analysis of the Inhibition Mechanism of NOTUM by the ONIOM Method
Source: ACS Omega. 2022 Apr 7;7(15):13333–42. doi: 10.1021/acsomega.2c01044 (PMC9026088; doi:10.1021/acsomega.2c01044)
Supplement: Supplementary file 2 — ao2c01044_si_002.zip [file ao2c01044_si_002.zip › RC.gjf]

%mem=10GB
%nprocshared=16
# opt=maxcycle=6000 freq oniom(m062x/6-31g:amber=hardfirst)
geom=connectivity scf=maxcycle=5000

Title Card Required

-4 1 -1 1 -1 1
 C-CT--0.366200(PDBName=CH3,ResName=ACE,ResNum=122_A)  0   -4.91577800    6.54581300   12.43754200 L
 C-C-0.597200(PDBName=C,ResName=ACE,ResNum=122_A)    0   -3.99759400    5.73971000   11.54951700 L
 O-O--0.567900(PDBName=O,ResName=ACE,ResNum=122_A)   0   -2.86814200    6.14869900   11.30741100 L
 N-N--0.415700(PDBName=N,ResName=PHE,ResNum=123_A)   0   -4.49449600    4.60704800   11.06086000 L
 C-CT--0.002400(PDBName=CA,ResName=PHE,ResNum=123_A)  0   -3.79472500    3.69859100   10.15070900 L
 C-C-0.597300(PDBName=C,ResName=PHE,ResNum=123_A)    0   -4.73658800    3.22582500    9.03256200 L
 O-O--0.567900(PDBName=O,ResName=PHE,ResNum=123_A)   0   -5.88595100    2.87762500    9.30763800 L
 C-CT--0.034300(PDBName=CB,ResName=PHE,ResNum=123_A)  0   -3.22604500    2.50832100   10.93840000 L
 C-CA-0.011800(PDBName=CG,ResName=PHE,ResNum=123_A)  0   -2.67110500    1.40855600   10.05073100 L
 C-CA--0.125600(PDBName=CD1,ResName=PHE,ResNum=123_A)  0   -1.37885000    1.51561400    9.50009900 L
 C-CA--0.125600(PDBName=CD2,ResName=PHE,ResNum=123_A)  0   -3.48052600    0.30345300    9.72245900 L
 C-CA--0.170400(PDBName=CE1,ResName=PHE,ResNum=123_A)  0   -0.90791000    0.52935000    8.61403500 L
 C-CA--0.170400(PDBName=CE2,ResName=PHE,ResNum=123_A)  0   -3.00804300   -0.68186800    8.84007100 L
 C-CA--0.107200(PDBName=CZ,ResName=PHE,ResNum=123_A)  0   -1.72874000   -0.55844100    8.27373000 L
 N-N--0.415700(PDBName=N,ResName=LEU,ResNum=124_A)   0   -4.24642800    3.19592300    7.79068100 L
 C-CT--0.051800(PDBName=CA,ResName=LEU,ResNum=124_A)  0   -4.94922600    2.67072100    6.61938700 L
 C-C-0.597300(PDBName=C,ResName=LEU,ResNum=124_A)    0   -4.42469100    1.27981300    6.22701400 L
 O-O--0.567900(PDBName=O,ResName=LEU,ResNum=124_A)   0   -3.24591200    1.08397300    5.93133900 L
 C-CT--0.110200(PDBName=CB,ResName=LEU,ResNum=124_A)  0   -4.85114500    3.66635500    5.45052200 L
 C-CT-0.353100(PDBName=CG,ResName=LEU,ResNum=124_A)  0   -5.52796100    5.02775900    5.69763500 L
 C-CT--0.412100(PDBName=CD1,ResName=LEU,ResNum=124_A)  0   -5.34077900    5.91398600    4.46861800 L
 C-CT--0.412100(PDBName=CD2,ResName=LEU,ResNum=124_A)  0   -7.03274800    4.90649000    5.95446500 L
 N-N--0.516300(PDBName=N,ResName=GLU,ResNum=125_A)   0   -5.34373300    0.31995600    6.23386600 L
 C-CT-0.039700(PDBName=CA,ResName=GLU,ResNum=125_A)  0   -5.19265500   -1.07259100    5.80241300 L
 C-C-0.536600(PDBName=C,ResName=GLU,ResNum=125_A)    0   -4.94455600   -1.19343900    4.28019600 L
 O-O--0.581900(PDBName=O,ResName=GLU,ResNum=125_A)   0   -5.34123100   -0.32168100    3.51001300 L
 C-CT-0.056000(PDBName=CB,ResName=GLU,ResNum=125_A)  0   -6.48227600   -1.77338700    6.26650900 L
 C-CT-0.013600(PDBName=CG,ResName=GLU,ResNum=125_A)  0   -6.60025100   -3.27263900    5.98787800 L
 C-C-0.805400(PDBName=CD,ResName=GLU,ResNum=125_A)   0   -7.94752500   -3.77751100    6.52050200 L
 O-O2--0.818800(PDBName=OE1,ResName=GLU,ResNum=125_A)  0   -8.97653400   -3.48787100    5.86444100 L
 O-O2--0.818800(PDBName=OE2,ResName=GLU,ResNum=125_A)  0   -7.97294500   -4.40257400    7.59973200 L
 N-N--0.415700(PDBName=N,ResName=GLY,ResNum=126_A)   0   -4.28661400   -2.27393800    3.84502400 L H-HC 33   0.0000
 C-CT--0.025200(PDBName=CA,ResName=GLY,ResNum=126_A)  0   -3.99397000   -2.59555800    2.44285300 H
 C-C-0.597300(PDBName=C,ResName=GLY,ResNum=126_A)    0   -4.30078400   -4.06277400    2.20958700 H
 O-O--0.567900(PDBName=O,ResName=GLY,ResNum=126_A)   0   -5.07176200   -4.67414500    2.98209900 H
 N-N--0.415700(PDBName=N,ResName=GLY,ResNum=127_A)   0   -3.71754700   -4.64439100    1.13101800 H
 C-CT--0.025200(PDBName=CA,ResName=GLY,ResNum=127_A)  0   -3.94094700   -6.04492600    0.80120100 H
 C-C-0.597300(PDBName=C,ResName=GLY,ResNum=127_A)    0   -4.44564300   -6.28961200   -0.62361500 H
 O-O--0.567900(PDBName=O,ResName=GLY,ResNum=127_A)   0   -5.46724600   -7.00218400   -0.78722200 H
 N-N--0.415700(PDBName=N,ResName=TRP,ResNum=128_A)   0   -3.68927000   -5.76311500   -1.61153800 H
 C-CT--0.027500(PDBName=CA,ResName=TRP,ResNum=128_A)  0   -4.05584400   -5.74887400   -3.02931300 H
 C-C-0.597300(PDBName=C,ResName=TRP,ResNum=128_A)    0   -5.44593800   -5.13295900   -3.24453900 L H-H1 41   0.0000
 O-O--0.567900(PDBName=O,ResName=TRP,ResNum=128_A)   0   -5.78750800   -4.14943400   -2.59565500 L
 C-CT--0.005000(PDBName=CB,ResName=TRP,ResNum=128_A)  0   -3.85770200   -7.13448500   -3.68124800 L H-H1 41   0.0000
 C-C*--0.141500(PDBName=CG,ResName=TRP,ResNum=128_A)  0   -2.44240700   -7.62787000   -3.72252300 L
 C-CW--0.163800(PDBName=CD1,ResName=TRP,ResNum=128_A)  0   -1.73864700   -8.09795700   -2.66688700 L
 C-CB-0.124300(PDBName=CD2,ResName=TRP,ResNum=128_A)  0   -1.52711300   -7.67611400   -4.86429300 L
 N-NA--0.341800(PDBName=NE1,ResName=TRP,ResNum=128_A)  0   -0.46266500   -8.43354300   -3.07422900 L
 C-CN-0.138000(PDBName=CE2,ResName=TRP,ResNum=128_A)  0   -0.28005100   -8.20756300   -4.41936200 L
 C-CA--0.238700(PDBName=CE3,ResName=TRP,ResNum=128_A)  0   -1.61486600   -7.30796900   -6.22625900 L
 C-CA--0.260100(PDBName=CZ2,ResName=TRP,ResNum=128_A)  0    0.81463600   -8.38421400   -5.27737600 L
 C-CA--0.197200(PDBName=CZ3,ResName=TRP,ResNum=128_A)  0   -0.52038500   -7.47766200   -7.09853000 L
 C-CA--0.113400(PDBName=CH2,ResName=TRP,ResNum=128_A)  0    0.68982500   -8.02045200   -6.62868900 L
 N-N--0.415700(PDBName=N,ResName=TYR,ResNum=129_A)   0   -6.25309800   -5.64359300   -4.17359500 L
 C-CT--0.001400(PDBName=CA,ResName=TYR,ResNum=129_A)  0   -7.55859500   -5.09091700   -4.55195800 L
 C-C-0.597300(PDBName=C,ResName=TYR,ResNum=129_A)    0   -8.47304200   -6.19644800   -5.11784800 L
 O-O--0.567900(PDBName=O,ResName=TYR,ResNum=129_A)   0   -8.17725000   -7.38607500   -4.96495700 L
 C-CT--0.015200(PDBName=CB,ResName=TYR,ResNum=129_A)  0   -7.32769100   -3.92826800   -5.54240300 L
 C-CA--0.001100(PDBName=CG,ResName=TYR,ResNum=129_A)  0   -6.50621600   -4.28959900   -6.77008500 L
 C-CA--0.190600(PDBName=CD1,ResName=TYR,ResNum=129_A)  0   -7.13959500   -4.75445900   -7.94011000 L
 C-CA--0.190600(PDBName=CD2,ResName=TYR,ResNum=129_A)  0   -5.10107200   -4.17695100   -6.73328400 L
 C-CA--0.234100(PDBName=CE1,ResName=TYR,ResNum=129_A)  0   -6.37033200   -5.11869900   -9.06261700 L
 C-CA--0.234100(PDBName=CE2,ResName=TYR,ResNum=129_A)  0   -4.32945300   -4.54703300   -7.85080200 L
 C-C-0.322600(PDBName=CZ,ResName=TYR,ResNum=129_A)   0   -4.96440700   -5.01736900   -9.01878100 L
 O-OH--0.557900(PDBName=OH,ResName=TYR,ResNum=129_A)  0   -4.22347700   -5.36989100  -10.10095200 L
 N-N--0.415700(PDBName=N,ResName=NME,ResNum=130_A)   0   -9.59591000   -5.82929100   -5.74301800 L
 C-CT--0.149000(PDBName=CH3,ResName=NME,ResNum=130_A)  0  -10.42076100   -6.71255200   -6.56443100 L
 C-CT--0.366200(PDBName=CH3,ResName=ACE,ResNum=138_A)  0  -12.92084100   -3.19833200   -5.93631800 L
 C-C-0.597200(PDBName=C,ResName=ACE,ResNum=138_A)    0  -13.41065500   -4.61030400   -5.73067000 L
 O-O--0.567900(PDBName=O,ResName=ACE,ResNum=138_A)   0  -13.77560100   -5.27124600   -6.69717400 L
 N-N--0.347900(PDBName=N,ResName=ARG,ResNum=139_A)   0  -13.43576000   -5.07016500   -4.47621600 L
 C-CT--0.263700(PDBName=CA,ResName=ARG,ResNum=139_A)  0  -13.98034900   -6.39000600   -4.07769800 L
 C-C-0.734100(PDBName=C,ResName=ARG,ResNum=139_A)    0  -14.98690800   -6.35521100   -2.92108800 L
 O-O--0.589400(PDBName=O,ResName=ARG,ResNum=139_A)   0  -15.67271200   -7.35008600   -2.70433500 L
 C-CT--0.000700(PDBName=CB,ResName=ARG,ResNum=139_A)  0  -12.85563200   -7.41838400   -3.84620100 L
 C-CT-0.039000(PDBName=CG,ResName=ARG,ResNum=139_A)  0  -11.85896500   -7.00749000   -2.75654700 L
 C-CT-0.048600(PDBName=CD,ResName=ARG,ResNum=139_A)  0  -10.78041400   -8.07150300   -2.51862100 L
 N-N2--0.529500(PDBName=NE,ResName=ARG,ResNum=139_A)  0   -9.97424900   -7.73883000   -1.33034100 L
 C-CA-0.807600(PDBName=CZ,ResName=ARG,ResNum=139_A)  0   -8.66826500   -7.60357300   -1.20239200 L
 N-N2--0.862700(PDBName=NH1,ResName=ARG,ResNum=139_A)  0   -7.81170100   -7.77907400   -2.16403100 L
 N-N2--0.862700(PDBName=NH2,ResName=ARG,ResNum=139_A)  0   -8.17892300   -7.25551300   -0.05619800 L
 N-N--0.415700(PDBName=N,ResName=NME,ResNum=140_A)   0  -15.10873700   -5.23317800   -2.20612000 L
 C-CT--0.149000(PDBName=CH3,ResName=NME,ResNum=140_A)  0  -16.11390600   -5.02130400   -1.16727600 L
 C-CT--0.366200(PDBName=CH3,ResName=ACE,ResNum=145_A)  0  -12.03179700   -4.18770000    6.30958700 L
 C-C-0.597200(PDBName=C,ResName=ACE,ResNum=145_A)    0  -11.92023700   -5.19302400    5.19047800 L
 O-O--0.567900(PDBName=O,ResName=ACE,ResNum=145_A)   0  -12.88648800   -5.89920400    4.92515100 L
 N-N--0.415700(PDBName=N,ResName=LEU,ResNum=146_A)   0  -10.75919600   -5.23008900    4.53618800 L
 C-CT--0.051800(PDBName=CA,ResName=LEU,ResNum=146_A)  0  -10.24181500   -6.19535800    3.54120100 L
 C-C-0.597300(PDBName=C,ResName=LEU,ResNum=146_A)    0  -11.10925400   -6.56238400    2.31073200 L
 O-O--0.567900(PDBName=O,ResName=LEU,ResNum=146_A)   0  -10.61357900   -7.24140900    1.40604800 L
 C-CT--0.110200(PDBName=CB,ResName=LEU,ResNum=146_A)  0   -9.74228300   -7.45967400    4.27288000 L
 C-CT-0.353100(PDBName=CG,ResName=LEU,ResNum=146_A)  0   -8.63266100   -7.22029600    5.31708800 L
 C-CT--0.412100(PDBName=CD1,ResName=LEU,ResNum=146_A)  0   -8.31960900   -8.53684400    6.03135700 L
 C-CT--0.412100(PDBName=CD2,ResName=LEU,ResNum=146_A)  0   -7.33505000   -6.71700500    4.67951200 L
 N-N--0.415700(PDBName=N,ResName=NME,ResNum=147_A)   0  -12.36883100   -6.13312400    2.22744200 L
 C-CT--0.149000(PDBName=CH3,ResName=NME,ResNum=147_A)  0  -13.27523000   -6.33124300    1.10015900 L
 C-CT--0.366200(PDBName=CH3,ResName=ACE,ResNum=181_A)  0  -10.83660200   -0.62877100    7.22117700 L
 C-C-0.597200(PDBName=C,ResName=ACE,ResNum=181_A)    0  -10.96423000   -0.43225200    5.72937700 L
 O-O--0.567900(PDBName=O,ResName=ACE,ResNum=181_A)   0  -11.83449200    0.29885800    5.27177800 L
 N-N--0.415700(PDBName=N,ResName=TYR,ResNum=182_A)   0  -10.11873900   -1.10761800    4.96241300 L
 C-CT--0.001400(PDBName=CA,ResName=TYR,ResNum=182_A)  0  -10.04124900   -1.08404300    3.49759500 L
 C-C-0.597300(PDBName=C,ResName=TYR,ResNum=182_A)    0  -11.11404500   -2.00287400    2.87489900 L
 O-O--0.567900(PDBName=O,ResName=TYR,ResNum=182_A)   0  -10.85863100   -2.84884300    2.01454600 L
 C-CT--0.015200(PDBName=CB,ResName=TYR,ResNum=182_A)  0   -8.59412100   -1.47177400    3.16460900 L
 C-CA--0.001100(PDBName=CG,ResName=TYR,ResNum=182_A)  0   -8.16051400   -1.52910100    1.71793900 L
 C-CA--0.190600(PDBName=CD1,ResName=TYR,ResNum=182_A)  0   -8.41898200   -0.46822200    0.82801000 L
 C-CA--0.190600(PDBName=CD2,ResName=TYR,ResNum=182_A)  0   -7.39919000   -2.63396400    1.29865500 L
 C-CA--0.234100(PDBName=CE1,ResName=TYR,ResNum=182_A)  0   -7.90710600   -0.51151000   -0.48206800 L
 C-CA--0.234100(PDBName=CE2,ResName=TYR,ResNum=182_A)  0   -6.88968800   -2.68547600   -0.00597900 L
 C-C-0.322600(PDBName=CZ,ResName=TYR,ResNum=182_A)   0   -7.14238700   -1.62349900   -0.89749500 L
 O-OH--0.557900(PDBName=OH,ResName=TYR,ResNum=182_A)  0   -6.72662300   -1.72103000   -2.18186300 L
 N-N--0.415700(PDBName=N,ResName=CYS,ResNum=183_A)   0  -12.36447900   -1.82571800    3.31443500 L
 C-CT-0.021300(PDBName=CA,ResName=CYS,ResNum=183_A)  0  -13.51391200   -2.66178500    2.95780000 L
 C-C-0.597300(PDBName=C,ResName=CYS,ResNum=183_A)    0  -13.93380400   -2.56304800    1.48187500 L
 O-O--0.567900(PDBName=O,ResName=CYS,ResNum=183_A)   0  -14.60280600   -3.45948300    0.97882100 L
 C-CT--0.123100(PDBName=CB,ResName=CYS,ResNum=183_A)  0  -14.68203400   -2.35232200    3.90432400 L
 S-SH--0.311900(PDBName=SG,ResName=CYS,ResNum=183_A)  0  -15.24572600   -0.63290200    3.72790400 L
 N-N--0.415700(PDBName=N,ResName=SER,ResNum=184_A)   0  -13.56483100   -1.48612000    0.78598200 L
 C-CT--0.024900(PDBName=CA,ResName=SER,ResNum=184_A)  0  -13.63721300   -1.35662300   -0.67426200 L
 C-C-0.597300(PDBName=C,ResName=SER,ResNum=184_A)    0  -12.67542200   -2.32732800   -1.37658000 L
 O-O--0.567900(PDBName=O,ResName=SER,ResNum=184_A)   0  -13.07784400   -3.07651200   -2.27261300 L
 C-CT-0.211700(PDBName=CB,ResName=SER,ResNum=184_A)  0  -13.31575900    0.09357300   -1.05773200 L
 O-OH--0.654600(PDBName=OG,ResName=SER,ResNum=184_A)  0  -12.09850800    0.50121800   -0.45748900 L
 N-N--0.415700(PDBName=N,ResName=SER,ResNum=185_A)   0  -11.41029700   -2.32024000   -0.94539500 L
 C-CT--0.024900(PDBName=CA,ResName=SER,ResNum=185_A)  0  -10.26613100   -3.03272300   -1.51734700 L
 C-C-0.597300(PDBName=C,ResName=SER,ResNum=185_A)    0  -10.12527700   -2.82275200   -3.03044800 L
 O-O--0.567900(PDBName=O,ResName=SER,ResNum=185_A)   0  -10.37476100   -3.70729900   -3.85063000 L
 C-CT-0.211700(PDBName=CB,ResName=SER,ResNum=185_A)  0  -10.26487400   -4.49166300   -1.08457100 L
 O-OH--0.654600(PDBName=OG,ResName=SER,ResNum=185_A)  0   -9.79532200   -4.62534700    0.24089700 L
 N-N--0.516300(PDBName=N,ResName=ASP,ResNum=186_A)   0   -9.71912400   -1.60532500   -3.37571600 L
 C-CT-0.038100(PDBName=CA,ResName=ASP,ResNum=186_A)  0   -9.84068800   -0.93117300   -4.67484400 L
 C-C-0.536600(PDBName=C,ResName=ASP,ResNum=186_A)    0   -8.69954700    0.07102100   -4.96786700 L
 O-O--0.581900(PDBName=O,ResName=ASP,ResNum=186_A)   0   -8.70966000    0.73397100   -5.99993400 L
 C-CT--0.030300(PDBName=CB,ResName=ASP,ResNum=186_A)  0  -11.17641700   -0.16552400   -4.65571100 L
 C-C-0.799400(PDBName=CG,ResName=ASP,ResNum=186_A)   0  -11.19900000    0.98964000   -3.64334800 L
 O-O2--0.801400(PDBName=OD1,ResName=ASP,ResNum=186_A)  0  -10.59387600    0.85698200   -2.54946800 L
 O-O2--0.801400(PDBName=OD2,ResName=ASP,ResNum=186_A)  0  -11.87414600    1.99807100   -3.92032200 L
 N-N--0.415700(PDBName=N,ResName=VAL,ResNum=187_A)   0   -7.73568000    0.19725300   -4.05073200 L
 C-CT--0.087500(PDBName=CA,ResName=VAL,ResNum=187_A)  0   -6.74915900    1.28740400   -3.91198800 L
 C-C-0.597300(PDBName=C,ResName=VAL,ResNum=187_A)    0   -7.41002400    2.68201600   -3.88023700 L
 O-O--0.567900(PDBName=O,ResName=VAL,ResNum=187_A)   0   -6.88768900    3.65144100   -4.42255800 L
 C-CT-0.298500(PDBName=CB,ResName=VAL,ResNum=187_A)  0   -5.57016400    1.15310300   -4.91078100 L
 C-CT--0.319200(PDBName=CG1,ResName=VAL,ResNum=187_A)  0   -4.31731400    1.89115600   -4.40671900 L
 C-CT--0.319200(PDBName=CG2,ResName=VAL,ResNum=187_A)  0   -5.13239300   -0.30897500   -5.11564200 L
 N-N--0.415700(PDBName=N,ResName=TRP,ResNum=188_A)   0   -8.52641400    2.78417100   -3.14866900 L
 C-CT--0.027500(PDBName=CA,ResName=TRP,ResNum=188_A)  0   -9.28586100    3.99368700   -2.79776200 L
 C-C-0.597300(PDBName=C,ResName=TRP,ResNum=188_A)    0   -9.68695600    4.85442900   -4.01368100 L
 O-O--0.567900(PDBName=O,ResName=TRP,ResNum=188_A)   0   -9.31179200    6.02227700   -4.14042100 L
 C-CT--0.005000(PDBName=CB,ResName=TRP,ResNum=188_A)  0   -8.55054700    4.78016800   -1.69573400 L
 C-C*--0.141500(PDBName=CG,ResName=TRP,ResNum=188_A)  0   -7.88277600    3.97862400   -0.61378400 L
 C-CW--0.163800(PDBName=CD1,ResName=TRP,ResNum=188_A)  0   -6.59548400    3.56951000   -0.65868500 L
 C-CB-0.124300(PDBName=CD2,ResName=TRP,ResNum=188_A)  0   -8.41122200    3.49544500    0.66258200 L
 N-NA--0.341800(PDBName=NE1,ResName=TRP,ResNum=188_A)  0   -6.28743700    2.87742600    0.49365600 L
 C-CN-0.138000(PDBName=CE2,ResName=TRP,ResNum=188_A)  0   -7.35952500    2.82310700    1.35663100 L
 C-CA--0.238700(PDBName=CE3,ResName=TRP,ResNum=188_A)  0   -9.66541400    3.55484100    1.31047400 L
 C-CA--0.260100(PDBName=CZ2,ResName=TRP,ResNum=188_A)  0   -7.53360000    2.26349900    2.63105900 L
 C-CA--0.197200(PDBName=CZ3,ResName=TRP,ResNum=188_A)  0   -9.85450800    2.98884000    2.58829200 L
 C-CA--0.113400(PDBName=CH2,ResName=TRP,ResNum=188_A)  0   -8.79058800    2.35173900    3.25218400 L
 N-N--0.415700(PDBName=N,ResName=NME,ResNum=189_A)   0  -10.50420000    4.28163700   -4.90263500 L
 C-CT--0.149000(PDBName=CH3,ResName=NME,ResNum=189_A)  0  -10.93978400    4.88777900   -6.15544400 L
 C-CT--0.366200(PDBName=CH3,ResName=ACE,ResNum=228_A)  0   -1.55079400    9.10518200   10.29741100 L
 C-C-0.597200(PDBName=C,ResName=ACE,ResNum=228_A)    0   -0.54374300    8.26477700    9.54935200 L
 O-O--0.567900(PDBName=O,ResName=ACE,ResNum=228_A)   0    0.52388700    8.75779500    9.19728000 L
 N-N--0.415700(PDBName=N,ResName=ALA,ResNum=229_A)   0   -0.88743200    7.00325600    9.31252100 L
 C-CT-0.033700(PDBName=CA,ResName=ALA,ResNum=229_A)  0   -0.06470300    6.01535400    8.61499900 L
 C-C-0.597300(PDBName=C,ResName=ALA,ResNum=229_A)    0   -0.90249700    5.09034800    7.70835900 L
 O-O--0.567900(PDBName=O,ResName=ALA,ResNum=229_A)   0   -2.13201600    5.13335300    7.72630400 L
 C-CT--0.182500(PDBName=CB,ResName=ALA,ResNum=229_A)  0    0.69828400    5.21137400    9.67874700 L
 N-N--0.415700(PDBName=N,ResName=GLY,ResNum=230_A)   0   -0.25127500    4.21801800    6.94018500 L
 C-CT--0.025200(PDBName=CA,ResName=GLY,ResNum=230_A)  0   -0.90585800    3.16707100    6.15463700 L
 C-C-0.597300(PDBName=C,ResName=GLY,ResNum=230_A)    0    0.09883800    2.31583000    5.38435000 L
 O-O--0.567900(PDBName=O,ResName=GLY,ResNum=230_A)   0    1.16139700    2.82590600    5.03820900 L
 N-N--0.415700(PDBName=N,ResName=SER,ResNum=231_A)   0   -0.23495600    1.05674100    5.08073100 L H-HC 174   0.0000
 C-CT--0.024900(PDBName=CA,ResName=SER,ResNum=231_A)  0    0.68539100    0.10711200    4.42930500 H
 C-C-0.597300(PDBName=C,ResName=SER,ResNum=231_A)    0    0.07829800   -0.36173500    3.12992300 H
 O-O--0.567900(PDBName=O,ResName=SER,ResNum=231_A)   0   -1.15039100   -0.58798500    3.03760400 H
 C-CT-0.211700(PDBName=CB,ResName=SER,ResNum=231_A)  0    0.95338500   -1.09569800    5.34228500 L H-H1 174   0.0000
 O-OH--0.654600(PDBName=OG,ResName=SER,ResNum=231_A)  0    1.80389100   -0.75125500    6.41086000 L
 N-N--0.415700(PDBName=N,ResName=SER,ResNum=232_A)   0    0.94358600   -0.51368800    2.10091500 H
 C-CT--0.024900(PDBName=CA,ResName=SER,ResNum=232_A)  0    0.57978600   -1.00047100    0.77625800 H
 C-C-0.597300(PDBName=C,ResName=SER,ResNum=232_A)    0   -0.49656000   -0.09567000    0.16844200 H
 O-O--0.567900(PDBName=O,ResName=SER,ResNum=232_A)   0   -0.38029500    1.14592600    0.25024000 H
 C-CT-0.211700(PDBName=CB,ResName=SER,ResNum=232_A)  0    0.25994600   -2.48952500    0.78984000 H
 O-OH--0.654600(PDBName=OG,ResName=SER,ResNum=232_A)  0    0.10435600   -2.92193400   -0.56231300 H
 N-N--0.415700(PDBName=N,ResName=ALA,ResNum=233_A)   0   -1.61127600   -0.67085500   -0.35391900 H
 C-CT-0.033700(PDBName=CA,ResName=ALA,ResNum=233_A)  0   -2.69691200    0.18605900   -0.82606000 H
 C-C-0.597300(PDBName=C,ResName=ALA,ResNum=233_A)    0   -3.10768500    1.21274300    0.22428700 H
 O-O--0.567900(PDBName=O,ResName=ALA,ResNum=233_A)   0   -3.54223600    2.32988100   -0.11244600 H
 C-CT--0.182500(PDBName=CB,ResName=ALA,ResNum=233_A)  0   -3.92635500   -0.64758500   -1.17798300 H
 N-N--0.415700(PDBName=N,ResName=GLY,ResNum=234_A)   0   -3.03519300    0.80016500    1.50877200 H
 C-CT--0.025200(PDBName=CA,ResName=GLY,ResNum=234_A)  0   -3.26656800    1.71289400    2.62603500 L H-H 190   0.0000
 C-C-0.597300(PDBName=C,ResName=GLY,ResNum=234_A)    0   -2.36179800    2.94876700    2.61260200 L
 O-O--0.567900(PDBName=O,ResName=GLY,ResNum=234_A)   0   -2.83426300    4.07497400    2.74344700 L
 N-N--0.415700(PDBName=N,ResName=GLY,ResNum=235_A)   0   -1.05908900    2.74392600    2.41697600 L
 C-CT--0.025200(PDBName=CA,ResName=GLY,ResNum=235_A)  0   -0.04858100    3.77440100    2.16576400 L
 C-C-0.597300(PDBName=C,ResName=GLY,ResNum=235_A)    0   -0.40522200    4.67287100    0.97934300 L
 O-O--0.567900(PDBName=O,ResName=GLY,ResNum=235_A)   0   -0.34551300    5.89315500    1.09577600 L
 N-N--0.415700(PDBName=N,ResName=THR,ResNum=236_A)   0   -0.82347400    4.09713400   -0.15088400 L
 C-CT--0.038900(PDBName=CA,ResName=THR,ResNum=236_A)  0   -1.36450300    4.85579100   -1.29675300 L
 C-C-0.597300(PDBName=C,ResName=THR,ResNum=236_A)    0   -2.56468100    5.72072200   -0.88675800 L
 O-O--0.567900(PDBName=O,ResName=THR,ResNum=236_A)   0   -2.64478200    6.88442000   -1.26756900 L
 C-CT-0.365400(PDBName=CB,ResName=THR,ResNum=236_A)  0   -1.73715000    3.92912500   -2.46310400 L
 O-OH--0.676100(PDBName=OG1,ResName=THR,ResNum=236_A)  0   -0.69571200    3.01399500   -2.70443200 L
 C-CT--0.243800(PDBName=CG2,ResName=THR,ResNum=236_A)  0   -1.94035200    4.69774600   -3.76416300 L
 N-N--0.415700(PDBName=N,ResName=GLY,ResNum=237_A)   0   -3.46644600    5.18732900   -0.05793200 L
 C-CT--0.025200(PDBName=CA,ResName=GLY,ResNum=237_A)  0   -4.51901400    5.91997600    0.65598400 L
 C-C-0.597300(PDBName=C,ResName=GLY,ResNum=237_A)    0   -4.02095800    7.17083500    1.39135700 L
 O-O--0.567900(PDBName=O,ResName=GLY,ResNum=237_A)   0   -4.63525000    8.22830800    1.27927900 L
 N-N--0.415700(PDBName=N,ResName=VAL,ResNum=238_A)   0   -2.90815100    7.07736600    2.12947700 L
 C-CT--0.087500(PDBName=CA,ResName=VAL,ResNum=238_A)  0   -2.25017500    8.23014100    2.78237400 L
 C-C-0.597300(PDBName=C,ResName=VAL,ResNum=238_A)    0   -1.83003200    9.29444900    1.75818800 L
 O-O--0.567900(PDBName=O,ResName=VAL,ResNum=238_A)   0   -2.05123400   10.47910700    1.99640300 L
 C-CT-0.298500(PDBName=CB,ResName=VAL,ResNum=238_A)  0   -1.04301500    7.81335300    3.65182400 L
 C-CT--0.319200(PDBName=CG1,ResName=VAL,ResNum=238_A)  0   -0.45484600    8.99370800    4.43448700 L
 C-CT--0.319200(PDBName=CG2,ResName=VAL,ResNum=238_A)  0   -1.39375700    6.73860500    4.68614500 L
 N-N--0.415700(PDBName=N,ResName=LEU,ResNum=239_A)   0   -1.22998400    8.89150600    0.62974900 L
 C-CT--0.051800(PDBName=CA,ResName=LEU,ResNum=239_A)  0   -0.85439000    9.79502700   -0.47311400 L
 C-C-0.597300(PDBName=C,ResName=LEU,ResNum=239_A)    0   -2.06741000   10.46757700   -1.14422500 L
 O-O--0.567900(PDBName=O,ResName=LEU,ResNum=239_A)   0   -1.98338800   11.62662900   -1.54474000 L
 C-CT--0.110200(PDBName=CB,ResName=LEU,ResNum=239_A)  0   -0.00343400    9.06000500   -1.53011100 L
 C-CT-0.353100(PDBName=CG,ResName=LEU,ResNum=239_A)  0    1.26558500    8.36421200   -1.00654800 L
 C-CT--0.412100(PDBName=CD1,ResName=LEU,ResNum=239_A)  0    2.03456600    7.75381700   -2.17757900 L
 C-CT--0.412100(PDBName=CD2,ResName=LEU,ResNum=239_A)  0    2.20470700    9.31816700   -0.26723000 L
 N-N--0.415700(PDBName=N,ResName=LEU,ResNum=240_A)   0   -3.17278500    9.73444300   -1.30871800 L
 C-CT--0.051800(PDBName=CA,ResName=LEU,ResNum=240_A)  0   -4.45656100   10.22895700   -1.82422800 L
 C-C-0.597300(PDBName=C,ResName=LEU,ResNum=240_A)    0   -5.13265400   11.23113500   -0.87031400 L
 O-O--0.567900(PDBName=O,ResName=LEU,ResNum=240_A)   0   -5.68085000   12.23660600   -1.32341600 L
 C-CT--0.110200(PDBName=CB,ResName=LEU,ResNum=240_A)  0   -5.38079400    9.02863800   -2.11278700 L
 C-CT-0.353100(PDBName=CG,ResName=LEU,ResNum=240_A)  0   -4.96245700    8.21239800   -3.34948100 L
 C-CT--0.412100(PDBName=CD1,ResName=LEU,ResNum=240_A)  0   -5.64812700    6.85006000   -3.35462300 L
 C-CT--0.412100(PDBName=CD2,ResName=LEU,ResNum=240_A)  0   -5.34812700    8.93650600   -4.64163400 L
 N-N--0.415700(PDBName=N,ResName=NME,ResNum=241_A)   0   -5.12552100   10.94678400    0.43638600 L
 C-CT--0.149000(PDBName=CH3,ResName=NME,ResNum=241_A)  0   -5.66635500   11.79923000    1.48786500 L
 C-CT--0.366200(PDBName=CH3,ResName=ACE,ResNum=261_A)  0    1.60731000   10.87177400    6.70855900 L
 C-C-0.597200(PDBName=C,ResName=ACE,ResNum=261_A)    0    2.60586900    9.77857200    6.41242200 L
 O-O--0.567900(PDBName=O,ResName=ACE,ResNum=261_A)   0    3.29841400    9.82953200    5.40139800 L
 N-N--0.415700(PDBName=N,ResName=LEU,ResNum=262_A)   0    2.68913000    8.78172100    7.29125400 L
 C-CT--0.051800(PDBName=CA,ResName=LEU,ResNum=262_A)  0    3.56775100    7.62153700    7.12219300 L
 C-C-0.597300(PDBName=C,ResName=LEU,ResNum=262_A)    0    2.95902200    6.61615000    6.12747400 L
 O-O--0.567900(PDBName=O,ResName=LEU,ResNum=262_A)   0    2.39018300    5.59343900    6.51005800 L
 C-CT--0.110200(PDBName=CB,ResName=LEU,ResNum=262_A)  0    3.88484200    7.02503500    8.50773400 L
 C-CT-0.353100(PDBName=CG,ResName=LEU,ResNum=262_A)  0    4.84055600    5.81318600    8.50851100 L
 C-CT--0.412100(PDBName=CD1,ResName=LEU,ResNum=262_A)  0    6.20378700    6.13696500    7.89311400 L
 C-CT--0.412100(PDBName=CD2,ResName=LEU,ResNum=262_A)  0    5.06796100    5.36002200    9.95159000 L
 N-N--0.415700(PDBName=N,ResName=ALA,ResNum=263_A)   0    3.09335900    6.92274400    4.83817100 L
 C-CT-0.033700(PDBName=CA,ResName=ALA,ResNum=263_A)  0    2.82287700    6.00088100    3.74147700 L
 C-C-0.597300(PDBName=C,ResName=ALA,ResNum=263_A)    0    3.94094200    4.94578000    3.64715200 L
 O-O--0.567900(PDBName=O,ResName=ALA,ResNum=263_A)   0    5.05319900    5.25580100    3.21571400 L
 C-CT--0.182500(PDBName=CB,ResName=ALA,ResNum=263_A)  0    2.70937700    6.81073700    2.44091800 L
 N-N--0.516300(PDBName=N,ResName=ASP,ResNum=264_A)   0    3.65843900    3.70298100    4.02463300 L
 C-CT-0.038100(PDBName=CA,ResName=ASP,ResNum=264_A)  0    4.51791600    2.53156100    3.83241400 L
 C-C-0.536600(PDBName=C,ResName=ASP,ResNum=264_A)    0    4.12887000    1.78736500    2.54527000 L
 O-O--0.581900(PDBName=O,ResName=ASP,ResNum=264_A)   0    2.99434100    1.34341700    2.38883500 L
 C-CT--0.030300(PDBName=CB,ResName=ASP,ResNum=264_A)  0    4.41280700    1.63001100    5.07829400 L
 C-C-0.799400(PDBName=CG,ResName=ASP,ResNum=264_A)   0    4.88059400    0.18500500    4.87257000 L
 O-O2--0.801400(PDBName=OD1,ResName=ASP,ResNum=264_A)  0    5.77552200   -0.06376000    4.03424500 L
 O-O2--0.801400(PDBName=OD2,ResName=ASP,ResNum=264_A)  0    4.35251400   -0.70162100    5.58809900 L
 N-N--0.415700(PDBName=N,ResName=SER,ResNum=265_A)   0    5.09130800    1.61520500    1.63957300 L
 C-CT--0.024900(PDBName=CA,ResName=SER,ResNum=265_A)  0    5.01979400    0.77801400    0.43644300 L
 C-C-0.597300(PDBName=C,ResName=SER,ResNum=265_A)    0    3.82034700    1.06335600   -0.47868900 L
 O-O--0.567900(PDBName=O,ResName=SER,ResNum=265_A)   0    3.25153400    0.14644600   -1.06786500 L
 C-CT-0.211700(PDBName=CB,ResName=SER,ResNum=265_A)  0    5.08203100   -0.69334300    0.85545200 L
 O-OH--0.654600(PDBName=OG,ResName=SER,ResNum=265_A)  0    6.29115500   -0.93681000    1.55493200 L
 N-N--0.415700(PDBName=N,ResName=GLY,ResNum=266_A)   0    3.44833300    2.33494600   -0.63140400 L
 C-CT--0.025200(PDBName=CA,ResName=GLY,ResNum=266_A)  0    2.29655600    2.78038200   -1.41703500 L
 C-C-0.597300(PDBName=C,ResName=GLY,ResNum=266_A)    0    2.63415400    3.79507700   -2.51212100 L
 O-O--0.567900(PDBName=O,ResName=GLY,ResNum=266_A)   0    1.72165500    4.46685400   -3.00249700 L
 N-N--0.415700(PDBName=N,ResName=TRP,ResNum=267_A)   0    3.91157400    3.92095800   -2.89135900 L
 C-CT--0.027500(PDBName=CA,ResName=TRP,ResNum=267_A)  0    4.48376400    5.06574000   -3.60822400 L
 C-C-0.597300(PDBName=C,ResName=TRP,ResNum=267_A)    0    5.14622400    4.62841000   -4.92531600 L
 O-O--0.567900(PDBName=O,ResName=TRP,ResNum=267_A)   0    6.31817000    4.25039700   -4.98062300 L
 C-CT--0.005000(PDBName=CB,ResName=TRP,ResNum=267_A)  0    5.44711100    5.79703500   -2.65773800 L
 C-C*--0.141500(PDBName=CG,ResName=TRP,ResNum=267_A)  0    5.69994200    7.24649700   -2.93345400 L
 C-CW--0.163800(PDBName=CD1,ResName=TRP,ResNum=267_A)  0    5.84857500    7.81795600   -4.14894500 L
 C-CB-0.124300(PDBName=CD2,ResName=TRP,ResNum=267_A)  0    5.81071500    8.33244500   -1.96229900 L
 N-NA--0.341800(PDBName=NE1,ResName=TRP,ResNum=267_A)  0    5.98566200    9.18512000   -4.00003400 L
 C-CN-0.138000(PDBName=CE2,ResName=TRP,ResNum=267_A)  0    5.97419900    9.55727700   -2.67319800 L
 C-CA--0.238700(PDBName=CE3,ResName=TRP,ResNum=267_A)  0    5.77592100    8.40694900   -0.55221400 L
 C-CA--0.260100(PDBName=CZ2,ResName=TRP,ResNum=267_A)  0    6.07456700   10.79685200   -2.02407200 L
 C-CA--0.197200(PDBName=CZ3,ResName=TRP,ResNum=267_A)  0    5.88296400    9.64463000    0.11288400 L
 C-CA--0.113400(PDBName=CH2,ResName=TRP,ResNum=267_A)  0    6.02656500   10.83746600   -0.61936800 L
 N-N--0.415700(PDBName=N,ResName=PHE,ResNum=268_A)   0    4.38974200    4.68817400   -6.02001000 L
 C-CT--0.002400(PDBName=CA,ResName=PHE,ResNum=268_A)  0    4.67959600    3.96029200   -7.25680900 L
 C-C-0.597300(PDBName=C,ResName=PHE,ResNum=268_A)    0    4.97231800    4.90532600   -8.42746800 L
 O-O--0.567900(PDBName=O,ResName=PHE,ResNum=268_A)   0    4.14052200    5.74066000   -8.78461000 L
 C-CT--0.034300(PDBName=CB,ResName=PHE,ResNum=268_A)  0    3.50780900    3.01712200   -7.56183300 L
 C-CA-0.011800(PDBName=CG,ResName=PHE,ResNum=268_A)  0    3.05939200    2.17128100   -6.38198300 L
 C-CA--0.125600(PDBName=CD1,ResName=PHE,ResNum=268_A)  0    3.98430700    1.38825400   -5.66017500 L
 C-CA--0.125600(PDBName=CD2,ResName=PHE,ResNum=268_A)  0    1.71138400    2.19898700   -5.98063800 L
 C-CA--0.170400(PDBName=CE1,ResName=PHE,ResNum=268_A)  0    3.56006300    0.63547400   -4.55082700 L
 C-CA--0.170400(PDBName=CE2,ResName=PHE,ResNum=268_A)  0    1.28948400    1.44618500   -4.87455200 L
 C-CA--0.107200(PDBName=CZ,ResName=PHE,ResNum=268_A)  0    2.20973100    0.65695900   -4.16416300 L
 N-N--0.415700(PDBName=N,ResName=NME,ResNum=269_A)   0    6.16057400    4.77717200   -9.02821400 L
 C-CT--0.149000(PDBName=CH3,ResName=NME,ResNum=269_A)  0    6.59774500    5.52098800  -10.20769900 L
 C-CT--0.366200(PDBName=CH3,ResName=ACE,ResNum=318_A)  0   -1.85359300    9.66222300   -5.03865900 L
 C-C-0.597200(PDBName=C,ResName=ACE,ResNum=318_A)    0   -1.58556100    8.25877200   -5.52815300 L
 O-O--0.567900(PDBName=O,ResName=ACE,ResNum=318_A)   0   -0.57887600    7.67850600   -5.14996200 L
 N-N--0.415700(PDBName=N,ResName=PHE,ResNum=319_A)   0   -2.45698500    7.73449800   -6.39683200 L
 C-CT--0.002400(PDBName=CA,ResName=PHE,ResNum=319_A)  0   -2.40275700    6.37292200   -6.96231800 L
 C-C-0.597300(PDBName=C,ResName=PHE,ResNum=319_A)    0   -0.99253300    5.94706100   -7.40368100 L
 O-O--0.567900(PDBName=O,ResName=PHE,ResNum=319_A)   0   -0.50265700    4.89465800   -7.00041500 L
 C-CT--0.034300(PDBName=CB,ResName=PHE,ResNum=319_A)  0   -3.38971400    6.24590000   -8.13537800 L
 C-CA-0.011800(PDBName=CG,ResName=PHE,ResNum=319_A)  0   -4.82261100    6.62565300   -7.81401500 L
 C-CA--0.125600(PDBName=CD1,ResName=PHE,ResNum=319_A)  0   -5.36848300    7.82568800   -8.31376700 L
 C-CA--0.125600(PDBName=CD2,ResName=PHE,ResNum=319_A)  0   -5.61031400    5.78630800   -7.00391700 L
 C-CA--0.170400(PDBName=CE1,ResName=PHE,ResNum=319_A)  0   -6.68906900    8.19025000   -7.99203700 L
 C-CA--0.170400(PDBName=CE2,ResName=PHE,ResNum=319_A)  0   -6.92848900    6.15324000   -6.68475500 L
 C-CA--0.107200(PDBName=CZ,ResName=PHE,ResNum=319_A)  0   -7.46742700    7.35474000   -7.17166800 L
 N-N--0.415700(PDBName=N,ResName=PHE,ResNum=320_A)   0   -0.33774700    6.78611000   -8.21048600 L
 C-CT--0.002400(PDBName=CA,ResName=PHE,ResNum=320_A)  0    1.05030200    6.64544400   -8.65360300 L
 C-C-0.597300(PDBName=C,ResName=PHE,ResNum=320_A)    0    1.82266700    7.92201900   -8.29353100 L
 O-O--0.567900(PDBName=O,ResName=PHE,ResNum=320_A)   0    1.88928600    8.86638000   -9.08036100 L
 C-CT--0.034300(PDBName=CB,ResName=PHE,ResNum=320_A)  0    1.09292400    6.33601600  -10.15922900 L
 C-CA-0.011800(PDBName=CG,ResName=PHE,ResNum=320_A)  0    0.63847000    4.93508100  -10.52461000 L
 C-CA--0.125600(PDBName=CD1,ResName=PHE,ResNum=320_A)  0    1.58231800    3.89507200  -10.61869300 L
 C-CA--0.125600(PDBName=CD2,ResName=PHE,ResNum=320_A)  0   -0.72123800    4.66626300  -10.77301200 L
 C-CA--0.170400(PDBName=CE1,ResName=PHE,ResNum=320_A)  0    1.17088300    2.59403700  -10.95846300 L
 C-CA--0.170400(PDBName=CE2,ResName=PHE,ResNum=320_A)  0   -1.13437500    3.36461000  -11.10997400 L
 C-CA--0.107200(PDBName=CZ,ResName=PHE,ResNum=320_A)  0   -0.18785100    2.32904500  -11.20454000 L
 N-N--0.415700(PDBName=N,ResName=GLY,ResNum=321_A)   0    2.36870100    7.96982000   -7.07628000 L
 C-CT--0.025200(PDBName=CA,ResName=GLY,ResNum=321_A)  0    3.04847200    9.14520300   -6.51932100 L
 C-C-0.597300(PDBName=C,ResName=GLY,ResNum=321_A)    0    4.53213400    9.27831900   -6.88881100 L
 O-O--0.567900(PDBName=O,ResName=GLY,ResNum=321_A)   0    5.16338800   10.26551600   -6.50856900 L
 N-N--0.415700(PDBName=N,ResName=NME,ResNum=322_A)   0    5.11892500    8.28588600   -7.57141300 L
 C-CT--0.149000(PDBName=CH3,ResName=NME,ResNum=322_A)  0    6.54186400    8.21792300   -7.90217000 L
 C-CT--0.366200(PDBName=CH3,ResName=ACE,ResNum=334_A)  0    7.22839400    7.65120800    4.03631600 L
 C-C-0.597200(PDBName=C,ResName=ACE,ResNum=334_A)    0    8.31186200    6.60647300    3.90242900 L
 O-O--0.567900(PDBName=O,ResName=ACE,ResNum=334_A)   0    9.46697400    6.87396400    4.21302800 L
 N-N--0.415700(PDBName=N,ResName=VAL,ResNum=335_A)   0    7.93535600    5.42041200    3.43057200 L
 C-CT--0.087500(PDBName=CA,ResName=VAL,ResNum=335_A)  0    8.81813600    4.26855600    3.17284500 L
 C-C-0.597300(PDBName=C,ResName=VAL,ResNum=335_A)    0    8.42085800    3.61759100    1.84741200 L
 O-O--0.567900(PDBName=O,ResName=VAL,ResNum=335_A)   0    7.23449000    3.43591900    1.58773200 L
 C-CT-0.298500(PDBName=CB,ResName=VAL,ResNum=335_A)  0    8.73403000    3.23061600    4.31402200 L
 C-CT--0.319200(PDBName=CG1,ResName=VAL,ResNum=335_A)  0    9.68766500    2.05804900    4.05968900 L
 C-CT--0.319200(PDBName=CG2,ResName=VAL,ResNum=335_A)  0    9.09881900    3.83085000    5.67918900 L
 N-N--0.415700(PDBName=N,ResName=GLN,ResNum=336_A)   0    9.38655900    3.26243500    0.99863400 L
 C-CT--0.003100(PDBName=CA,ResName=GLN,ResNum=336_A)  0    9.14001600    2.58547300   -0.27854500 L
 C-C-0.597300(PDBName=C,ResName=GLN,ResNum=336_A)    0   10.32575300    1.68730400   -0.65100200 L
 O-O--0.567900(PDBName=O,ResName=GLN,ResNum=336_A)   0   11.47860300    2.11636800   -0.57603200 L
 C-CT--0.003600(PDBName=CB,ResName=GLN,ResNum=336_A)  0    8.87448300    3.65062000   -1.36232500 L
 C-CT--0.064500(PDBName=CG,ResName=GLN,ResNum=336_A)  0    8.54456000    3.07123500   -2.74788200 L
 C-C-0.695100(PDBName=CD,ResName=GLN,ResNum=336_A)   0    7.37611000    2.09113800   -2.70024000 L
 O-O--0.608600(PDBName=OE1,ResName=GLN,ResNum=336_A)  0    6.29558900    2.38049300   -2.20961300 L
 N-N--0.940700(PDBName=NE2,ResName=GLN,ResNum=336_A)  0    7.58231000    0.86584500   -3.11881700 L
 N-N--0.415700(PDBName=N,ResName=TRP,ResNum=337_A)   0   10.04582100    0.45372900   -1.07216600 L
 C-CT--0.027500(PDBName=CA,ResName=TRP,ResNum=337_A)  0   11.04284500   -0.53869100   -1.47559700 L
 C-C-0.597300(PDBName=C,ResName=TRP,ResNum=337_A)    0   11.08077200   -0.74231000   -2.99595400 L
 O-O--0.567900(PDBName=O,ResName=TRP,ResNum=337_A)   0   10.18080900   -0.32564400   -3.72536000 L
 C-CT--0.005000(PDBName=CB,ResName=TRP,ResNum=337_A)  0   10.74467700   -1.86542200   -0.76477500 L
 C-C*--0.141500(PDBName=CG,ResName=TRP,ResNum=337_A)  0   10.55352900   -1.82358100    0.72412200 L
 C-CW--0.163800(PDBName=CD1,ResName=TRP,ResNum=337_A)  0    9.61159700   -2.53345800    1.38343700 L
 C-CB-0.124300(PDBName=CD2,ResName=TRP,ResNum=337_A)  0   11.29385500   -1.09451400    1.75662200 L
 N-NA--0.341800(PDBName=NE1,ResName=TRP,ResNum=337_A)  0    9.72470800   -2.32518200    2.74128100 L
 C-CN-0.138000(PDBName=CE2,ResName=TRP,ResNum=337_A)  0   10.76258500   -1.46403300    3.03008100 L
 C-CA--0.238700(PDBName=CE3,ResName=TRP,ResNum=337_A)  0   12.36255500   -0.16710000    1.76009000 L
 C-CA--0.260100(PDBName=CZ2,ResName=TRP,ResNum=337_A)  0   11.29216100   -0.97144400    4.23161100 L
 C-CA--0.197200(PDBName=CZ3,ResName=TRP,ResNum=337_A)  0   12.89441400    0.33879800    2.96181200 L
 C-CA--0.113400(PDBName=CH2,ResName=TRP,ResNum=337_A)  0   12.36801600   -0.06971500    4.19867600 L
 N-N--0.415700(PDBName=N,ResName=LEU,ResNum=338_A)   0   12.13207000   -1.42132500   -3.46643000 L
 C-CT--0.051800(PDBName=CA,ResName=LEU,ResNum=338_A)  0   12.33539800   -1.85975300   -4.85929900 L
 C-C-0.597300(PDBName=C,ResName=LEU,ResNum=338_A)    0   12.75406500   -3.34761400   -4.90263100 L
 O-O--0.567900(PDBName=O,ResName=LEU,ResNum=338_A)   0   13.49029100   -3.79157600   -5.77935200 L
 C-CT--0.110200(PDBName=CB,ResName=LEU,ResNum=338_A)  0   13.38200000   -0.94303700   -5.53201600 L
 C-CT-0.353100(PDBName=CG,ResName=LEU,ResNum=338_A)  0   13.00168400    0.54767600   -5.64197800 L
 C-CT--0.412100(PDBName=CD1,ResName=LEU,ResNum=338_A)  0   14.19436200    1.33513200   -6.18820400 L
 C-CT--0.412100(PDBName=CD2,ResName=LEU,ResNum=338_A)  0   11.81962100    0.78216000   -6.58365400 L
 N-N--0.415700(PDBName=N,ResName=PHE,ResNum=339_A)   0   12.30301200   -4.11110500   -3.90775600 L
 C-CT--0.002400(PDBName=CA,ResName=PHE,ResNum=339_A)  0   12.67359900   -5.49590300   -3.60014300 L
 C-C-0.597300(PDBName=C,ResName=PHE,ResNum=339_A)    0   11.48156400   -6.13893900   -2.87502900 L
 O-O--0.567900(PDBName=O,ResName=PHE,ResNum=339_A)   0   11.50665500   -6.40946200   -1.67937800 L
 C-CT--0.034300(PDBName=CB,ResName=PHE,ResNum=339_A)  0   13.99203400   -5.51544400   -2.79376300 L
 C-CA-0.011800(PDBName=CG,ResName=PHE,ResNum=339_A)  0   14.21463200   -4.34032500   -1.84849300 L
 C-CA--0.125600(PDBName=CD1,ResName=PHE,ResNum=339_A)  0   14.92456600   -3.20784400   -2.29816800 L
 C-CA--0.125600(PDBName=CD2,ResName=PHE,ResNum=339_A)  0   13.69715300   -4.35688600   -0.53913900 L
 C-CA--0.170400(PDBName=CE1,ResName=PHE,ResNum=339_A)  0   15.10745000   -2.09956900   -1.45193100 L
 C-CA--0.170400(PDBName=CE2,ResName=PHE,ResNum=339_A)  0   13.88621700   -3.25176000    0.30999000 L
 C-CA--0.107200(PDBName=CZ,ResName=PHE,ResNum=339_A)  0   14.59069500   -2.12416400   -0.14522900 L
 N-N--0.516300(PDBName=N,ResName=ASP,ResNum=340_A)   0   10.39279100   -6.28480800   -3.62337100 L
 C-CT-0.038100(PDBName=CA,ResName=ASP,ResNum=340_A)  0    9.01157400   -6.17731200   -3.15025400 L H-HC 382   0.0000
 C-C-0.536600(PDBName=C,ResName=ASP,ResNum=340_A)    0    8.09910800   -7.06077500   -4.02623400 L
 O-O--0.581900(PDBName=O,ResName=ASP,ResNum=340_A)   0    8.35746100   -7.19757200   -5.22169200 L
 C-CT--0.030300(PDBName=CB,ResName=ASP,ResNum=340_A)  0    8.66873400   -4.67330300   -3.23608400 H
 C-C-0.799400(PDBName=CG,ResName=ASP,ResNum=340_A)   0    7.21277400   -4.29289600   -3.04041900 H
 O-O2--0.801400(PDBName=OD1,ResName=ASP,ResNum=340_A)  0    6.98232700   -3.39419100   -2.11326700 H
 O-O2--0.801400(PDBName=OD2,ResName=ASP,ResNum=340_A)  0    6.32739000   -4.76031900   -3.79829300 H
 N-N--0.516300(PDBName=N,ResName=GLU,ResNum=341_A)   0    7.05295800   -7.66354600   -3.44870700 L
 C-CT-0.039700(PDBName=CA,ResName=GLU,ResNum=341_A)  0    6.10758900   -8.57765200   -4.12602500 L
 C-C-0.536600(PDBName=C,ResName=GLU,ResNum=341_A)    0    5.47171900   -8.04115800   -5.42196700 L
 O-O--0.581900(PDBName=O,ResName=GLU,ResNum=341_A)   0    5.09115600   -8.83547600   -6.28218600 L
 C-CT-0.056000(PDBName=CB,ResName=GLU,ResNum=341_A)  0    4.98283000   -8.98394400   -3.15629100 L
 C-CT-0.013600(PDBName=CG,ResName=GLU,ResNum=341_A)  0    5.44331100   -9.96551500   -2.06679800 L
 C-C-0.805400(PDBName=CD,ResName=GLU,ResNum=341_A)   0    5.13489200   -9.44494100   -0.66168100 L
 O-O2--0.818800(PDBName=OE1,ResName=GLU,ResNum=341_A)  0    3.94705200   -9.30338400   -0.29185600 L
 O-O2--0.818800(PDBName=OE2,ResName=GLU,ResNum=341_A)  0    6.09123200   -9.15432600    0.08805800 L
 N-N--0.415700(PDBName=N,ResName=ALA,ResNum=342_A)   0    5.32563700   -6.72176600   -5.55746100 L
 C-CT-0.033700(PDBName=CA,ResName=ALA,ResNum=342_A)  0    4.63990400   -6.06119000   -6.66533400 L
 C-C-0.597300(PDBName=C,ResName=ALA,ResNum=342_A)    0    5.49044200   -4.96209200   -7.32711400 L
 O-O--0.567900(PDBName=O,ResName=ALA,ResNum=342_A)   0    5.54184500   -4.87513000   -8.55319100 L
 C-CT--0.182500(PDBName=CB,ResName=ALA,ResNum=342_A)  0    3.30961100   -5.52426500   -6.13462400 L
 N-N--0.415700(PDBName=N,ResName=GLN,ResNum=343_A)   0    6.14857100   -4.10703800   -6.53727200 L
 C-CT--0.003100(PDBName=CA,ResName=GLN,ResNum=343_A)  0    7.05890000   -3.06761900   -7.03488000 L
 C-C-0.597300(PDBName=C,ResName=GLN,ResNum=343_A)    0    8.42201800   -3.63078000   -7.49604500 L
 O-O--0.567900(PDBName=O,ResName=GLN,ResNum=343_A)   0    9.07744900   -3.00888100   -8.33567000 L
 C-CT--0.003600(PDBName=CB,ResName=GLN,ResNum=343_A)  0    7.20438500   -1.96499100   -5.96531400 L
 C-CT--0.064500(PDBName=CG,ResName=GLN,ResNum=343_A)  0    8.12844000   -0.78937300   -6.33545400 L
 C-C-0.695100(PDBName=CD,ResName=GLN,ResNum=343_A)   0    7.69318000    0.01114500   -7.55959800 L
 O-O--0.608600(PDBName=OE1,ResName=GLN,ResNum=343_A)  0    7.11979800    1.08647100   -7.46975600 L
 N-N--0.940700(PDBName=NE2,ResName=GLN,ResNum=343_A)  0    7.98291300   -0.44662700   -8.75518900 L
 N-N--0.415700(PDBName=N,ResName=NME,ResNum=344_A)   0    8.87378900   -4.77280200   -6.96033100 L
 C-CT--0.149000(PDBName=CH3,ResName=NME,ResNum=344_A)  0   10.14874300   -5.39899200   -7.30413800 L
 C-CT--0.366200(PDBName=CH3,ResName=ACE,ResNum=387_A)  0   12.57059800   -9.14451700   -0.34443500 L
 C-C-0.597200(PDBName=C,ResName=ACE,ResNum=387_A)    0   11.30179500   -9.18725600    0.47491900 L
 O-O--0.567900(PDBName=O,ResName=ACE,ResNum=387_A)   0   10.99279800  -10.21648900    1.06204100 L
 N-N--0.415700(PDBName=N,ResName=SER,ResNum=388_A)   0   10.58808200   -8.06610500    0.51765100 L
 C-CT--0.024900(PDBName=CA,ResName=SER,ResNum=388_A)  0    9.26743700   -7.90055500    1.13799200 L
 C-C-0.597300(PDBName=C,ResName=SER,ResNum=388_A)    0    8.62157700   -6.61884300    0.61383300 L
 O-O--0.567900(PDBName=O,ResName=SER,ResNum=388_A)   0    9.27351800   -5.57998000    0.54669700 L
 C-CT-0.211700(PDBName=CB,ResName=SER,ResNum=388_A)  0    9.40030700   -7.79489900    2.66593800 L
 O-OH--0.654600(PDBName=OG,ResName=SER,ResNum=388_A)  0    8.13987000   -7.83123100    3.31906300 L
 N-N--0.415700(PDBName=N,ResName=HIS,ResNum=389_A)   0    7.33855400   -6.66767400    0.27110800 L
 C-CT-0.018800(PDBName=CA,ResName=HIS,ResNum=389_A)  0    6.46255500   -5.49503300    0.31048400 L H-HC 424   0.0000
 C-C-0.597300(PDBName=C,ResName=HIS,ResNum=389_A)    0    6.14183600   -5.13589600    1.77623500 L
 O-O--0.567900(PDBName=O,ResName=HIS,ResNum=389_A)   0    6.30737200   -5.97771400    2.66009600 L
 C-CT--0.046200(PDBName=CB,ResName=HIS,ResNum=389_A)  0    5.21460800   -5.81796000   -0.52721300 H
 C-CC--0.026600(PDBName=CG,ResName=HIS,ResNum=389_A)  0    4.24994800   -4.71811100   -0.80532200 H
 N-NA--0.381100(PDBName=ND1,ResName=HIS,ResNum=389_A)  0    4.58944700   -3.56313600   -1.48859900 H
 C-CV-0.129200(PDBName=CD2,ResName=HIS,ResNum=389_A)  0    2.88746800   -4.67893400   -0.61298400 H
 C-CR-0.205700(PDBName=CE1,ResName=HIS,ResNum=389_A)  0    3.46481500   -2.86292600   -1.70567800 H
 N-NB--0.572700(PDBName=NE2,ResName=HIS,ResNum=389_A)  0    2.41273400   -3.50933000   -1.18205100 H
 N-N--0.516300(PDBName=N,ResName=GLU,ResNum=390_A)   0    5.70412400   -3.90222200    2.04353100 L
 C-CT-0.039700(PDBName=CA,ResName=GLU,ResNum=390_A)  0    5.38598400   -3.35421600    3.38155200 L
 C-C-0.536600(PDBName=C,ResName=GLU,ResNum=390_A)    0    6.58162800   -3.30887800    4.36426200 L
 O-O--0.581900(PDBName=O,ResName=GLU,ResNum=390_A)   0    7.66251900   -3.85624600    4.13021100 L
 C-CT-0.056000(PDBName=CB,ResName=GLU,ResNum=390_A)  0    4.19378700   -4.10133700    4.01624300 L
 C-CT-0.013600(PDBName=CG,ResName=GLU,ResNum=390_A)  0    2.91745500   -4.16854600    3.15502500 L
 C-C-0.805400(PDBName=CD,ResName=GLU,ResNum=390_A)   0    2.24581000   -5.54455300    3.24182400 L
 O-O2--0.818800(PDBName=OE1,ResName=GLU,ResNum=390_A)  0    1.84240700   -6.08959400    2.18910700 L
 O-O2--0.818800(PDBName=OE2,ResName=GLU,ResNum=390_A)  0    2.19428800   -6.14309000    4.33611500 L
 N-N--0.415700(PDBName=N,ResName=ILE,ResNum=391_A)   0    6.37900600   -2.67137300    5.52000800 L
 C-CT--0.059700(PDBName=CA,ResName=ILE,ResNum=391_A)  0    7.16776000   -2.89469500    6.73673400 L
 C-C-0.597300(PDBName=C,ResName=ILE,ResNum=391_A)    0    6.36618800   -2.69175300    8.02588200 L
 O-O--0.567900(PDBName=O,ResName=ILE,ResNum=391_A)   0    6.49564800   -3.51878700    8.92783500 L
 C-CT-0.130300(PDBName=CB,ResName=ILE,ResNum=391_A)  0    8.49978500   -2.10827400    6.74134500 L
 C-CT--0.043000(PDBName=CG1,ResName=ILE,ResNum=391_A)  0    9.35440800   -2.53963200    7.95772400 L
 C-CT--0.320400(PDBName=CG2,ResName=ILE,ResNum=391_A)  0    8.30780800   -0.58218400    6.71148500 L
 C-CT--0.066000(PDBName=CD1,ResName=ILE,ResNum=391_A)  0   10.83715400   -2.16089300    7.86459700 L
 N-N--0.415700(PDBName=N,ResName=ILE,ResNum=392_A)   0    5.56562200   -1.62687600    8.17478600 L
 C-CT--0.059700(PDBName=CA,ResName=ILE,ResNum=392_A)  0    5.01424400   -1.25990900    9.50044100 L
 C-C-0.597300(PDBName=C,ResName=ILE,ResNum=392_A)    0    3.95811700   -2.24237500   10.04153000 L
 O-O--0.567900(PDBName=O,ResName=ILE,ResNum=392_A)   0    3.70400600   -2.24546200   11.24288300 L
 C-CT-0.130300(PDBName=CB,ResName=ILE,ResNum=392_A)  0    4.57421900    0.22026100    9.60611200 L
 C-CT--0.043000(PDBName=CG1,ResName=ILE,ResNum=392_A)  0    3.35121300    0.56929200    8.74090700 L
 C-CT--0.320400(PDBName=CG2,ResName=ILE,ResNum=392_A)  0    5.76548300    1.14050400    9.27921600 L
 C-CT--0.066000(PDBName=CD1,ResName=ILE,ResNum=392_A)  0    2.77275000    1.96748000    8.99322200 L
 N-N--0.415700(PDBName=N,ResName=ILE,ResNum=393_A)   0    3.42032000   -3.12900700    9.19391800 L
 C-CT--0.059700(PDBName=CA,ResName=ILE,ResNum=393_A)  0    2.56142500   -4.26903600    9.57962800 L
 C-C-0.597300(PDBName=C,ResName=ILE,ResNum=393_A)    0    3.25387700   -5.64364600    9.45996100 L
 O-O--0.567900(PDBName=O,ResName=ILE,ResNum=393_A)   0    2.59575900   -6.67662800    9.55767600 L
 C-CT-0.130300(PDBName=CB,ResName=ILE,ResNum=393_A)  0    1.21817600   -4.23053100    8.81405000 L
 C-CT--0.043000(PDBName=CG1,ResName=ILE,ResNum=393_A)  0    1.40407500   -4.32672600    7.28166900 L
 C-CT--0.320400(PDBName=CG2,ResName=ILE,ResNum=393_A)  0    0.43777700   -2.97119500    9.22555600 L
 C-CT--0.066000(PDBName=CD1,ResName=ILE,ResNum=393_A)  0    0.08216100   -4.46323300    6.51443900 L
 N-N--0.347900(PDBName=N,ResName=ARG,ResNum=394_A)   0    4.58580100   -5.67392100    9.29996900 L
 C-CT--0.263700(PDBName=CA,ResName=ARG,ResNum=394_A)  0    5.40887400   -6.89597300    9.16905600 L
 C-C-0.734100(PDBName=C,ResName=ARG,ResNum=394_A)    0    6.56734100   -6.95440200   10.16958800 L
 O-O--0.589400(PDBName=O,ResName=ARG,ResNum=394_A)   0    6.77532100   -7.98438200   10.80386200 L
 C-CT--0.000700(PDBName=CB,ResName=ARG,ResNum=394_A)  0    5.92280000   -7.05936800    7.72647900 L
 C-CT-0.039000(PDBName=CG,ResName=ARG,ResNum=394_A)  0    4.80145900   -7.27207300    6.69635200 L
 C-CT-0.048600(PDBName=CD,ResName=ARG,ResNum=394_A)  0    5.40137000   -7.70208900    5.35233000 L
 N-N2--0.529500(PDBName=NE,ResName=ARG,ResNum=394_A)  0    4.36535400   -7.84519400    4.31821900 L
 C-CA-0.807600(PDBName=CZ,ResName=ARG,ResNum=394_A)  0    4.49248600   -8.39523000    3.12543000 L
 N-N2--0.862700(PDBName=NH1,ResName=ARG,ResNum=394_A)  0    5.56966000   -9.02280700    2.75926100 L
 N-N2--0.862700(PDBName=NH2,ResName=ARG,ResNum=394_A)  0    3.53696100   -8.31081400    2.25359700 L
 N-N--0.415700(PDBName=N,ResName=NME,ResNum=395_A)   0    7.33584300   -5.86909600   10.29598400 L
 C-CT--0.149000(PDBName=CH3,ResName=NME,ResNum=395_A)  0    8.48996000   -5.75061000   11.18268300 L
 C-C-0.690272(PDBName=C02,ResName=SRK,ResNum=508_A)  0   -1.13151000   -3.14403100   -2.95449500 H
 C-CT--0.185662(PDBName=C04,ResName=SRK,ResNum=508_A)  0   -0.47716200   -4.46225700   -3.26204400 H
 C-CT-0.068281(PDBName=C05,ResName=SRK,ResNum=508_A)  0    0.30296800   -4.41158500   -4.58362200 H
 C-C-0.363286(PDBName=C06,ResName=SRK,ResNum=508_A)  0   -0.54128400   -3.70474500   -5.62903200 H
 C-CT--0.023848(PDBName=C09,ResName=SRK,ResNum=508_A)  0    1.44729300   -2.25884000   -6.19873900 H
 C-CT--0.047051(PDBName=C10,ResName=SRK,ResNum=508_A)  0    1.64605700   -1.24163700   -7.33758400 H
 C-CB-0.037172(PDBName=C11,ResName=SRK,ResNum=508_A)  0    0.23296300   -0.79475500   -7.63069100 H
 C-CA--0.204551(PDBName=C12,ResName=SRK,ResNum=508_A)  0   -0.22836800    0.32854500   -8.29665000 H
 C-CA--0.145489(PDBName=C13,ResName=SRK,ResNum=508_A)  0   -1.60819000    0.50389300   -8.46274300 H
 C-CA--0.192207(PDBName=C14,ResName=SRK,ResNum=508_A)  0   -2.49641600   -0.45088700   -7.96865300 H
 C-CA--0.122344(PDBName=C15,ResName=SRK,ResNum=508_A)  0   -2.04667800   -1.58407200   -7.27890900 H
 C-CB-0.026340(PDBName=C16,ResName=SRK,ResNum=508_A)  0   -0.67111000   -1.73534200   -7.11065700 H
 N-N--0.060494(PDBName=N08,ResName=SRK,ResNum=508_A)  0    0.04438500   -2.71319700   -6.36756800 H
 O-OS--0.290686(PDBName=O01,ResName=SRK,ResNum=508_A)  0   -0.44577100   -2.10974400   -3.52872600 H
 O-O--0.569918(PDBName=O03,ResName=SRK,ResNum=508_A)  0   -2.16300600   -2.97236600   -2.30894700 H
 O-O--0.480298(PDBName=O07,ResName=SRK,ResNum=508_A)  0   -1.75397100   -3.98005400   -5.75280600 H
 C-CT--0.264802(PDBName=C,ResName=SRK,ResNum=508_A)  0   -1.05818000   -0.79033100   -3.56530400 H
 O-OW--0.834000(PDBName=O,ResName=HOH,ResNum=630_A)  0    7.52160400   -1.07896200   -0.98572200 L
 O-OW--0.834000(PDBName=O,ResName=HOH,ResNum=641_A)  0    1.69860400    5.55783000   -5.50224400 L
 O-OW--0.834000(PDBName=O,ResName=HOH,ResNum=664_A)  0    4.97109500    4.55109100    0.60213500 L
 O-OW--0.834000(PDBName=O,ResName=HOH,ResNum=673_A)  0    8.02517900    3.59008700   -7.03495500 L
 O-OW--0.834000(PDBName=O,ResName=HOH,ResNum=679_A)  0    0.00488600   -7.06751900    0.73372800 L
 O-OW--0.834000(PDBName=O,ResName=HOH,ResNum=680_A)  0    1.45279100   -8.91226700   -1.00984700 L
 O-OW--0.834000(PDBName=O,ResName=HOH,ResNum=683_A)  0   -1.37150100   -4.91028000   -0.26996400 H
 H-HC-0.029500(PDBName=1HB,ResName=PHE,ResNum=123_A)  0   -2.43530800    2.86615200   11.59921700 L
 H-HC-0.029500(PDBName=2HB,ResName=PHE,ResNum=123_A)  0   -4.01517300    2.08643400   11.56302100 L
 H-HA-0.133000(PDBName=HD1,ResName=PHE,ResNum=123_A)  0   -0.75082200    2.35980400    9.74066900 L
 H-HA-0.133000(PDBName=HD2,ResName=PHE,ResNum=123_A)  0   -4.47982600    0.21928100   10.12590800 L
 H-HA-0.143000(PDBName=HE1,ResName=PHE,ResNum=123_A)  0    0.07833800    0.60274800    8.17636200 L
 H-HA-0.143000(PDBName=HE2,ResName=PHE,ResNum=123_A)  0   -3.63557900   -1.52356700    8.58434300 L
 H-HA-0.129700(PDBName=HZ,ResName=PHE,ResNum=123_A)  0   -1.37407100   -1.29999200    7.57348300 L
 H-H1-0.097800(PDBName=HA,ResName=PHE,ResNum=123_A)  0   -2.95763600    4.22064100    9.69927400 L
 H-H-0.271900(PDBName=H,ResName=PHE,ResNum=123_A)    0   -5.45201400    4.36747600   11.26778600 L
 H-HC-0.045700(PDBName=1HB,ResName=LEU,ResNum=124_A)  0   -3.79895300    3.83902800    5.23142400 L
 H-HC-0.045700(PDBName=2HB,ResName=LEU,ResNum=124_A)  0   -5.30422400    3.21044800    4.56962700 L
 H-HC--0.036100(PDBName=HG,ResName=LEU,ResNum=124_A)  0   -5.06192600    5.52053400    6.55113300 L
 H-HC-0.100000(PDBName=1HD1,ResName=LEU,ResNum=124_A)  0   -5.76246000    6.90204200    4.64891200 L
 H-HC-0.100000(PDBName=2HD1,ResName=LEU,ResNum=124_A)  0   -4.27761700    6.01861600    4.26246900 L
 H-HC-0.100000(PDBName=3HD1,ResName=LEU,ResNum=124_A)  0   -5.83084900    5.46293600    3.60540400 L
 H-HC-0.100000(PDBName=1HD2,ResName=LEU,ResNum=124_A)  0   -7.47425400    5.89984900    6.02446700 L
 H-HC-0.100000(PDBName=2HD2,ResName=LEU,ResNum=124_A)  0   -7.21156500    4.38639000    6.89438200 L
 H-HC-0.100000(PDBName=3HD2,ResName=LEU,ResNum=124_A)  0   -7.50702200    4.36224700    5.13674300 L
 H-H1-0.092200(PDBName=HA,ResName=LEU,ResNum=124_A)  0   -6.00407400    2.55323400    6.86515900 L
 H-H-0.271900(PDBName=H,ResName=LEU,ResNum=124_A)    0   -3.31831200    3.57868400    7.65125600 L
 H-HC--0.017300(PDBName=1HB,ResName=GLU,ResNum=125_A)  0   -6.56733100   -1.63389600    7.34603300 L
 H-HC--0.017300(PDBName=2HB,ResName=GLU,ResNum=125_A)  0   -7.33260300   -1.26693700    5.81114200 L
 H-HC--0.042500(PDBName=1HG,ResName=GLU,ResNum=125_A)  0   -5.77076600   -3.79694200    6.46816800 L
 H-HC--0.042500(PDBName=2HG,ResName=GLU,ResNum=125_A)  0   -6.54959600   -3.44776100    4.91331800 L
 H-H1-0.110500(PDBName=HA,ResName=GLU,ResNum=125_A)  0   -4.34084800   -1.51503300    6.31761400 L
 H-H-0.293600(PDBName=H,ResName=GLU,ResNum=125_A)    0   -6.27522800    0.60746100    6.48191600 L
 H-H1-0.069800(PDBName=1HA,ResName=GLY,ResNum=126_A)  0   -2.95104500   -2.34309000    2.22463100 H
 H-H1-0.069800(PDBName=2HA,ResName=GLY,ResNum=126_A)  0   -4.63161600   -1.98360400    1.79491900 H
 H-H-0.271900(PDBName=H,ResName=GLY,ResNum=126_A)    0   -4.09039600   -2.99747100    4.51970400 L
 H-H1-0.069800(PDBName=1HA,ResName=GLY,ResNum=127_A)  0   -3.00753800   -6.60833700    0.93974800 H
 H-H1-0.069800(PDBName=2HA,ResName=GLY,ResNum=127_A)  0   -4.69531500   -6.43538100    1.48163200 H
 H-H-0.271900(PDBName=H,ResName=GLY,ResNum=127_A)    0   -2.94729900   -4.21924300    0.61869500 H
 H-HC-0.033900(PDBName=1HB,ResName=TRP,ResNum=128_A)  0   -4.47196700   -7.87307800   -3.16514300 L
 H-HC-0.033900(PDBName=2HB,ResName=TRP,ResNum=128_A)  0   -4.19371000   -7.09158700   -4.71710200 L
 H-H4-0.206200(PDBName=HD1,ResName=TRP,ResNum=128_A)  0   -2.10375000   -8.17700600   -1.65097100 L
 H-H-0.341200(PDBName=HE1,ResName=TRP,ResNum=128_A)  0    0.26818600   -8.75805400   -2.43450800 L
 H-HA-0.170000(PDBName=HE3,ResName=TRP,ResNum=128_A)  0   -2.53435100   -6.87678100   -6.59120900 L
 H-HA-0.144700(PDBName=HZ3,ResName=TRP,ResNum=128_A)  0   -0.60507100   -7.18562300   -8.13537400 L
 H-HA-0.157200(PDBName=HZ2,ResName=TRP,ResNum=128_A)  0    1.74334100   -8.78478200   -4.89560900 L
 H-HA-0.141700(PDBName=HH2,ResName=TRP,ResNum=128_A)  0    1.53154700   -8.14677900   -7.29713800 L
 H-H1-0.112300(PDBName=HA,ResName=TRP,ResNum=128_A)  0   -3.36168100   -5.06211500   -3.52213500 H
 H-H-0.271900(PDBName=H,ResName=TRP,ResNum=128_A)    0   -2.85431900   -5.23733800   -1.34639900 H
 H-HC-0.029500(PDBName=1HB,ResName=TYR,ResNum=129_A)  0   -6.81549400   -3.12464500   -5.01141300 L
 H-HC-0.029500(PDBName=2HB,ResName=TYR,ResNum=129_A)  0   -8.28573900   -3.51743200   -5.86027200 L
 H-HA-0.169900(PDBName=HD1,ResName=TYR,ResNum=129_A)  0   -8.21629900   -4.82934800   -7.98321900 L
 H-HA-0.169900(PDBName=HD2,ResName=TYR,ResNum=129_A)  0   -4.60534400   -3.80754900   -5.84408600 L
 H-HA-0.165600(PDBName=HE1,ResName=TYR,ResNum=129_A)  0   -6.83884900   -5.47479800   -9.96684800 L
 H-HA-0.165600(PDBName=HE2,ResName=TYR,ResNum=129_A)  0   -3.25325600   -4.46743000   -7.81010800 L
 H-HO-0.399200(PDBName=HH,ResName=TYR,ResNum=129_A)  0   -3.29401100   -5.20290400   -9.93686400 L
 H-H1-0.087600(PDBName=HA,ResName=TYR,ResNum=129_A)  0   -8.04385100   -4.69302500   -3.66132600 L
 H-H-0.271900(PDBName=H,ResName=TYR,ResNum=129_A)    0   -5.93007100   -6.44120500   -4.69986300 L
 H-HC-0.032700(PDBName=1HB,ResName=ARG,ResNum=139_A)  0  -12.31994700   -7.56524900   -4.78115900 L
 H-HC-0.032700(PDBName=2HB,ResName=ARG,ResNum=139_A)  0  -13.30508600   -8.37455900   -3.57279200 L
 H-HC-0.028500(PDBName=1HG,ResName=ARG,ResNum=139_A)  0  -11.36929800   -6.08489300   -3.06165300 L
 H-HC-0.028500(PDBName=2HG,ResName=ARG,ResNum=139_A)  0  -12.40246900   -6.83895800   -1.82640300 L
 H-H1-0.068700(PDBName=1HD,ResName=ARG,ResNum=139_A)  0  -11.26366600   -9.03580000   -2.35199400 L
 H-H1-0.068700(PDBName=2HD,ResName=ARG,ResNum=139_A)  0  -10.15354000   -8.14907600   -3.40770300 L
 H-H-0.345600(PDBName=HE,ResName=ARG,ResNum=139_A)   0  -10.45795600   -7.56299300   -0.45315700 L
 H-H-0.447800(PDBName=1HH1,ResName=ARG,ResNum=139_A)  0   -6.84212100   -7.61511900   -1.92231600 L
 H-H-0.447800(PDBName=2HH1,ResName=ARG,ResNum=139_A)  0   -8.09921300   -7.93037200   -3.12228700 L
 H-H-0.447800(PDBName=1HH2,ResName=ARG,ResNum=139_A)  0   -7.18830800   -7.06951400    0.02055800 L
 H-H-0.447800(PDBName=2HH2,ResName=ARG,ResNum=139_A)  0   -8.83403700   -6.96965500    0.66456000 L
 H-H1-0.156000(PDBName=HA,ResName=ARG,ResNum=139_A)  0  -14.56866900   -6.77109000   -4.91441100 L
 H-H-0.274700(PDBName=H,ResName=ARG,ResNum=139_A)    0  -13.06476500   -4.42996800   -3.77842100 L
 H-HC-0.045700(PDBName=1HB,ResName=LEU,ResNum=146_A)  0   -9.36480000   -8.16887600    3.53538300 L
 H-HC-0.045700(PDBName=2HB,ResName=LEU,ResNum=146_A)  0  -10.59654400   -7.92196900    4.76940700 L
 H-HC--0.036100(PDBName=HG,ResName=LEU,ResNum=146_A)  0   -8.97515400   -6.50520200    6.06190300 L
 H-HC-0.100000(PDBName=1HD1,ResName=LEU,ResNum=146_A)  0   -7.56091000   -8.35732500    6.79371600 L
 H-HC-0.100000(PDBName=2HD1,ResName=LEU,ResNum=146_A)  0   -7.95260800   -9.27521900    5.31945900 L
 H-HC-0.100000(PDBName=3HD1,ResName=LEU,ResNum=146_A)  0   -9.21943300   -8.90903200    6.51944000 L
 H-HC-0.100000(PDBName=1HD2,ResName=LEU,ResNum=146_A)  0   -6.57270800   -6.60171200    5.45041100 L
 H-HC-0.100000(PDBName=2HD2,ResName=LEU,ResNum=146_A)  0   -6.98114800   -7.41305900    3.92092400 L
 H-HC-0.100000(PDBName=3HD2,ResName=LEU,ResNum=146_A)  0   -7.49123700   -5.73726000    4.23021200 L
 H-H1-0.092200(PDBName=HA,ResName=LEU,ResNum=146_A)  0   -9.36814500   -5.71660800    3.09971000 L
 H-H-0.271900(PDBName=H,ResName=LEU,ResNum=146_A)    0  -10.07153000   -4.58262700    4.92824100 L
 H-HC-0.029500(PDBName=1HB,ResName=TYR,ResNum=182_A)  0   -7.94075400   -0.75004900    3.65254200 L
 H-HC-0.029500(PDBName=2HB,ResName=TYR,ResNum=182_A)  0   -8.39687900   -2.44481200    3.61186200 L
 H-HA-0.169900(PDBName=HD2,ResName=TYR,ResNum=182_A)  0   -7.19538400   -3.44185100    1.98922000 L
 H-HA-0.169900(PDBName=HD1,ResName=TYR,ResNum=182_A)  0   -8.98366800    0.39602400    1.15035500 L
 H-HA-0.165600(PDBName=HE2,ResName=TYR,ResNum=182_A)  0   -6.31341500   -3.54225500   -0.31199800 L
 H-HA-0.165600(PDBName=HE1,ResName=TYR,ResNum=182_A)  0   -8.10036200    0.30673500   -1.15935800 L
 H-HO-0.399200(PDBName=HH,ResName=TYR,ResNum=182_A)  0   -6.27970700   -2.57862600   -2.31785100 L
 H-H1-0.087600(PDBName=HA,ResName=TYR,ResNum=182_A)  0  -10.22083000   -0.07025900    3.13959700 L
 H-H-0.271900(PDBName=H,ResName=TYR,ResNum=182_A)    0   -9.53272200   -1.80180500    5.42704500 L
 H-H1-0.111200(PDBName=1HB,ResName=CYS,ResNum=183_A)  0  -14.36493600   -2.52224200    4.93471600 L
 H-H1-0.111200(PDBName=2HB,ResName=CYS,ResNum=183_A)  0  -15.50873700   -3.02984800    3.68266200 L
 H-HS-0.193300(PDBName=HG,ResName=CYS,ResNum=183_A)  0  -15.56648400   -0.68623800    2.43005300 L
 H-H1-0.112400(PDBName=HA,ResName=CYS,ResNum=183_A)  0  -13.23131500   -3.70163700    3.11692700 L
 H-H-0.271900(PDBName=H,ResName=CYS,ResNum=183_A)    0  -12.49552100   -1.07697600    3.98882600 L
 H-H1-0.035200(PDBName=1HB,ResName=SER,ResNum=184_A)  0  -14.11610100    0.74405000   -0.70306000 L
 H-H1-0.035200(PDBName=2HB,ResName=SER,ResNum=184_A)  0  -13.25419900    0.18082200   -2.14248100 L
 H-HO-0.427500(PDBName=HG,ResName=SER,ResNum=184_A)  0  -11.49078100    0.78538900   -1.18789500 L
 H-H1-0.084300(PDBName=HA,ResName=SER,ResNum=184_A)  0  -14.64767700   -1.58814600   -1.00985400 L
 H-H-0.271900(PDBName=H,ResName=SER,ResNum=184_A)    0  -13.01961400   -0.77947200    1.26261200 L
 H-H1-0.035200(PDBName=1HB,ResName=SER,ResNum=185_A)  0  -11.27561500   -4.88969600   -1.15242100 L
 H-H1-0.035200(PDBName=2HB,ResName=SER,ResNum=185_A)  0   -9.60229900   -5.05429100   -1.74114400 L
 H-HO-0.427500(PDBName=HG,ResName=SER,ResNum=185_A)  0  -10.18777900   -3.92550000    0.80228700 L
 H-H1-0.084300(PDBName=HA,ResName=SER,ResNum=185_A)  0   -9.38001800   -2.60156700   -1.07460100 L
 H-H-0.271900(PDBName=H,ResName=SER,ResNum=185_A)    0  -11.21386100   -1.64729700   -0.21461200 L
 H-HC--0.012200(PDBName=1HB,ResName=ASP,ResNum=186_A)  0  -11.37352600    0.22601900   -5.65508900 L
 H-HC--0.012200(PDBName=2HB,ResName=ASP,ResNum=186_A)  0  -11.98232400   -0.85464700   -4.40540800 L
 H-H1-0.088000(PDBName=HA,ResName=ASP,ResNum=186_A)  0   -9.86263700   -1.66523300   -5.47897500 L
 H-H-0.293600(PDBName=H,ResName=ASP,ResNum=186_A)    0   -9.65173800   -0.94814200   -2.60334900 L
 H-HC--0.029700(PDBName=HB,ResName=VAL,ResNum=187_A)  0   -5.86002600    1.56060800   -5.87974900 L
 H-HC-0.079100(PDBName=1HG2,ResName=VAL,ResNum=187_A)  0   -4.22885300   -0.34710700   -5.72019800 L
 H-HC-0.079100(PDBName=2HG2,ResName=VAL,ResNum=187_A)  0   -4.93655800   -0.78191500   -4.15372500 L
 H-HC-0.079100(PDBName=3HG2,ResName=VAL,ResNum=187_A)  0   -5.91236800   -0.85907900   -5.64061000 L
 H-HC-0.079100(PDBName=1HG1,ResName=VAL,ResNum=187_A)  0   -3.99433500    1.47970200   -3.45134800 L
 H-HC-0.079100(PDBName=2HG1,ResName=VAL,ResNum=187_A)  0   -4.52321800    2.95245600   -4.28155500 L
 H-HC-0.079100(PDBName=3HG1,ResName=VAL,ResNum=187_A)  0   -3.50898300    1.78980200   -5.13125900 L
 H-H1-0.096900(PDBName=HA,ResName=VAL,ResNum=187_A)  0   -6.31302900    1.16375100   -2.92206900 L
 H-H-0.271900(PDBName=H,ResName=VAL,ResNum=187_A)    0   -7.74560300   -0.48948400   -3.30717000 L
 H-HC-0.033900(PDBName=1HB,ResName=TRP,ResNum=188_A)  0   -9.25464700    5.47304400   -1.23441100 L
 H-HC-0.033900(PDBName=2HB,ResName=TRP,ResNum=188_A)  0   -7.77415000    5.37899300   -2.16666000 L
 H-H4-0.206200(PDBName=HD1,ResName=TRP,ResNum=188_A)  0   -5.91530200    3.76825200   -1.47953000 L
 H-H-0.341200(PDBName=HE1,ResName=TRP,ResNum=188_A)  0   -5.36815800    2.47687800    0.65405800 L
 H-HA-0.170000(PDBName=HE3,ResName=TRP,ResNum=188_A)  0  -10.48582800    4.04077000    0.80438300 L
 H-HA-0.144700(PDBName=HZ3,ResName=TRP,ResNum=188_A)  0  -10.82460900    3.03977100    3.06373100 L
 H-HA-0.157200(PDBName=HZ2,ResName=TRP,ResNum=188_A)  0   -6.71534800    1.74800200    3.11053000 L
 H-HA-0.141700(PDBName=HH2,ResName=TRP,ResNum=188_A)  0   -8.94488000    1.91461300    4.22921700 L
 H-H1-0.112300(PDBName=HA,ResName=TRP,ResNum=188_A)  0  -10.22275200    3.64861600   -2.35891900 L
 H-H-0.271900(PDBName=H,ResName=TRP,ResNum=188_A)    0   -8.92833100    1.92293500   -2.79699700 L
 H-HC-0.060300(PDBName=1HB,ResName=ALA,ResNum=229_A)  0    1.24665100    5.88795600   10.33448900 L
 H-HC-0.060300(PDBName=2HB,ResName=ALA,ResNum=229_A)  0   -0.00383900    4.63191100   10.27935800 L
 H-HC-0.060300(PDBName=3HB,ResName=ALA,ResNum=229_A)  0    1.40687100    4.53867400    9.19594000 L
 H-H1-0.082300(PDBName=HA,ResName=ALA,ResNum=229_A)  0    0.65043300    6.53803600    7.98171000 L
 H-H-0.271900(PDBName=H,ResName=ALA,ResNum=229_A)    0   -1.77266400    6.68423700    9.69019900 L
 H-H1-0.069800(PDBName=1HA,ResName=GLY,ResNum=230_A)  0   -1.47490200    2.52615900    6.82435000 L
 H-H1-0.069800(PDBName=2HA,ResName=GLY,ResNum=230_A)  0   -1.58480400    3.62243300    5.43584000 L
 H-H-0.271900(PDBName=H,ResName=GLY,ResNum=230_A)    0    0.75930600    4.29906500    6.86541000 L
 H-H1-0.035200(PDBName=1HB,ResName=SER,ResNum=231_A)  0    0.00738000   -1.47396500    5.72880000 L
 H-H1-0.035200(PDBName=2HB,ResName=SER,ResNum=231_A)  0    1.43280400   -1.88518200    4.76800900 L
 H-HO-0.427500(PDBName=HG,ResName=SER,ResNum=231_A)  0    2.72947600   -0.71918800    6.07603800 L
 H-H1-0.084300(PDBName=HA,ResName=SER,ResNum=231_A)  0    1.64867600    0.59063600    4.25444000 H
 H-H-0.271900(PDBName=H,ResName=SER,ResNum=231_A)    0   -1.15874100    0.73832400    5.35640200 L
 H-H1-0.035200(PDBName=1HB,ResName=SER,ResNum=232_A)  0    1.09236500   -3.01039400    1.28605500 H
 H-H1-0.035200(PDBName=2HB,ResName=SER,ResNum=232_A)  0   -0.65367200   -2.68699600    1.36386700 H
 H-HO-0.427500(PDBName=HG,ResName=SER,ResNum=232_A)  0    1.28341000   -3.16528400   -1.01838700 H
 H-H1-0.084300(PDBName=HA,ResName=SER,ResNum=232_A)  0    1.47013900   -0.88595400    0.15100100 H
 H-H-0.271900(PDBName=H,ResName=SER,ResNum=232_A)    0    1.87895900   -0.13403400    2.20893500 H
 H-HC-0.060300(PDBName=1HB,ResName=ALA,ResNum=233_A)  0   -4.73490500    0.02294400   -1.47501800 H
 H-HC-0.060300(PDBName=2HB,ResName=ALA,ResNum=233_A)  0   -4.24957800   -1.22204200   -0.30509100 H
 H-HC-0.060300(PDBName=3HB,ResName=ALA,ResNum=233_A)  0   -3.72290900   -1.35919600   -1.97947400 H
 H-H1-0.082300(PDBName=HA,ResName=ALA,ResNum=233_A)  0   -2.37129100    0.78204800   -1.68779100 H
 H-H-0.271900(PDBName=H,ResName=ALA,ResNum=233_A)    0   -1.58344000   -1.65098200   -0.64301000 H
 H-H1-0.069800(PDBName=1HA,ResName=GLY,ResNum=234_A)  0   -3.08864000    1.17083300    3.54944800 L
 H-H1-0.069800(PDBName=2HA,ResName=GLY,ResNum=234_A)  0   -4.30587800    2.03917700    2.61901500 L
 H-H-0.271900(PDBName=H,ResName=GLY,ResNum=234_A)    0   -2.57138700   -0.06582900    1.76160300 H
 H-H1-0.069800(PDBName=1HA,ResName=GLY,ResNum=235_A)  0    0.05275300    4.39834400    3.05288600 L
 H-H1-0.069800(PDBName=2HA,ResName=GLY,ResNum=235_A)  0    0.91130100    3.29673400    1.96529800 L
 H-H-0.271900(PDBName=H,ResName=GLY,ResNum=235_A)    0   -0.79379500    1.78986200    2.21013400 L
 H-H1-0.004300(PDBName=HB,ResName=THR,ResNum=236_A)  0   -2.64519500    3.37662200   -2.22667400 L
 H-HC-0.064200(PDBName=1HG2,ResName=THR,ResNum=236_A)  0   -1.04707500    5.27605400   -4.00048900 L
 H-HC-0.064200(PDBName=2HG2,ResName=THR,ResNum=236_A)  0   -2.13243100    3.99390600   -4.57378100 L
 H-HC-0.064200(PDBName=3HG2,ResName=THR,ResNum=236_A)  0   -2.79183600    5.37145200   -3.67076200 L
 H-HO-0.410200(PDBName=HG1,ResName=THR,ResNum=236_A)  0    0.09423900    3.53672900   -2.91521600 L
 H-H1-0.100700(PDBName=HA,ResName=THR,ResNum=236_A)  0   -0.58470200    5.53381600   -1.64480300 L
 H-H-0.271900(PDBName=H,ResName=THR,ResNum=236_A)    0   -0.80659200    3.08199100   -0.20182200 L
 H-H1-0.069800(PDBName=1HA,ResName=GLY,ResNum=237_A)  0   -4.97692400    5.25715600    1.38891800 L
 H-H1-0.069800(PDBName=2HA,ResName=GLY,ResNum=237_A)  0   -5.28991400    6.22225000   -0.05211000 L
 H-H-0.271900(PDBName=H,ResName=GLY,ResNum=237_A)    0   -3.34517300    4.20693100    0.17177700 L
 H-HC--0.029700(PDBName=HB,ResName=VAL,ResNum=238_A)  0   -0.25911900    7.42133500    3.01423600 L
 H-HC-0.079100(PDBName=1HG2,ResName=VAL,ResNum=238_A)  0   -0.50469100    6.48980100    5.26340200 L
 H-HC-0.079100(PDBName=2HG2,ResName=VAL,ResNum=238_A)  0   -2.17709600    7.09514400    5.35527700 L
 H-HC-0.079100(PDBName=3HG2,ResName=VAL,ResNum=238_A)  0   -1.73169500    5.83345900    4.18910900 L
 H-HC-0.079100(PDBName=1HG1,ResName=VAL,ResNum=238_A)  0    0.37356500    8.64556100    5.04944000 L
 H-HC-0.079100(PDBName=2HG1,ResName=VAL,ResNum=238_A)  0   -1.21918700    9.44116300    5.06983800 L
 H-HC-0.079100(PDBName=3HG1,ResName=VAL,ResNum=238_A)  0   -0.07073400    9.74825600    3.74786400 L
 H-H1-0.096900(PDBName=HA,ResName=VAL,ResNum=238_A)  0   -2.98245800    8.70070300    3.43797200 L
 H-H-0.271900(PDBName=H,ResName=VAL,ResNum=238_A)    0   -2.48072600    6.15981400    2.18857000 L
 H-HC-0.045700(PDBName=1HB,ResName=LEU,ResNum=239_A)  0    0.29219400    9.78799300   -2.28697400 L
 H-HC-0.045700(PDBName=2HB,ResName=LEU,ResNum=239_A)  0   -0.62303900    8.31273300   -2.02573200 L
 H-HC--0.036100(PDBName=HG,ResName=LEU,ResNum=239_A)  0    0.98370900    7.56066100   -0.33107700 L
 H-HC-0.100000(PDBName=1HD1,ResName=LEU,ResNum=239_A)  0    2.86496000    7.16168400   -1.79539900 L
 H-HC-0.100000(PDBName=2HD1,ResName=LEU,ResNum=239_A)  0    2.41851800    8.53812300   -2.82917100 L
 H-HC-0.100000(PDBName=3HD1,ResName=LEU,ResNum=239_A)  0    1.37339000    7.10486400   -2.75179100 L
 H-HC-0.100000(PDBName=1HD2,ResName=LEU,ResNum=239_A)  0    2.49220100   10.14396600   -0.91758200 L
 H-HC-0.100000(PDBName=2HD2,ResName=LEU,ResNum=239_A)  0    1.71772900    9.70485500    0.62658900 L
 H-HC-0.100000(PDBName=3HD2,ResName=LEU,ResNum=239_A)  0    3.09719500    8.77687400    0.03997100 L
 H-H1-0.092200(PDBName=HA,ResName=LEU,ResNum=239_A)  0   -0.25753100   10.60678700   -0.05636100 L
 H-H-0.271900(PDBName=H,ResName=LEU,ResNum=239_A)    0   -1.08608700    7.89396700    0.52203300 L
 H-HC-0.045700(PDBName=1HB,ResName=LEU,ResNum=240_A)  0   -5.38726900    8.37787500   -1.23911900 L
 H-HC-0.045700(PDBName=2HB,ResName=LEU,ResNum=240_A)  0   -6.40104900    9.38624300   -2.25945400 L
 H-HC--0.036100(PDBName=HG,ResName=LEU,ResNum=240_A)  0   -3.88691000    8.04639700   -3.34341300 L
 H-HC-0.100000(PDBName=1HD1,ResName=LEU,ResNum=240_A)  0   -5.41074900    6.31104600   -2.43928100 L
 H-HC-0.100000(PDBName=2HD1,ResName=LEU,ResNum=240_A)  0   -5.30062100    6.25895800   -4.20021200 L
 H-HC-0.100000(PDBName=3HD1,ResName=LEU,ResNum=240_A)  0   -6.72834600    6.97527100   -3.43547800 L
 H-HC-0.100000(PDBName=1HD2,ResName=LEU,ResNum=240_A)  0   -6.42759000    9.08860500   -4.66970400 L
 H-HC-0.100000(PDBName=2HD2,ResName=LEU,ResNum=240_A)  0   -4.84836500    9.90035000   -4.70218800 L
 H-HC-0.100000(PDBName=3HD2,ResName=LEU,ResNum=240_A)  0   -5.06483000    8.32517500   -5.49330600 L
 H-H1-0.092200(PDBName=HA,ResName=LEU,ResNum=240_A)  0   -4.27328100   10.77360900   -2.74951000 L
 H-H-0.271900(PDBName=H,ResName=LEU,ResNum=240_A)    0   -3.10881100    8.76597800   -1.01354200 L
 H-HC-0.045700(PDBName=1HB,ResName=LEU,ResNum=262_A)  0    4.32371200    7.81153100    9.12314400 L
 H-HC-0.045700(PDBName=2HB,ResName=LEU,ResNum=262_A)  0    2.94928100    6.72679900    8.97548000 L
 H-HC--0.036100(PDBName=HG,ResName=LEU,ResNum=262_A)  0    4.40094900    4.98298600    7.95956800 L
 H-HC-0.100000(PDBName=1HD1,ResName=LEU,ResNum=262_A)  0    6.64645100    7.00181000    8.38650600 L
 H-HC-0.100000(PDBName=2HD1,ResName=LEU,ResNum=262_A)  0    6.86778300    5.27932400    8.00055000 L
 H-HC-0.100000(PDBName=3HD1,ResName=LEU,ResNum=262_A)  0    6.09098600    6.33954100    6.82953500 L
 H-HC-0.100000(PDBName=1HD2,ResName=LEU,ResNum=262_A)  0    4.11595700    5.06622800   10.39401400 L
 H-HC-0.100000(PDBName=2HD2,ResName=LEU,ResNum=262_A)  0    5.50622900    6.16877600   10.53577400 L
 H-HC-0.100000(PDBName=3HD2,ResName=LEU,ResNum=262_A)  0    5.73866100    4.50225600    9.96587600 L
 H-H1-0.092200(PDBName=HA,ResName=LEU,ResNum=262_A)  0    4.50673600    7.97206400    6.69177500 L
 H-H-0.271900(PDBName=H,ResName=LEU,ResNum=262_A)    0    2.03893400    8.80064100    8.07156000 L
 H-HC-0.060300(PDBName=1HB,ResName=ALA,ResNum=263_A)  0    3.65359500    7.31101900    2.22146200 L
 H-HC-0.060300(PDBName=2HB,ResName=ALA,ResNum=263_A)  0    2.46161200    6.14487600    1.61301500 L
 H-HC-0.060300(PDBName=3HB,ResName=ALA,ResNum=263_A)  0    1.92913200    7.56469300    2.53235400 L
 H-H1-0.082300(PDBName=HA,ResName=ALA,ResNum=263_A)  0    1.87397800    5.49345800    3.92229200 L
 H-H-0.271900(PDBName=H,ResName=ALA,ResNum=263_A)    0    3.47163700    7.83725800    4.62306700 L
 H-HC--0.012200(PDBName=1HB,ResName=ASP,ResNum=264_A)  0    4.99782300    2.07893900    5.88263700 L
 H-HC--0.012200(PDBName=2HB,ResName=ASP,ResNum=264_A)  0    3.37634200    1.59725700    5.41001700 L
 H-H1-0.088000(PDBName=HA,ResName=ASP,ResNum=264_A)  0    5.55673900    2.84474500    3.73623600 L
 H-H-0.293600(PDBName=H,ResName=ASP,ResNum=264_A)    0    2.73144400    3.51320900    4.39789800 L
 H-H1-0.035200(PDBName=1HB,ResName=SER,ResNum=265_A)  0    4.22734800   -0.94086000    1.48692100 L
 H-H1-0.035200(PDBName=2HB,ResName=SER,ResNum=265_A)  0    5.05598400   -1.32299700   -0.03199400 L
 H-HO-0.427500(PDBName=HG,ResName=SER,ResNum=265_A)  0    6.18495300   -0.56593200    2.46540300 L
 H-H1-0.084300(PDBName=HA,ResName=SER,ResNum=265_A)  0    5.90950000    0.97654500   -0.15759400 L
 H-H-0.271900(PDBName=H,ResName=SER,ResNum=265_A)    0    5.98785800    2.03866500    1.84379400 L
 H-H1-0.069800(PDBName=1HA,ResName=GLY,ResNum=266_A)  0    1.59310800    3.25197900   -0.73595000 L
 H-H1-0.069800(PDBName=2HA,ResName=GLY,ResNum=266_A)  0    1.78658700    1.93415400   -1.87239800 L
 H-H-0.271900(PDBName=H,ResName=GLY,ResNum=266_A)    0    3.98734800    3.03533400   -0.13140600 L
 H-HC-0.033900(PDBName=1HB,ResName=TRP,ResNum=267_A)  0    5.01564900    5.75835000   -1.65968500 L
 H-HC-0.033900(PDBName=2HB,ResName=TRP,ResNum=267_A)  0    6.39918400    5.27074200   -2.61134700 L
 H-H4-0.206200(PDBName=HD1,ResName=TRP,ResNum=267_A)  0    5.82627700    7.28676700   -5.09097300 L
 H-H-0.341200(PDBName=HE1,ResName=TRP,ResNum=267_A)  0    6.00474600    9.82853400   -4.78926800 L
 H-HA-0.170000(PDBName=HE3,ResName=TRP,ResNum=267_A)  0    5.64680300    7.49339000    0.01109700 L
 H-HA-0.144700(PDBName=HZ3,ResName=TRP,ResNum=267_A)  0    5.83718200    9.67994000    1.19257100 L
 H-HA-0.157200(PDBName=HZ2,ResName=TRP,ResNum=267_A)  0    6.18128600   11.70173400   -2.60173200 L
 H-HA-0.141700(PDBName=HH2,ResName=TRP,ResNum=267_A)  0    6.09404500   11.78279800   -0.09965800 L
 H-H1-0.112300(PDBName=HA,ResName=TRP,ResNum=267_A)  0    3.68591200    5.76770900   -3.84861000 L
 H-H-0.271900(PDBName=H,ResName=TRP,ResNum=267_A)    0    4.57892500    3.27190800   -2.48175900 L
 H-HC-0.029500(PDBName=1HB,ResName=PHE,ResNum=268_A)  0    2.66152200    3.61532400   -7.90167200 L
 H-HC-0.029500(PDBName=2HB,ResName=PHE,ResNum=268_A)  0    3.79363300    2.35212600   -8.37744800 L
 H-HA-0.133000(PDBName=HD1,ResName=PHE,ResNum=268_A)  0    5.02736200    1.37113400   -5.93996800 L
 H-HA-0.133000(PDBName=HD2,ResName=PHE,ResNum=268_A)  0    0.99057800    2.80148400   -6.51511700 L
 H-HA-0.143000(PDBName=HE1,ResName=PHE,ResNum=268_A)  0    4.27259100    0.05123600   -3.98500700 L
 H-HA-0.143000(PDBName=HE2,ResName=PHE,ResNum=268_A)  0    0.25435800    1.49062000   -4.57319600 L
 H-HA-0.129700(PDBName=HZ,ResName=PHE,ResNum=268_A)  0    1.88441700    0.07857400   -3.31012500 L
 H-H1-0.097800(PDBName=HA,ResName=PHE,ResNum=268_A)  0    5.55078700    3.32692500   -7.10700700 L
 H-H-0.271900(PDBName=H,ResName=PHE,ResNum=268_A)    0    3.43305500    5.00078600   -5.88934200 L
 H-HC-0.029500(PDBName=1HB,ResName=PHE,ResNum=319_A)  0   -3.38163100    5.21046600   -8.47993500 L
 H-HC-0.029500(PDBName=2HB,ResName=PHE,ResNum=319_A)  0   -3.03966600    6.86453000   -8.96271300 L
 H-HA-0.133000(PDBName=HD2,ResName=PHE,ResNum=319_A)  0   -5.21387300    4.86289800   -6.60323900 L
 H-HA-0.133000(PDBName=HD1,ResName=PHE,ResNum=319_A)  0   -4.77569700    8.47601400   -8.93946300 L
 H-HA-0.143000(PDBName=HE2,ResName=PHE,ResNum=319_A)  0   -7.52341200    5.51745200   -6.04169700 L
 H-HA-0.143000(PDBName=HE1,ResName=PHE,ResNum=319_A)  0   -7.10628200    9.11545900   -8.36156800 L
 H-HA-0.129700(PDBName=HZ,ResName=PHE,ResNum=319_A)  0   -8.47653700    7.62958000   -6.89651200 L
 H-H1-0.097800(PDBName=HA,ResName=PHE,ResNum=319_A)  0   -2.71732700    5.67408100   -6.18806700 L
 H-H-0.271900(PDBName=H,ResName=PHE,ResNum=319_A)    0   -3.28676900    8.27656800   -6.57797800 L
 H-HC-0.029500(PDBName=1HB,ResName=PHE,ResNum=320_A)  0    2.11903100    6.46035500  -10.50814100 L
 H-HC-0.029500(PDBName=2HB,ResName=PHE,ResNum=320_A)  0    0.48249900    7.06400100  -10.69576100 L
 H-HA-0.133000(PDBName=HD1,ResName=PHE,ResNum=320_A)  0    2.62570800    4.09776600  -10.42303200 L
 H-HA-0.133000(PDBName=HD2,ResName=PHE,ResNum=320_A)  0   -1.45044600    5.45866600  -10.69721400 L
 H-HA-0.143000(PDBName=HE1,ResName=PHE,ResNum=320_A)  0    1.89710500    1.79593800  -11.01922200 L
 H-HA-0.143000(PDBName=HE2,ResName=PHE,ResNum=320_A)  0   -2.18001500    3.15771000  -11.28816300 L
 H-HA-0.129700(PDBName=HZ,ResName=PHE,ResNum=320_A)  0   -0.50606600    1.32557000  -11.45157000 L
 H-H1-0.097800(PDBName=HA,ResName=PHE,ResNum=320_A)  0    1.53071600    5.81539000   -8.13418500 L
 H-H-0.271900(PDBName=H,ResName=PHE,ResNum=320_A)    0   -0.80627600    7.64774200   -8.43644700 L
 H-H1-0.069800(PDBName=1HA,ResName=GLY,ResNum=321_A)  0    2.53765100   10.04992700   -6.84948000 L
 H-H1-0.069800(PDBName=2HA,ResName=GLY,ResNum=321_A)  0    2.97939900    9.10344400   -5.43209600 L
 H-H-0.271900(PDBName=H,ResName=GLY,ResNum=321_A)    0    2.18541900    7.17830500   -6.46371700 L
 H-HC--0.029700(PDBName=HB,ResName=VAL,ResNum=335_A)  0    7.71861400    2.84058300    4.37671800 L
 H-HC-0.079100(PDBName=1HG1,ResName=VAL,ResNum=335_A)  0    9.67711700    1.38260400    4.91133300 L
 H-HC-0.079100(PDBName=2HG1,ResName=VAL,ResNum=335_A)  0   10.70426700    2.41915800    3.90542900 L
 H-HC-0.079100(PDBName=3HG1,ResName=VAL,ResNum=335_A)  0    9.36764700    1.48355700    3.18963600 L
 H-HC-0.079100(PDBName=1HG2,ResName=VAL,ResNum=335_A)  0    8.37597300    4.59809800    5.95322500 L
 H-HC-0.079100(PDBName=2HG2,ResName=VAL,ResNum=335_A)  0   10.09345500    4.27547900    5.63766400 L
 H-HC-0.079100(PDBName=3HG2,ResName=VAL,ResNum=335_A)  0    9.07605900    3.05525800    6.44447900 L
 H-H1-0.096900(PDBName=HA,ResName=VAL,ResNum=335_A)  0    9.84781500    4.61747100    3.09538100 L
 H-H-0.271900(PDBName=H,ResName=VAL,ResNum=335_A)    0    6.94763600    5.31034700    3.21858200 L
 H-HC-0.017100(PDBName=1HB,ResName=GLN,ResNum=336_A)  0    9.74985000    4.29520400   -1.45548500 L
 H-HC-0.017100(PDBName=2HB,ResName=GLN,ResNum=336_A)  0    8.03526800    4.27086000   -1.04362500 L
 H-HC-0.035200(PDBName=1HG,ResName=GLN,ResNum=336_A)  0    8.29393000    3.89133800   -3.41681300 L
 H-HC-0.035200(PDBName=2HG,ResName=GLN,ResNum=336_A)  0    9.42635100    2.57303300   -3.15195000 L
 H-H-0.425100(PDBName=1HE2,ResName=GLN,ResNum=336_A)  0    8.49264100    0.55271000   -3.43765100 L
 H-H-0.425100(PDBName=2HE2,ResName=GLN,ResNum=336_A)  0    6.90802000    0.19870500   -2.77717700 L
 H-H1-0.085000(PDBName=HA,ResName=GLN,ResNum=336_A)  0    8.25540400    1.95347400   -0.17639600 L
 H-H-0.271900(PDBName=H,ResName=GLN,ResNum=336_A)    0   10.35084800    3.41485600    1.25368200 L
 H-HC-0.033900(PDBName=1HB,ResName=TRP,ResNum=337_A)  0   11.55025300   -2.56512000   -0.97682200 L
 H-HC-0.033900(PDBName=2HB,ResName=TRP,ResNum=337_A)  0    9.84305000   -2.28958900   -1.20515400 L
 H-H4-0.206200(PDBName=HD1,ResName=TRP,ResNum=337_A)  0    8.89033500   -3.19251300    0.91515100 L
 H-H-0.341200(PDBName=HE1,ResName=TRP,ResNum=337_A)  0    9.10176300   -2.79241400    3.40198800 L
 H-HA-0.170000(PDBName=HE3,ResName=TRP,ResNum=337_A)  0   12.77247100    0.16857000    0.82226700 L
 H-HA-0.144700(PDBName=HZ3,ResName=TRP,ResNum=337_A)  0   13.70766100    1.04995700    2.93232100 L
 H-HA-0.157200(PDBName=HZ2,ResName=TRP,ResNum=337_A)  0   10.86265000   -1.27755600    5.16701400 L
 H-HA-0.141700(PDBName=HH2,ResName=TRP,ResNum=337_A)  0   12.77507700    0.32248500    5.11980400 L
 H-H1-0.112300(PDBName=HA,ResName=TRP,ResNum=337_A)  0   12.03181100   -0.20316300   -1.17077300 L
 H-H-0.271900(PDBName=H,ResName=TRP,ResNum=337_A)    0    9.07695600    0.14073900   -1.07772700 L
 H-HC-0.045700(PDBName=1HB,ResName=LEU,ResNum=338_A)  0   14.31287800   -1.02483200   -4.96924200 L
 H-HC-0.045700(PDBName=2HB,ResName=LEU,ResNum=338_A)  0   13.57356000   -1.31505500   -6.53968600 L
 H-HC--0.036100(PDBName=HG,ResName=LEU,ResNum=338_A)  0   12.76004200    0.94436600   -4.65638300 L
 H-HC-0.100000(PDBName=1HD1,ResName=LEU,ResNum=338_A)  0   13.93767300    2.39309000   -6.24402400 L
 H-HC-0.100000(PDBName=2HD1,ResName=LEU,ResNum=338_A)  0   15.04772600    1.21827300   -5.52110000 L
 H-HC-0.100000(PDBName=3HD1,ResName=LEU,ResNum=338_A)  0   14.45740400    0.97424200   -7.18253400 L
 H-HC-0.100000(PDBName=1HD2,ResName=LEU,ResNum=338_A)  0   11.62811800    1.85094800   -6.68029100 L
 H-HC-0.100000(PDBName=2HD2,ResName=LEU,ResNum=338_A)  0   10.92565500    0.32192300   -6.17028600 L
 H-HC-0.100000(PDBName=3HD2,ResName=LEU,ResNum=338_A)  0   12.02411300    0.35826300   -7.56639800 L
 H-H1-0.092200(PDBName=HA,ResName=LEU,ResNum=338_A)  0   11.39708200   -1.78449300   -5.41092000 L
 H-H-0.271900(PDBName=H,ResName=LEU,ResNum=338_A)    0   12.81649900   -1.70921300   -2.77989400 L
 H-HC-0.029500(PDBName=1HB,ResName=PHE,ResNum=339_A)  0   14.06664200   -6.45000100   -2.23607900 L
 H-HC-0.029500(PDBName=2HB,ResName=PHE,ResNum=339_A)  0   14.81231000   -5.51986500   -3.51263900 L
 H-HA-0.133000(PDBName=HD1,ResName=PHE,ResNum=339_A)  0   15.32461900   -3.18876200   -3.30260100 L
 H-HA-0.133000(PDBName=HD2,ResName=PHE,ResNum=339_A)  0   13.13760700   -5.20941500   -0.18012500 L
 H-HA-0.143000(PDBName=HE1,ResName=PHE,ResNum=339_A)  0   15.65245900   -1.23334500   -1.79983600 L
 H-HA-0.143000(PDBName=HE2,ResName=PHE,ResNum=339_A)  0   13.46948600   -3.26398400    1.30915700 L
 H-HA-0.129700(PDBName=HZ,ResName=PHE,ResNum=339_A)  0   14.73278300   -1.28009400    0.51519400 L
 H-H1-0.097800(PDBName=HA,ResName=PHE,ResNum=339_A)  0   12.83102400   -6.05047700   -4.52603900 L
 H-H-0.271900(PDBName=H,ResName=PHE,ResNum=339_A)    0   11.68386400   -3.66017200   -3.25040200 L
 H-HC--0.012200(PDBName=1HB,ResName=ASP,ResNum=340_A)  0    9.27652100   -4.13477900   -2.50851700 H
 H-HC--0.012200(PDBName=2HB,ResName=ASP,ResNum=340_A)  0    8.94701400   -4.32723300   -4.23730100 H
 H-H1-0.088000(PDBName=HA,ResName=ASP,ResNum=340_A)  0    8.93623100   -6.50765300   -2.11465900 L
 H-H-0.293600(PDBName=H,ResName=ASP,ResNum=340_A)    0   10.48116200   -6.15046100   -4.61883800 L
 H-HC--0.017300(PDBName=1HB,ResName=GLU,ResNum=341_A)  0    4.55882200   -8.08398300   -2.70806200 L
 H-HC--0.017300(PDBName=2HB,ResName=GLU,ResNum=341_A)  0    4.18620400   -9.47093800   -3.72088500 L
 H-HC--0.042500(PDBName=1HG,ResName=GLU,ResNum=341_A)  0    6.51636600  -10.15032400   -2.16026500 L
 H-HC--0.042500(PDBName=2HG,ResName=GLU,ResNum=341_A)  0    4.93781400  -10.92231500   -2.21576100 L
 H-H1-0.110500(PDBName=HA,ResName=GLU,ResNum=341_A)  0    6.64721000   -9.47869500   -4.41780600 L
 H-H-0.293600(PDBName=H,ResName=GLU,ResNum=341_A)    0    6.88370400   -7.46929600   -2.47310300 L
 H-HC-0.060300(PDBName=1HB,ResName=ALA,ResNum=342_A)  0    2.75267000   -6.33214900   -5.66174200 L
 H-HC-0.060300(PDBName=2HB,ResName=ALA,ResNum=342_A)  0    3.49436500   -4.74547700   -5.39312400 L
 H-HC-0.060300(PDBName=3HB,ResName=ALA,ResNum=342_A)  0    2.72366000   -5.12629500   -6.96261500 L
 H-H1-0.082300(PDBName=HA,ResName=ALA,ResNum=342_A)  0    4.41950000   -6.79621400   -7.44079900 L
 H-H-0.271900(PDBName=H,ResName=ALA,ResNum=342_A)    0    5.67173900   -6.14591600   -4.79215600 L
 H-HC-0.017100(PDBName=1HB,ResName=GLN,ResNum=343_A)  0    7.59421200   -2.41261000   -5.05220600 L
 H-HC-0.017100(PDBName=2HB,ResName=GLN,ResNum=343_A)  0    6.21426700   -1.56436000   -5.74100300 L
 H-HC-0.035200(PDBName=1HG,ResName=GLN,ResNum=343_A)  0    8.16016800   -0.10402300   -5.49331500 L
 H-HC-0.035200(PDBName=2HG,ResName=GLN,ResNum=343_A)  0    9.14220400   -1.15580500   -6.48628700 L
 H-H-0.425100(PDBName=1HE2,ResName=GLN,ResNum=343_A)  0    7.67775500    0.10761500   -9.53050200 L
 H-H-0.425100(PDBName=2HE2,ResName=GLN,ResNum=343_A)  0    8.47211100   -1.33406700   -8.84738600 L
 H-H1-0.085000(PDBName=HA,ResName=GLN,ResNum=343_A)  0    6.59387100   -2.61785300   -7.91264800 L
 H-H-0.271900(PDBName=H,ResName=GLN,ResNum=343_A)    0    6.06337000   -4.25425500   -5.53182700 L
 H-H1-0.035200(PDBName=1HB,ResName=SER,ResNum=388_A)  0    9.91891200   -6.87036100    2.92581000 L
 H-H1-0.035200(PDBName=2HB,ResName=SER,ResNum=388_A)  0    9.99297500   -8.63607300    3.02728600 L
 H-HO-0.427500(PDBName=HG,ResName=SER,ResNum=388_A)  0    7.64114300   -7.01346100    3.10255600 L
 H-H1-0.084300(PDBName=HA,ResName=SER,ResNum=388_A)  0    8.63812100   -8.75748200    0.89220700 L
 H-H-0.271900(PDBName=H,ResName=SER,ResNum=388_A)    0   10.92649700   -7.28372600   -0.03644700 L
 H-HC-0.040200(PDBName=1HB,ResName=HIS,ResNum=389_A)  0    4.67531500   -6.63076500   -0.03154800 H
 H-HC-0.040200(PDBName=2HB,ResName=HIS,ResNum=389_A)  0    5.56423400   -6.19205000   -1.49656300 H
 H-H4-0.114700(PDBName=HD2,ResName=HIS,ResNum=389_A)  0    2.22753600   -5.38652700   -0.14028900 H
 H-H5-0.139200(PDBName=HE1,ResName=HIS,ResNum=389_A)  0    3.40379300   -1.92751400   -2.23147900 H
 H-H1-0.088100(PDBName=HA,ResName=HIS,ResNum=389_A)  0    6.98554300   -4.64897900   -0.12571800 L
 H-H-0.271900(PDBName=H,ResName=HIS,ResNum=389_A)    0    6.88449700   -7.57769000    0.32599800 L
 H-HC--0.017300(PDBName=1HB,ResName=GLU,ResNum=390_A)  0    3.93007200   -3.62476500    4.96145800 L
 H-HC--0.017300(PDBName=2HB,ResName=GLU,ResNum=390_A)  0    4.52760300   -5.10677700    4.25758400 L
 H-HC--0.042500(PDBName=1HG,ResName=GLU,ResNum=390_A)  0    2.21954600   -3.40052400    3.48581400 L
 H-HC--0.042500(PDBName=2HG,ResName=GLU,ResNum=390_A)  0    3.14997500   -3.95288900    2.11225900 L
 H-H1-0.110500(PDBName=HA,ResName=GLU,ResNum=390_A)  0    5.06068000   -2.32516100    3.25315400 L
 H-H-0.293600(PDBName=H,ResName=GLU,ResNum=390_A)    0    5.64160100   -3.26443200    1.26451200 L
 H-HC-0.018700(PDBName=HB,ResName=ILE,ResNum=391_A)  0    9.03963500   -2.39600200    5.84001000 L
 H-HC-0.088200(PDBName=1HG2,ResName=ILE,ResNum=391_A)  0    9.27139000   -0.08821300    6.61390100 L
 H-HC-0.088200(PDBName=2HG2,ResName=ILE,ResNum=391_A)  0    7.83289100   -0.23515200    7.62590600 L
 H-HC-0.088200(PDBName=3HG2,ResName=ILE,ResNum=391_A)  0    7.69731500   -0.30238100    5.85190200 L
 H-HC-0.023600(PDBName=1HG1,ResName=ILE,ResNum=391_A)  0    8.94188900   -2.10268400    8.86822400 L
 H-HC-0.023600(PDBName=2HG1,ResName=ILE,ResNum=391_A)  0    9.30574000   -3.62539400    8.05501700 L
 H-HC-0.018600(PDBName=1HD1,ResName=ILE,ResNum=391_A)  0   11.35322300   -2.51368800    8.75775200 L
 H-HC-0.018600(PDBName=2HD1,ResName=ILE,ResNum=391_A)  0   10.95487000   -1.07982700    7.79834300 L
 H-HC-0.018600(PDBName=3HD1,ResName=ILE,ResNum=391_A)  0   11.28619200   -2.63604400    6.99228500 L
 H-H1-0.086900(PDBName=HA,ResName=ILE,ResNum=391_A)  0    7.43995900   -3.95103300    6.72698100 L
 H-H-0.271900(PDBName=H,ResName=ILE,ResNum=391_A)    0    5.54816200   -2.08248000    5.55231600 L
 H-HC-0.018700(PDBName=HB,ResName=ILE,ResNum=392_A)  0    4.30272500    0.39739600   10.64839600 L
 H-HC-0.088200(PDBName=1HG2,ResName=ILE,ResNum=392_A)  0    5.54017200    2.16058000    9.58370900 L
 H-HC-0.088200(PDBName=2HG2,ResName=ILE,ResNum=392_A)  0    6.65319200    0.81206400    9.81976500 L
 H-HC-0.088200(PDBName=3HG2,ResName=ILE,ResNum=392_A)  0    5.96759500    1.13121600    8.20757000 L
 H-HC-0.023600(PDBName=1HG1,ResName=ILE,ResNum=392_A)  0    2.56119700   -0.15583000    8.93545800 L
 H-HC-0.023600(PDBName=2HG1,ResName=ILE,ResNum=392_A)  0    3.63558900    0.50693800    7.69555800 L
 H-HC-0.018600(PDBName=1HD1,ResName=ILE,ResNum=392_A)  0    2.49626900    2.07358000   10.04247800 L
 H-HC-0.018600(PDBName=2HD1,ResName=ILE,ResNum=392_A)  0    1.88664600    2.10616000    8.37396600 L
 H-HC-0.018600(PDBName=3HD1,ResName=ILE,ResNum=392_A)  0    3.49717900    2.73481600    8.72356700 L
 H-H1-0.086900(PDBName=HA,ResName=ILE,ResNum=392_A)  0    5.83976900   -1.35814900   10.20629200 L
 H-H-0.271900(PDBName=H,ResName=ILE,ResNum=392_A)    0    5.38725900   -1.03814700    7.36442700 L
 H-HC-0.018700(PDBName=HB,ResName=ILE,ResNum=393_A)  0    0.62587100   -5.08833800    9.13709000 L
 H-HC-0.088200(PDBName=1HG2,ResName=ILE,ResNum=393_A)  0    0.45454800   -2.85317800   10.30920700 L
 H-HC-0.088200(PDBName=2HG2,ResName=ILE,ResNum=393_A)  0   -0.60122300   -3.06895900    8.91647300 L
 H-HC-0.088200(PDBName=3HG2,ResName=ILE,ResNum=393_A)  0    0.87372700   -2.08466500    8.76363100 L
 H-HC-0.023600(PDBName=1HG1,ResName=ILE,ResNum=393_A)  0    1.93388600   -3.44829600    6.91533900 L
 H-HC-0.023600(PDBName=2HG1,ResName=ILE,ResNum=393_A)  0    2.00975700   -5.20317800    7.05013700 L
 H-HC-0.018600(PDBName=1HD1,ResName=ILE,ResNum=393_A)  0   -0.45177700   -5.35173400    6.85248200 L
 H-HC-0.018600(PDBName=2HD1,ResName=ILE,ResNum=393_A)  0   -0.54259900   -3.58418700    6.66454200 L
 H-HC-0.018600(PDBName=3HD1,ResName=ILE,ResNum=393_A)  0    0.29056900   -4.55961100    5.44920200 L
 H-H1-0.086900(PDBName=HA,ResName=ILE,ResNum=393_A)  0    2.31648900   -4.17402400   10.63773500 L
 H-H-0.271900(PDBName=H,ResName=ILE,ResNum=393_A)    0    3.63310600   -2.99557100    8.21608800 L
 H-HC-0.032700(PDBName=1HB,ResName=ARG,ResNum=394_A)  0    6.50875600   -6.18352800    7.44210200 L
 H-HC-0.032700(PDBName=2HB,ResName=ARG,ResNum=394_A)  0    6.58069800   -7.93016000    7.70141600 L
 H-HC-0.028500(PDBName=1HG,ResName=ARG,ResNum=394_A)  0    4.24286800   -6.34419400    6.56562200 L
 H-HC-0.028500(PDBName=2HG,ResName=ARG,ResNum=394_A)  0    4.12185600   -8.04991700    7.04749000 L
 H-H1-0.068700(PDBName=1HD,ResName=ARG,ResNum=394_A)  0    5.92400700   -8.65122000    5.48192300 L
 H-H1-0.068700(PDBName=2HD,ResName=ARG,ResNum=394_A)  0    6.12095400   -6.94627100    5.03196500 L
 H-H-0.345600(PDBName=HE,ResName=ARG,ResNum=394_A)   0    3.49246600   -7.33062200    4.45008600 L
 H-H-0.447800(PDBName=1HH2,ResName=ARG,ResNum=394_A)  0    2.78855900   -7.63673300    2.40910900 L
 H-H-0.447800(PDBName=2HH2,ResName=ARG,ResNum=394_A)  0    3.69318300   -8.69692100    1.32179100 L
 H-H-0.447800(PDBName=1HH1,ResName=ARG,ResNum=394_A)  0    6.41065600   -8.85061800    3.28482000 L
 H-H-0.447800(PDBName=2HH1,ResName=ARG,ResNum=394_A)  0    5.65824600   -9.22995400    1.76346600 L
 H-H1-0.156000(PDBName=HA,ResName=ARG,ResNum=394_A)  0    4.78990100   -7.76543900    9.40137800 L
 H-H-0.274700(PDBName=H,ResName=ARG,ResNum=394_A)    0    5.04126700   -4.76929200    9.25746400 L
 H-HC-0.112300(PDBName=1HH3,ResName=ACE,ResNum=122_A)  0   -4.38519100    7.43314900   12.77886200 L
 H-HC-0.112300(PDBName=2HH3,ResName=ACE,ResNum=122_A)  0   -5.20744300    5.94305600   13.29521400 L
 H-HC-0.112300(PDBName=3HH3,ResName=ACE,ResNum=122_A)  0   -5.79349700    6.84441800   11.86717200 L
 H-H-0.271900(PDBName=H,ResName=NME,ResNum=130_A)    0   -9.84623800   -4.85059500   -5.66011900 L
 H-H1-0.097600(PDBName=1HH3,ResName=NME,ResNum=130_A)  0  -11.43045800   -6.31183700   -6.65300000 L
 H-H1-0.097600(PDBName=2HH3,ResName=NME,ResNum=130_A)  0   -9.98712400   -6.79609500   -7.56200400 L
 H-H1-0.097600(PDBName=3HH3,ResName=NME,ResNum=130_A)  0  -10.46614700   -7.70881700   -6.12215500 L
 H-HC-0.112300(PDBName=1HH3,ResName=ACE,ResNum=138_A)  0  -13.31214400   -2.56040000   -5.14648400 L
 H-HC-0.112300(PDBName=2HH3,ResName=ACE,ResNum=138_A)  0  -11.83423800   -3.18917900   -5.92189400 L
 H-HC-0.112300(PDBName=3HH3,ResName=ACE,ResNum=138_A)  0  -13.27227900   -2.83624800   -6.90069700 L
 H-H-0.271900(PDBName=H,ResName=NME,ResNum=140_A)    0  -14.46926500   -4.47539800   -2.41316900 L
 H-H1-0.097600(PDBName=1HH3,ResName=NME,ResNum=140_A)  0  -15.80781700   -5.52261200   -0.24849800 L
 H-H1-0.097600(PDBName=2HH3,ResName=NME,ResNum=140_A)  0  -16.21997300   -3.95425600   -0.96695300 L
 H-H1-0.097600(PDBName=3HH3,ResName=NME,ResNum=140_A)  0  -17.07639300   -5.42423000   -1.48702600 L
 H-HC-0.112300(PDBName=1HH3,ResName=ACE,ResNum=145_A)  0  -12.97691400   -4.32548400    6.82936100 L
 H-HC-0.112300(PDBName=2HH3,ResName=ACE,ResNum=145_A)  0  -11.97187800   -3.18579800    5.89604800 L
 H-HC-0.112300(PDBName=3HH3,ResName=ACE,ResNum=145_A)  0  -11.20534300   -4.34178200    7.00505100 L
 H-H-0.271900(PDBName=H,ResName=NME,ResNum=147_A)    0  -12.71724300   -5.71003300    3.07870300 L
 H-H1-0.097600(PDBName=1HH3,ResName=NME,ResNum=147_A)  0  -13.04736800   -5.60826000    0.31530200 L
 H-H1-0.097600(PDBName=2HH3,ResName=NME,ResNum=147_A)  0  -14.30382900   -6.17872600    1.42907400 L
 H-H1-0.097600(PDBName=3HH3,ResName=NME,ResNum=147_A)  0  -13.17217500   -7.34294800    0.70557000 L
 H-HC-0.112300(PDBName=1HH3,ResName=ACE,ResNum=181_A)  0  -11.81539200   -0.50578500    7.67944900 L
 H-HC-0.112300(PDBName=2HH3,ResName=ACE,ResNum=181_A)  0  -10.14926700    0.11671100    7.61494100 L
 H-HC-0.112300(PDBName=3HH3,ResName=ACE,ResNum=181_A)  0  -10.45390200   -1.62824500    7.43349100 L
 H-H-0.271900(PDBName=H,ResName=NME,ResNum=189_A)    0  -10.85716900    3.35779800   -4.65383400 L
 H-H1-0.097600(PDBName=1HH3,ResName=NME,ResNum=189_A)  0  -10.08306600    4.98845000   -6.82374400 L
 H-H1-0.097600(PDBName=2HH3,ResName=NME,ResNum=189_A)  0  -11.69382100    4.25417100   -6.62319600 L
 H-H1-0.097600(PDBName=3HH3,ResName=NME,ResNum=189_A)  0  -11.35939600    5.87512300   -5.95862900 L
 H-HC-0.112300(PDBName=1HH3,ResName=ACE,ResNum=228_A)  0   -1.16812800   10.11947300   10.39193700 L
 H-HC-0.112300(PDBName=2HH3,ResName=ACE,ResNum=228_A)  0   -1.70683900    8.67473400   11.28495200 L
 H-HC-0.112300(PDBName=3HH3,ResName=ACE,ResNum=228_A)  0   -2.48776500    9.11482000    9.74366600 L
 H-H-0.271900(PDBName=H,ResName=NME,ResNum=241_A)    0   -4.68882400   10.06915800    0.70220300 L
 H-H1-0.097600(PDBName=1HH3,ResName=NME,ResNum=241_A)  0   -5.62394400   11.27161600    2.44136100 L
 H-H1-0.097600(PDBName=2HH3,ResName=NME,ResNum=241_A)  0   -5.07173100   12.71160300    1.55259300 L
 H-H1-0.097600(PDBName=3HH3,ResName=NME,ResNum=241_A)  0   -6.70031400   12.05793900    1.25606800 L
 H-HC-0.112300(PDBName=1HH3,ResName=ACE,ResNum=261_A)  0    1.47427000   11.47869800    5.81416200 L
 H-HC-0.112300(PDBName=2HH3,ResName=ACE,ResNum=261_A)  0    1.98446300   11.48794800    7.52117700 L
 H-HC-0.112300(PDBName=3HH3,ResName=ACE,ResNum=261_A)  0    0.65362500   10.42724700    6.98842400 L
 H-H-0.271900(PDBName=H,ResName=NME,ResNum=269_A)    0    6.82236900    4.15006800   -8.57776300 L
 H-H1-0.097600(PDBName=1HH3,ResName=NME,ResNum=269_A)  0    7.67332600    5.69489500  -10.15342400 L
 H-H1-0.097600(PDBName=2HH3,ResName=NME,ResNum=269_A)  0    6.36936400    4.94798000  -11.10719000 L
 H-H1-0.097600(PDBName=3HH3,ResName=NME,ResNum=269_A)  0    6.08225100    6.48200500  -10.26225600 L
 H-HC-0.112300(PDBName=1HH3,ResName=ACE,ResNum=318_A)  0   -0.91101800   10.20629500   -5.00924700 L
 H-HC-0.112300(PDBName=2HH3,ResName=ACE,ResNum=318_A)  0   -2.55247800   10.17763900   -5.69296800 L
 H-HC-0.112300(PDBName=3HH3,ResName=ACE,ResNum=318_A)  0   -2.25310600    9.61122600   -4.02870000 L
 H-H-0.271900(PDBName=H,ResName=NME,ResNum=322_A)    0    4.51560400    7.52975400   -7.88134600 L
 H-H1-0.097600(PDBName=1HH3,ResName=NME,ResNum=322_A)  0    6.69286400    8.53591500   -8.93413500 L
 H-H1-0.097600(PDBName=2HH3,ResName=NME,ResNum=322_A)  0    7.11993500    8.86793400   -7.24250300 L
 H-H1-0.097600(PDBName=3HH3,ResName=NME,ResNum=322_A)  0    6.90049000    7.19460200   -7.78230700 L
 H-HC-0.112300(PDBName=1HH3,ResName=ACE,ResNum=334_A)  0    7.62468000    8.50882900    4.57635500 L
 H-HC-0.112300(PDBName=2HH3,ResName=ACE,ResNum=334_A)  0    6.38322800    7.23306600    4.57812000 L
 H-HC-0.112300(PDBName=3HH3,ResName=ACE,ResNum=334_A)  0    6.91047500    7.95922000    3.04193400 L
 H-H-0.271900(PDBName=H,ResName=NME,ResNum=344_A)    0    8.26038600   -5.27311900   -6.32502900 L
 H-H1-0.097600(PDBName=1HH3,ResName=NME,ResNum=344_A)  0   10.17248600   -6.42064300   -6.92165700 L
 H-H1-0.097600(PDBName=2HH3,ResName=NME,ResNum=344_A)  0   10.97367900   -4.82635300   -6.87784200 L
 H-H1-0.097600(PDBName=3HH3,ResName=NME,ResNum=344_A)  0   10.26203700   -5.42733200   -8.38932900 L
 H-HC-0.112300(PDBName=1HH3,ResName=ACE,ResNum=387_A)  0   13.14317700   -8.25860100   -0.07682300 L
 H-HC-0.112300(PDBName=2HH3,ResName=ACE,ResNum=387_A)  0   13.15333300  -10.04033900   -0.14052000 L
 H-HC-0.112300(PDBName=3HH3,ResName=ACE,ResNum=387_A)  0   12.30296200   -9.10943000   -1.39851300 L
 H-H-0.271900(PDBName=H,ResName=NME,ResNum=395_A)    0    7.06614900   -5.06880400    9.73612300 L
 H-H1-0.097600(PDBName=1HH3,ResName=NME,ResNum=395_A)  0    9.23406400   -6.50439000   10.91934400 L
 H-H1-0.097600(PDBName=2HH3,ResName=NME,ResNum=395_A)  0    8.92967100   -4.75692000   11.08659200 L
 H-H1-0.097600(PDBName=3HH3,ResName=NME,ResNum=395_A)  0    8.17560800   -5.90962700   12.21572400 L
 H-HC-0.077432(PDBName=1H04,ResName=SRK,ResNum=508_A)  0    0.19098700   -4.72273100   -2.43501100 H
 H-HC-0.077432(PDBName=2H04,ResName=SRK,ResNum=508_A)  0   -1.26942800   -5.20995700   -3.28559300 H
 H-HC-0.004130(PDBName=1H05,ResName=SRK,ResNum=508_A)  0    1.25159800   -3.90324200   -4.41961600 H
 H-HC-0.004130(PDBName=2H05,ResName=SRK,ResNum=508_A)  0    0.51751700   -5.42878400   -4.92118900 H
 H-H1-0.051454(PDBName=1H09,ResName=SRK,ResNum=508_A)  0    1.54684400   -1.78830800   -5.21328200 H
 H-H1-0.051454(PDBName=2H09,ResName=SRK,ResNum=508_A)  0    2.14114000   -3.09098800   -6.26554500 H
 H-HC-0.051571(PDBName=1H10,ResName=SRK,ResNum=508_A)  0    2.31182800   -0.42993800   -7.04764400 H
 H-HC-0.051571(PDBName=2H10,ResName=SRK,ResNum=508_A)  0    2.08118800   -1.72919200   -8.21744000 H
 H-HA-0.147004(PDBName=H12,ResName=SRK,ResNum=508_A)  0    0.47074800    1.07459400   -8.65839100 H
 H-HA-0.141259(PDBName=H13,ResName=SRK,ResNum=508_A)  0   -1.98296100    1.39168800   -8.95786600 H
 H-HA-0.156146(PDBName=H14,ResName=SRK,ResNum=508_A)  0   -3.56399700   -0.30774100   -8.09499000 H
 H-HA-0.149943(PDBName=H15,ResName=SRK,ResNum=508_A)  0   -2.73246400   -2.30520100   -6.86327800 H
 H-H1-0.146157(PDBName=1H,ResName=SRK,ResNum=508_A)  0   -0.59150800   -0.15880400   -2.80929800 H
 H-H1-0.146157(PDBName=2H,ResName=SRK,ResNum=508_A)  0   -2.12912000   -0.87432600   -3.37919800 H
 H-H1-0.146157(PDBName=3H,ResName=SRK,ResNum=508_A)  0   -0.87784200   -0.40964400   -4.57026700 H
 H-HW-0.417000(PDBName=1H,ResName=HOH,ResNum=630_A)  0    7.21910300   -1.17565300   -0.06718100 L
 H-HW-0.417000(PDBName=2H,ResName=HOH,ResNum=630_A)  0    7.35867800   -1.96726100   -1.37424200 L
 H-HW-0.417000(PDBName=1H,ResName=HOH,ResNum=641_A)  0    1.58602500    5.26945700   -4.57845200 L
 H-HW-0.417000(PDBName=2H,ResName=HOH,ResNum=641_A)  0    0.85346700    5.29829500   -5.90965600 L
 H-HW-0.417000(PDBName=1H,ResName=HOH,ResNum=664_A)  0    4.91995700    4.94152700    1.48747800 L
 H-HW-0.417000(PDBName=2H,ResName=HOH,ResNum=664_A)  0    5.82954100    4.10063500    0.63338800 L
 H-HW-0.417000(PDBName=1H,ResName=HOH,ResNum=673_A)  0    7.58520000    3.84330900   -6.20446700 L
 H-HW-0.417000(PDBName=2H,ResName=HOH,ResNum=673_A)  0    7.78540700    2.65022700   -7.12708300 L
 H-HW-0.417000(PDBName=1H,ResName=HOH,ResNum=679_A)  0   -0.31047000   -7.71987100    1.36288300 L
 H-HW-0.417000(PDBName=2H,ResName=HOH,ResNum=679_A)  0    0.72337800   -6.61731600    1.25423300 L
 H-HW-0.417000(PDBName=1H,ResName=HOH,ResNum=680_A)  0    2.38946400   -9.09411100   -0.76372200 L
 H-HW-0.417000(PDBName=2H,ResName=HOH,ResNum=680_A)  0    1.19424600   -8.21250800   -0.39533900 L
 H-HW-0.417000(PDBName=1H,ResName=HOH,ResNum=683_A)  0   -0.73264800   -4.12451000   -0.47468700 H
 H-HW-0.417000(PDBName=2H,ResName=HOH,ResNum=683_A)  0   -0.87669900   -5.71680500    0.01886200 H
 H-H-0.364900(PDBName=HD1,ResName=HIS,ResNum=389_A)  0    5.68315300   -3.36739400   -1.84395300 H

 1 2 1.0 893 1.0 894 1.0 895 1.0
 2 3 2.0 4 1.5
 3
 4 5 1.0 508 1.0
 5 6 1.0 8 1.0 507 1.0
 6 7 2.0 15 1.5
 7
 8 9 1.0 500 1.0 501 1.0
 9 10 1.5 11 1.5
 10 12 1.5 502 1.0
 11 13 1.5 503 1.0
 12 14 1.5 504 1.0
 13 14 1.5 505 1.0
 14 506 1.0
 15 16 1.0 519 1.0
 16 17 1.0 19 1.0 518 1.0
 17 18 2.0 23 1.5
 18
 19 20 1.0 509 1.0 510 1.0
 20 21 1.0 22 1.0 511 1.0
 21 512 1.0 513 1.0 514 1.0
 22 515 1.0 516 1.0 517 1.0
 23 24 1.0 525 1.0
 24 25 1.0 27 1.0 524 1.0
 25 26 2.0 32 1.5
 26
 27 28 1.0 520 1.0 521 1.0
 28 29 1.0 522 1.0 523 1.0
 29 30 2.0 31 2.0
 30
 31
 32 33 1.0 528 1.0
 33 34 1.0 526 1.0 527 1.0
 34 35 2.0 36 1.5
 35
 36 37 1.0 531 1.0
 37 38 1.0 529 1.0 530 1.0
 38 39 2.0 40 1.5
 39
 40 41 1.0 541 1.0
 41 42 1.0 44 1.0 540 1.0
 42 43 2.0 54 1.5
 43
 44 45 1.0 532 1.0 533 1.0
 45 46 2.0 47 1.0
 46 48 1.5 534 1.0
 47 49 1.5 50 1.5
 48 49 1.5 535 1.0
 49 51 1.5
 50 52 1.5 536 1.0
 51 53 1.5 538 1.0
 52 53 1.5 537 1.0
 53 539 1.0
 54 55 1.0 550 1.0
 55 56 1.0 58 1.0 549 1.0
 56 57 2.0 66 1.5
 57
 58 59 1.0 542 1.0 543 1.0
 59 60 1.5 61 1.5
 60 62 1.5 544 1.0
 61 63 1.5 545 1.0
 62 64 1.5 546 1.0
 63 64 1.5 547 1.0
 64 65 1.0
 65 548 1.0
 66 67 1.0 896 1.0
 67 897 1.0 898 1.0 899 1.0
 68 69 1.0 900 1.0 901 1.0 902 1.0
 69 70 2.0 71 1.5
 70
 71 72 1.0 563 1.0
 72 73 1.0 75 1.0 562 1.0
 73 74 2.0 82 1.5
 74
 75 76 1.0 551 1.0 552 1.0
 76 77 1.0 553 1.0 554 1.0
 77 78 1.0 555 1.0 556 1.0
 78 79 2.0 557 1.0
 79 80 2.0 81 2.0
 80 558 1.0 559 1.0
 81 560 1.0 561 1.0
 82 83 1.0 903 1.0
 83 904 1.0 905 1.0 906 1.0
 84 85 1.0 907 1.0 908 1.0 909 1.0
 85 86 2.0 87 1.5
 86
 87 88 1.0 574 1.0
 88 89 1.0 91 1.0 573 1.0
 89 90 2.0 95 1.5
 90
 91 92 1.0 564 1.0 565 1.0
 92 93 1.0 94 1.0 566 1.0
 93 567 1.0 568 1.0 569 1.0
 94 570 1.0 571 1.0 572 1.0
 95 96 1.0 910 1.0
 96 911 1.0 912 1.0 913 1.0
 97 98 1.0 914 1.0 915 1.0 916 1.0
 98 99 2.0 100 1.5
 99
 100 101 1.0 583 1.0
 101 102 1.0 104 1.0 582 1.0
 102 103 2.0 112 1.5
 103
 104 105 1.0 575 1.0 576 1.0
 105 106 1.5 107 1.5
 106 108 1.5 578 1.0
 107 109 1.5 577 1.0
 108 110 1.5 580 1.0
 109 110 1.5 579 1.0
 110 111 1.0
 111 581 1.0
 112 113 1.0 588 1.0
 113 114 1.0 116 1.0 587 1.0
 114 115 2.0 118 1.5
 115
 116 117 1.0 584 1.0 585 1.0
 117 586 1.0
 118 119 1.0 593 1.0
 119 120 1.0 122 1.0 592 1.0
 120 121 2.0 124 1.5
 121
 122 123 1.0 589 1.0 590 1.0
 123 591 1.0
 124 125 1.0 598 1.0
 125 126 1.0 128 1.0 597 1.0
 126 127 2.0 130 1.5
 127
 128 129 1.0 594 1.0 595 1.0
 129 596 1.0
 130 131 1.0 602 1.0
 131 132 1.0 134 1.0 601 1.0
 132 133 2.0 138 1.5
 133
 134 135 1.0 599 1.0 600 1.0
 135 136 2.0 137 2.0
 136
 137
 138 139 1.0 611 1.0
 139 140 1.0 142 1.0 610 1.0
 140 141 2.0 145 1.5
 141
 142 143 1.0 144 1.0 603 1.0
 143 607 1.0 608 1.0 609 1.0
 144 604 1.0 605 1.0 606 1.0
 145 146 1.0 621 1.0
 146 147 1.0 149 1.0 620 1.0
 147 148 2.0 159 1.5
 148
 149 150 1.0 612 1.0 613 1.0
 150 151 2.0 152 1.0
 151 153 1.5 614 1.0
 152 154 1.5 155 1.5
 153 154 1.5 615 1.0
 154 156 1.5
 155 157 1.5 616 1.0
 156 158 1.5 618 1.0
 157 158 1.5 617 1.0
 158 619 1.0
 159 160 1.0 917 1.0
 160 918 1.0 919 1.0 920 1.0
 161 162 1.0 921 1.0 922 1.0 923 1.0
 162 163 2.0 164 1.5
 163
 164 165 1.0 626 1.0
 165 166 1.0 168 1.0 625 1.0
 166 167 2.0 169 1.5
 167
 168 622 1.0 623 1.0 624 1.0
 169 170 1.0 629 1.0
 170 171 1.0 627 1.0 628 1.0
 171 172 2.0 173 1.5
 172
 173 174 1.0 634 1.0
 174 175 1.0 177 1.0 633 1.0
 175 176 2.0 179 1.5
 176
 177 178 1.0 630 1.0 631 1.0
 178 632 1.0
 179 180 1.0 639 1.0
 180 181 1.0 183 1.0 638 1.0
 181 182 2.0 185 1.5
 182
 183 184 1.0 635 1.0 636 1.0
 184
 185 186 1.0 644 1.0
 186 187 1.0 189 1.0 643 1.0
 187 188 2.0 190 1.5
 188
 189 640 1.0 641 1.0 642 1.0
 190 191 1.0 647 1.0
 191 192 1.0 645 1.0 646 1.0
 192 193 2.0 194 1.5
 193
 194 195 1.0 650 1.0
 195 196 1.0 648 1.0 649 1.0
 196 197 2.0 198 1.5
 197
 198 199 1.0 657 1.0
 199 200 1.0 202 1.0 656 1.0
 200 201 2.0 205 1.5
 201
 202 203 1.0 204 1.0 651 1.0
 203 655 1.0
 204 652 1.0 653 1.0 654 1.0
 205 206 1.0 660 1.0
 206 207 1.0 658 1.0 659 1.0
 207 208 2.0 209 1.5
 208
 209 210 1.0 669 1.0
 210 211 1.0 213 1.0 668 1.0
 211 212 2.0 216 1.5
 212
 213 214 1.0 215 1.0 661 1.0
 214 665 1.0 666 1.0 667 1.0
 215 662 1.0 663 1.0 664 1.0
 216 217 1.0 680 1.0
 217 218 1.0 220 1.0 679 1.0
 218 219 2.0 224 1.5
 219
 220 221 1.0 670 1.0 671 1.0
 221 222 1.0 223 1.0 672 1.0
 222 673 1.0 674 1.0 675 1.0
 223 676 1.0 677 1.0 678 1.0
 224 225 1.0 691 1.0
 225 226 1.0 228 1.0 690 1.0
 226 227 2.0 232 1.5
 227
 228 229 1.0 681 1.0 682 1.0
 229 230 1.0 231 1.0 683 1.0
 230 684 1.0 685 1.0 686 1.0
 231 687 1.0 688 1.0 689 1.0
 232 233 1.0 924 1.0
 233 925 1.0 926 1.0 927 1.0
 234 235 1.0 928 1.0 929 1.0 930 1.0
 235 236 2.0 237 1.5
 236
 237 238 1.0 702 1.0
 238 239 1.0 241 1.0 701 1.0
 239 240 2.0 245 1.5
 240
 241 242 1.0 692 1.0 693 1.0
 242 243 1.0 244 1.0 694 1.0
 243 695 1.0 696 1.0 697 1.0
 244 698 1.0 699 1.0 700 1.0
 245 246 1.0 707 1.0
 246 247 1.0 249 1.0 706 1.0
 247 248 2.0 250 1.5
 248
 249 703 1.0 704 1.0 705 1.0
 250 251 1.0 711 1.0
 251 252 1.0 254 1.0 710 1.0
 252 253 2.0 258 1.5
 253
 254 255 1.0 708 1.0 709 1.0
 255 256 2.0 257 2.0
 256
 257
 258 259 1.0 716 1.0
 259 260 1.0 262 1.0 715 1.0
 260 261 2.0 264 1.5
 261
 262 263 1.0 712 1.0 713 1.0
 263 714 1.0
 264 265 1.0 719 1.0
 265 266 1.0 717 1.0 718 1.0
 266 267 2.0 268 1.5
 267
 268 269 1.0 729 1.0
 269 270 1.0 272 1.0 728 1.0
 270 271 2.0 282 1.5
 271
 272 273 1.0 720 1.0 721 1.0
 273 274 2.0 275 1.0
 274 276 1.0 722 1.0
 275 277 1.5 278 1.5
 276 277 1.5 723 1.0
 277 279 1.5
 278 280 1.5 724 1.0
 279 281 1.5 726 1.0
 280 281 1.5 725 1.0
 281 727 1.0
 282 283 1.0 738 1.0
 283 284 1.0 286 1.0 737 1.0
 284 285 2.0 293 1.5
 285
 286 287 1.0 730 1.0 731 1.0
 287 288 1.5 289 1.5
 288 290 1.5 732 1.0
 289 291 1.5 733 1.0
 290 292 1.5 734 1.0
 291 292 1.5 735 1.0
 292 736 1.0
 293 294 1.0 931 1.0
 294 932 1.0 933 1.0 934 1.0
 295 296 1.0 935 1.0 936 1.0 937 1.0
 296 297 2.0 298 1.5
 297
 298 299 1.0 747 1.0
 299 300 1.0 302 1.0 746 1.0
 300 301 2.0 309 1.5
 301
 302 303 1.0 739 1.0 740 1.0
 303 304 1.5 305 1.5
 304 306 1.5 742 1.0
 305 307 1.5 741 1.0
 306 308 1.5 744 1.0
 307 308 1.5 743 1.0
 308 745 1.0
 309 310 1.0 756 1.0
 310 311 1.0 313 1.0 755 1.0
 311 312 2.0 320 1.5
 312
 313 314 1.0 748 1.0 749 1.0
 314 315 1.5 316 1.5
 315 317 1.5 750 1.0
 316 318 1.5 751 1.0
 317 319 1.5 752 1.0
 318 319 1.5 753 1.0
 319 754 1.0
 320 321 1.0 759 1.0
 321 322 1.0 757 1.0 758 1.0
 322 323 2.0 324 1.5
 323
 324 325 1.0 938 1.0
 325 939 1.0 940 1.0 941 1.0
 326 327 1.0 942 1.0 943 1.0 944 1.0
 327 328 2.0 329 1.5
 328
 329 330 1.0 768 1.0
 330 331 1.0 333 1.0 767 1.0
 331 332 2.0 336 1.5
 332
 333 334 1.0 335 1.0 760 1.0
 334 761 1.0 762 1.0 763 1.0
 335 764 1.0 765 1.0 766 1.0
 336 337 1.0 776 1.0
 337 338 1.0 340 1.0 775 1.0
 338 339 2.0 345 1.5
 339
 340 341 1.0 769 1.0 770 1.0
 341 342 1.0 771 1.0 772 1.0
 342 343 2.0 344 2.0
 343
 344 773 1.0 774 1.0
 345 346 1.0 786 1.0
 346 347 1.0 349 1.0 785 1.0
 347 348 2.0 359 1.5
 348
 349 350 1.0 777 1.0 778 1.0
 350 351 2.0 352 1.0
 351 353 1.5 779 1.0
 352 354 1.5 355 1.5
 353 354 1.5 780 1.0
 354 356 1.5
 355 357 1.5 781 1.0
 356 358 1.5 783 1.0
 357 358 1.5 782 1.0
 358 784 1.0
 359 360 1.0 797 1.0
 360 361 1.0 363 1.0 796 1.0
 361 362 2.0 367 1.5
 362
 363 364 1.0 787 1.0 788 1.0
 364 365 1.0 366 1.0 789 1.0
 365 790 1.0 791 1.0 792 1.0
 366 793 1.0 794 1.0 795 1.0
 367 368 1.0 806 1.0
 368 369 1.0 371 1.0 805 1.0
 369 370 2.0 378 1.5
 370
 371 372 1.0 798 1.0 799 1.0
 372 373 1.5 374 1.5
 373 375 1.5 800 1.0
 374 376 1.5 801 1.0
 375 377 1.5 802 1.0
 376 377 1.5 803 1.0
 377 804 1.0
 378 379 1.0 810 1.0
 379 380 1.0 382 1.0 809 1.0
 380 381 2.0 386 1.5
 381
 382 383 1.0 807 1.0 808 1.0
 383 384 1.5 385 2.0
 384
 385
 386 387 1.0 816 1.0
 387 388 1.0 390 1.0 815 1.0
 388 389 2.0 395 1.5
 389
 390 391 1.0 811 1.0 812 1.0
 391 392 1.0 813 1.0 814 1.0
 392 393 2.0 394 2.0
 393
 394
 395 396 1.0 821 1.0
 396 397 1.0 399 1.0 820 1.0
 397 398 2.0 400 1.5
 398
 399 817 1.0 818 1.0 819 1.0
 400 401 1.0 829 1.0
 401 402 1.0 404 1.0 828 1.0
 402 403 2.0 409 1.5
 403
 404 405 1.0 822 1.0 823 1.0
 405 406 1.0 824 1.0 825 1.0
 406 407 2.0 408 2.0
 407
 408 826 1.0 827 1.0
 409 410 1.0 945 1.0
 410 946 1.0 947 1.0 948 1.0
 411 412 1.0 949 1.0 950 1.0 951 1.0
 412 413 2.0 414 1.5
 413
 414 415 1.0 834 1.0
 415 416 1.0 418 1.0 833 1.0
 416 417 2.0 420 1.5
 417
 418 419 1.0 830 1.0 831 1.0
 419 832 1.0
 420 421 1.0 840 1.0
 421 422 1.0 424 1.0 839 1.0
 422 423 2.0 430 1.5
 423
 424 425 1.0 835 1.0 836 1.0
 425 426 1.0 427 2.0
 426 428 1.5
 427 429 1.0 837 1.0
 428 429 1.5 838 1.0
 429
 430 431 1.0 846 1.0
 431 432 1.0 434 1.0 845 1.0
 432 433 2.0 439 1.5
 433
 434 435 1.0 841 1.0 842 1.0
 435 436 1.0 843 1.0 844 1.0
 436 437 2.0 438 2.0
 437
 438
 439 440 1.0 857 1.0
 440 441 1.0 443 1.0 856 1.0
 441 442 2.0 447 1.5
 442
 443 444 1.0 445 1.0 847 1.0
 444 446 1.0 851 1.0 852 1.0
 445 848 1.0 849 1.0 850 1.0
 446 853 1.0 854 1.0 855 1.0
 447 448 1.0 868 1.0
 448 449 1.0 451 1.0 867 1.0
 449 450 2.0 455 1.5
 450
 451 452 1.0 453 1.0 858 1.0
 452 454 1.0 862 1.0 863 1.0
 453 859 1.0 860 1.0 861 1.0
 454 864 1.0 865 1.0 866 1.0
 455 456 1.0 879 1.0
 456 457 1.0 459 1.0 878 1.0
 457 458 2.0 463 1.5
 458
 459 460 1.0 461 1.0 869 1.0
 460 462 1.0 873 1.0 874 1.0
 461 870 1.0 871 1.0 872 1.0
 462 875 1.0 876 1.0 877 1.0
 463 464 1.0 892 1.0
 464 465 1.0 467 1.0 891 1.0
 465 466 2.0 474 1.5
 466
 467 468 1.0 880 1.0 881 1.0
 468 469 1.0 882 1.0 883 1.0
 469 470 1.0 884 1.0 885 1.0
 470 471 2.0 886 1.0
 471 472 2.0 473 2.0
 472 889 1.0 890 1.0
 473 887 1.0 888 1.0
 474 475 1.0 952 1.0
 475 953 1.0 954 1.0 955 1.0
 476 477 1.0 489 1.0 490 2.0
 477 478 1.0 956 1.0 957 1.0
 478 479 1.0 958 1.0 959 1.0
 479 488 1.5 491 2.0
 480 481 1.0 488 1.0 960 1.0 961 1.0
 481 482 1.0 962 1.0 963 1.0
 482 483 2.0 487 1.5
 483 484 1.5 964 1.0
 484 485 1.5 965 1.0
 485 486 1.5 966 1.0
 486 487 1.5 967 1.0
 487 488 1.0
 488
 489 492 1.0
 490
 491
 492 968 1.0 969 1.0 970 1.0
 493 971 1.0 972 1.0
 494 973 1.0 974 1.0
 495 975 1.0 976 1.0
 496 977 1.0 978 1.0
 497 979 1.0 980 1.0
 498 981 1.0 982 1.0
 499 984 1.0
 500
 501
 502
 503
 504
 505
 506
 507
 508
 509
 510
 511
 512
 513
 514
 515
 516
 517
 518
 519
 520
 521
 522
 523
 524
 525
 526
 527
 528
 529
 530
 531
 532
 533
 534
 535
 536
 537
 538
 539
 540
 541
 542
 543
 544
 545
 546
 547
 548
 549
 550
 551
 552
 553
 554
 555
 556
 557
 558
 559
 560
 561
 562
 563
 564
 565
 566
 567
 568
 569
 570
 571
 572
 573
 574
 575
 576
 577
 578
 579
 580
 581
 582
 583
 584
 585
 586
 587
 588
 589
 590
 591
 592
 593
 594
 595
 596
 597
 598
 599
 600
 601
 602
 603
 604
 605
 606
 607
 608
 609
 610
 611
 612
 613
 614
 615
 616
 617
 618
 619
 620
 621
 622
 623
 624
 625
 626
 627
 628
 629
 630
 631
 632
 633
 634
 635
 636
 637
 638
 639
 640
 641
 642
 643
 644
 645
 646
 647
 648
 649
 650
 651
 652
 653
 654
 655
 656
 657
 658
 659
 660
 661
 662
 663
 664
 665
 666
 667
 668
 669
 670
 671
 672
 673
 674
 675
 676
 677
 678
 679
 680
 681
 682
 683
 684
 685
 686
 687
 688
 689
 690
 691
 692
 693
 694
 695
 696
 697
 698
 699
 700
 701
 702
 703
 704
 705
 706
 707
 708
 709
 710
 711
 712
 713
 714
 715
 716
 717
 718
 719
 720
 721
 722
 723
 724
 725
 726
 727
 728
 729
 730
 731
 732
 733
 734
 735
 736
 737
 738
 739
 740
 741
 742
 743
 744
 745
 746
 747
 748
 749
 750
 751
 752
 753
 754
 755
 756
 757
 758
 759
 760
 761
 762
 763
 764
 765
 766
 767
 768
 769
 770
 771
 772
 773
 774
 775
 776
 777
 778
 779
 780
 781
 782
 783
 784
 785
 786
 787
 788
 789
 790
 791
 792
 793
 794
 795
 796
 797
 798
 799
 800
 801
 802
 803
 804
 805
 806
 807
 808
 809
 810
 811
 812
 813
 814
 815
 816
 817
 818
 819
 820
 821
 822
 823
 824
 825
 826
 827
 828
 829
 830
 831
 832
 833
 834
 835
 836
 837
 838
 839
 840
 841
 842
 843
 844
 845
 846
 847
 848
 849
 850
 851
 852
 853
 854
 855
 856
 857
 858
 859
 860
 861
 862
 863
 864
 865
 866
 867
 868
 869
 870
 871
 872
 873
 874
 875
 876
 877
 878
 879
 880
 881
 882
 883
 884
 885
 886
 887
 888
 889
 890
 891
 892
 893
 894
 895
 896
 897
 898
 899
 900
 901
 902
 903
 904
 905
 906
 907
 908
 909
 910
 911
 912
 913
 914
 915
 916
 917
 918
 919
 920
 921
 922
 923
 924
 925
 926
 927
 928
 929
 930
 931
 932
 933
 934
 935
 936
 937
 938
 939
 940
 941
 942
 943
 944
 945
 946
 947
 948
 949
 950
 951
 952
 953
 954
 955
 956
 957
 958
 959
 960
 961
 962
 963
 964
 965
 966
 967
 968
 969
 970
 971
 972
 973
 974
 975
 976
 977
 978
 979
 980
 981
 982
 983
 984
 985


HrmStr1	C	OS	390.80   1.358
HrmStr1	CT	CB	321.00   1.516
HrmStr1	CB	N	384.20   1.412
HrmBnd1	C	OS	CT	63.300     115.980
HrmBnd1	CT	C	OS	68.900     110.720
HrmBnd1	C	N	CB	63.800     123.710
HrmBnd1	CT	CT	CB	63.100     112.070
HrmBnd1	CT	N	CB	63.000     119.830
HrmBnd1	CT	CB	CA	63.500     120.770
HrmBnd1	CT	CB	CB	63.500     120.770
HrmBnd1	CB	CT	HC	46.800     110.470
HrmBnd1	CB	CB	N	67.900     120.190
HrmBnd1	CA	CB	N	67.900     120.190
HrmBnd1	OS	C	O	75.300     123.250
HrmBnd1	HC	CT	H1	35.000     109.500
