# Supplementary material for: Computational Analysis of the Inhibition Mechanism of NOTUM by the ONIOM Method
Source: ACS Omega. 2022 Apr 7;7(15):13333–42. doi: 10.1021/acsomega.2c01044 (PMC9026088; doi:10.1021/acsomega.2c01044)
Supplement: Supplementary file 2 — ao2c01044_si_002.zip [file ao2c01044_si_002.zip › r-IC-2.gjf]

%mem=10GB
%nprocshared=16
# opt=maxcycle=6000 freq oniom(m062x/6-31g:amber=hardfirst)
geom=connectivity scf=maxcycle=5000

Title Card Required

-5 1 -1 1 -1 1
 H-HC-0.112300(PDBName=HH31,ResName=ACE,ResNum=1)    0  -10.10093600   15.12598800    6.99518200 L
 C-CT--0.366200(PDBName=CH3,ResName=ACE,ResNum=1)    0   -9.41531400   15.21495900    6.15432000 L
 H-HC-0.112300(PDBName=HH32,ResName=ACE,ResNum=1)    0   -8.39342700   15.28158500    6.52355900 L
 H-HC-0.112300(PDBName=HH33,ResName=ACE,ResNum=1)    0   -9.66585200   16.09716500    5.56900900 L
 C-C-0.597200(PDBName=C,ResName=ACE,ResNum=1)        0   -9.54705900   13.98614900    5.28557800 L
 O-O--0.567900(PDBName=O,ResName=ACE,ResNum=1)       0  -10.32164400   13.09210600    5.60947900 L
 N-N--0.415700(PDBName=N,ResName=PHE,ResNum=2)       0   -8.77908300   13.95097200    4.19949100 L
 H-H-0.271900(PDBName=H,ResName=PHE,ResNum=2)        0   -8.12253600   14.69982900    4.04077400 L
 C-CT--0.002400(PDBName=CA,ResName=PHE,ResNum=2)     0   -8.69113700   12.83204100    3.25978800 L
 H-H1-0.097800(PDBName=HA,ResName=PHE,ResNum=2)      0   -9.12002300   11.95240400    3.72388200 L
 C-CT--0.034300(PDBName=CB,ResName=PHE,ResNum=2)     0   -9.51507700   13.13137800    1.99997100 L
 H-HC-0.029500(PDBName=HB2,ResName=PHE,ResNum=2)     0  -10.55952600   13.26528000    2.28472600 L
 H-HC-0.029500(PDBName=HB3,ResName=PHE,ResNum=2)     0   -9.16612500   14.06748200    1.56119200 L
 C-CA-0.011800(PDBName=CG,ResName=PHE,ResNum=2)      0   -9.43399400   12.03257100    0.95394000 L
 C-CA--0.125600(PDBName=CD1,ResName=PHE,ResNum=2)    0  -10.13897100   10.82684600    1.13738100 L
 H-HA-0.133000(PDBName=HD1,ResName=PHE,ResNum=2)     0  -10.75822800   10.68557000    2.00961500 L
 C-CA--0.170400(PDBName=CE1,ResName=PHE,ResNum=2)    0  -10.02488700    9.79079400    0.19224500 L
 H-HA-0.143000(PDBName=HE1,ResName=PHE,ResNum=2)     0  -10.55056700    8.85424100    0.32737100 L
 C-CA--0.107200(PDBName=CZ,ResName=PHE,ResNum=2)     0   -9.20575000    9.95573900   -0.93729000 L
 H-HA-0.129700(PDBName=HZ,ResName=PHE,ResNum=2)      0   -9.11325000    9.15006300   -1.65454500 L
 C-CA--0.170400(PDBName=CE2,ResName=PHE,ResNum=2)    0   -8.50351500   11.15862000   -1.12581300 L
 H-HA-0.143000(PDBName=HE2,ResName=PHE,ResNum=2)     0   -7.87050900   11.28067100   -1.99405200 L
 C-CA--0.125600(PDBName=CD2,ResName=PHE,ResNum=2)    0   -8.61170100   12.19247700   -0.17895900 L
 H-HA-0.133000(PDBName=HD2,ResName=PHE,ResNum=2)     0   -8.04561000   13.10172400   -0.32194500 L
 C-C-0.597300(PDBName=C,ResName=PHE,ResNum=2)        0   -7.22576700   12.53817200    2.90444900 L
 O-O--0.567900(PDBName=O,ResName=PHE,ResNum=2)       0   -6.44677500   13.47479400    2.72219100 L
 N-N--0.415700(PDBName=N,ResName=LEU,ResNum=3)       0   -6.87130400   11.25597300    2.79197100 L
 H-H-0.271900(PDBName=H,ResName=LEU,ResNum=3)        0   -7.57679900   10.56483500    3.01993100 L
 C-CT--0.051800(PDBName=CA,ResName=LEU,ResNum=3)     0   -5.55593300   10.75074600    2.38982100 L
 H-H1-0.092200(PDBName=HA,ResName=LEU,ResNum=3)      0   -4.88112000   11.58742900    2.20239500 L
 C-CT--0.110200(PDBName=CB,ResName=LEU,ResNum=3)     0   -4.95881700    9.88854800    3.52069400 L
 H-HC-0.045700(PDBName=HB2,ResName=LEU,ResNum=3)     0   -5.56950200    8.99168100    3.62259600 L
 H-HC-0.045700(PDBName=HB3,ResName=LEU,ResNum=3)     0   -3.95961900    9.57982400    3.21648300 L
 C-CT-0.353100(PDBName=CG,ResName=LEU,ResNum=3)      0   -4.86368800   10.54821400    4.90982300 L
 H-HC--0.036100(PDBName=HG,ResName=LEU,ResNum=3)     0   -5.86240200   10.80670500    5.26203200 L
 C-CT--0.412100(PDBName=CD1,ResName=LEU,ResNum=3)    0   -4.24744500    9.56083300    5.90241000 L
 H-HC-0.100000(PDBName=HD11,ResName=LEU,ResNum=3)    0   -3.23756200    9.29786900    5.58926400 L
 H-HC-0.100000(PDBName=HD12,ResName=LEU,ResNum=3)    0   -4.21527100   10.00145400    6.89776900 L
 H-HC-0.100000(PDBName=HD13,ResName=LEU,ResNum=3)    0   -4.84982200    8.65571600    5.93726000 L
 C-CT--0.412100(PDBName=CD2,ResName=LEU,ResNum=3)    0   -3.99690200   11.80771900    4.92032500 L
 H-HC-0.100000(PDBName=HD21,ResName=LEU,ResNum=3)    0   -4.41519000   12.55689700    4.25005900 L
 H-HC-0.100000(PDBName=HD22,ResName=LEU,ResNum=3)    0   -3.95928700   12.22072400    5.92687900 L
 H-HC-0.100000(PDBName=HD23,ResName=LEU,ResNum=3)    0   -2.98824700   11.56116600    4.59591400 L
 C-C-0.597300(PDBName=C,ResName=LEU,ResNum=3)        0   -5.69274300    9.94774800    1.08438800 L
 O-O--0.567900(PDBName=O,ResName=LEU,ResNum=3)       0   -6.43904200    8.97304200    1.01974400 L
 N-N--0.516300(PDBName=N,ResName=GLU,ResNum=4)       0   -5.00077500   10.37153000    0.03183200 L
 H-H-0.293600(PDBName=H,ResName=GLU,ResNum=4)        0   -4.36591100   11.14219600    0.16547200 L
 C-CT-0.039700(PDBName=CA,ResName=GLU,ResNum=4)      0   -5.10842900    9.78860800   -1.31408300 L
 H-H1-0.110500(PDBName=HA,ResName=GLU,ResNum=4)      0   -6.16160700    9.60361000   -1.52733200 L
 C-CT-0.056000(PDBName=CB,ResName=GLU,ResNum=4)      0   -4.58183700   10.82905900   -2.32054500 L
 H-HC--0.017300(PDBName=HB2,ResName=GLU,ResNum=4)    0   -4.90308000   11.82346900   -2.00424900 L
 H-HC--0.017300(PDBName=HB3,ResName=GLU,ResNum=4)    0   -3.49749200   10.80857600   -2.29025900 L
 C-CT-0.013600(PDBName=CG,ResName=GLU,ResNum=4)      0   -5.05264500   10.63111800   -3.76884000 L
 H-HC--0.042500(PDBName=HG2,ResName=GLU,ResNum=4)    0   -4.99107700    9.57837100   -4.02920500 L
 H-HC--0.042500(PDBName=HG3,ResName=GLU,ResNum=4)    0   -6.09971000   10.93222600   -3.84698400 L
 C-C-0.805400(PDBName=CD,ResName=GLU,ResNum=4)       0   -4.19941700   11.44042400   -4.75699800 L
 O-O2--0.818800(PDBName=OE1,ResName=GLU,ResNum=4)    0   -3.69892700   10.84807800   -5.74309500 L
 O-O2--0.818800(PDBName=OE2,ResName=GLU,ResNum=4)    0   -4.00406100   12.65437700   -4.52373200 L
 C-C-0.536600(PDBName=C,ResName=GLU,ResNum=4)        0   -4.35967900    8.44243600   -1.44807600 L
 O-O--0.581900(PDBName=O,ResName=GLU,ResNum=4)       0   -3.36121400    8.19333700   -0.76390700 L
 N-N--0.415700(PDBName=N,ResName=GLY,ResNum=5)       0   -4.83121200    7.58929300   -2.36074300 L H-HC 63   0.0000
 H-H-0.271900(PDBName=H,ResName=GLY,ResNum=5)        0   -5.64184300    7.87429000   -2.90013400 L
 C-CT--0.025200(PDBName=CA,ResName=GLY,ResNum=5)     0   -4.11851400    6.43299100   -2.89555700 H
 H-H1-0.069800(PDBName=HA2,ResName=GLY,ResNum=5)     0   -3.60260900    5.91266400   -2.08416800 H
 H-H1-0.069800(PDBName=HA3,ResName=GLY,ResNum=5)     0   -4.84546900    5.74458700   -3.33831700 H
 C-C-0.597300(PDBName=C,ResName=GLY,ResNum=5)        0   -3.13469100    6.88484100   -3.94934700 H
 O-O--0.567900(PDBName=O,ResName=GLY,ResNum=5)       0   -2.74943200    8.06855500   -4.00842000 H
 N-N--0.415700(PDBName=N,ResName=GLY,ResNum=6)       0   -2.68985100    5.92262800   -4.80565200 H
 H-H-0.271900(PDBName=H,ResName=GLY,ResNum=6)        0   -3.08889600    4.98009300   -4.76931100 H
 C-CT--0.025200(PDBName=CA,ResName=GLY,ResNum=6)     0   -1.81748700    6.25807800   -5.91053800 H
 H-H1-0.069800(PDBName=HA2,ResName=GLY,ResNum=6)     0   -2.28175000    5.97951000   -6.86464000 H
 H-H1-0.069800(PDBName=HA3,ResName=GLY,ResNum=6)     0   -1.68167300    7.34178100   -5.90986400 H
 C-C-0.597300(PDBName=C,ResName=GLY,ResNum=6)        0   -0.43959600    5.60558800   -5.89897400 H
 O-O--0.567900(PDBName=O,ResName=GLY,ResNum=6)       0    0.35043700    5.88002300   -6.83276900 H
 N-N--0.415700(PDBName=N,ResName=TRP,ResNum=7)       0   -0.20767300    4.75343900   -4.87711500 H
 H-H-0.271900(PDBName=H,ResName=TRP,ResNum=7)        0   -0.92626300    4.67030900   -4.16421500 H
 C-CT--0.027500(PDBName=CA,ResName=TRP,ResNum=7)     0    0.97661300    3.93665300   -4.65734500 H
 H-H1-0.112300(PDBName=HA,ResName=TRP,ResNum=7)      0    0.67056700    3.18618900   -3.92079700 H
 C-CT--0.005000(PDBName=CB,ResName=TRP,ResNum=7)     0    1.43179100    3.16470300   -5.90894200 L H-H1 77   0.0000
 H-HC-0.033900(PDBName=HB2,ResName=TRP,ResNum=7)     0    1.70821900    3.84513900   -6.71193500 L
 H-HC-0.033900(PDBName=HB3,ResName=TRP,ResNum=7)     0    2.33398200    2.64876100   -5.61353100 L
 C-C*--0.141500(PDBName=CG,ResName=TRP,ResNum=7)     0    0.55958900    2.07705400   -6.45423800 L
 C-CW--0.163800(PDBName=CD1,ResName=TRP,ResNum=7)    0   -0.56815500    2.23177500   -7.18832300 L
 H-H4-0.206200(PDBName=HD1,ResName=TRP,ResNum=7)     0   -1.02051900    3.17920400   -7.45933700 L
 N-NA--0.341800(PDBName=NE1,ResName=TRP,ResNum=7)    0   -1.06280200    0.98560500   -7.53394000 L
 H-H-0.341200(PDBName=HE1,ResName=TRP,ResNum=7)      0   -1.93810600    0.81017500   -8.03746700 L
 C-CN-0.138000(PDBName=CE2,ResName=TRP,ResNum=7)     0   -0.25106200   -0.02756200   -7.07894200 L
 C-CA--0.260100(PDBName=CZ2,ResName=TRP,ResNum=7)    0   -0.28948300   -1.41915200   -7.22890400 L
 H-HA-0.157200(PDBName=HZ2,ResName=TRP,ResNum=7)     0   -1.07548200   -1.86402700   -7.82292300 L
 C-CA--0.113400(PDBName=CH2,ResName=TRP,ResNum=7)    0    0.69668000   -2.20286500   -6.60637100 L
 H-HA-0.141700(PDBName=HH2,ResName=TRP,ResNum=7)     0    0.68298100   -3.27864200   -6.71228100 L
 C-CA--0.197200(PDBName=CZ3,ResName=TRP,ResNum=7)    0    1.70252800   -1.58361700   -5.84302700 L
 H-HA-0.144700(PDBName=HZ3,ResName=TRP,ResNum=7)     0    2.46192000   -2.19085400   -5.36805500 L
 C-CA--0.238700(PDBName=CE3,ResName=TRP,ResNum=7)    0    1.74359000   -0.18157600   -5.71682400 L
 H-HA-0.170000(PDBName=HE3,ResName=TRP,ResNum=7)     0    2.53275600    0.27240700   -5.13787000 L
 C-CB-0.124300(PDBName=CD2,ResName=TRP,ResNum=7)     0    0.77411300    0.63481500   -6.34417200 L
 C-C-0.597300(PDBName=C,ResName=TRP,ResNum=7)        0    2.17897000    4.65048900   -4.01042000 L H-H1 77   0.0000
 O-O--0.567900(PDBName=O,ResName=TRP,ResNum=7)       0    2.34043800    5.87152600   -4.05063100 L
 N-N--0.415700(PDBName=N,ResName=TYR,ResNum=8)       0    3.03075200    3.82952300   -3.39200600 L
 H-H-0.271900(PDBName=H,ResName=TYR,ResNum=8)        0    2.81970200    2.84551700   -3.46217900 L
 C-CT--0.001400(PDBName=CA,ResName=TYR,ResNum=8)     0    4.06489400    4.15931500   -2.40845400 L
 H-H1-0.087600(PDBName=HA,ResName=TYR,ResNum=8)      0    3.87708800    5.16020400   -2.01630700 L
 C-CT--0.015200(PDBName=CB,ResName=TYR,ResNum=8)     0    3.87655900    3.14605400   -1.25917800 L
 H-HC-0.029500(PDBName=HB2,ResName=TYR,ResNum=8)     0    4.65301700    3.29343600   -0.51080800 L
 H-HC-0.029500(PDBName=HB3,ResName=TYR,ResNum=8)     0    2.93607800    3.40147700   -0.76820500 L
 C-CA--0.001100(PDBName=CG,ResName=TYR,ResNum=8)     0    3.81626600    1.65510600   -1.61909100 L
 C-CA--0.190600(PDBName=CD1,ResName=TYR,ResNum=8)    0    4.56544400    1.09233800   -2.68042900 L
 H-HA-0.169900(PDBName=HD1,ResName=TYR,ResNum=8)     0    5.21621300    1.67989300   -3.29985300 L
 C-CA--0.234100(PDBName=CE1,ResName=TYR,ResNum=8)    0    4.52166800   -0.28813900   -2.94643400 L
 H-HA-0.165600(PDBName=HE1,ResName=TYR,ResNum=8)     0    5.10498500   -0.70648900   -3.75270400 L
 C-C-0.322600(PDBName=CZ,ResName=TYR,ResNum=8)       0    3.74658000   -1.13795500   -2.13431200 L
 O-OH--0.557900(PDBName=OH,ResName=TYR,ResNum=8)     0    3.75246300   -2.47923000   -2.34439800 L
 H-HO-0.399200(PDBName=HH,ResName=TYR,ResNum=8)      0    4.23244300   -2.71347200   -3.16419000 L
 C-CA--0.234100(PDBName=CE2,ResName=TYR,ResNum=8)    0    3.00232400   -0.58853500   -1.07227900 L
 H-HA-0.165600(PDBName=HE2,ResName=TYR,ResNum=8)     0    2.43087900   -1.24985000   -0.44182600 L
 C-CA--0.190600(PDBName=CD2,ResName=TYR,ResNum=8)    0    3.02235200    0.79924000   -0.82836400 L
 H-HA-0.169900(PDBName=HD2,ResName=TYR,ResNum=8)     0    2.45031200    1.19823900   -0.00160700 L
 C-C-0.597300(PDBName=C,ResName=TYR,ResNum=8)        0    5.50956300    4.14941800   -2.96322500 L
 O-O--0.567900(PDBName=O,ResName=TYR,ResNum=8)       0    5.73468500    3.88078100   -4.14787800 L
 N-N--0.415700(PDBName=N,ResName=NME,ResNum=9)       0    6.50208100    4.38959500   -2.09447900 L
 H-H-0.271900(PDBName=H,ResName=NME,ResNum=9)        0    6.24205600    4.65245000   -1.15080400 L
 C-CT--0.149000(PDBName=CH3,ResName=NME,ResNum=9)    0    7.93493400    4.25278900   -2.36866600 L
 H-H1-0.097600(PDBName=HH31,ResName=NME,ResNum=9)    0    8.11004300    3.85901500   -3.37000100 L
 H-H1-0.097600(PDBName=HH32,ResName=NME,ResNum=9)    0    8.41931400    5.22386200   -2.27659700 L
 H-H1-0.097600(PDBName=HH33,ResName=NME,ResNum=9)    0    8.40568300    3.57452200   -1.66041800 L
 H-HC-0.112300(PDBName=HH31,ResName=ACE,ResNum=10)   0    8.05526300    5.06438700   -5.27110200 L
 C-CT--0.366200(PDBName=CH3,ResName=ACE,ResNum=10)   0    7.82862500    6.09023200   -5.00006500 L
 H-HC-0.112300(PDBName=HH32,ResName=ACE,ResNum=10)   0    8.47999100    6.39864100   -4.18623800 L
 H-HC-0.112300(PDBName=HH33,ResName=ACE,ResNum=10)   0    6.78490600    6.18076600   -4.70646000 L
 C-C-0.597200(PDBName=C,ResName=ACE,ResNum=10)       0    8.09468000    6.97392700   -6.17261200 L
 O-O--0.567900(PDBName=O,ResName=ACE,ResNum=10)      0    8.72271500    6.55856900   -7.13518600 L
 N-N--0.347900(PDBName=N,ResName=ARG,ResNum=11)      0    7.67073700    8.22653200   -6.07594600 L
 H-H-0.274700(PDBName=H,ResName=ARG,ResNum=11)       0    7.17648000    8.44792300   -5.21482000 L
 C-CT--0.263700(PDBName=CA,ResName=ARG,ResNum=11)    0    8.03793600    9.30480300   -7.00627900 L
 H-H1-0.156000(PDBName=HA,ResName=ARG,ResNum=11)     0    7.89014100    8.95974800   -8.03153600 L
 C-CT--0.000700(PDBName=CB,ResName=ARG,ResNum=11)    0    7.13567700   10.52993000   -6.76836200 L
 H-HC-0.032700(PDBName=HB2,ResName=ARG,ResNum=11)    0    7.14235000   10.78304500   -5.70788700 L
 H-HC-0.032700(PDBName=HB3,ResName=ARG,ResNum=11)    0    7.55845500   11.37744700   -7.31032400 L
 C-CT-0.039000(PDBName=CG,ResName=ARG,ResNum=11)     0    5.67654500   10.35455400   -7.25011700 L
 H-HC-0.028500(PDBName=HG2,ResName=ARG,ResNum=11)    0    5.14832700   11.28706300   -7.05004800 L
 H-HC-0.028500(PDBName=HG3,ResName=ARG,ResNum=11)    0    5.67561200   10.19671400   -8.32938700 L
 C-CT-0.048600(PDBName=CD,ResName=ARG,ResNum=11)     0    4.90680500    9.19939600   -6.58525600 L
 H-H1-0.068700(PDBName=HD2,ResName=ARG,ResNum=11)    0    5.30213700    8.25533600   -6.95676900 L
 H-H1-0.068700(PDBName=HD3,ResName=ARG,ResNum=11)    0    5.06168800    9.24210100   -5.50574900 L
 N-N2--0.529500(PDBName=NE,ResName=ARG,ResNum=11)    0    3.45932300    9.25666900   -6.84201500 L
 H-H-0.345600(PDBName=HE,ResName=ARG,ResNum=11)      0    2.96369000   10.11584800   -6.63693400 L
 C-CA-0.807600(PDBName=CZ,ResName=ARG,ResNum=11)     0    2.62575100    8.24588000   -6.99466100 L
 N-N2--0.862700(PDBName=NH1,ResName=ARG,ResNum=11)   0    2.98998400    7.01136600   -7.19725500 L
 H-H-0.447800(PDBName=HH11,ResName=ARG,ResNum=11)    0    3.96281000    6.74491100   -7.30684300 L
 H-H-0.447800(PDBName=HH12,ResName=ARG,ResNum=11)    0    2.24975700    6.32266900   -7.19430200 L
 N-N2--0.862700(PDBName=NH2,ResName=ARG,ResNum=11)   0    1.35068700    8.47526600   -6.94383500 L
 H-H-0.447800(PDBName=HH21,ResName=ARG,ResNum=11)    0    1.02501200    9.40210900   -6.68933000 L
 H-H-0.447800(PDBName=HH22,ResName=ARG,ResNum=11)    0    0.71641600    7.69103000   -7.01299400 L
 C-C-0.734100(PDBName=C,ResName=ARG,ResNum=11)       0    9.53824700    9.62613900   -6.90121300 L
 O-O--0.589400(PDBName=O,ResName=ARG,ResNum=11)      0   10.12721500   10.11242300   -7.85887900 L
 N-N--0.415700(PDBName=N,ResName=TYR,ResNum=12)      0   10.15514000    9.29301300   -5.76275600 L
 H-H-0.271900(PDBName=H,ResName=TYR,ResNum=12)       0    9.54764400    8.95109300   -5.03523100 L
 C-CT--0.001400(PDBName=CA,ResName=TYR,ResNum=12)    0   11.59015900    9.03058000   -5.62417800 L
 H-H1-0.087600(PDBName=HA,ResName=TYR,ResNum=12)     0   12.14220400    9.83552000   -6.11030100 L
 C-CT--0.015200(PDBName=CB,ResName=TYR,ResNum=12)    0   11.95627600    9.02195800   -4.12942800 L
 H-HC-0.029500(PDBName=HB2,ResName=TYR,ResNum=12)    0   11.80589900   10.02415000   -3.72622200 L
 H-HC-0.029500(PDBName=HB3,ResName=TYR,ResNum=12)    0   11.27291500    8.35469200   -3.60136300 L
 C-CA--0.001100(PDBName=CG,ResName=TYR,ResNum=12)    0   13.38433900    8.59607000   -3.83483700 L
 C-CA--0.190600(PDBName=CD1,ResName=TYR,ResNum=12)   0   14.46407300    9.31275700   -4.38833600 L
 H-HA-0.169900(PDBName=HD1,ResName=TYR,ResNum=12)    0   14.27329400   10.17573200   -5.01032600 L
 C-CA--0.234100(PDBName=CE1,ResName=TYR,ResNum=12)   0   15.78814600    8.89726100   -4.14761200 L
 H-HA-0.165600(PDBName=HE1,ResName=TYR,ResNum=12)    0   16.60866500    9.44446600   -4.58222500 L
 C-C-0.322600(PDBName=CZ,ResName=TYR,ResNum=12)      0   16.03384800    7.76080400   -3.34543200 L
 O-OH--0.557900(PDBName=OH,ResName=TYR,ResNum=12)    0   17.31061400    7.35327000   -3.11870100 L
 H-HO-0.399200(PDBName=HH,ResName=TYR,ResNum=12)     0   17.92479700    7.87231500   -3.63548000 L
 C-CA--0.234100(PDBName=CE2,ResName=TYR,ResNum=12)   0   14.95448400    7.04892900   -2.78456100 L
 H-HA-0.165600(PDBName=HE2,ResName=TYR,ResNum=12)    0   15.14701700    6.17797800   -2.17663200 L
 C-CA--0.190600(PDBName=CD2,ResName=TYR,ResNum=12)   0   13.63281200    7.46675200   -3.02929600 L
 H-HA-0.169900(PDBName=HD2,ResName=TYR,ResNum=12)    0   12.81012200    6.90729000   -2.60042200 L
 C-C-0.597300(PDBName=C,ResName=TYR,ResNum=12)       0   11.99637700    7.71692000   -6.32594000 L
 O-O--0.567900(PDBName=O,ResName=TYR,ResNum=12)      0   12.66524200    7.75593200   -7.35443100 L
 N-N--0.516300(PDBName=N,ResName=ASP,ResNum=13)      0   11.58058700    6.56211700   -5.79316200 L
 H-H-0.293600(PDBName=H,ResName=ASP,ResNum=13)       0   11.08321100    6.61142400   -4.90840300 L
 C-CT-0.038100(PDBName=CA,ResName=ASP,ResNum=13)     0   12.00072600    5.19735700   -6.16689300 L
 H-H1-0.088000(PDBName=HA,ResName=ASP,ResNum=13)     0   13.06429800    5.10392900   -5.94337900 L
 C-CT--0.030300(PDBName=CB,ResName=ASP,ResNum=13)    0   11.24890000    4.17662200   -5.29096500 L
 H-HC--0.012200(PDBName=HB2,ResName=ASP,ResNum=13)   0   10.19425300    4.18105200   -5.56745500 L
 H-HC--0.012200(PDBName=HB3,ResName=ASP,ResNum=13)   0   11.63808900    3.18116700   -5.51050300 L
 C-C-0.799400(PDBName=CG,ResName=ASP,ResNum=13)      0   11.36460400    4.43538900   -3.78255800 L
 O-O2--0.801400(PDBName=OD1,ResName=ASP,ResNum=13)   0   11.94869800    3.58210300   -3.07572400 L
 O-O2--0.801400(PDBName=OD2,ResName=ASP,ResNum=13)   0   10.80987600    5.45955000   -3.31827300 L
 C-C-0.536600(PDBName=C,ResName=ASP,ResNum=13)       0   11.82650600    4.82270200   -7.65804600 L
 O-O--0.581900(PDBName=O,ResName=ASP,ResNum=13)      0   12.47555900    3.89900000   -8.14547300 L
 N-N--0.415700(PDBName=N,ResName=THR,ResNum=14)      0   10.94606600    5.51595100   -8.38446200 L
 H-H-0.271900(PDBName=H,ResName=THR,ResNum=14)       0   10.41980200    6.20569800   -7.86087000 L
 C-CT--0.038900(PDBName=CA,ResName=THR,ResNum=14)    0   10.64991500    5.34583300   -9.82243600 L
 H-H1-0.100700(PDBName=HA,ResName=THR,ResNum=14)     0   11.34849600    4.62021400  -10.23701900 L
 C-CT-0.365400(PDBName=CB,ResName=THR,ResNum=14)     0    9.22908200    4.78899500  -10.05633400 L
 H-H1-0.004300(PDBName=HB,ResName=THR,ResNum=14)     0    9.06786900    4.67792400  -11.12902000 L
 C-CT--0.243800(PDBName=CG2,ResName=THR,ResNum=14)   0    9.03227700    3.41779000   -9.41613800 L
 H-HC-0.064200(PDBName=HG21,ResName=THR,ResNum=14)   0    9.09681100    3.50083700   -8.33087300 L
 H-HC-0.064200(PDBName=HG22,ResName=THR,ResNum=14)   0    8.04942100    3.03547400   -9.68808100 L
 H-HC-0.064200(PDBName=HG23,ResName=THR,ResNum=14)   0    9.80003500    2.73570200   -9.77952100 L
 O-OH--0.676100(PDBName=OG1,ResName=THR,ResNum=14)   0    8.21282100    5.62033900   -9.53651600 L
 H-HO-0.410200(PDBName=HG1,ResName=THR,ResNum=14)    0    8.48730000    5.88403500   -8.63655200 L
 C-C-0.597300(PDBName=C,ResName=THR,ResNum=14)       0   10.85057700    6.62680600  -10.64584300 L
 O-O--0.567900(PDBName=O,ResName=THR,ResNum=14)      0   10.59692500    6.62570000  -11.85002200 L
 N-N--0.415700(PDBName=N,ResName=NME,ResNum=15)      0   11.33813800    7.71116100  -10.02843100 L
 H-H-0.271900(PDBName=H,ResName=NME,ResNum=15)       0   11.61727200    7.61027800   -9.05775600 L
 C-CT--0.149000(PDBName=CH3,ResName=NME,ResNum=15)   0   11.52360200    9.01731600  -10.65112700 L
 H-H1-0.097600(PDBName=HH31,ResName=NME,ResNum=15)   0   10.56426000    9.38578800  -11.01771600 L
 H-H1-0.097600(PDBName=HH32,ResName=NME,ResNum=15)   0   11.91534500    9.72014200   -9.91380500 L
 H-H1-0.097600(PDBName=HH33,ResName=NME,ResNum=15)   0   12.22002600    8.93376300  -11.48616600 L
 H-HC-0.112300(PDBName=HH31,ResName=ACE,ResNum=16)   0   -1.57597300   14.84408600   -7.33978700 L
 C-CT--0.366200(PDBName=CH3,ResName=ACE,ResNum=16)   0   -1.98535400   14.06301300   -6.70534000 L
 H-HC-0.112300(PDBName=HH32,ResName=ACE,ResNum=16)   0   -2.38739600   13.25028600   -7.30949700 L
 H-HC-0.112300(PDBName=HH33,ResName=ACE,ResNum=16)   0   -2.78457400   14.46032100   -6.08082300 L
 C-C-0.597200(PDBName=C,ResName=ACE,ResNum=16)       0   -0.90311500   13.52498800   -5.80141500 L
 O-O--0.567900(PDBName=O,ResName=ACE,ResNum=16)      0    0.11236700   14.19138300   -5.58668300 L
 N-N--0.415700(PDBName=N,ResName=TYR,ResNum=17)      0   -1.10813100   12.32196000   -5.27267600 L
 H-H-0.271900(PDBName=H,ResName=TYR,ResNum=17)       0   -2.02520500   11.90184200   -5.44408700 L
 C-CT--0.001400(PDBName=CA,ResName=TYR,ResNum=17)    0   -0.21792000   11.70178100   -4.29283600 L
 H-H1-0.087600(PDBName=HA,ResName=TYR,ResNum=17)     0   -0.21942900   12.35310800   -3.42063300 L
 C-CT--0.015200(PDBName=CB,ResName=TYR,ResNum=17)    0   -0.77112900   10.33850700   -3.87577700 L
 H-HC-0.029500(PDBName=HB2,ResName=TYR,ResNum=17)    0   -1.79844300   10.47312700   -3.55501500 L
 H-HC-0.029500(PDBName=HB3,ResName=TYR,ResNum=17)    0   -0.78641600    9.69351500   -4.75553900 L
 C-CA--0.001100(PDBName=CG,ResName=TYR,ResNum=17)    0   -0.02540500    9.63557100   -2.75203800 L
 C-CA--0.190600(PDBName=CD1,ResName=TYR,ResNum=17)   0    0.43782100   10.35230400   -1.62932700 L
 H-HA-0.169900(PDBName=HD1,ResName=TYR,ResNum=17)    0    0.24334600   11.40856800   -1.51699300 L
 C-CA--0.234100(PDBName=CE1,ResName=TYR,ResNum=17)   0    1.11167500    9.68597900   -0.59174400 L
 H-HA-0.165600(PDBName=HE1,ResName=TYR,ResNum=17)    0    1.44126200   10.23495200    0.27994600 L
 C-C-0.322600(PDBName=CZ,ResName=TYR,ResNum=17)      0    1.30044300    8.29214400   -0.65555300 L
 O-OH--0.557900(PDBName=OH,ResName=TYR,ResNum=17)    0    1.97092400    7.65540300    0.33214300 L
 H-HO-0.399200(PDBName=HH,ResName=TYR,ResNum=17)     0    2.26168800    8.33559800    0.98489400 L
 C-CA--0.234100(PDBName=CE2,ResName=TYR,ResNum=17)   0    0.81787300    7.56630100   -1.76113500 L
 H-HA-0.165600(PDBName=HE2,ResName=TYR,ResNum=17)    0    0.94615600    6.49573300   -1.78795700 L
 C-CA--0.190600(PDBName=CD2,ResName=TYR,ResNum=17)   0    0.16092400    8.24035200   -2.80716900 L
 H-HA-0.169900(PDBName=HD2,ResName=TYR,ResNum=17)    0   -0.23593900    7.68047700   -3.64182200 L
 C-C-0.597300(PDBName=C,ResName=TYR,ResNum=17)       0    1.22122400   11.56855300   -4.80494400 L
 O-O--0.567900(PDBName=O,ResName=TYR,ResNum=17)      0    1.47850200   11.07033400   -5.90608700 L
 N-N--0.415700(PDBName=N,ResName=CYS,ResNum=18)      0    2.17999300   12.02311500   -3.99755400 L
 H-H-0.271900(PDBName=H,ResName=CYS,ResNum=18)       0    1.87160400   12.44275500   -3.13560700 L
 C-CT-0.021300(PDBName=CA,ResName=CYS,ResNum=18)     0    3.58190400   12.15821400   -4.39537400 L
 H-H1-0.112400(PDBName=HA,ResName=CYS,ResNum=18)     0    3.79399900   11.40807400   -5.15292400 L
 C-CT--0.123100(PDBName=CB,ResName=CYS,ResNum=18)    0    3.78923800   13.53711600   -5.04418900 L
 H-H1-0.111200(PDBName=HB2,ResName=CYS,ResNum=18)    0    4.85663300   13.71311000   -5.18726400 L
 H-H1-0.111200(PDBName=HB3,ResName=CYS,ResNum=18)    0    3.29895300   13.54704400   -6.01997200 L
 S-SH--0.311900(PDBName=SG,ResName=CYS,ResNum=18)    0    3.07868900   14.87450200   -4.03776700 L
 H-HS-0.193300(PDBName=HG,ResName=CYS,ResNum=18)     0    1.80886400   14.71428500   -4.46445600 L
 C-C-0.597300(PDBName=C,ResName=CYS,ResNum=18)       0    4.60809200   11.87933200   -3.28623000 L
 O-O--0.567900(PDBName=O,ResName=CYS,ResNum=18)      0    5.70594400   11.41548400   -3.59655700 L
 N-N--0.415700(PDBName=N,ResName=SER,ResNum=19)      0    4.29389700   12.13716700   -2.01311200 L
 H-H-0.271900(PDBName=H,ResName=SER,ResNum=19)       0    3.37278200   12.47245800   -1.77211900 L
 C-CT--0.024900(PDBName=CA,ResName=SER,ResNum=19)    0    5.22407200   11.98085900   -0.88179300 L
 H-H1-0.084300(PDBName=HA,ResName=SER,ResNum=19)     0    6.10980100   12.57756000   -1.09828500 L
 C-CT-0.211700(PDBName=CB,ResName=SER,ResNum=19)     0    4.61160700   12.55966500    0.39489600 L
 H-H1-0.035200(PDBName=HB2,ResName=SER,ResNum=19)    0    5.25291100   12.32980100    1.24726300 L
 H-H1-0.035200(PDBName=HB3,ResName=SER,ResNum=19)    0    4.54134500   13.64347300    0.29721000 L
 O-OH--0.654600(PDBName=OG,ResName=SER,ResNum=19)    0    3.31753400   12.04306600    0.60451800 L
 H-HO-0.427500(PDBName=HG,ResName=SER,ResNum=19)     0    3.31577800   11.66652700    1.51817200 L
 C-C-0.597300(PDBName=C,ResName=SER,ResNum=19)       0    5.74130800   10.55160600   -0.65066700 L
 O-O--0.567900(PDBName=O,ResName=SER,ResNum=19)      0    6.78831800   10.39671500   -0.02967600 L
 N-N--0.415700(PDBName=N,ResName=SER,ResNum=20)      0    5.09753900    9.52297600   -1.22325600 L
 H-H-0.271900(PDBName=H,ResName=SER,ResNum=20)       0    4.23812000    9.73427000   -1.71101000 L
 C-CT--0.024900(PDBName=CA,ResName=SER,ResNum=20)    0    5.64002200    8.15589900   -1.37089700 L
 H-H1-0.084300(PDBName=HA,ResName=SER,ResNum=20)     0    4.90671000    7.56376200   -1.91609400 L
 C-CT-0.211700(PDBName=CB,ResName=SER,ResNum=20)     0    6.92030000    8.19092300   -2.22266600 L
 H-H1-0.035200(PDBName=HB2,ResName=SER,ResNum=20)    0    7.71320100    8.71136100   -1.68374000 L
 H-H1-0.035200(PDBName=HB3,ResName=SER,ResNum=20)    0    7.25090300    7.17072600   -2.40672000 L
 O-OH--0.654600(PDBName=OG,ResName=SER,ResNum=20)    0    6.69202800    8.83495300   -3.46587200 L
 H-HO-0.427500(PDBName=HG,ResName=SER,ResNum=20)     0    6.34476600    9.72827500   -3.28191400 L
 C-C-0.597300(PDBName=C,ResName=SER,ResNum=20)       0    5.89198100    7.42836200   -0.03881300 L
 O-O--0.567900(PDBName=O,ResName=SER,ResNum=20)      0    6.82168800    6.63710900    0.08283600 L
 N-N--0.516300(PDBName=N,ResName=ASP,ResNum=21)      0    5.02107400    7.64993600    0.94211700 L
 H-H-0.293600(PDBName=H,ResName=ASP,ResNum=21)       0    4.25955300    8.27704700    0.70613000 L
 C-CT-0.038100(PDBName=CA,ResName=ASP,ResNum=21)     0    5.28294700    7.59680100    2.38982300 L
 H-H1-0.088000(PDBName=HA,ResName=ASP,ResNum=21)     0    6.26570500    7.16210000    2.56808300 L
 C-CT--0.030300(PDBName=CB,ResName=ASP,ResNum=21)    0    5.30158000    9.05196600    2.90621200 L
 H-HC--0.012200(PDBName=HB2,ResName=ASP,ResNum=21)   0    5.50197000    9.05123900    3.97873100 L
 H-HC--0.012200(PDBName=HB3,ResName=ASP,ResNum=21)   0    6.12277400    9.58333100    2.42514700 L
 C-C-0.799400(PDBName=CG,ResName=ASP,ResNum=21)      0    3.99375400    9.82046900    2.64275400 L
 O-O2--0.801400(PDBName=OD1,ResName=ASP,ResNum=21)   0    3.06721000    9.26145200    2.00894700 L
 O-O2--0.801400(PDBName=OD2,ResName=ASP,ResNum=21)   0    3.91128400   11.01133800    3.00002400 L
 C-C-0.536600(PDBName=C,ResName=ASP,ResNum=21)       0    4.25717600    6.78980600    3.21524300 L
 O-O--0.581900(PDBName=O,ResName=ASP,ResNum=21)      0    4.39763100    6.69095000    4.43591200 L
 N-N--0.415700(PDBName=N,ResName=VAL,ResNum=22)      0    3.20556200    6.25467600    2.58244400 L
 H-H-0.271900(PDBName=H,ResName=VAL,ResNum=22)       0    3.16949600    6.44130400    1.58848000 L
 C-CT--0.087500(PDBName=CA,ResName=VAL,ResNum=22)    0    1.96278900    5.75617900    3.21859900 L
 H-H1-0.096900(PDBName=HA,ResName=VAL,ResNum=22)     0    1.18362100    5.77278500    2.45747400 L
 C-CT-0.298500(PDBName=CB,ResName=VAL,ResNum=22)     0    2.11135700    4.28249800    3.67087600 L
 H-HC--0.029700(PDBName=HB,ResName=VAL,ResNum=22)    0    2.75747500    4.23960100    4.54700900 L
 C-CT--0.319200(PDBName=CG1,ResName=VAL,ResNum=22)   0    0.77364700    3.60581900    4.00282800 L
 H-HC-0.079100(PDBName=HG11,ResName=VAL,ResNum=22)   0    0.14434400    3.56902500    3.11507800 L
 H-HC-0.079100(PDBName=HG12,ResName=VAL,ResNum=22)   0    0.94839900    2.59278200    4.36330100 L
 H-HC-0.079100(PDBName=HG13,ResName=VAL,ResNum=22)   0    0.24455600    4.15027200    4.78279200 L
 C-CT--0.319200(PDBName=CG2,ResName=VAL,ResNum=22)   0    2.72540300    3.41226900    2.55746200 L
 H-HC-0.079100(PDBName=HG21,ResName=VAL,ResNum=22)   0    3.73891400    3.73971900    2.33388600 L
 H-HC-0.079100(PDBName=HG22,ResName=VAL,ResNum=22)   0    2.76641100    2.37108700    2.87201400 L
 H-HC-0.079100(PDBName=HG23,ResName=VAL,ResNum=22)   0    2.12193600    3.48573600    1.65300500 L
 C-C-0.597300(PDBName=C,ResName=VAL,ResNum=22)       0    1.48437800    6.72219200    4.32452300 L
 O-O--0.567900(PDBName=O,ResName=VAL,ResNum=22)      0    1.15060700    6.33221100    5.44054100 L
 N-N--0.415700(PDBName=N,ResName=TRP,ResNum=23)      0    1.48572600    8.01616200    3.98582000 L
 H-H-0.271900(PDBName=H,ResName=TRP,ResNum=23)       0    1.83029300    8.24428300    3.05938200 L
 C-CT--0.027500(PDBName=CA,ResName=TRP,ResNum=23)    0    1.14315300    9.19318400    4.79365000 L
 H-H1-0.112300(PDBName=HA,ResName=TRP,ResNum=23)     0    1.57876600   10.05685000    4.28827800 L
 C-CT--0.005000(PDBName=CB,ResName=TRP,ResNum=23)    0   -0.37572900    9.39685100    4.73771600 L
 H-HC-0.033900(PDBName=HB2,ResName=TRP,ResNum=23)    0   -0.86909800    8.52852800    5.17661700 L
 H-HC-0.033900(PDBName=HB3,ResName=TRP,ResNum=23)    0   -0.64003600   10.26781500    5.33811300 L
 C-C*--0.141500(PDBName=CG,ResName=TRP,ResNum=23)    0   -0.90463800    9.61904200    3.34911100 L
 C-CW--0.163800(PDBName=CD1,ResName=TRP,ResNum=23)   0   -1.26628900    8.64749100    2.47982500 L
 H-H4-0.206200(PDBName=HD1,ResName=TRP,ResNum=23)    0   -1.22706200    7.58556300    2.69153200 L
 N-NA--0.341800(PDBName=NE1,ResName=TRP,ResNum=23)   0   -1.71777800    9.21995900    1.30439100 L
 H-H-0.341200(PDBName=HE1,ResName=TRP,ResNum=23)     0   -2.10942100    8.70611400    0.50962600 L
 C-CN-0.138000(PDBName=CE2,ResName=TRP,ResNum=23)    0   -1.61797700   10.59190900    1.34263300 L
 C-CA--0.260100(PDBName=CZ2,ResName=TRP,ResNum=23)   0   -1.91784600   11.59518200    0.41164400 L
 H-HA-0.157200(PDBName=HZ2,ResName=TRP,ResNum=23)    0   -2.28551300   11.32042300   -0.56295200 L
 C-CA--0.113400(PDBName=CH2,ResName=TRP,ResNum=23)   0   -1.70139700   12.93941800    0.75419400 L
 H-HA-0.141700(PDBName=HH2,ResName=TRP,ResNum=23)    0   -1.92868900   13.72165200    0.04279900 L
 C-CA--0.197200(PDBName=CZ3,ResName=TRP,ResNum=23)   0   -1.17584100   13.25930000    2.01920200 L
 H-HA-0.144700(PDBName=HZ3,ResName=TRP,ResNum=23)    0   -0.99994900   14.29289300    2.27986300 L
 C-CA--0.238700(PDBName=CE3,ResName=TRP,ResNum=23)   0   -0.86829700   12.24103300    2.94414100 L
 H-HA-0.170000(PDBName=HE3,ResName=TRP,ResNum=23)    0   -0.45584900   12.48922800    3.91034200 L
 C-CB-0.124300(PDBName=CD2,ResName=TRP,ResNum=23)    0   -1.09067300   10.88056400    2.63475800 L
 C-C-0.597300(PDBName=C,ResName=TRP,ResNum=23)       0    1.75699000    9.22471300    6.20818100 L
 O-O--0.567900(PDBName=O,ResName=TRP,ResNum=23)      0    1.18366500    9.79184700    7.13949300 L
 N-N--0.415700(PDBName=N,ResName=NME,ResNum=24)      0    2.97662400    8.68883100    6.35476800 L
 H-H-0.271900(PDBName=H,ResName=NME,ResNum=24)       0    3.34577800    8.20099200    5.54775600 L
 C-CT--0.149000(PDBName=CH3,ResName=NME,ResNum=24)   0    3.76681400    8.74416400    7.57900300 L
 H-H1-0.097600(PDBName=HH31,ResName=NME,ResNum=24)   0    3.81288300    9.77464900    7.93514200 L
 H-H1-0.097600(PDBName=HH32,ResName=NME,ResNum=24)   0    3.29239400    8.12720300    8.34320200 L
 H-H1-0.097600(PDBName=HH33,ResName=NME,ResNum=24)   0    4.77740400    8.38466100    7.38368400 L
 H-HC-0.112300(PDBName=HH31,ResName=ACE,ResNum=25)   0  -10.99063500   11.15454300    9.63589600 L
 C-CT--0.366200(PDBName=CH3,ResName=ACE,ResNum=25)   0  -10.63375100   11.34070600    8.62501700 L
 H-HC-0.112300(PDBName=HH32,ResName=ACE,ResNum=25)   0   -9.55760700   11.50305500    8.63796700 L
 H-HC-0.112300(PDBName=HH33,ResName=ACE,ResNum=25)   0  -11.13690900   12.21025800    8.20601500 L
 C-C-0.597200(PDBName=C,ResName=ACE,ResNum=25)       0  -10.93374700   10.13449600    7.76735900 L
 O-O--0.567900(PDBName=O,ResName=ACE,ResNum=25)      0  -11.41509700    9.12518200    8.27348100 L
 N-N--0.415700(PDBName=N,ResName=ALA,ResNum=26)      0  -10.64423600   10.24521900    6.47578200 L
 H-H-0.271900(PDBName=H,ResName=ALA,ResNum=26)       0  -10.26104500   11.12498800    6.14777400 L
 C-CT-0.033700(PDBName=CA,ResName=ALA,ResNum=26)     0  -10.83404000    9.18884200    5.48373900 L
 H-H1-0.082300(PDBName=HA,ResName=ALA,ResNum=26)     0  -11.00105500    8.25102900    6.00501200 L
 C-CT--0.182500(PDBName=CB,ResName=ALA,ResNum=26)    0  -12.09072400    9.51863300    4.66641300 L
 H-HC-0.060300(PDBName=HB1,ResName=ALA,ResNum=26)    0  -11.95423500   10.46699800    4.14521800 L
 H-HC-0.060300(PDBName=HB2,ResName=ALA,ResNum=26)    0  -12.27614100    8.72964400    3.93655600 L
 H-HC-0.060300(PDBName=HB3,ResName=ALA,ResNum=26)    0  -12.95152100    9.59684100    5.33109500 L
 C-C-0.597300(PDBName=C,ResName=ALA,ResNum=26)       0   -9.59522900    9.01102800    4.58557200 L
 O-O--0.567900(PDBName=O,ResName=ALA,ResNum=26)      0   -8.71224700    9.86698700    4.55798000 L
 N-N--0.415700(PDBName=N,ResName=GLY,ResNum=27)      0   -9.52981300    7.92347400    3.81989700 L
 H-H-0.271900(PDBName=H,ResName=GLY,ResNum=27)       0  -10.19723700    7.17419000    3.95967900 L
 C-CT--0.025200(PDBName=CA,ResName=GLY,ResNum=27)    0   -8.50092100    7.73460700    2.79923200 L
 H-H1-0.069800(PDBName=HA2,ResName=GLY,ResNum=27)    0   -8.51746700    8.59970100    2.14012600 L
 H-H1-0.069800(PDBName=HA3,ResName=GLY,ResNum=27)    0   -7.52344000    7.67393100    3.27638700 L
 C-C-0.597300(PDBName=C,ResName=GLY,ResNum=27)       0   -8.69988800    6.48728400    1.94342500 L
 O-O--0.567900(PDBName=O,ResName=GLY,ResNum=27)      0   -9.50250000    5.61891000    2.29500700 L
 N-N--0.415700(PDBName=N,ResName=SER,ResNum=28)      0   -7.93651200    6.38419500    0.85358800 L H-HC 352   0.0000
 H-H-0.271900(PDBName=H,ResName=SER,ResNum=28)       0   -7.31100800    7.15565800    0.64124600 L
 C-CT--0.024900(PDBName=CA,ResName=SER,ResNum=28)    0   -8.07490000    5.31535200   -0.13987800 H
 H-H1-0.084300(PDBName=HA,ResName=SER,ResNum=28)     0   -8.72102100    4.53405000    0.26440000 H
 C-CT-0.211700(PDBName=CB,ResName=SER,ResNum=28)     0   -8.76982400    5.85440200   -1.39636900 L H-H1 352   0.0000
 H-H1-0.035200(PDBName=HB2,ResName=SER,ResNum=28)    0   -8.12002900    6.57064500   -1.90192500 L
 H-H1-0.035200(PDBName=HB3,ResName=SER,ResNum=28)    0   -8.95823700    5.01378600   -2.06317600 L
 O-OH--0.654600(PDBName=OG,ResName=SER,ResNum=28)    0  -10.00342000    6.47630800   -1.08250100 L
 H-HO-0.427500(PDBName=HG,ResName=SER,ResNum=28)     0  -10.56933300    6.37274000   -1.87697200 L
 C-C-0.597300(PDBName=C,ResName=SER,ResNum=28)       0   -6.69736100    4.77423900   -0.44150400 H
 O-O--0.567900(PDBName=O,ResName=SER,ResNum=28)      0   -5.68781400    5.50555600   -0.34316000 H
 N-N--0.622907(PDBName=N,ResName=SER,ResNum=29)      0   -6.61257200    3.45686700   -0.75183300 H
 H-H-0.330365(PDBName=H,ResName=SER,ResNum=29)       0   -7.46701300    2.90881700   -0.68015200 H
 C-CT-0.034146(PDBName=CA,ResName=SER,ResNum=29)     0   -5.36292300    2.74230100   -1.00941300 H
 H-H1-0.112197(PDBName=HA,ResName=SER,ResNum=29)     0   -5.58942200    1.67941400   -0.88391200 H
 C-CT--0.072202(PDBName=CB,ResName=SER,ResNum=29)    0   -4.94348300    2.97612000   -2.46023400 H
 H-H1-0.130956(PDBName=HB2,ResName=SER,ResNum=29)    0   -5.77362700    2.75361300   -3.13625500 H
 H-H1-0.130956(PDBName=HB3,ResName=SER,ResNum=29)    0   -4.62375000    4.00025400   -2.63201000 H
 O-OS--0.340881(PDBName=OG,ResName=SER,ResNum=29)    0   -3.86923500    2.06848300   -2.86236100 H
 C-C-0.637717(PDBName=C,ResName=SER,ResNum=29)       0   -4.35148700    3.07963400    0.09971600 H
 O-O--0.555195(PDBName=O,ResName=SER,ResNum=29)      0   -4.69205900    2.93373400    1.29233100 H
 N-N--0.415700(PDBName=N,ResName=ALA,ResNum=30)      0   -3.13897600    3.55280100   -0.25073200 H
 H-H-0.271900(PDBName=H,ResName=ALA,ResNum=30)       0   -2.86285500    3.68223300   -1.22109000 H
 C-CT-0.033700(PDBName=CA,ResName=ALA,ResNum=30)     0   -2.11272800    3.80663100    0.75360400 H
 H-H1-0.082300(PDBName=HA,ResName=ALA,ResNum=30)     0   -1.92769500    2.89426600    1.33097300 H
 C-CT--0.182500(PDBName=CB,ResName=ALA,ResNum=30)    0   -0.83378500    4.27153600    0.05280700 H
 H-HC-0.060300(PDBName=HB1,ResName=ALA,ResNum=30)    0   -1.02457200    5.18954900   -0.51494400 H
 H-HC-0.060300(PDBName=HB2,ResName=ALA,ResNum=30)    0   -0.05918800    4.47909300    0.79265900 H
 H-HC-0.060300(PDBName=HB3,ResName=ALA,ResNum=30)    0   -0.48496900    3.49846300   -0.63792800 H
 C-C-0.597300(PDBName=C,ResName=ALA,ResNum=30)       0   -2.57518200    4.85334600    1.76554600 H
 O-O--0.567900(PDBName=O,ResName=ALA,ResNum=30)      0   -2.16428900    4.83847700    2.93985000 H
 N-N--0.415700(PDBName=N,ResName=GLY,ResNum=31)      0   -3.42912000    5.77969700    1.27669400 H
 H-H-0.271900(PDBName=H,ResName=GLY,ResNum=31)       0   -3.81374200    5.69683400    0.34267300 H
 C-CT--0.025200(PDBName=CA,ResName=GLY,ResNum=31)    0   -4.14113200    6.72797700    2.12637700 L H-H 381   0.0000
 H-H1-0.069800(PDBName=HA2,ResName=GLY,ResNum=31)    0   -3.43608600    7.38187200    2.62649100 L
 H-H1-0.069800(PDBName=HA3,ResName=GLY,ResNum=31)    0   -4.78336000    7.33232100    1.49492800 L
 C-C-0.597300(PDBName=C,ResName=GLY,ResNum=31)       0   -4.99785500    6.06136700    3.19951500 L
 O-O--0.567900(PDBName=O,ResName=GLY,ResNum=31)      0   -4.87646900    6.36905800    4.38415500 L
 N-N--0.415700(PDBName=N,ResName=GLY,ResNum=32)      0   -5.83824700    5.11202100    2.79214100 L
 H-H-0.271900(PDBName=H,ResName=GLY,ResNum=32)       0   -5.82490100    4.91652200    1.79773100 L
 C-CT--0.025200(PDBName=CA,ResName=GLY,ResNum=32)    0   -6.59202800    4.21613900    3.67045300 L
 H-H1-0.069800(PDBName=HA2,ResName=GLY,ResNum=32)    0   -7.34105700    4.79347500    4.21357700 L
 H-H1-0.069800(PDBName=HA3,ResName=GLY,ResNum=32)    0   -7.10253200    3.46661400    3.06553000 L
 C-C-0.597300(PDBName=C,ResName=GLY,ResNum=32)       0   -5.69418600    3.50435000    4.68810900 L
 O-O--0.567900(PDBName=O,ResName=GLY,ResNum=32)      0   -6.00313500    3.48386000    5.87814400 L
 N-N--0.415700(PDBName=N,ResName=THR,ResNum=33)      0   -4.56802200    2.93184200    4.24661300 L
 H-H-0.271900(PDBName=H,ResName=THR,ResNum=33)       0   -4.38781600    2.94962800    3.24596000 L
 C-CT--0.038900(PDBName=CA,ResName=THR,ResNum=33)    0   -3.55279100    2.35678500    5.14883600 L
 H-H1-0.100700(PDBName=HA,ResName=THR,ResNum=33)     0   -4.03757100    1.57567100    5.73028200 L
 C-CT-0.365400(PDBName=CB,ResName=THR,ResNum=33)     0   -2.38269500    1.70658000    4.39898900 L
 H-H1-0.004300(PDBName=HB,ResName=THR,ResNum=33)     0   -1.73743800    2.47967400    3.98816600 L
 C-CT--0.243800(PDBName=CG2,ResName=THR,ResNum=33)   0   -1.57123900    0.79094900    5.31563500 L
 H-HC-0.064200(PDBName=HG21,ResName=THR,ResNum=33)   0   -2.21125500    0.01764100    5.74139300 L
 H-HC-0.064200(PDBName=HG22,ResName=THR,ResNum=33)   0   -0.77220500    0.31743200    4.75109500 L
 H-HC-0.064200(PDBName=HG23,ResName=THR,ResNum=33)   0   -1.12652800    1.37237700    6.12072600 L
 O-OH--0.676100(PDBName=OG1,ResName=THR,ResNum=33)   0   -2.84104200    0.89966000    3.34315100 L
 H-HO-0.410200(PDBName=HG1,ResName=THR,ResNum=33)    0   -3.36552700    0.17300600    3.70935100 L
 C-C-0.597300(PDBName=C,ResName=THR,ResNum=33)       0   -3.03159800    3.39362500    6.14955500 L
 O-O--0.567900(PDBName=O,ResName=THR,ResNum=33)      0   -2.94705100    3.08724900    7.33253600 L
 N-N--0.415700(PDBName=N,ResName=GLY,ResNum=34)      0   -2.73018000    4.61888100    5.71086200 L
 H-H-0.271900(PDBName=H,ResName=GLY,ResNum=34)       0   -2.77828200    4.78051000    4.70983000 L
 C-CT--0.025200(PDBName=CA,ResName=GLY,ResNum=34)    0   -2.44763600    5.78484700    6.55692400 L
 H-H1-0.069800(PDBName=HA2,ResName=GLY,ResNum=34)    0   -1.45408000    5.67850100    6.99369400 L
 H-H1-0.069800(PDBName=HA3,ResName=GLY,ResNum=34)    0   -2.45299400    6.68291100    5.93951900 L
 C-C-0.597300(PDBName=C,ResName=GLY,ResNum=34)       0   -3.46351500    5.97367600    7.69198300 L
 O-O--0.567900(PDBName=O,ResName=GLY,ResNum=34)      0   -3.07550700    6.03790800    8.85710700 L
 N-N--0.415700(PDBName=N,ResName=VAL,ResNum=35)      0   -4.76390700    6.02858900    7.37237700 L
 H-H-0.271900(PDBName=H,ResName=VAL,ResNum=35)       0   -4.98478100    5.98903300    6.38147600 L
 C-CT--0.087500(PDBName=CA,ResName=VAL,ResNum=35)    0   -5.86231300    6.08709400    8.36468300 L
 H-H1-0.096900(PDBName=HA,ResName=VAL,ResNum=35)     0   -5.73295900    6.99741300    8.94926300 L
 C-CT-0.298500(PDBName=CB,ResName=VAL,ResNum=35)     0   -7.25623700    6.14930300    7.69914100 L
 H-HC--0.029700(PDBName=HB,ResName=VAL,ResNum=35)    0   -7.42911100    5.24156200    7.12407500 L
 C-CT--0.319200(PDBName=CG1,ResName=VAL,ResNum=35)   0   -8.38585400    6.27999800    8.73253700 L
 H-HC-0.079100(PDBName=HG11,ResName=VAL,ResNum=35)   0   -8.22736700    7.16375400    9.35063700 L
 H-HC-0.079100(PDBName=HG12,ResName=VAL,ResNum=35)   0   -9.34433600    6.36525100    8.22129700 L
 H-HC-0.079100(PDBName=HG13,ResName=VAL,ResNum=35)   0   -8.42171500    5.39605300    9.36868100 L
 C-CT--0.319200(PDBName=CG2,ResName=VAL,ResNum=35)   0   -7.38485500    7.34869800    6.75652700 L
 H-HC-0.079100(PDBName=HG21,ResName=VAL,ResNum=35)   0   -6.71882800    7.23258700    5.90560300 L
 H-HC-0.079100(PDBName=HG22,ResName=VAL,ResNum=35)   0   -8.40179800    7.39507400    6.37623900 L
 H-HC-0.079100(PDBName=HG23,ResName=VAL,ResNum=35)   0   -7.15159200    8.27521400    7.28066700 L
 C-C-0.597300(PDBName=C,ResName=VAL,ResNum=35)       0   -5.80195500    4.91877100    9.35800500 L
 O-O--0.567900(PDBName=O,ResName=VAL,ResNum=35)      0   -5.91108900    5.13243700   10.56308200 L
 N-N--0.415700(PDBName=N,ResName=LEU,ResNum=36)      0   -5.65225800    3.68772500    8.85974300 L
 H-H-0.271900(PDBName=H,ResName=LEU,ResNum=36)       0   -5.58305700    3.62108700    7.84923500 L
 C-CT--0.051800(PDBName=CA,ResName=LEU,ResNum=36)    0   -5.57075100    2.45280300    9.65488800 L
 H-H1-0.092200(PDBName=HA,ResName=LEU,ResNum=36)     0   -6.44586300    2.40574400   10.30312100 L
 C-CT--0.110200(PDBName=CB,ResName=LEU,ResNum=36)    0   -5.59289000    1.24209100    8.70234400 L
 H-HC-0.045700(PDBName=HB2,ResName=LEU,ResNum=36)    0   -4.81200700    1.37910500    7.95590500 L
 H-HC-0.045700(PDBName=HB3,ResName=LEU,ResNum=36)    0   -5.35287800    0.33752100    9.26286600 L
 C-CT-0.353100(PDBName=CG,ResName=LEU,ResNum=36)     0   -6.94772000    1.04635900    7.99384700 L
 H-HC--0.036100(PDBName=HG,ResName=LEU,ResNum=36)    0   -7.35895700    2.00972400    7.69983500 L
 C-CT--0.412100(PDBName=CD1,ResName=LEU,ResNum=36)   0   -6.76792200    0.20455000    6.73251100 L
 H-HC-0.100000(PDBName=HD11,ResName=LEU,ResNum=36)   0   -6.29939000   -0.74693000    6.97205000 L
 H-HC-0.100000(PDBName=HD12,ResName=LEU,ResNum=36)   0   -7.73671200    0.03259100    6.26289600 L
 H-HC-0.100000(PDBName=HD13,ResName=LEU,ResNum=36)   0   -6.14161100    0.74550600    6.02731400 L
 C-CT--0.412100(PDBName=CD2,ResName=LEU,ResNum=36)   0   -7.96129000    0.34578100    8.90107900 L
 H-HC-0.100000(PDBName=HD21,ResName=LEU,ResNum=36)   0   -8.13907000    0.94929400    9.79007200 L
 H-HC-0.100000(PDBName=HD22,ResName=LEU,ResNum=36)   0   -8.90428600    0.22531900    8.36783900 L
 H-HC-0.100000(PDBName=HD23,ResName=LEU,ResNum=36)   0   -7.58846700   -0.63378000    9.19837400 L
 C-C-0.597300(PDBName=C,ResName=LEU,ResNum=36)       0   -4.34742000    2.40483200   10.59339700 L
 O-O--0.567900(PDBName=O,ResName=LEU,ResNum=36)      0   -4.45249800    1.89035800   11.70515400 L
 N-N--0.415700(PDBName=N,ResName=LEU,ResNum=37)      0   -3.19117000    2.90254400   10.14430500 L
 H-H-0.271900(PDBName=H,ResName=LEU,ResNum=37)       0   -3.19711300    3.24808800    9.19000100 L
 C-CT--0.051800(PDBName=CA,ResName=LEU,ResNum=37)    0   -1.96369900    3.07038200   10.93351900 L
 H-H1-0.092200(PDBName=HA,ResName=LEU,ResNum=37)     0   -1.75997100    2.14304700   11.46758100 L
 C-CT--0.110200(PDBName=CB,ResName=LEU,ResNum=37)    0   -0.78687600    3.38996900    9.98828900 L
 H-HC-0.045700(PDBName=HB2,ResName=LEU,ResNum=37)    0   -1.08216700    4.21903700    9.34322800 L
 H-HC-0.045700(PDBName=HB3,ResName=LEU,ResNum=37)    0    0.06234200    3.72757100   10.58380600 L
 C-CT-0.353100(PDBName=CG,ResName=LEU,ResNum=37)     0   -0.32569600    2.21163600    9.10872500 L
 H-HC--0.036100(PDBName=HG,ResName=LEU,ResNum=37)    0   -1.18170600    1.74221300    8.62838600 L
 C-CT--0.412100(PDBName=CD1,ResName=LEU,ResNum=37)   0    0.62590200    2.72033300    8.02344500 L
 H-HC-0.100000(PDBName=HD11,ResName=LEU,ResNum=37)   0    1.49579500    3.19575400    8.47464200 L
 H-HC-0.100000(PDBName=HD12,ResName=LEU,ResNum=37)   0    0.95057800    1.89228900    7.39470200 L
 H-HC-0.100000(PDBName=HD13,ResName=LEU,ResNum=37)   0    0.10795300    3.44901200    7.39808300 L
 C-CT--0.412100(PDBName=CD2,ResName=LEU,ResNum=37)   0    0.41527500    1.14405500    9.91877300 L
 H-HC-0.100000(PDBName=HD21,ResName=LEU,ResNum=37)   0   -0.25001500    0.72266500   10.67076300 L
 H-HC-0.100000(PDBName=HD22,ResName=LEU,ResNum=37)   0    0.73256600    0.34141300    9.25459500 L
 H-HC-0.100000(PDBName=HD23,ResName=LEU,ResNum=37)   0    1.28548000    1.58125200   10.40647200 L
 C-C-0.597300(PDBName=C,ResName=LEU,ResNum=37)       0   -2.10224000    4.16657200   12.00615600 L
 O-O--0.567900(PDBName=O,ResName=LEU,ResNum=37)      0   -1.60730000    3.99999400   13.12225000 L
 N-N--0.415700(PDBName=N,ResName=NME,ResNum=38)      0   -2.72885100    5.29678400   11.66022800 L
 H-H-0.271900(PDBName=H,ResName=NME,ResNum=38)       0   -3.06053500    5.35532400   10.70145700 L
 C-CT--0.149000(PDBName=CH3,ResName=NME,ResNum=38)   0   -2.99560500    6.42257400   12.54676000 L
 H-H1-0.097600(PDBName=HH31,ResName=NME,ResNum=38)   0   -2.08651000    6.69246800   13.08547700 L
 H-H1-0.097600(PDBName=HH32,ResName=NME,ResNum=38)   0   -3.33909400    7.27354400   11.95707100 L
 H-H1-0.097600(PDBName=HH33,ResName=NME,ResNum=38)   0   -3.77129100    6.14193000   13.26049600 L
 H-HC-0.112300(PDBName=HH31,ResName=ACE,ResNum=39)   0  -12.48386200    6.43695800   11.38296500 L
 C-CT--0.366200(PDBName=CH3,ResName=ACE,ResNum=39)   0  -12.22974200    6.86343500   10.41502500 L
 H-HC-0.112300(PDBName=HH32,ResName=ACE,ResNum=39)   0  -11.14749000    6.93455200   10.31755200 L
 H-HC-0.112300(PDBName=HH33,ResName=ACE,ResNum=39)   0  -12.67338700    7.85181600   10.31569100 L
 C-C-0.597200(PDBName=C,ResName=ACE,ResNum=39)       0  -12.77570600    5.97208100    9.32501200 L
 O-O--0.567900(PDBName=O,ResName=ACE,ResNum=39)      0  -13.61514000    5.12049300    9.59790600 L
 N-N--0.415700(PDBName=N,ResName=LEU,ResNum=40)      0  -12.29933500    6.16783300    8.09702000 L
 H-H-0.271900(PDBName=H,ResName=LEU,ResNum=40)       0  -11.65275500    6.94021800    7.98137900 L
 C-CT--0.051800(PDBName=CA,ResName=LEU,ResNum=40)    0  -12.68661100    5.39866400    6.90855000 L
 H-H1-0.092200(PDBName=HA,ResName=LEU,ResNum=40)     0  -13.13413400    4.45788400    7.23146100 L
 C-CT--0.110200(PDBName=CB,ResName=LEU,ResNum=40)    0  -13.74403600    6.21085800    6.13453500 L
 H-HC-0.045700(PDBName=HB2,ResName=LEU,ResNum=40)    0  -14.60954300    6.36098300    6.78154600 L
 H-HC-0.045700(PDBName=HB3,ResName=LEU,ResNum=40)    0  -13.32079500    7.19052700    5.91399200 L
 C-CT-0.353100(PDBName=CG,ResName=LEU,ResNum=40)     0  -14.21518400    5.58195200    4.80834500 L
 H-HC--0.036100(PDBName=HG,ResName=LEU,ResNum=40)    0  -13.36144500    5.42129200    4.15094800 L
 C-CT--0.412100(PDBName=CD1,ResName=LEU,ResNum=40)   0  -14.93924100    4.25045600    5.02223100 L
 H-HC-0.100000(PDBName=HD11,ResName=LEU,ResNum=40)   0  -15.78700500    4.38749100    5.69312600 L
 H-HC-0.100000(PDBName=HD12,ResName=LEU,ResNum=40)   0  -15.29242300    3.87005000    4.06345500 L
 H-HC-0.100000(PDBName=HD13,ResName=LEU,ResNum=40)   0  -14.25951400    3.51361400    5.44559400 L
 C-CT--0.412100(PDBName=CD2,ResName=LEU,ResNum=40)   0  -15.18068300    6.53697000    4.10587700 L
 H-HC-0.100000(PDBName=HD21,ResName=LEU,ResNum=40)   0  -14.67927400    7.48508300    3.91170600 L
 H-HC-0.100000(PDBName=HD22,ResName=LEU,ResNum=40)   0  -15.48809300    6.10868800    3.15155700 L
 H-HC-0.100000(PDBName=HD23,ResName=LEU,ResNum=40)   0  -16.05858800    6.71098000    4.72734600 L
 C-C-0.597300(PDBName=C,ResName=LEU,ResNum=40)       0  -11.46664900    5.07184000    6.03295500 L
 O-O--0.567900(PDBName=O,ResName=LEU,ResNum=40)      0  -10.65703400    5.94898000    5.74681100 L
 N-N--0.415700(PDBName=N,ResName=ALA,ResNum=41)      0  -11.36946300    3.82681300    5.56641400 L
 H-H-0.271900(PDBName=H,ResName=ALA,ResNum=41)       0  -12.06757900    3.14898500    5.82604100 L
 C-CT-0.033700(PDBName=CA,ResName=ALA,ResNum=41)     0  -10.32403000    3.36417900    4.65821000 L
 H-H1-0.082300(PDBName=HA,ResName=ALA,ResNum=41)     0   -9.81575200    4.21968100    4.21794000 L
 C-CT--0.182500(PDBName=CB,ResName=ALA,ResNum=41)    0   -9.28633900    2.57920000    5.46911700 L
 H-HC-0.060300(PDBName=HB1,ResName=ALA,ResNum=41)    0   -9.76086300    1.73745500    5.97506900 L
 H-HC-0.060300(PDBName=HB2,ResName=ALA,ResNum=41)    0   -8.51351100    2.19595900    4.80280400 L
 H-HC-0.060300(PDBName=HB3,ResName=ALA,ResNum=41)    0   -8.82657300    3.23561100    6.20849500 L
 C-C-0.597300(PDBName=C,ResName=ALA,ResNum=41)       0  -10.92488200    2.52465400    3.51845500 L
 O-O--0.567900(PDBName=O,ResName=ALA,ResNum=41)      0  -11.44867900    1.43689200    3.76083500 L
 N-N--0.516300(PDBName=N,ResName=ASP,ResNum=42)      0  -10.84486700    3.01885300    2.28409000 L
 H-H-0.293600(PDBName=H,ResName=ASP,ResNum=42)       0  -10.41046200    3.93195900    2.16856400 L
 C-CT-0.038100(PDBName=CA,ResName=ASP,ResNum=42)     0  -11.05156700    2.23319900    1.06116000 L
 H-H1-0.088000(PDBName=HA,ResName=ASP,ResNum=42)     0  -11.83005500    1.48848600    1.22168900 L
 C-CT--0.030300(PDBName=CB,ResName=ASP,ResNum=42)    0  -11.51182300    3.16999400   -0.07035400 L
 H-HC--0.012200(PDBName=HB2,ResName=ASP,ResNum=42)   0  -12.54302800    3.46842500    0.12505600 L
 H-HC--0.012200(PDBName=HB3,ResName=ASP,ResNum=42)   0  -10.90034400    4.07112500   -0.04829700 L
 C-C-0.799400(PDBName=CG,ResName=ASP,ResNum=42)      0  -11.42990100    2.57241100   -1.48357100 L
 O-O2--0.801400(PDBName=OD1,ResName=ASP,ResNum=42)   0  -11.38779100    1.32817400   -1.63829700 L
 O-O2--0.801400(PDBName=OD2,ResName=ASP,ResNum=42)   0  -11.41134900    3.37488200   -2.44144700 L
 C-C-0.536600(PDBName=C,ResName=ASP,ResNum=42)       0   -9.74761800    1.51173700    0.69205400 L
 O-O--0.581900(PDBName=O,ResName=ASP,ResNum=42)      0   -8.70428700    2.14553900    0.54947000 L
 N-N--0.415700(PDBName=N,ResName=SER,ResNum=43)      0   -9.78478000    0.18762100    0.53667800 L
 H-H-0.271900(PDBName=H,ResName=SER,ResNum=43)       0  -10.68913700   -0.24497600    0.69774200 L
 C-CT--0.024900(PDBName=CA,ResName=SER,ResNum=43)    0   -8.72052900   -0.67119300   -0.00787100 L
 H-H1-0.084300(PDBName=HA,ResName=SER,ResNum=43)     0   -9.14307400   -1.67156500   -0.06336100 L
 C-CT-0.211700(PDBName=CB,ResName=SER,ResNum=43)     0   -8.38863700   -0.26554100   -1.45267700 L
 H-H1-0.035200(PDBName=HB2,ResName=SER,ResNum=43)    0   -8.06255400    0.77411700   -1.49478700 L
 H-H1-0.035200(PDBName=HB3,ResName=SER,ResNum=43)    0   -7.58102800   -0.89557400   -1.82694700 L
 O-OH--0.654600(PDBName=OG,ResName=SER,ResNum=43)    0   -9.52969500   -0.44609900   -2.27899000 L
 H-HO-0.427500(PDBName=HG,ResName=SER,ResNum=43)     0  -10.21854700    0.22018700   -2.01641900 L
 C-C-0.597300(PDBName=C,ResName=SER,ResNum=43)       0   -7.46305000   -0.81732500    0.86916600 L
 O-O--0.567900(PDBName=O,ResName=SER,ResNum=43)      0   -6.76977700   -1.83171300    0.77173100 L
 N-N--0.415700(PDBName=N,ResName=GLY,ResNum=44)      0   -7.18853600    0.15596700    1.74034500 L
 H-H-0.271900(PDBName=H,ResName=GLY,ResNum=44)       0   -7.82216500    0.94413000    1.67629600 L
 C-CT--0.025200(PDBName=CA,ResName=GLY,ResNum=44)    0   -6.07881500    0.26702700    2.68700300 L
 H-H1-0.069800(PDBName=HA2,ResName=GLY,ResNum=44)    0   -5.16927900    0.47796200    2.12884100 L
 H-H1-0.069800(PDBName=HA3,ResName=GLY,ResNum=44)    0   -6.27847600    1.11440200    3.33721800 L
 C-C-0.597300(PDBName=C,ResName=GLY,ResNum=44)       0   -5.82396900   -0.94615400    3.58522400 L
 O-O--0.567900(PDBName=O,ResName=GLY,ResNum=44)      0   -4.67259300   -1.19465300    3.95748500 L
 N-N--0.415700(PDBName=N,ResName=TRP,ResNum=45)      0   -6.86298100   -1.69463900    3.96509000 L
 H-H-0.271900(PDBName=H,ResName=TRP,ResNum=45)       0   -7.78562300   -1.36843900    3.68682000 L
 C-CT--0.027500(PDBName=CA,ResName=TRP,ResNum=45)    0   -6.77707700   -2.97800300    4.67761300 L
 H-H1-0.112300(PDBName=HA,ResName=TRP,ResNum=45)     0   -5.97389100   -2.92645500    5.40995100 L
 C-CT--0.005000(PDBName=CB,ResName=TRP,ResNum=45)    0   -8.08365600   -3.19517800    5.46499100 L
 H-HC-0.033900(PDBName=HB2,ResName=TRP,ResNum=45)    0   -8.29043100   -2.29873500    6.04933200 L
 H-HC-0.033900(PDBName=HB3,ResName=TRP,ResNum=45)    0   -8.90647800   -3.31192300    4.75987800 L
 C-C*--0.141500(PDBName=CG,ResName=TRP,ResNum=45)    0   -8.09693000   -4.35786800    6.41629000 L
 C-CW--0.163800(PDBName=CD1,ResName=TRP,ResNum=45)   0   -8.72062600   -5.53520900    6.18717400 L
 H-H4-0.206200(PDBName=HD1,ResName=TRP,ResNum=45)    0   -9.27020100   -5.75779700    5.27912100 L
 N-NA--0.341800(PDBName=NE1,ResName=TRP,ResNum=45)   0   -8.49751100   -6.39417200    7.24598800 L
 H-H-0.341200(PDBName=HE1,ResName=TRP,ResNum=45)     0   -8.82373500   -7.34770100    7.26756300 L
 C-CN-0.138000(PDBName=CE2,ResName=TRP,ResNum=45)    0   -7.72412200   -5.80374200    8.22177900 L
 C-CA--0.260100(PDBName=CZ2,ResName=TRP,ResNum=45)   0   -7.22197800   -6.26327900    9.44935900 L
 H-HA-0.157200(PDBName=HZ2,ResName=TRP,ResNum=45)    0   -7.43400500   -7.26682500    9.78337200 L
 C-CA--0.113400(PDBName=CH2,ResName=TRP,ResNum=45)   0   -6.43671900   -5.39956500   10.23245400 L
 H-HA-0.141700(PDBName=HH2,ResName=TRP,ResNum=45)    0   -6.03592500   -5.73408800   11.17957900 L
 C-CA--0.197200(PDBName=CZ3,ResName=TRP,ResNum=45)   0   -6.16390100   -4.09680000    9.77732200 L
 H-HA-0.144700(PDBName=HZ3,ResName=TRP,ResNum=45)    0   -5.55795000   -3.43220800   10.37904200 L
 C-CA--0.238700(PDBName=CE3,ResName=TRP,ResNum=45)   0   -6.66490600   -3.65265100    8.53756000 L
 H-HA-0.170000(PDBName=HE3,ResName=TRP,ResNum=45)    0   -6.43940400   -2.65622200    8.19238600 L
 C-CB-0.124300(PDBName=CD2,ResName=TRP,ResNum=45)    0   -7.45859700   -4.49179300    7.72504900 L
 C-C-0.597300(PDBName=C,ResName=TRP,ResNum=45)       0   -6.44047300   -4.13392200    3.70604500 L
 O-O--0.567900(PDBName=O,ResName=TRP,ResNum=45)      0   -7.11444000   -5.16516600    3.67774700 L
 N-N--0.415700(PDBName=N,ResName=PHE,ResNum=46)      0   -5.36936800   -3.97251400    2.91750000 L
 H-H-0.271900(PDBName=H,ResName=PHE,ResNum=46)       0   -4.88072700   -3.09378900    3.01251100 L
 C-CT--0.002400(PDBName=CA,ResName=PHE,ResNum=46)    0   -4.90992500   -4.88534000    1.86114900 L
 H-H1-0.097800(PDBName=HA,ResName=PHE,ResNum=46)     0   -5.60923100   -4.81098600    1.02812000 L
 C-CT--0.034300(PDBName=CB,ResName=PHE,ResNum=46)    0   -3.52615200   -4.44185600    1.35713500 L
 H-HC-0.029500(PDBName=HB2,ResName=PHE,ResNum=46)    0   -2.84552300   -4.33172600    2.20335500 L
 H-HC-0.029500(PDBName=HB3,ResName=PHE,ResNum=46)    0   -3.12316200   -5.22108000    0.70825400 L
 C-CA-0.011800(PDBName=CG,ResName=PHE,ResNum=46)     0   -3.57204000   -3.15418100    0.56460200 L
 C-CA--0.125600(PDBName=CD1,ResName=PHE,ResNum=46)   0   -3.98933000   -3.18612100   -0.77730200 L
 H-HA-0.133000(PDBName=HD1,ResName=PHE,ResNum=46)    0   -4.21291700   -4.12929800   -1.25399400 L
 C-CA--0.170400(PDBName=CE1,ResName=PHE,ResNum=46)   0   -4.15480900   -1.99044500   -1.49437600 L
 H-HA-0.143000(PDBName=HE1,ResName=PHE,ResNum=46)    0   -4.50007400   -2.01616900   -2.51751500 L
 C-CA--0.107200(PDBName=CZ,ResName=PHE,ResNum=46)    0   -3.88100300   -0.76390700   -0.87397800 L
 H-HA-0.129700(PDBName=HZ,ResName=PHE,ResNum=46)     0   -4.00627100    0.15328000   -1.41807400 L
 C-CA--0.170400(PDBName=CE2,ResName=PHE,ResNum=46)   0   -3.41072400   -0.72879100    0.44622000 L
 H-HA-0.143000(PDBName=HE2,ResName=PHE,ResNum=46)    0   -3.16092000    0.21976200    0.89959300 L
 C-CA--0.125600(PDBName=CD2,ResName=PHE,ResNum=46)   0   -3.25462100   -1.92406900    1.16829800 L
 H-HA-0.133000(PDBName=HD2,ResName=PHE,ResNum=46)    0   -2.89079600   -1.88839100    2.18429500 L
 C-C-0.597300(PDBName=C,ResName=PHE,ResNum=46)       0   -4.87664800   -6.35014600    2.31239600 L
 O-O--0.567900(PDBName=O,ResName=PHE,ResNum=46)      0   -4.19207900   -6.68579500    3.28326400 L
 N-N--0.415700(PDBName=N,ResName=NME,ResNum=47)      0   -5.63897600   -7.20616200    1.62372500 L
 H-H-0.271900(PDBName=H,ResName=NME,ResNum=47)       0   -6.18839400   -6.80570700    0.86744400 L
 C-CT--0.149000(PDBName=CH3,ResName=NME,ResNum=47)   0   -5.83293100   -8.62285200    1.91228300 L
 H-H1-0.097600(PDBName=HH31,ResName=NME,ResNum=47)   0   -5.90928000   -8.78019000    2.98897900 L
 H-H1-0.097600(PDBName=HH32,ResName=NME,ResNum=47)   0   -6.75174100   -8.96816200    1.43700900 L
 H-H1-0.097600(PDBName=HH33,ResName=NME,ResNum=47)   0   -4.99422900   -9.19778300    1.51948500 L
 H-HC-0.112300(PDBName=HH31,ResName=ACE,ResNum=48)   0   10.23829100    0.46284800   -8.55306200 L
 C-CT--0.366200(PDBName=CH3,ResName=ACE,ResNum=48)   0   10.40419700    0.79428600   -7.53026300 L
 H-HC-0.112300(PDBName=HH32,ResName=ACE,ResNum=48)   0   10.83179900    1.79610000   -7.53215300 L
 H-HC-0.112300(PDBName=HH33,ResName=ACE,ResNum=48)   0   11.10571900    0.11678900   -7.04697500 L
 C-C-0.597200(PDBName=C,ResName=ACE,ResNum=48)       0    9.10817100    0.81394900   -6.75338200 L
 O-O--0.567900(PDBName=O,ResName=ACE,ResNum=48)      0    9.14112000    0.76729600   -5.52737200 L
 N-N--0.415700(PDBName=N,ResName=THR,ResNum=49)      0    7.97912200    0.84928800   -7.45938200 L
 H-H-0.271900(PDBName=H,ResName=THR,ResNum=49)       0    8.08839900    0.91454700   -8.45773300 L
 C-CT--0.038900(PDBName=CA,ResName=THR,ResNum=49)    0    6.63070200    0.98127000   -6.87687900 L
 H-H1-0.100700(PDBName=HA,ResName=THR,ResNum=49)     0    6.71447000    0.97981400   -5.78936700 L
 C-CT-0.365400(PDBName=CB,ResName=THR,ResNum=49)     0    5.99714900    2.33146900   -7.26639000 L
 H-H1-0.004300(PDBName=HB,ResName=THR,ResNum=49)     0    5.99194600    2.43183500   -8.35238400 L
 C-CT--0.243800(PDBName=CG2,ResName=THR,ResNum=49)   0    4.57989000    2.49752800   -6.74829400 L
 H-HC-0.064200(PDBName=HG21,ResName=THR,ResNum=49)   0    4.54683000    2.24753900   -5.68895100 L
 H-HC-0.064200(PDBName=HG22,ResName=THR,ResNum=49)   0    4.25213900    3.52798600   -6.89132800 L
 H-HC-0.064200(PDBName=HG23,ResName=THR,ResNum=49)   0    3.89156900    1.84674700   -7.28323700 L
 O-OH--0.676100(PDBName=OG1,ResName=THR,ResNum=49)   0    6.71315100    3.40969100   -6.71759500 L
 H-HO-0.410200(PDBName=HG1,ResName=THR,ResNum=49)    0    6.44752300    3.49302800   -5.78085300 L
 C-C-0.597300(PDBName=C,ResName=THR,ResNum=49)       0    5.73396900   -0.21511500   -7.22541500 L
 O-O--0.567900(PDBName=O,ResName=THR,ResNum=49)      0    5.59870600   -1.11633800   -6.40459200 L
 N-N--0.415700(PDBName=N,ResName=ILE,ResNum=50)      0    5.10634500   -0.21721200   -8.41009400 L
 H-H-0.271900(PDBName=H,ResName=ILE,ResNum=50)       0    5.28423000    0.56039900   -9.02382400 L
 C-CT--0.059700(PDBName=CA,ResName=ILE,ResNum=50)    0    3.97092000   -1.08643500   -8.77506700 L
 H-H1-0.086900(PDBName=HA,ResName=ILE,ResNum=50)     0    3.22794500   -0.99323600   -7.98234100 L
 C-CT-0.130300(PDBName=CB,ResName=ILE,ResNum=50)     0    3.29205700   -0.59355000  -10.08294500 L
 H-HC-0.018700(PDBName=HB,ResName=ILE,ResNum=50)     0    2.64846100   -1.39735200  -10.44665900 L
 C-CT--0.320400(PDBName=CG2,ResName=ILE,ResNum=50)   0    2.38449100    0.60686700   -9.76744400 L
 H-HC-0.088200(PDBName=HG21,ResName=ILE,ResNum=50)   0    2.96608700    1.46403300   -9.43186300 L
 H-HC-0.088200(PDBName=HG22,ResName=ILE,ResNum=50)   0    1.80754100    0.89051000  -10.64735600 L
 H-HC-0.088200(PDBName=HG23,ResName=ILE,ResNum=50)   0    1.67223700    0.33309500   -8.99074400 L
 C-CT--0.043000(PDBName=CG1,ResName=ILE,ResNum=50)   0    4.28974400   -0.20025800  -11.20404400 L
 H-HC-0.023600(PDBName=HG12,ResName=ILE,ResNum=50)   0    4.71843900    0.77993100  -10.99018300 L
 H-HC-0.023600(PDBName=HG13,ResName=ILE,ResNum=50)   0    5.11307500   -0.91043800  -11.24421000 L
 C-CT--0.066000(PDBName=CD1,ResName=ILE,ResNum=50)   0    3.64982300   -0.16239600  -12.59721800 L
 H-HC-0.018600(PDBName=HD11,ResName=ILE,ResNum=50)   0    2.88481700    0.61197600  -12.64614700 L
 H-HC-0.018600(PDBName=HD12,ResName=ILE,ResNum=50)   0    4.41689000    0.05814900  -13.33997500 L
 H-HC-0.018600(PDBName=HD13,ResName=ILE,ResNum=50)   0    3.20219200   -1.12917700  -12.82882400 L
 C-C-0.597300(PDBName=C,ResName=ILE,ResNum=50)       0    4.30600200   -2.59154100   -8.79666600 L
 O-O--0.567900(PDBName=O,ResName=ILE,ResNum=50)      0    4.13546600   -3.28577500   -7.79774500 L
 N-N--0.415700(PDBName=N,ResName=THR,ResNum=51)      0    4.76645700   -3.12326400   -9.93102600 L
 H-H-0.271900(PDBName=H,ResName=THR,ResNum=51)       0    4.89190700   -2.52516900  -10.73290100 L
 C-CT--0.038900(PDBName=CA,ResName=THR,ResNum=51)    0    5.03721200   -4.54947000  -10.16125900 L
 H-H1-0.100700(PDBName=HA,ResName=THR,ResNum=51)     0    4.23329300   -5.14429300   -9.72913000 L
 C-CT-0.365400(PDBName=CB,ResName=THR,ResNum=51)     0    5.07619200   -4.84068500  -11.67329500 L
 H-H1-0.004300(PDBName=HB,ResName=THR,ResNum=51)     0    5.35687400   -5.88263600  -11.83231700 L
 C-CT--0.243800(PDBName=CG2,ResName=THR,ResNum=51)   0    3.73577500   -4.59230600  -12.36407600 L
 H-HC-0.064200(PDBName=HG21,ResName=THR,ResNum=51)   0    3.42991700   -3.55323100  -12.25017000 L
 H-HC-0.064200(PDBName=HG22,ResName=THR,ResNum=51)   0    3.83154400   -4.81646200  -13.42631600 L
 H-HC-0.064200(PDBName=HG23,ResName=THR,ResNum=51)   0    2.97352400   -5.24211700  -11.93677500 L
 O-OH--0.676100(PDBName=OG1,ResName=THR,ResNum=51)   0    6.02778200   -4.00295900  -12.29118100 L
 H-HO-0.410200(PDBName=HG1,ResName=THR,ResNum=51)    0    6.87947200   -4.27545800  -11.92155400 L
 C-C-0.597300(PDBName=C,ResName=THR,ResNum=51)       0    6.34104000   -4.99593600   -9.48829400 L
 O-O--0.567900(PDBName=O,ResName=THR,ResNum=51)      0    7.33618500   -5.28003000  -10.15714000 L
 N-N--0.415700(PDBName=N,ResName=CYS,ResNum=52)      0    6.34486100   -5.05646500   -8.15698300 L
 H-H-0.271900(PDBName=H,ResName=CYS,ResNum=52)       0    5.50426300   -4.74441400   -7.67670700 L
 C-CT-0.021300(PDBName=CA,ResName=CYS,ResNum=52)     0    7.41958500   -5.63590400   -7.35515500 L
 H-H1-0.112400(PDBName=HA,ResName=CYS,ResNum=52)     0    7.86187200   -6.45508400   -7.92470700 L
 C-CT--0.123100(PDBName=CB,ResName=CYS,ResNum=52)    0    8.50494100   -4.58285800   -7.09668800 L
 H-H1-0.111200(PDBName=HB2,ResName=CYS,ResNum=52)    0    8.69587800   -4.01135600   -8.00625300 L
 H-H1-0.111200(PDBName=HB3,ResName=CYS,ResNum=52)    0    8.18611900   -3.90580900   -6.30212600 L
 S-SH--0.311900(PDBName=SG,ResName=CYS,ResNum=52)    0   10.02317600   -5.45812300   -6.62294800 L
 H-HS-0.193300(PDBName=HG,ResName=CYS,ResNum=52)     0   10.68796800   -4.42318500   -6.06512100 L
 C-C-0.597300(PDBName=C,ResName=CYS,ResNum=52)       0    6.87585700   -6.20814100   -6.03653600 L
 O-O--0.567900(PDBName=O,ResName=CYS,ResNum=52)      0    5.93349900   -5.66523000   -5.45492900 L
 N-N--0.415700(PDBName=N,ResName=ALA,ResNum=53)      0    7.48159200   -7.30094400   -5.56877400 L
 H-H-0.271900(PDBName=H,ResName=ALA,ResNum=53)       0    8.29191600   -7.62654200   -6.06968600 L
 C-CT-0.033700(PDBName=CA,ResName=ALA,ResNum=53)     0    7.07990400   -8.01570200   -4.36139200 L
 H-H1-0.082300(PDBName=HA,ResName=ALA,ResNum=53)     0    6.03256400   -8.27511100   -4.47279900 L
 C-CT--0.182500(PDBName=CB,ResName=ALA,ResNum=53)    0    7.90471700   -9.30727800   -4.27390600 L
 H-HC-0.060300(PDBName=HB1,ResName=ALA,ResNum=53)    0    8.96607900   -9.06861600   -4.19107300 L
 H-HC-0.060300(PDBName=HB2,ResName=ALA,ResNum=53)    0    7.60003900   -9.88555400   -3.40095800 L
 H-HC-0.060300(PDBName=HB3,ResName=ALA,ResNum=53)    0    7.73527200   -9.91201000   -5.16590600 L
 C-C-0.597300(PDBName=C,ResName=ALA,ResNum=53)       0    7.24226700   -7.16596500   -3.08396200 L
 O-O--0.567900(PDBName=O,ResName=ALA,ResNum=53)      0    8.20253700   -6.39423700   -2.98104300 L
 N-N--0.254800(PDBName=N,ResName=PRO,ResNum=54)      0    6.40187900   -7.35479700   -2.04560000 L
 C-CT-0.019200(PDBName=CD,ResName=PRO,ResNum=54)     0    5.30281400   -8.30831800   -1.96502700 L
 H-H1-0.039100(PDBName=HD2,ResName=PRO,ResNum=54)    0    5.58774400   -9.29675900   -2.32701900 L
 H-H1-0.039100(PDBName=HD3,ResName=PRO,ResNum=54)    0    4.45891400   -7.93333700   -2.53462600 L
 C-CT-0.018900(PDBName=CG,ResName=PRO,ResNum=54)     0    4.91294800   -8.38222400   -0.49233100 L
 H-HC-0.021300(PDBName=HG2,ResName=PRO,ResNum=54)    0    5.51118900   -9.14698000   -0.00471900 L
 H-HC-0.021300(PDBName=HG3,ResName=PRO,ResNum=54)    0    3.84925200   -8.58412700   -0.36445000 L
 C-CT--0.007000(PDBName=CB,ResName=PRO,ResNum=54)    0    5.30329900   -7.00703000    0.04203800 L
 H-HC-0.025300(PDBName=HB2,ResName=PRO,ResNum=54)    0    5.50471100   -7.02531900    1.11358900 L
 H-HC-0.025300(PDBName=HB3,ResName=PRO,ResNum=54)    0    4.50503300   -6.29996500   -0.18489400 L
 C-CT--0.026600(PDBName=CA,ResName=PRO,ResNum=54)    0    6.54164500   -6.63977300   -0.77725400 L
 H-H1-0.064100(PDBName=HA,ResName=PRO,ResNum=54)     0    6.53471600   -5.57030900   -0.97521000 L
 C-C-0.589600(PDBName=C,ResName=PRO,ResNum=54)       0    7.86197900   -6.97531400   -0.06954500 L
 O-O--0.574800(PDBName=O,ResName=PRO,ResNum=54)      0    8.43014600   -6.12731400    0.61362500 L
 N-N--0.415700(PDBName=N,ResName=THR,ResNum=55)      0    8.39524600   -8.17804800   -0.30427000 L
 H-H-0.271900(PDBName=H,ResName=THR,ResNum=55)       0    7.83586800   -8.83270800   -0.83639800 L
 C-CT--0.038900(PDBName=CA,ResName=THR,ResNum=55)    0    9.73994800   -8.65219500    0.07064800 L
 H-H1-0.100700(PDBName=HA,ResName=THR,ResNum=55)     0    9.79944300   -8.66689000    1.15685500 L
 C-CT-0.365400(PDBName=CB,ResName=THR,ResNum=55)     0    9.95193600  -10.08669600   -0.44998900 L
 H-H1-0.004300(PDBName=HB,ResName=THR,ResNum=55)     0   10.27872500  -10.04203300   -1.48984500 L
 C-CT--0.243800(PDBName=CG2,ResName=THR,ResNum=55)   0   10.97226700  -10.88491500    0.36016000 L
 H-HC-0.064200(PDBName=HG21,ResName=THR,ResNum=55)   0   10.68517500  -10.90584900    1.40969900 L
 H-HC-0.064200(PDBName=HG22,ResName=THR,ResNum=55)   0   11.01723400  -11.90499900   -0.02202900 L
 H-HC-0.064200(PDBName=HG23,ResName=THR,ResNum=55)   0   11.95958500  -10.43558900    0.26407800 L
 O-OH--0.676100(PDBName=OG1,ResName=THR,ResNum=55)   0    8.74907000  -10.82190000   -0.40967900 L
 H-HO-0.410200(PDBName=HG1,ResName=THR,ResNum=55)    0    8.43810000  -10.86356400    0.50366400 L
 C-C-0.597300(PDBName=C,ResName=THR,ResNum=55)       0   10.88736300   -7.75975600   -0.43084000 L
 O-O--0.567900(PDBName=O,ResName=THR,ResNum=55)      0   12.00226800   -7.87191800    0.07281000 L
 N-N--0.516300(PDBName=N,ResName=GLU,ResNum=56)      0   10.62568700   -6.85828700   -1.38299700 L
 H-H-0.293600(PDBName=H,ResName=GLU,ResNum=56)       0    9.68373500   -6.83524500   -1.75614500 L
 C-CT-0.039700(PDBName=CA,ResName=GLU,ResNum=56)     0   11.54597300   -5.84759600   -1.92064800 L
 H-H1-0.110500(PDBName=HA,ResName=GLU,ResNum=56)     0   12.49510900   -5.90194500   -1.38821200 L
 C-CT-0.056000(PDBName=CB,ResName=GLU,ResNum=56)     0   11.82520300   -6.19014300   -3.39476600 L
 H-HC--0.017300(PDBName=HB2,ResName=GLU,ResNum=56)   0   12.05448600   -7.25569200   -3.45469500 L
 H-HC--0.017300(PDBName=HB3,ResName=GLU,ResNum=56)   0   10.92542300   -6.02038600   -3.98309200 L
 C-CT-0.013600(PDBName=CG,ResName=GLU,ResNum=56)     0   13.01443300   -5.44396900   -4.01613300 L
 H-HC--0.042500(PDBName=HG2,ResName=GLU,ResNum=56)   0   13.89510600   -5.60421300   -3.38921100 L
 H-HC--0.042500(PDBName=HG3,ResName=GLU,ResNum=56)   0   13.22205500   -5.88202500   -4.99479300 L
 C-C-0.805400(PDBName=CD,ResName=GLU,ResNum=56)      0   12.75488000   -3.94613200   -4.19272900 L
 O-O2--0.818800(PDBName=OE1,ResName=GLU,ResNum=56)   0   13.52576000   -3.13435700   -3.64160600 L
 O-O2--0.818800(PDBName=OE2,ResName=GLU,ResNum=56)   0   11.75205400   -3.57728600   -4.84353400 L
 C-C-0.536600(PDBName=C,ResName=GLU,ResNum=56)       0   10.98372900   -4.42648300   -1.68992100 L
 O-O--0.581900(PDBName=O,ResName=GLU,ResNum=56)      0   11.57345700   -3.64516100   -0.94162100 L
 N-N--0.415700(PDBName=N,ResName=ALA,ResNum=57)      0    9.81400800   -4.10917000   -2.25370100 L
 H-H-0.271900(PDBName=H,ResName=ALA,ResNum=57)       0    9.37404700   -4.80892900   -2.84162000 L
 C-CT-0.033700(PDBName=CA,ResName=ALA,ResNum=57)     0    9.16786800   -2.79877300   -2.16059600 L
 H-H1-0.082300(PDBName=HA,ResName=ALA,ResNum=57)     0    9.86572700   -2.05669600   -2.53914200 L
 C-CT--0.182500(PDBName=CB,ResName=ALA,ResNum=57)    0    7.93252500   -2.79687500   -3.06821200 L
 H-HC-0.060300(PDBName=HB1,ResName=ALA,ResNum=57)    0    7.22140600   -3.56099400   -2.75122600 L
 H-HC-0.060300(PDBName=HB2,ResName=ALA,ResNum=57)    0    7.44802400   -1.82027300   -3.03116700 L
 H-HC-0.060300(PDBName=HB3,ResName=ALA,ResNum=57)    0    8.23246700   -2.99877900   -4.09666400 L
 C-C-0.597300(PDBName=C,ResName=ALA,ResNum=57)       0    8.83844600   -2.37527700   -0.71818500 L
 O-O--0.567900(PDBName=O,ResName=ALA,ResNum=57)      0    9.39016500   -1.40366300   -0.20841800 L
 N-N--0.415700(PDBName=N,ResName=ILE,ResNum=58)      0    7.94709300   -3.09506900   -0.03363700 L
 H-H-0.271900(PDBName=H,ResName=ILE,ResNum=58)       0    7.53980300   -3.88466200   -0.51032200 L
 C-CT--0.059700(PDBName=CA,ResName=ILE,ResNum=58)    0    7.55822700   -2.80738800    1.36142900 L
 H-H1-0.086900(PDBName=HA,ResName=ILE,ResNum=58)     0    7.32371800   -1.74455500    1.41964900 L
 C-CT-0.130300(PDBName=CB,ResName=ILE,ResNum=58)     0    6.26434700   -3.57402000    1.73127800 L
 H-HC-0.018700(PDBName=HB,ResName=ILE,ResNum=58)     0    6.47718200   -4.64254900    1.74601900 L
 C-CT--0.320400(PDBName=CG2,ResName=ILE,ResNum=58)   0    5.78529600   -3.16482800    3.13359100 L
 H-HC-0.088200(PDBName=HG21,ResName=ILE,ResNum=58)   0    5.53723300   -2.10443700    3.15453700 L
 H-HC-0.088200(PDBName=HG22,ResName=ILE,ResNum=58)   0    4.91039900   -3.74689100    3.42065800 L
 H-HC-0.088200(PDBName=HG23,ResName=ILE,ResNum=58)   0    6.55831400   -3.37891700    3.86848900 L
 C-CT--0.043000(PDBName=CG1,ResName=ILE,ResNum=58)   0    5.17338600   -3.30905500    0.65764700 L
 H-HC-0.023600(PDBName=HG12,ResName=ILE,ResNum=58)   0    5.18316400   -2.26264500    0.36974700 L
 H-HC-0.023600(PDBName=HG13,ResName=ILE,ResNum=58)   0    5.41490700   -3.87703200   -0.23791400 L
 C-CT--0.066000(PDBName=CD1,ResName=ILE,ResNum=58)   0    3.73837600   -3.66736200    1.04910700 L
 H-HC-0.018600(PDBName=HD11,ResName=ILE,ResNum=58)   0    3.35229000   -2.94623300    1.76994800 L
 H-HC-0.018600(PDBName=HD12,ResName=ILE,ResNum=58)   0    3.10270700   -3.65299400    0.16371700 L
 H-HC-0.018600(PDBName=HD13,ResName=ILE,ResNum=58)   0    3.72381100   -4.65992400    1.48403000 L
 C-C-0.597300(PDBName=C,ResName=ILE,ResNum=58)       0    8.73978000   -3.02490100    2.33597100 L
 O-O--0.567900(PDBName=O,ResName=ILE,ResNum=58)      0    8.86539200   -2.32609700    3.34480100 L
 N-N--0.347900(PDBName=N,ResName=ARG,ResNum=59)      0    9.66112100   -3.93661100    1.99218100 L
 H-H-0.274700(PDBName=H,ResName=ARG,ResNum=59)       0    9.38994000   -4.51615200    1.20206300 L
 C-CT--0.263700(PDBName=CA,ResName=ARG,ResNum=59)    0   11.01844000   -4.10699600    2.54683100 L
 H-H1-0.156000(PDBName=HA,ResName=ARG,ResNum=59)     0   10.90270300   -4.39087500    3.58985300 L
 C-CT--0.000700(PDBName=CB,ResName=ARG,ResNum=59)    0   11.71096200   -5.27585100    1.80515900 L
 H-HC-0.032700(PDBName=HB2,ResName=ARG,ResNum=59)    0   11.44555500   -6.20996300    2.30181500 L
 H-HC-0.032700(PDBName=HB3,ResName=ARG,ResNum=59)    0   11.26383200   -5.33936600    0.82198400 L
 C-CT-0.039000(PDBName=CG,ResName=ARG,ResNum=59)     0   13.24186900   -5.24139000    1.58658900 L
 H-HC-0.028500(PDBName=HG2,ResName=ARG,ResNum=59)    0   13.48288700   -5.89770200    0.75183500 L
 H-HC-0.028500(PDBName=HG3,ResName=ARG,ResNum=59)    0   13.57238500   -4.24565300    1.29462300 L
 C-CT-0.048600(PDBName=CD,ResName=ARG,ResNum=59)     0   14.05505700   -5.73309200    2.78780600 L
 H-H1-0.068700(PDBName=HD2,ResName=ARG,ResNum=59)    0   13.81466600   -6.78389100    2.95517800 L
 H-H1-0.068700(PDBName=HD3,ResName=ARG,ResNum=59)    0   15.11675700   -5.65892000    2.54516500 L
 N-N2--0.529500(PDBName=NE,ResName=ARG,ResNum=59)    0   13.76889700   -4.92497100    3.98144200 L
 H-H-0.345600(PDBName=HE,ResName=ARG,ResNum=59)      0   13.72644800   -3.92148600    3.84699500 L
 C-CA-0.807600(PDBName=CZ,ResName=ARG,ResNum=59)     0   13.21222600   -5.31899300    5.10542000 L
 N-N2--0.862700(PDBName=NH1,ResName=ARG,ResNum=59)   0   12.68255500   -4.43610000    5.88857800 L
 H-H-0.447800(PDBName=HH11,ResName=ARG,ResNum=59)    0   12.59915600   -3.48250600    5.56261600 L
 H-H-0.447800(PDBName=HH12,ResName=ARG,ResNum=59)    0   12.23799200   -4.75099600    6.75194400 L
 N-N2--0.862700(PDBName=NH2,ResName=ARG,ResNum=59)   0   13.13792600   -6.56574800    5.45783400 L
 H-H-0.447800(PDBName=HH21,ResName=ARG,ResNum=59)    0   13.51825500   -7.27503600    4.86711600 L
 H-H-0.447800(PDBName=HH22,ResName=ARG,ResNum=59)    0   12.60374600   -6.78834200    6.30272600 L
 C-C-0.734100(PDBName=C,ResName=ARG,ResNum=59)       0   11.82479900   -2.80017400    2.58320000 L
 O-O--0.589400(PDBName=O,ResName=ARG,ResNum=59)      0   12.37921900   -2.50738400    3.64827800 L
 N-N--0.347900(PDBName=N,ResName=ARG,ResNum=60)      0   11.94238400   -2.05432300    1.47453400 L
 H-H-0.274700(PDBName=H,ResName=ARG,ResNum=60)       0   11.53237800   -2.43339500    0.62187200 L
 C-CT--0.263700(PDBName=CA,ResName=ARG,ResNum=60)    0   12.43262000   -0.65641500    1.46971200 L
 H-H1-0.156000(PDBName=HA,ResName=ARG,ResNum=60)     0   13.42389000   -0.60271500    1.91948100 L
 C-CT--0.000700(PDBName=CB,ResName=ARG,ResNum=60)    0   12.48723200   -0.07320700    0.03938700 L
 H-HC-0.032700(PDBName=HB2,ResName=ARG,ResNum=60)    0   11.60407100   -0.37212900   -0.52106900 L
 H-HC-0.032700(PDBName=HB3,ResName=ARG,ResNum=60)    0   12.47376300    1.01647000    0.11242500 L
 C-CT-0.039000(PDBName=CG,ResName=ARG,ResNum=60)     0   13.73718300   -0.45823400   -0.75924300 L
 H-HC-0.028500(PDBName=HG2,ResName=ARG,ResNum=60)    0   14.61760500   -0.10580000   -0.22127000 L
 H-HC-0.028500(PDBName=HG3,ResName=ARG,ResNum=60)    0   13.79831400   -1.54315200   -0.86310300 L
 C-CT-0.048600(PDBName=CD,ResName=ARG,ResNum=60)     0   13.71400900    0.19984700   -2.14986600 L
 H-H1-0.068700(PDBName=HD2,ResName=ARG,ResNum=60)    0   13.40976100    1.24561400   -2.06553400 L
 H-H1-0.068700(PDBName=HD3,ResName=ARG,ResNum=60)    0   14.72545400    0.17580100   -2.55806400 L
 N-N2--0.529500(PDBName=NE,ResName=ARG,ResNum=60)    0   12.83728600   -0.53427600   -3.07380400 L
 H-H-0.345600(PDBName=HE,ResName=ARG,ResNum=60)      0   13.10035300   -1.50148700   -3.28036400 L
 C-CA-0.807600(PDBName=CZ,ResName=ARG,ResNum=60)     0   11.73266100   -0.14915700   -3.67888100 L
 N-N2--0.862700(PDBName=NH1,ResName=ARG,ResNum=60)   0   11.20154200    1.03158900   -3.58105400 L
 H-H-0.447800(PDBName=HH11,ResName=ARG,ResNum=60)    0   11.68512100    1.82555400   -3.15392600 L
 H-H-0.447800(PDBName=HH12,ResName=ARG,ResNum=60)    0   10.37727600    1.21175700   -4.13319800 L
 N-N2--0.862700(PDBName=NH2,ResName=ARG,ResNum=60)   0   11.08827200   -0.97048000   -4.44332800 L
 H-H-0.447800(PDBName=HH21,ResName=ARG,ResNum=60)    0   11.43453800   -1.92800200   -4.57366500 L
 H-H-0.447800(PDBName=HH22,ResName=ARG,ResNum=60)    0   10.24198300   -0.65334500   -4.88462800 L
 C-C-0.734100(PDBName=C,ResName=ARG,ResNum=60)       0   11.52891300    0.22179000    2.33445800 L
 O-O--0.589400(PDBName=O,ResName=ARG,ResNum=60)      0   12.00787400    0.91194700    3.22719000 L
 N-N--0.415700(PDBName=N,ResName=GLY,ResNum=61)      0   10.23713200    0.17729400    2.02472700 L
 H-H-0.271900(PDBName=H,ResName=GLY,ResNum=61)       0   10.00783500   -0.42565100    1.24215400 L
 C-CT--0.025200(PDBName=CA,ResName=GLY,ResNum=61)    0    9.16288200    1.02494500    2.51521300 L
 H-H1-0.069800(PDBName=HA2,ResName=GLY,ResNum=61)    0    9.25915900    1.99710600    2.03433800 L
 H-H1-0.069800(PDBName=HA3,ResName=GLY,ResNum=61)    0    8.22030700    0.57649400    2.21013400 L
 C-C-0.597300(PDBName=C,ResName=GLY,ResNum=61)       0    9.10423000    1.26615800    4.01798400 L
 O-O--0.567900(PDBName=O,ResName=GLY,ResNum=61)      0    9.47555900    2.33960000    4.47585500 L
 N-N--0.415700(PDBName=N,ResName=ILE,ResNum=62)      0    8.57030000    0.32573700    4.80025400 L
 H-H-0.271900(PDBName=H,ResName=ILE,ResNum=62)       0    8.35773000   -0.56125800    4.35656300 L
 C-CT--0.059700(PDBName=CA,ResName=ILE,ResNum=62)    0    8.24051100    0.55015200    6.22386800 L
 H-H1-0.086900(PDBName=HA,ResName=ILE,ResNum=62)     0    7.46202100    1.31360900    6.27535000 L
 C-CT-0.130300(PDBName=CB,ResName=ILE,ResNum=62)     0    7.68271900   -0.74442900    6.86682900 L
 H-HC-0.018700(PDBName=HB,ResName=ILE,ResNum=62)     0    8.43380600   -1.53143100    6.77715100 L
 C-CT--0.320400(PDBName=CG2,ResName=ILE,ResNum=62)   0    7.38628300   -0.51948500    8.36332500 L
 H-HC-0.088200(PDBName=HG21,ResName=ILE,ResNum=62)   0    6.63030500    0.25915800    8.47945600 L
 H-HC-0.088200(PDBName=HG22,ResName=ILE,ResNum=62)   0    7.02162400   -1.43827600    8.82019300 L
 H-HC-0.088200(PDBName=HG23,ResName=ILE,ResNum=62)   0    8.28748900   -0.22842200    8.90003400 L
 C-CT--0.043000(PDBName=CG1,ResName=ILE,ResNum=62)   0    6.40568300   -1.20099300    6.12596800 L
 H-HC-0.023600(PDBName=HG12,ResName=ILE,ResNum=62)   0    5.64440300   -0.43193500    6.22302600 L
 H-HC-0.023600(PDBName=HG13,ResName=ILE,ResNum=62)   0    6.62862500   -1.30610400    5.06743000 L
 C-CT--0.066000(PDBName=CD1,ResName=ILE,ResNum=62)   0    5.82317200   -2.53888100    6.59881100 L
 H-HC-0.018600(PDBName=HD11,ResName=ILE,ResNum=62)   0    5.43317300   -2.44812900    7.61076100 L
 H-HC-0.018600(PDBName=HD12,ResName=ILE,ResNum=62)   0    5.00077900   -2.82498000    5.94385700 L
 H-HC-0.018600(PDBName=HD13,ResName=ILE,ResNum=62)   0    6.59128000   -3.31046000    6.56126600 L
 C-C-0.597300(PDBName=C,ResName=ILE,ResNum=62)       0    9.47472000    1.07886500    6.97676800 L
 O-O--0.567900(PDBName=O,ResName=ILE,ResNum=62)      0   10.47534300    0.36329400    7.02681600 L
 N-N--0.347900(PDBName=N,ResName=ARG,ResNum=63)      0    9.39678600    2.30876000    7.52423900 L
 H-H-0.274700(PDBName=H,ResName=ARG,ResNum=63)       0    8.50709600    2.77724300    7.35202700 L
 C-CT--0.263700(PDBName=CA,ResName=ARG,ResNum=63)    0   10.37973900    3.15922400    8.26048100 L
 H-H1-0.156000(PDBName=HA,ResName=ARG,ResNum=63)     0    9.85176900    3.58894700    9.11356800 L
 C-CT--0.000700(PDBName=CB,ResName=ARG,ResNum=63)    0   11.62291600    2.43010000    8.81109100 L
 H-HC-0.032700(PDBName=HB2,ResName=ARG,ResNum=63)    0   12.12848800    1.91331400    7.99663000 L
 H-HC-0.032700(PDBName=HB3,ResName=ARG,ResNum=63)    0   12.32854200    3.17451800    9.18469900 L
 C-CT-0.039000(PDBName=CG,ResName=ARG,ResNum=63)     0   11.29128900    1.48319700    9.98544100 L
 H-HC-0.028500(PDBName=HG2,ResName=ARG,ResNum=63)    0   11.28612900    2.05979300   10.91122500 L
 H-HC-0.028500(PDBName=HG3,ResName=ARG,ResNum=63)    0   10.29415300    1.06184400    9.85180200 L
 C-CT-0.048600(PDBName=CD,ResName=ARG,ResNum=63)     0   12.28953300    0.32140300   10.11458000 L
 H-H1-0.068700(PDBName=HD2,ResName=ARG,ResNum=63)    0   13.30413500    0.71780900   10.18730400 L
 H-H1-0.068700(PDBName=HD3,ResName=ARG,ResNum=63)    0   12.05754500   -0.24227200   11.01950900 L
 N-N2--0.529500(PDBName=NE,ResName=ARG,ResNum=63)    0   12.16683400   -0.53644400    8.92990700 L
 H-H-0.345600(PDBName=HE,ResName=ARG,ResNum=63)      0   11.88526000   -0.04130400    8.08805500 L
 C-CA-0.807600(PDBName=CZ,ResName=ARG,ResNum=63)     0   11.89818600   -1.81718700    8.82920000 L
 N-N2--0.862700(PDBName=NH1,ResName=ARG,ResNum=63)   0   12.16045400   -2.68901200    9.75394600 L
 H-H-0.447800(PDBName=HH11,ResName=ARG,ResNum=63)    0   12.62741800   -2.42302500   10.59558600 L
 H-H-0.447800(PDBName=HH12,ResName=ARG,ResNum=63)    0   11.94915800   -3.65471300    9.50415700 L
 N-N2--0.862700(PDBName=NH2,ResName=ARG,ResNum=63)   0   11.32408300   -2.25871100    7.75546200 L
 H-H-0.447800(PDBName=HH21,ResName=ARG,ResNum=63)    0   10.96443200   -1.58126800    7.08919900 L
 H-H-0.447800(PDBName=HH22,ResName=ARG,ResNum=63)    0   11.06877500   -3.24307800    7.74533300 L
 C-C-0.734100(PDBName=C,ResName=ARG,ResNum=63)       0   10.80333500    4.39217400    7.44923100 L
 O-O--0.589400(PDBName=O,ResName=ARG,ResNum=63)      0   11.01187600    5.44457200    8.03913500 L
 N-N--0.415700(PDBName=N,ResName=TYR,ResNum=64)      0   10.93823300    4.25905800    6.12932100 L
 H-H-0.271900(PDBName=H,ResName=TYR,ResNum=64)       0   10.74213500    3.33839200    5.75628500 L
 C-CT--0.001400(PDBName=CA,ResName=TYR,ResNum=64)    0   10.82606700    5.36500900    5.16431600 L
 H-H1-0.087600(PDBName=HA,ResName=TYR,ResNum=64)     0   11.41028500    6.21696600    5.51513300 L
 C-CT--0.015200(PDBName=CB,ResName=TYR,ResNum=64)    0   11.42360900    4.88983500    3.81611800 L
 H-HC-0.029500(PDBName=HB2,ResName=TYR,ResNum=64)    0   12.50124400    5.04511800    3.87460000 L
 H-HC-0.029500(PDBName=HB3,ResName=TYR,ResNum=64)    0   11.29396400    3.81200800    3.74340700 L
 C-CA--0.001100(PDBName=CG,ResName=TYR,ResNum=64)    0   10.96238800    5.46894700    2.48064000 L
 C-CA--0.190600(PDBName=CD1,ResName=TYR,ResNum=64)   0   11.09372600    4.65623100    1.33353300 L
 H-HA-0.169900(PDBName=HD1,ResName=TYR,ResNum=64)    0   11.46569200    3.64567800    1.42981900 L
 C-CA--0.234100(PDBName=CE1,ResName=TYR,ResNum=64)   0   10.79104700    5.15730700    0.05256300 L
 H-HA-0.165600(PDBName=HE1,ResName=TYR,ResNum=64)    0   10.93765500    4.54604400   -0.82725200 L
 C-C-0.322600(PDBName=CZ,ResName=TYR,ResNum=64)      0   10.33101100    6.48218700   -0.09338000 L
 O-OH--0.557900(PDBName=OH,ResName=TYR,ResNum=64)    0   10.08121500    6.98649900   -1.33148400 L
 H-HO-0.399200(PDBName=HH,ResName=TYR,ResNum=64)     0   10.37132800    6.36749200   -2.03928500 L
 C-CA--0.234100(PDBName=CE2,ResName=TYR,ResNum=64)   0   10.16859900    7.29006900    1.05321000 L
 H-HA-0.165600(PDBName=HE2,ResName=TYR,ResNum=64)    0    9.80311000    8.29862400    0.92526400 L
 C-CA--0.190600(PDBName=CD2,ResName=TYR,ResNum=64)   0   10.50179200    6.79520900    2.33297600 L
 H-HA-0.169900(PDBName=HD2,ResName=TYR,ResNum=64)    0   10.40926900    7.45413500    3.18498300 L
 C-C-0.597300(PDBName=C,ResName=TYR,ResNum=64)       0    9.35714200    5.82298500    5.12460400 L
 O-O--0.567900(PDBName=O,ResName=TYR,ResNum=64)      0    9.06425800    6.99629800    5.33217300 L
 N-N--0.415700(PDBName=N,ResName=TRP,ResNum=65)      0    8.43395500    4.88150900    4.93716400 L
 H-H-0.271900(PDBName=H,ResName=TRP,ResNum=65)       0    8.77227300    3.95611800    4.71114000 L
 C-CT--0.027500(PDBName=CA,ResName=TRP,ResNum=65)    0    6.99206800    5.04978600    5.10747700 L
 H-H1-0.112300(PDBName=HA,ResName=TRP,ResNum=65)     0    6.71056600    6.03584500    4.73981400 L
 C-CT--0.005000(PDBName=CB,ResName=TRP,ResNum=65)    0    6.25102100    3.96772000    4.31420200 L
 H-HC-0.033900(PDBName=HB2,ResName=TRP,ResNum=65)    0    6.36867300    3.02383200    4.84816100 L
 H-HC-0.033900(PDBName=HB3,ResName=TRP,ResNum=65)    0    5.18917200    4.20446300    4.31727800 L
 C-C*--0.141500(PDBName=CG,ResName=TRP,ResNum=65)    0    6.65708400    3.70640000    2.90012900 L
 C-CW--0.163800(PDBName=CD1,ResName=TRP,ResNum=65)   0    7.41485400    4.49207500    2.10389500 L
 H-H4-0.206200(PDBName=HD1,ResName=TRP,ResNum=65)    0    7.82515400    5.46300000    2.36163300 L
 N-NA--0.341800(PDBName=NE1,ResName=TRP,ResNum=65)   0    7.61918900    3.86162500    0.89603300 L
 H-H-0.341200(PDBName=HE1,ResName=TRP,ResNum=65)     0    8.15427500    4.31288600    0.16315800 L
 C-CN-0.138000(PDBName=CE2,ResName=TRP,ResNum=65)    0    6.99775000    2.63217600    0.84934900 L
 C-CA--0.260100(PDBName=CZ2,ResName=TRP,ResNum=65)   0    6.95334100    1.59986600   -0.09966600 L
 H-HA-0.157200(PDBName=HZ2,ResName=TRP,ResNum=65)    0    7.47835000    1.67993700   -1.03801000 L
 C-CA--0.113400(PDBName=CH2,ResName=TRP,ResNum=65)   0    6.19491200    0.45205000    0.18030000 L
 H-HA-0.141700(PDBName=HH2,ResName=TRP,ResNum=65)    0    6.12473300   -0.33505300   -0.55728500 L
 C-CA--0.197200(PDBName=CZ3,ResName=TRP,ResNum=65)   0    5.49003500    0.35081200    1.39335200 L
 H-HA-0.144700(PDBName=HZ3,ResName=TRP,ResNum=65)    0    4.85592700   -0.50061500    1.58644900 L
 C-CA--0.238700(PDBName=CE3,ResName=TRP,ResNum=65)   0    5.58196200    1.36670900    2.35688100 L
 H-HA-0.170000(PDBName=HE3,ResName=TRP,ResNum=65)    0    5.05673100    1.27263300    3.29396100 L
 C-CB-0.124300(PDBName=CD2,ResName=TRP,ResNum=65)    0    6.33883800    2.52915100    2.10916600 L
 C-C-0.597300(PDBName=C,ResName=TRP,ResNum=65)       0    6.55714100    4.91756100    6.57418900 L
 O-O--0.567900(PDBName=O,ResName=TRP,ResNum=65)      0    7.16636600    4.16154100    7.34248800 L
 N-N--0.415700(PDBName=N,ResName=NME,ResNum=66)      0    5.44383500    5.56870200    6.92597700 L
 H-H-0.271900(PDBName=H,ResName=NME,ResNum=66)       0    4.99018400    6.10202300    6.18605700 L
 C-CT--0.149000(PDBName=CH3,ResName=NME,ResNum=66)   0    4.79459000    5.51464200    8.23357700 L
 H-H1-0.097600(PDBName=HH31,ResName=NME,ResNum=66)   0    3.71458900    5.62344400    8.10828500 L
 H-H1-0.097600(PDBName=HH32,ResName=NME,ResNum=66)   0    5.00172100    4.56336900    8.72477200 L
 H-H1-0.097600(PDBName=HH33,ResName=NME,ResNum=66)   0    5.16519200    6.32574800    8.86139200 L
 H-HC-0.112300(PDBName=HH31,ResName=ACE,ResNum=67)   0    8.61410600  -11.38952000    7.01077900 L
 C-CT--0.366200(PDBName=CH3,ResName=ACE,ResNum=67)   0    9.03516200  -10.85996900    7.86452800 L
 H-HC-0.112300(PDBName=HH32,ResName=ACE,ResNum=67)   0   10.09810200  -10.69426000    7.70386600 L
 H-HC-0.112300(PDBName=HH33,ResName=ACE,ResNum=67)   0    8.87503300  -11.44759700    8.76664400 L
 C-C-0.597200(PDBName=C,ResName=ACE,ResNum=67)       0    8.32769700   -9.53664700    8.01255900 L
 O-O--0.567900(PDBName=O,ResName=ACE,ResNum=67)      0    7.24907000   -9.35273600    7.46368500 L
 N-N--0.516300(PDBName=N,ResName=GLU,ResNum=68)      0    8.94344400   -8.61303100    8.74646100 L
 H-H-0.293600(PDBName=H,ResName=GLU,ResNum=68)       0    9.84935200   -8.85463100    9.11558500 L
 C-CT-0.039700(PDBName=CA,ResName=GLU,ResNum=68)     0    8.40826100   -7.27509800    9.06508300 L
 H-H1-0.110500(PDBName=HA,ResName=GLU,ResNum=68)     0    7.45010400   -7.42782200    9.56224200 L
 C-CT-0.056000(PDBName=CB,ResName=GLU,ResNum=68)     0    9.31248400   -6.54437200   10.07873300 L
 H-HC--0.017300(PDBName=HB2,ResName=GLU,ResNum=68)   0    9.04656700   -5.48662300   10.09875700 L
 H-HC--0.017300(PDBName=HB3,ResName=GLU,ResNum=68)   0    9.09105200   -6.94814400   11.06753200 L
 C-CT-0.013600(PDBName=CG,ResName=GLU,ResNum=68)     0   10.82998300   -6.67488000    9.86875400 L
 H-HC--0.042500(PDBName=HG2,ResName=GLU,ResNum=68)   0   11.33512100   -6.09365600   10.64359700 L
 H-HC--0.042500(PDBName=HG3,ResName=GLU,ResNum=68)   0   11.12742200   -7.71745800   10.00388800 L
 C-C-0.805400(PDBName=CD,ResName=GLU,ResNum=68)      0   11.28788600   -6.17990100    8.49764000 L
 O-O2--0.818800(PDBName=OE1,ResName=GLU,ResNum=68)   0   11.46449900   -4.95170800    8.32458800 L
 O-O2--0.818800(PDBName=OE2,ResName=GLU,ResNum=68)   0   11.50509500   -7.01047200    7.58936600 L
 C-C-0.536600(PDBName=C,ResName=GLU,ResNum=68)       0    8.07061700   -6.39503900    7.84434800 L
 O-O--0.581900(PDBName=O,ResName=GLU,ResNum=68)      0    7.24194400   -5.49491000    7.94627500 L
 N-N--0.415700(PDBName=N,ResName=TRP,ResNum=69)      0    8.62016400   -6.70549200    6.66876600 L
 H-H-0.271900(PDBName=H,ResName=TRP,ResNum=69)       0    9.32840200   -7.42613700    6.68857800 L
 C-CT--0.027500(PDBName=CA,ResName=TRP,ResNum=69)    0    8.17925100   -6.22890400    5.34872400 L
 H-H1-0.112300(PDBName=HA,ResName=TRP,ResNum=69)     0    8.25045600   -5.14048900    5.33294900 L
 C-CT--0.005000(PDBName=CB,ResName=TRP,ResNum=69)    0    9.15749000   -6.77437500    4.29775200 L
 H-HC-0.033900(PDBName=HB2,ResName=TRP,ResNum=69)    0    8.82332200   -6.46679700    3.30647100 L
 H-HC-0.033900(PDBName=HB3,ResName=TRP,ResNum=69)    0   10.12344600   -6.30167500    4.47081800 L
 C-C*--0.141500(PDBName=CG,ResName=TRP,ResNum=69)    0    9.37866200   -8.26017800    4.28956800 L
 C-CW--0.163800(PDBName=CD1,ResName=TRP,ResNum=69)   0   10.35225400   -8.90652600    4.97182500 L
 H-H4-0.206200(PDBName=HD1,ResName=TRP,ResNum=69)    0   11.07589000   -8.42306900    5.61537600 L
 N-NA--0.341800(PDBName=NE1,ResName=TRP,ResNum=69)   0   10.27743200  -10.26196400    4.71609600 L
 H-H-0.341200(PDBName=HE1,ResName=TRP,ResNum=69)     0   10.90992200  -10.95020200    5.09703400 L
 C-CN-0.138000(PDBName=CE2,ResName=TRP,ResNum=69)    0    9.23095900  -10.56009600    3.87274200 L
 C-CA--0.260100(PDBName=CZ2,ResName=TRP,ResNum=69)   0    8.74845600  -11.76761000    3.34631100 L
 H-HA-0.157200(PDBName=HZ2,ResName=TRP,ResNum=69)    0    9.22449100  -12.70536900    3.59075900 L
 C-CA--0.113400(PDBName=CH2,ResName=TRP,ResNum=69)   0    7.63305700  -11.74198000    2.49400700 L
 H-HA-0.141700(PDBName=HH2,ResName=TRP,ResNum=69)    0    7.22901000  -12.65655000    2.07449700 L
 C-CA--0.197200(PDBName=CZ3,ResName=TRP,ResNum=69)   0    7.02337700  -10.51583100    2.18524900 L
 H-HA-0.144700(PDBName=HZ3,ResName=TRP,ResNum=69)    0    6.14298300  -10.51963000    1.55566200 L
 C-CA--0.238700(PDBName=CE3,ResName=TRP,ResNum=69)   0    7.52055800   -9.30755600    2.71258800 L
 H-HA-0.170000(PDBName=HE3,ResName=TRP,ResNum=69)    0    7.02724200   -8.37271800    2.48366100 L
 C-CB-0.124300(PDBName=CD2,ResName=TRP,ResNum=69)    0    8.63754800   -9.29679300    3.57453000 L
 C-C-0.597300(PDBName=C,ResName=TRP,ResNum=69)       0    6.70844800   -6.55524700    4.99238100 L
 O-O--0.567900(PDBName=O,ResName=TRP,ResNum=69)      0    6.24145700   -6.18256400    3.92101700 L
 N-N--0.415700(PDBName=N,ResName=ASN,ResNum=70)      0    5.95308500   -7.20143500    5.88685000 L
 H-H-0.271900(PDBName=H,ResName=ASN,ResNum=70)       0    6.43590000   -7.56822800    6.69622500 L
 C-CT-0.014300(PDBName=CA,ResName=ASN,ResNum=70)     0    4.50955400   -7.43139900    5.78406600 L
 H-H1-0.104800(PDBName=HA,ResName=ASN,ResNum=70)     0    4.17952600   -7.18454900    4.77371800 L
 C-CT--0.204100(PDBName=CB,ResName=ASN,ResNum=70)    0    4.22902600   -8.92217300    6.01836700 L
 H-HC-0.079700(PDBName=HB2,ResName=ASN,ResNum=70)    0    4.65670500   -9.24264700    6.96783500 L
 C-C-0.713000(PDBName=CG,ResName=ASN,ResNum=70)      0    4.76136300   -9.77217000    4.88732800 L
 O-O--0.593100(PDBName=OD1,ResName=ASN,ResNum=70)    0    4.17919500   -9.85008900    3.81468300 L
 N-N--0.919100(PDBName=ND2,ResName=ASN,ResNum=70)    0    5.88150000  -10.41493900    5.09886500 L
 H-H-0.419600(PDBName=HD21,ResName=ASN,ResNum=70)    0    6.29498800  -10.82153600    4.27241800 L
 H-H-0.419600(PDBName=HD22,ResName=ASN,ResNum=70)    0    6.39825100  -10.22526600    5.94808200 L
 C-C-0.597300(PDBName=C,ResName=ASN,ResNum=70)       0    3.66009800   -6.57288400    6.74293900 L
 O-O--0.567900(PDBName=O,ResName=ASN,ResNum=70)      0    2.43589600   -6.60662400    6.64192000 L
 N-N--0.415700(PDBName=N,ResName=CYS,ResNum=71)      0    4.25562300   -5.80585900    7.66427400 L
 H-H-0.271900(PDBName=H,ResName=CYS,ResNum=71)       0    5.26955000   -5.78492300    7.69848800 L
 C-CT-0.021300(PDBName=CA,ResName=CYS,ResNum=71)     0    3.53472100   -5.15627500    8.77221700 L
 H-H1-0.112400(PDBName=HA,ResName=CYS,ResNum=71)     0    2.95131400   -5.92389000    9.28005300 L
 C-CT--0.123100(PDBName=CB,ResName=CYS,ResNum=71)    0    4.54917900   -4.61849800    9.79190100 L
 H-H1-0.111200(PDBName=HB2,ResName=CYS,ResNum=71)    0    5.30426200   -4.01123900    9.29132400 L
 H-H1-0.111200(PDBName=HB3,ResName=CYS,ResNum=71)    0    4.02386800   -3.99929700   10.52293700 L
 S-SH--0.311900(PDBName=SG,ResName=CYS,ResNum=71)    0    5.33370500   -6.00314200   10.66704300 L
 H-HS-0.193300(PDBName=HG,ResName=CYS,ResNum=71)     0    5.96615400   -5.26269000   11.58357700 L
 C-C-0.597300(PDBName=C,ResName=CYS,ResNum=71)       0    2.51015900   -4.06369700    8.38471900 L
 O-O--0.567900(PDBName=O,ResName=CYS,ResNum=71)      0    1.86134200   -3.52092800    9.27246700 L
 N-N--0.415700(PDBName=N,ResName=PHE,ResNum=72)      0    2.33791300   -3.73930400    7.09844600 L
 H-H-0.271900(PDBName=H,ResName=PHE,ResNum=72)       0    2.90317400   -4.23354500    6.42808200 L
 C-CT--0.002400(PDBName=CA,ResName=PHE,ResNum=72)    0    1.29555900   -2.82616100    6.59906200 L
 H-H1-0.097800(PDBName=HA,ResName=PHE,ResNum=72)     0    0.85766700   -2.27349800    7.43210100 L
 C-CT--0.034300(PDBName=CB,ResName=PHE,ResNum=72)    0    1.92089500   -1.78864300    5.64453800 L
 H-HC-0.029500(PDBName=HB2,ResName=PHE,ResNum=72)    0    2.56495200   -2.30387400    4.93021800 L
 H-HC-0.029500(PDBName=HB3,ResName=PHE,ResNum=72)    0    1.11054100   -1.33624600    5.07398000 L
 C-CA-0.011800(PDBName=CG,ResName=PHE,ResNum=72)     0    2.68917100   -0.61447600    6.24019000 L
 C-CA--0.125600(PDBName=CD1,ResName=PHE,ResNum=72)   0    3.00216600   -0.51311900    7.61337400 L
 H-HA-0.133000(PDBName=HD1,ResName=PHE,ResNum=72)    0    2.71211100   -1.27772100    8.31503000 L
 C-CA--0.170400(PDBName=CE1,ResName=PHE,ResNum=72)   0    3.67606800    0.61843400    8.10869500 L
 H-HA-0.143000(PDBName=HE1,ResName=PHE,ResNum=72)    0    3.89047800    0.69859000    9.16464700 L
 C-CA--0.107200(PDBName=CZ,ResName=PHE,ResNum=72)    0    4.03718600    1.66185900    7.23988000 L
 H-HA-0.129700(PDBName=HZ,ResName=PHE,ResNum=72)     0    4.53664200    2.54211500    7.61914400 L
 C-CA--0.170400(PDBName=CE2,ResName=PHE,ResNum=72)   0    3.71969300    1.57196800    5.87555100 L
 H-HA-0.143000(PDBName=HE2,ResName=PHE,ResNum=72)    0    3.96955000    2.38607400    5.21368100 L
 C-CA--0.125600(PDBName=CD2,ResName=PHE,ResNum=72)   0    3.05251400    0.43869500    5.37871300 L
 H-HA-0.133000(PDBName=HD2,ResName=PHE,ResNum=72)    0    2.79597000    0.38660900    4.32994800 L
 C-C-0.597300(PDBName=C,ResName=PHE,ResNum=72)       0    0.09937800   -3.54949500    5.93822500 L
 O-O--0.567900(PDBName=O,ResName=PHE,ResNum=72)      0   -0.86050200   -2.88217900    5.56215700 L
 N-N--0.415700(PDBName=N,ResName=PHE,ResNum=73)      0    0.10762800   -4.88438100    5.80833600 L
 H-H-0.271900(PDBName=H,ResName=PHE,ResNum=73)       0    0.89716800   -5.39796700    6.18012200 L
 C-CT--0.002400(PDBName=CA,ResName=PHE,ResNum=73)    0   -1.06206000   -5.67471200    5.38533200 L
 H-H1-0.097800(PDBName=HA,ResName=PHE,ResNum=73)     0   -1.71769500   -5.08367600    4.74315300 L
 C-CT--0.034300(PDBName=CB,ResName=PHE,ResNum=73)    0   -0.62464400   -6.92197100    4.60678200 L
 H-HC-0.029500(PDBName=HB2,ResName=PHE,ResNum=73)    0    0.01845100   -7.50950300    5.25519000 L
 H-HC-0.029500(PDBName=HB3,ResName=PHE,ResNum=73)    0   -1.51362800   -7.52126000    4.41266700 L
 C-CA-0.011800(PDBName=CG,ResName=PHE,ResNum=73)     0    0.10403400   -6.73630600    3.29355500 L
 C-CA--0.125600(PDBName=CD1,ResName=PHE,ResNum=73)   0   -0.60392900   -6.72851000    2.07841300 L
 H-HA-0.133000(PDBName=HD1,ResName=PHE,ResNum=73)    0   -1.68511700   -6.75989200    2.07271400 L
 C-CA--0.170400(PDBName=CE1,ResName=PHE,ResNum=73)   0    0.09597400   -6.71132700    0.85941500 L
 H-HA-0.143000(PDBName=HE1,ResName=PHE,ResNum=73)    0   -0.44933200   -6.71033000   -0.07451500 L
 C-CA--0.107200(PDBName=CZ,ResName=PHE,ResNum=73)    0    1.50137000   -6.72216100    0.84992800 L
 H-HA-0.129700(PDBName=HZ,ResName=PHE,ResNum=73)     0    2.02769800   -6.73270400   -0.09440700 L
 C-CA--0.170400(PDBName=CE2,ResName=PHE,ResNum=73)   0    2.20941600   -6.73452400    2.06337900 L
 H-HA-0.143000(PDBName=HE2,ResName=PHE,ResNum=73)    0    3.28946300   -6.75540300    2.06920400 L
 C-CA--0.125600(PDBName=CD2,ResName=PHE,ResNum=73)   0    1.50933100   -6.72381000    3.27841400 L
 H-HA-0.133000(PDBName=HD2,ResName=PHE,ResNum=73)    0    2.05138200   -6.74024400    4.20689100 L
 C-C-0.597300(PDBName=C,ResName=PHE,ResNum=73)       0   -1.85301400   -6.15523700    6.61497300 L
 O-O--0.567900(PDBName=O,ResName=PHE,ResNum=73)      0   -1.34744700   -6.98514500    7.37541000 L
 N-N--0.415700(PDBName=N,ResName=GLY,ResNum=74)      0   -3.09074100   -5.68712600    6.79156800 L
 H-H-0.271900(PDBName=H,ResName=GLY,ResNum=74)       0   -3.40673800   -4.97063300    6.14120400 L
 C-CT--0.025200(PDBName=CA,ResName=GLY,ResNum=74)    0   -4.00180300   -6.02272100    7.89674800 L
 H-H1-0.069800(PDBName=HA2,ResName=GLY,ResNum=74)    0   -3.75384500   -5.40587300    8.76000400 L
 H-H1-0.069800(PDBName=HA3,ResName=GLY,ResNum=74)    0   -5.01601700   -5.77566000    7.59085100 L
 C-C-0.597300(PDBName=C,ResName=GLY,ResNum=74)       0   -3.98287200   -7.49351900    8.33338900 L
 O-O--0.567900(PDBName=O,ResName=GLY,ResNum=74)      0   -3.55006200   -7.81726500    9.43898400 L
 N-N--0.415700(PDBName=N,ResName=TYR,ResNum=75)      0   -4.41682300   -8.39999800    7.45512600 L
 H-H-0.271900(PDBName=H,ResName=TYR,ResNum=75)       0   -4.85105700   -8.02236000    6.61649500 L
 C-CT--0.001400(PDBName=CA,ResName=TYR,ResNum=75)    0   -4.43174700   -9.85605300    7.67150600 L
 H-H1-0.087600(PDBName=HA,ResName=TYR,ResNum=75)     0   -5.10278900  -10.04275500    8.51028200 L
 C-CT--0.015200(PDBName=CB,ResName=TYR,ResNum=75)    0   -5.02081000  -10.58091100    6.44946000 L
 H-HC-0.029500(PDBName=HB2,ResName=TYR,ResNum=75)    0   -5.31382200  -11.58087000    6.77165700 L
 H-HC-0.029500(PDBName=HB3,ResName=TYR,ResNum=75)    0   -5.93543300  -10.06961100    6.14494000 L
 C-CA--0.001100(PDBName=CG,ResName=TYR,ResNum=75)    0   -4.11777400  -10.71779500    5.22887200 L
 C-CA--0.190600(PDBName=CD1,ResName=TYR,ResNum=75)   0   -3.72332300   -9.57393400    4.51419800 L
 H-HA-0.169900(PDBName=HD1,ResName=TYR,ResNum=75)    0   -4.00337100   -8.59327700    4.85479000 L
 C-CA--0.234100(PDBName=CE1,ResName=TYR,ResNum=75)   0   -3.01188900   -9.68867800    3.30905400 L
 H-HA-0.165600(PDBName=HE1,ResName=TYR,ResNum=75)    0   -2.76542600   -8.80354000    2.74195500 L
 C-C-0.322600(PDBName=CZ,ResName=TYR,ResNum=75)      0   -2.67287400  -10.95744900    2.80925800 L
 O-OH--0.557900(PDBName=OH,ResName=TYR,ResNum=75)    0   -2.03860100  -11.05559000    1.61368700 L
 H-HO-0.399200(PDBName=HH,ResName=TYR,ResNum=75)     0   -2.22464400  -10.25860200    1.08311000 L
 C-CA--0.234100(PDBName=CE2,ResName=TYR,ResNum=75)   0   -3.00250200  -12.11035200    3.55344500 L
 H-HA-0.165600(PDBName=HE2,ResName=TYR,ResNum=75)    0   -2.72776400  -13.07733100    3.16166200 L
 C-CA--0.190600(PDBName=CD2,ResName=TYR,ResNum=75)   0   -3.72869500  -11.98983100    4.75820400 L
 H-HA-0.169900(PDBName=HD2,ResName=TYR,ResNum=75)    0   -4.01605600  -12.87795600    5.30313100 L
 C-C-0.597300(PDBName=C,ResName=TYR,ResNum=75)       0   -3.08149900  -10.48413000    8.05967700 L
 O-O--0.567900(PDBName=O,ResName=TYR,ResNum=75)      0   -3.07092200  -11.51374500    8.73267900 L
 N-N--0.347900(PDBName=N,ResName=LYS,ResNum=76)      0   -1.95200000   -9.90767100    7.62354300 L
 H-H-0.274700(PDBName=H,ResName=LYS,ResNum=76)       0   -2.05648000   -9.03262700    7.12526100 L
 C-CT--0.240000(PDBName=CA,ResName=LYS,ResNum=76)    0   -0.59900600  -10.40231500    7.93283100 L
 H-H1-0.142600(PDBName=HA,ResName=LYS,ResNum=76)     0   -0.63837700  -11.48929700    8.02236800 L
 C-CT--0.009400(PDBName=CB,ResName=LYS,ResNum=76)    0    0.40027500  -10.04828000    6.82057900 L
 H-HC-0.036200(PDBName=HB2,ResName=LYS,ResNum=76)    0    0.57159000   -8.97201900    6.83094800 L
 H-HC-0.036200(PDBName=HB3,ResName=LYS,ResNum=76)    0    1.34707200  -10.53528200    7.06032600 L
 C-CT-0.018700(PDBName=CG,ResName=LYS,ResNum=76)     0   -0.02949700  -10.48297100    5.40643700 L
 H-HC-0.010300(PDBName=HG2,ResName=LYS,ResNum=76)    0   -0.27348900  -11.54613400    5.39999700 L
 H-HC-0.010300(PDBName=HG3,ResName=LYS,ResNum=76)    0   -0.90553200   -9.91147400    5.10640400 L
 C-CT--0.047900(PDBName=CD,ResName=LYS,ResNum=76)    0    1.11327300  -10.21162800    4.41976200 L
 H-HC-0.062100(PDBName=HD2,ResName=LYS,ResNum=76)    0    1.44630100   -9.18436600    4.55275800 L
 H-HC-0.062100(PDBName=HD3,ResName=LYS,ResNum=76)    0    1.94061800  -10.88043000    4.65887400 L
 C-CT--0.014300(PDBName=CE,ResName=LYS,ResNum=76)    0    0.73219700  -10.40649600    2.94918200 L
 H-HP-0.113500(PDBName=HE2,ResName=LYS,ResNum=76)    0    0.56490500  -11.46959500    2.75666700 L
 H-HP-0.113500(PDBName=HE3,ResName=LYS,ResNum=76)    0   -0.20175900   -9.87685800    2.74009700 L
 N-N3--0.385400(PDBName=NZ,ResName=LYS,ResNum=76)    0    1.79593500   -9.88663900    2.05884700 L
 H-H-0.340000(PDBName=HZ1,ResName=LYS,ResNum=76)     0    2.72371700  -10.15851200    2.36512100 L
 H-H-0.340000(PDBName=HZ2,ResName=LYS,ResNum=76)     0    1.67288300  -10.20665200    1.09033900 L
 H-H-0.340000(PDBName=HZ3,ResName=LYS,ResNum=76)     0    1.74414400   -8.87921200    1.98712600 L
 C-C-0.734100(PDBName=C,ResName=LYS,ResNum=76)       0   -0.08200700   -9.88584100    9.27950300 L
 O-O--0.589400(PDBName=O,ResName=LYS,ResNum=76)      0    0.58041000  -10.63290600    9.99301100 L
 N-N--0.415700(PDBName=N,ResName=VAL,ResNum=77)      0   -0.31776400   -8.60777900    9.59554400 L
 H-H-0.271900(PDBName=H,ResName=VAL,ResNum=77)       0   -0.84369100   -8.06220300    8.91993100 L
 C-CT--0.087500(PDBName=CA,ResName=VAL,ResNum=77)    0    0.12970000   -7.96446700   10.84633800 L
 H-H1-0.096900(PDBName=HA,ResName=VAL,ResNum=77)     0    1.11908000   -8.36191100   11.07320100 L
 C-CT-0.298500(PDBName=CB,ResName=VAL,ResNum=77)     0    0.29431700   -6.44052000   10.66043100 L
 H-HC--0.029700(PDBName=HB,ResName=VAL,ResNum=77)    0    0.81203700   -6.28478400    9.71437700 L
 C-CT--0.319200(PDBName=CG1,ResName=VAL,ResNum=77)   0   -1.01467000   -5.64780300   10.59323900 L
 H-HC-0.079100(PDBName=HG11,ResName=VAL,ResNum=77)   0   -1.53792500   -5.68298700   11.54846500 L
 H-HC-0.079100(PDBName=HG12,ResName=VAL,ResNum=77)   0   -0.79663100   -4.60760900   10.34804500 L
 H-HC-0.079100(PDBName=HG13,ResName=VAL,ResNum=77)   0   -1.65426200   -6.05525200    9.81529800 L
 C-CT--0.319200(PDBName=CG2,ResName=VAL,ResNum=77)   0    1.17618200   -5.84437300   11.76364600 L
 H-HC-0.079100(PDBName=HG21,ResName=VAL,ResNum=77)   0    2.13972700   -6.35267200   11.78349900 L
 H-HC-0.079100(PDBName=HG22,ResName=VAL,ResNum=77)   0    1.34035200   -4.78423200   11.57036100 L
 H-HC-0.079100(PDBName=HG23,ResName=VAL,ResNum=77)   0    0.69233800   -5.95406000   12.73452000 L
 C-C-0.597300(PDBName=C,ResName=VAL,ResNum=77)       0   -0.74964300   -8.32253700   12.05341200 L
 O-O--0.567900(PDBName=O,ResName=VAL,ResNum=77)      0   -0.23321600   -8.48407500   13.15804500 L
 N-N--0.415700(PDBName=N,ResName=NME,ResNum=78)      0   -2.06785300   -8.45212900   11.85766700 L
 H-H-0.271900(PDBName=H,ResName=NME,ResNum=78)       0   -2.41622700   -8.27878000   10.91896500 L
 C-CT--0.149000(PDBName=CH3,ResName=NME,ResNum=78)   0   -3.03556900   -8.80308300   12.89110000 L
 H-H1-0.097600(PDBName=HH31,ResName=NME,ResNum=78)   0   -2.97300000   -8.08607200   13.71118500 L
 H-H1-0.097600(PDBName=HH32,ResName=NME,ResNum=78)   0   -4.04199100   -8.78813000   12.47054600 L
 H-H1-0.097600(PDBName=HH33,ResName=NME,ResNum=78)   0   -2.81564300   -9.80148400   13.27221400 L
 H-HC-0.112300(PDBName=HH31,ResName=ACE,ResNum=79)   0  -14.28649900    0.49947300    0.92854800 L
 C-CT--0.366200(PDBName=CH3,ResName=ACE,ResNum=79)   0  -14.26225000   -0.26771200    0.15630600 L
 H-HC-0.112300(PDBName=HH32,ResName=ACE,ResNum=79)   0  -13.96591300    0.19133900   -0.78759600 L
 H-HC-0.112300(PDBName=HH33,ResName=ACE,ResNum=79)   0  -15.24048600   -0.73263600    0.06447100 L
 C-C-0.597200(PDBName=C,ResName=ACE,ResNum=79)       0  -13.21930300   -1.29364900    0.52990100 L
 O-O--0.567900(PDBName=O,ResName=ACE,ResNum=79)      0  -12.26710700   -0.96446900    1.22091300 L
 N-N--0.415700(PDBName=N,ResName=GLN,ResNum=80)      0  -13.39548700   -2.53485400    0.08077700 L
 H-H-0.271900(PDBName=H,ResName=GLN,ResNum=80)       0  -14.22195100   -2.71418400   -0.46526200 L
 C-CT--0.003100(PDBName=CA,ResName=GLN,ResNum=80)    0  -12.36059700   -3.57541400    0.09272900 L
 H-H1-0.085000(PDBName=HA,ResName=GLN,ResNum=80)     0  -11.42147200   -3.11678000   -0.22057600 L
 C-CT--0.003600(PDBName=CB,ResName=GLN,ResNum=80)    0  -12.18321800   -4.16057700    1.51225000 L
 H-HC-0.017100(PDBName=HB2,ResName=GLN,ResNum=80)    0  -12.28066100   -3.37168700    2.25865600 L
 H-HC-0.017100(PDBName=HB3,ResName=GLN,ResNum=80)    0  -12.97260700   -4.88636300    1.71059500 L
 C-CT--0.064500(PDBName=CG,ResName=GLN,ResNum=80)    0  -10.81407300   -4.83848000    1.70643500 L
 H-HC-0.035200(PDBName=HG2,ResName=GLN,ResNum=80)    0  -10.81575200   -5.35753800    2.66429300 L
 H-HC-0.035200(PDBName=HG3,ResName=GLN,ResNum=80)    0  -10.65681500   -5.57597900    0.91838500 L
 C-C-0.695100(PDBName=CD,ResName=GLN,ResNum=80)      0   -9.65627300   -3.84026400    1.72198400 L
 O-O--0.608600(PDBName=OE1,ResName=GLN,ResNum=80)    0   -9.71817600   -2.77700800    2.31785200 L
 N-N--0.940700(PDBName=NE2,ResName=GLN,ResNum=80)    0   -8.55298000   -4.12775000    1.07724200 L
 H-H-0.425100(PDBName=HE21,ResName=GLN,ResNum=80)    0   -7.84305100   -3.40811900    1.10098000 L
 H-H-0.425100(PDBName=HE22,ResName=GLN,ResNum=80)    0   -8.39571100   -4.99678400    0.58344200 L
 C-C-0.597300(PDBName=C,ResName=GLN,ResNum=80)       0  -12.73960400   -4.67504700   -0.91225300 L
 O-O--0.567900(PDBName=O,ResName=GLN,ResNum=80)      0  -13.74223000   -5.37108400   -0.73249600 L
 N-N--0.415700(PDBName=N,ResName=TRP,ResNum=81)      0  -11.97789400   -4.82596100   -1.99337000 L
 H-H-0.271900(PDBName=H,ResName=TRP,ResNum=81)       0  -11.16514500   -4.22271100   -2.10320400 L
 C-CT--0.027500(PDBName=CA,ResName=TRP,ResNum=81)    0  -12.21805300   -5.85342200   -3.00729200 L
 H-H1-0.112300(PDBName=HA,ResName=TRP,ResNum=81)     0  -13.29125700   -5.91114100   -3.18768500 L
 C-CT--0.005000(PDBName=CB,ResName=TRP,ResNum=81)    0  -11.53489100   -5.45611200   -4.32067700 L
 H-HC-0.033900(PDBName=HB2,ResName=TRP,ResNum=81)    0  -10.46387100   -5.35498300   -4.14854600 L
 H-HC-0.033900(PDBName=HB3,ResName=TRP,ResNum=81)    0  -11.67685800   -6.25216500   -5.05238700 L
 C-C*--0.141500(PDBName=CG,ResName=TRP,ResNum=81)    0  -12.05839700   -4.18663600   -4.91419500 L
 C-CW--0.163800(PDBName=CD1,ResName=TRP,ResNum=81)   0  -11.37609300   -3.02155600   -4.99441300 L
 H-H4-0.206200(PDBName=HD1,ResName=TRP,ResNum=81)    0  -10.35810000   -2.87162200   -4.65101400 L
 N-NA--0.341800(PDBName=NE1,ResName=TRP,ResNum=81)   0  -12.19044700   -2.05523900   -5.55116900 L
 H-H-0.341200(PDBName=HE1,ResName=TRP,ResNum=81)     0  -11.93787300   -1.07532900   -5.70551000 L
 C-CN-0.138000(PDBName=CE2,ResName=TRP,ResNum=81)    0  -13.43460400   -2.54948200   -5.85785300 L
 C-CA--0.260100(PDBName=CZ2,ResName=TRP,ResNum=81)   0  -14.56672400   -1.96888800   -6.44405200 L
 H-HA-0.157200(PDBName=HZ2,ResName=TRP,ResNum=81)    0  -14.54804400   -0.91908400   -6.70811200 L
 C-CA--0.113400(PDBName=CH2,ResName=TRP,ResNum=81)   0  -15.70008900   -2.76614300   -6.67394800 L
 H-HA-0.141700(PDBName=HH2,ResName=TRP,ResNum=81)    0  -16.57937200   -2.33201800   -7.12907600 L
 C-CA--0.197200(PDBName=CZ3,ResName=TRP,ResNum=81)   0  -15.68260800   -4.12687400   -6.31490200 L
 H-HA-0.144700(PDBName=HZ3,ResName=TRP,ResNum=81)    0  -16.55533500   -4.73663400   -6.49963200 L
 C-CA--0.238700(PDBName=CE3,ResName=TRP,ResNum=81)   0  -14.53680400   -4.69660800   -5.72302400 L
 H-HA-0.170000(PDBName=HE3,ResName=TRP,ResNum=81)    0  -14.52869000   -5.74127900   -5.45943700 L
 C-CB-0.124300(PDBName=CD2,ResName=TRP,ResNum=81)    0  -13.38051500   -3.92144300   -5.47880200 L
 C-C-0.597300(PDBName=C,ResName=TRP,ResNum=81)       0  -11.73280500   -7.22835300   -2.54011900 L
 O-O--0.567900(PDBName=O,ResName=TRP,ResNum=81)      0  -10.70308600   -7.35137800   -1.87790500 L
 N-N--0.415700(PDBName=N,ResName=LEU,ResNum=82)      0  -12.44611500   -8.28728000   -2.94139700 L
 H-H-0.271900(PDBName=H,ResName=LEU,ResNum=82)       0  -13.29770400   -8.09609700   -3.44312800 L
 C-CT--0.051800(PDBName=CA,ResName=LEU,ResNum=82)    0  -12.03219200   -9.68199900   -2.72356400 L
 H-H1-0.092200(PDBName=HA,ResName=LEU,ResNum=82)     0  -11.94362600   -9.85599200   -1.65033800 L
 C-CT--0.110200(PDBName=CB,ResName=LEU,ResNum=82)    0  -13.07734900  -10.65177600   -3.30858800 L
 H-HC-0.045700(PDBName=HB2,ResName=LEU,ResNum=82)    0  -13.16546800  -10.46279500   -4.37949800 L
 H-HC-0.045700(PDBName=HB3,ResName=LEU,ResNum=82)    0  -12.70415300  -11.67017600   -3.18466400 L
 C-CT-0.353100(PDBName=CG,ResName=LEU,ResNum=82)     0  -14.47859800  -10.56336500   -2.67539300 L
 H-HC--0.036100(PDBName=HG,ResName=LEU,ResNum=82)    0  -14.86879600   -9.55221200   -2.79261200 L
 C-CT--0.412100(PDBName=CD1,ResName=LEU,ResNum=82)   0  -15.42172500  -11.52614800   -3.39837700 L
 H-HC-0.100000(PDBName=HD11,ResName=LEU,ResNum=82)   0  -15.06588200  -12.55089400   -3.28941600 L
 H-HC-0.100000(PDBName=HD12,ResName=LEU,ResNum=82)   0  -16.42361400  -11.44444100   -2.97723500 L
 H-HC-0.100000(PDBName=HD13,ResName=LEU,ResNum=82)   0  -15.46661900  -11.27086500   -4.45706600 L
 C-CT--0.412100(PDBName=CD2,ResName=LEU,ResNum=82)   0  -14.47724400  -10.92726800   -1.18955600 L
 H-HC-0.100000(PDBName=HD21,ResName=LEU,ResNum=82)   0  -13.90330100  -10.19080000   -0.62733100 L
 H-HC-0.100000(PDBName=HD22,ResName=LEU,ResNum=82)   0  -15.49759000  -10.92235400   -0.80709700 L
 H-HC-0.100000(PDBName=HD23,ResName=LEU,ResNum=82)   0  -14.03940600  -11.91476900   -1.04388500 L
 C-C-0.597300(PDBName=C,ResName=LEU,ResNum=82)       0  -10.64192500   -9.95620300   -3.31863400 L
 O-O--0.567900(PDBName=O,ResName=LEU,ResNum=82)      0   -9.77456000  -10.50967400   -2.64481800 L
 N-N--0.415700(PDBName=N,ResName=PHE,ResNum=83)      0  -10.42962300   -9.52792200   -4.56545700 L
 H-H-0.271900(PDBName=H,ResName=PHE,ResNum=83)       0  -11.18185600   -9.04621900   -5.02881800 L
 C-CT--0.002400(PDBName=CA,ResName=PHE,ResNum=83)    0   -9.17535400   -9.66656200   -5.30436700 L
 H-H1-0.097800(PDBName=HA,ResName=PHE,ResNum=83)     0   -8.37455200   -9.93634300   -4.61470000 L
 C-CT--0.034300(PDBName=CB,ResName=PHE,ResNum=83)    0   -9.30889500  -10.80751000   -6.33161900 L
 H-HC-0.029500(PDBName=HB2,ResName=PHE,ResNum=83)    0   -9.92127200  -10.46597100   -7.16724000 L
 H-HC-0.029500(PDBName=HB3,ResName=PHE,ResNum=83)    0   -8.31897200  -11.03729700   -6.72137400 L
 C-CA-0.011800(PDBName=CG,ResName=PHE,ResNum=83)     0   -9.91383500  -12.09056000   -5.78467300 L
 C-CA--0.125600(PDBName=CD1,ResName=PHE,ResNum=83)   0   -9.21761300  -12.84879300   -4.82492900 L
 H-HA-0.133000(PDBName=HD1,ResName=PHE,ResNum=83)    0   -8.24462200  -12.52434800   -4.48375200 L
 C-CA--0.170400(PDBName=CE1,ResName=PHE,ResNum=83)   0   -9.79787800  -14.01014500   -4.28420900 L
 H-HA-0.143000(PDBName=HE1,ResName=PHE,ResNum=83)    0   -9.26137500  -14.57796000   -3.53753600 L
 C-CA--0.107200(PDBName=CZ,ResName=PHE,ResNum=83)    0  -11.07550100  -14.42031700   -4.70407500 L
 H-HA-0.129700(PDBName=HZ,ResName=PHE,ResNum=83)     0  -11.52004300  -15.31142400   -4.28485000 L
 C-CA--0.170400(PDBName=CE2,ResName=PHE,ResNum=83)   0  -11.77326100  -13.66822500   -5.66554800 L
 H-HA-0.143000(PDBName=HE2,ResName=PHE,ResNum=83)    0  -12.75502300  -13.98124400   -5.98996200 L
 C-CA--0.125600(PDBName=CD2,ResName=PHE,ResNum=83)   0  -11.19326000  -12.50534300   -6.20409000 L
 H-HA-0.133000(PDBName=HD2,ResName=PHE,ResNum=83)    0  -11.73401000  -11.92565800   -6.93832600 L
 C-C-0.597300(PDBName=C,ResName=PHE,ResNum=83)       0   -8.79775400   -8.31332500   -5.92902200 L
 O-O--0.567900(PDBName=O,ResName=PHE,ResNum=83)      0   -9.08504200   -8.04676100   -7.09352100 L
 N-N--0.516300(PDBName=N,ResName=ASP,ResNum=84)      0   -8.20874300   -7.44100400   -5.11240800 L
 H-H-0.293600(PDBName=H,ResName=ASP,ResNum=84)       0   -8.03155900   -7.72269000   -4.15512400 L
 C-CT-0.038100(PDBName=CA,ResName=ASP,ResNum=84)     0   -7.68952100   -6.12878100   -5.51108900 L H-HC 1157   0.0000
 H-H1-0.088000(PDBName=HA,ResName=ASP,ResNum=84)     0   -8.47197900   -5.57963900   -6.02713500 L
 C-CT--0.030300(PDBName=CB,ResName=ASP,ResNum=84)    0   -7.31503700   -5.35785600   -4.23974400 H
 H-HC--0.012200(PDBName=HB2,ResName=ASP,ResNum=84)   0   -8.23871900   -4.95927000   -3.80911700 H
 H-HC--0.012200(PDBName=HB3,ResName=ASP,ResNum=84)   0   -6.87125400   -6.04028000   -3.51416900 H
 C-C-0.799400(PDBName=CG,ResName=ASP,ResNum=84)      0   -6.32358900   -4.20433500   -4.39875900 H
 O-O2--0.801400(PDBName=OD1,ResName=ASP,ResNum=84)   0   -6.51451100   -3.34300000   -5.34792000 H
 O-O2--0.801400(PDBName=OD2,ResName=ASP,ResNum=84)   0   -5.40539800   -4.13837500   -3.53503800 H
 C-C-0.536600(PDBName=C,ResName=ASP,ResNum=84)       0   -6.47610100   -6.25878100   -6.44203700 L
 O-O--0.581900(PDBName=O,ResName=ASP,ResNum=84)      0   -5.54797600   -7.01149600   -6.14407600 L
 N-N--0.516300(PDBName=N,ResName=GLU,ResNum=85)      0   -6.45017000   -5.50032700   -7.53922700 L
 H-H-0.293600(PDBName=H,ResName=GLU,ResNum=85)       0   -7.22316100   -4.84873200   -7.66029600 L
 C-CT-0.039700(PDBName=CA,ResName=GLU,ResNum=85)     0   -5.33464500   -5.46993000   -8.49417200 L
 H-H1-0.110500(PDBName=HA,ResName=GLU,ResNum=85)     0   -5.23988400   -6.45704600   -8.94394100 L
 C-CT-0.056000(PDBName=CB,ResName=GLU,ResNum=85)     0   -5.57748900   -4.46535200   -9.62703200 L
 H-HC--0.017300(PDBName=HB2,ResName=GLU,ResNum=85)   0   -5.76631700   -3.47815300   -9.20631800 L
 H-HC--0.017300(PDBName=HB3,ResName=GLU,ResNum=85)   0   -4.66997300   -4.41484000  -10.23113400 L
 C-CT-0.013600(PDBName=CG,ResName=GLU,ResNum=85)     0   -6.73759600   -4.87365200  -10.54172500 L
 H-HC--0.042500(PDBName=HG2,ResName=GLU,ResNum=85)   0   -6.63665300   -5.93471900  -10.78419600 L
 H-HC--0.042500(PDBName=HG3,ResName=GLU,ResNum=85)   0   -7.67791100   -4.73560300  -10.01081500 L
 C-C-0.805400(PDBName=CD,ResName=GLU,ResNum=85)      0   -6.75466700   -4.05605300  -11.83972300 L
 O-O2--0.818800(PDBName=OE1,ResName=GLU,ResNum=85)   0   -6.42717000   -2.84408800  -11.80068300 L
 O-O2--0.818800(PDBName=OE2,ResName=GLU,ResNum=85)   0   -7.07759500   -4.64355900  -12.89706500 L
 C-C-0.536600(PDBName=C,ResName=GLU,ResNum=85)       0   -3.98943500   -5.16725500   -7.82797400 L
 O-O--0.581900(PDBName=O,ResName=GLU,ResNum=85)      0   -2.98652900   -5.79307300   -8.17582800 L
 N-N--0.415700(PDBName=N,ResName=ALA,ResNum=86)      0   -3.94143600   -4.23207200   -6.87466300 L
 H-H-0.271900(PDBName=H,ResName=ALA,ResNum=86)       0   -4.81340300   -3.78619200   -6.60243100 L
 C-CT-0.033700(PDBName=CA,ResName=ALA,ResNum=86)     0   -2.71056100   -3.91159000   -6.15789400 L
 H-H1-0.082300(PDBName=HA,ResName=ALA,ResNum=86)     0   -1.93553500   -3.74099900   -6.90454800 L
 C-CT--0.182500(PDBName=CB,ResName=ALA,ResNum=86)    0   -2.88956000   -2.60627400   -5.38470500 L
 H-HC-0.060300(PDBName=HB1,ResName=ALA,ResNum=86)    0   -3.62437900   -2.72461000   -4.59306400 L
 H-HC-0.060300(PDBName=HB2,ResName=ALA,ResNum=86)    0   -1.93160600   -2.32304700   -4.95809400 L
 H-HC-0.060300(PDBName=HB3,ResName=ALA,ResNum=86)    0   -3.21286600   -1.81813600   -6.06567400 L
 C-C-0.597300(PDBName=C,ResName=ALA,ResNum=86)       0   -2.22111200   -5.08620200   -5.28773700 L
 O-O--0.567900(PDBName=O,ResName=ALA,ResNum=86)      0   -1.08767900   -5.53721600   -5.45923000 L
 N-N--0.415700(PDBName=N,ResName=GLN,ResNum=87)      0   -3.05760700   -5.62467100   -4.39052800 L
 H-H-0.271900(PDBName=H,ResName=GLN,ResNum=87)       0   -3.95402100   -5.16085500   -4.25093900 L
 C-CT--0.003100(PDBName=CA,ResName=GLN,ResNum=87)    0   -2.76786100   -6.85933900   -3.64383800 L
 H-H1-0.085000(PDBName=HA,ResName=GLN,ResNum=87)     0   -1.92667400   -6.63827200   -2.98856300 L
 C-CT--0.003600(PDBName=CB,ResName=GLN,ResNum=87)    0   -3.96253900   -7.23074000   -2.74114200 L
 H-HC-0.017100(PDBName=HB2,ResName=GLN,ResNum=87)    0   -4.11081800   -6.42992900   -2.01583000 L
 H-HC-0.017100(PDBName=HB3,ResName=GLN,ResNum=87)    0   -4.85646400   -7.28230700   -3.36338400 L
 C-CT--0.064500(PDBName=CG,ResName=GLN,ResNum=87)    0   -3.85720900   -8.56806600   -1.97381400 L
 H-HC-0.035200(PDBName=HG2,ResName=GLN,ResNum=87)    0   -4.76992600   -8.68952900   -1.38948100 L
 H-HC-0.035200(PDBName=HG3,ResName=GLN,ResNum=87)    0   -3.82270300   -9.38974400   -2.68902800 L
 C-C-0.695100(PDBName=CD,ResName=GLN,ResNum=87)      0   -2.66570100   -8.70579500   -1.02056700 L
 O-O--0.608600(PDBName=OE1,ResName=GLN,ResNum=87)    0   -2.79618500   -8.80683200    0.19005700 L
 N-N--0.940700(PDBName=NE2,ResName=GLN,ResNum=87)    0   -1.46107700   -8.79302800   -1.52511100 L
 H-H-0.425100(PDBName=HE21,ResName=GLN,ResNum=87)    0   -0.66687000   -8.97422800   -0.90906500 L
 H-H-0.425100(PDBName=HE22,ResName=GLN,ResNum=87)    0   -1.30864300   -8.80717100   -2.52474200 L
 C-C-0.597300(PDBName=C,ResName=GLN,ResNum=87)       0   -2.32303300   -8.01476200   -4.56894200 L
 O-O--0.567900(PDBName=O,ResName=GLN,ResNum=87)      0   -1.29379800   -8.64084300   -4.30146200 L
 N-N--0.415700(PDBName=N,ResName=LEU,ResNum=88)      0   -3.06291600   -8.30220500   -5.64508700 L
 H-H-0.271900(PDBName=H,ResName=LEU,ResNum=88)       0   -3.89988100   -7.74292000   -5.79765600 L
 C-CT--0.051800(PDBName=CA,ResName=LEU,ResNum=88)    0   -2.68984600   -9.28590900   -6.67242700 L
 H-H1-0.092200(PDBName=HA,ResName=LEU,ResNum=88)     0   -2.65240300  -10.27213400   -6.21128100 L
 C-CT--0.110200(PDBName=CB,ResName=LEU,ResNum=88)    0   -3.73949200   -9.29477100   -7.80166000 L
 H-HC-0.045700(PDBName=HB2,ResName=LEU,ResNum=88)    0   -3.91542500   -8.26561800   -8.11214200 L
 H-HC-0.045700(PDBName=HB3,ResName=LEU,ResNum=88)    0   -3.32369400   -9.82270800   -8.66115700 L
 C-CT-0.353100(PDBName=CG,ResName=LEU,ResNum=88)     0   -5.09063600   -9.94413600   -7.44704200 L
 H-HC--0.036100(PDBName=HG,ResName=LEU,ResNum=88)    0   -5.46512000   -9.55556700   -6.50164300 L
 C-CT--0.412100(PDBName=CD1,ResName=LEU,ResNum=88)   0   -6.10167400   -9.62680100   -8.55090400 L
 H-HC-0.100000(PDBName=HD11,ResName=LEU,ResNum=88)   0   -5.72450700   -9.95602500   -9.51861400 L
 H-HC-0.100000(PDBName=HD12,ResName=LEU,ResNum=88)   0   -7.05233700  -10.11335000   -8.34883100 L
 H-HC-0.100000(PDBName=HD13,ResName=LEU,ResNum=88)   0   -6.27804000   -8.55114700   -8.58063500 L
 C-CT--0.412100(PDBName=CD2,ResName=LEU,ResNum=88)   0   -4.97689200  -11.46723400   -7.33312300 L
 H-HC-0.100000(PDBName=HD21,ResName=LEU,ResNum=88)   0   -4.30477600  -11.72931800   -6.51774200 L
 H-HC-0.100000(PDBName=HD22,ResName=LEU,ResNum=88)   0   -5.95753400  -11.89185200   -7.12247300 L
 H-HC-0.100000(PDBName=HD23,ResName=LEU,ResNum=88)   0   -4.59572800  -11.88370000   -8.26527700 L
 C-C-0.597300(PDBName=C,ResName=LEU,ResNum=88)       0   -1.28388500   -9.02492700   -7.24014600 L
 O-O--0.567900(PDBName=O,ResName=LEU,ResNum=88)      0   -0.46162900   -9.93645600   -7.27851900 L
 N-N--0.415700(PDBName=N,ResName=THR,ResNum=89)      0   -1.01151400   -7.79189200   -7.67245300 L
 H-H-0.271900(PDBName=H,ResName=THR,ResNum=89)       0   -1.76606100   -7.11577300   -7.61141600 L
 C-CT--0.038900(PDBName=CA,ResName=THR,ResNum=89)    0    0.27036600   -7.33944500   -8.24129700 L
 H-H1-0.100700(PDBName=HA,ResName=THR,ResNum=89)     0    0.45084800   -7.89653000   -9.15977900 L
 C-CT-0.365400(PDBName=CB,ResName=THR,ResNum=89)     0    0.20454900   -5.84604700   -8.60992200 L
 H-H1-0.004300(PDBName=HB,ResName=THR,ResNum=89)     0   -0.09892400   -5.26229800   -7.74318700 L
 C-CT--0.243800(PDBName=CG2,ResName=THR,ResNum=89)   0    1.51634400   -5.27477200   -9.14320100 L
 H-HC-0.064200(PDBName=HG21,ResName=THR,ResNum=89)   0    1.87143300   -5.89311900   -9.96592200 L
 H-HC-0.064200(PDBName=HG22,ResName=THR,ResNum=89)   0    1.35199900   -4.25614700   -9.49552500 L
 H-HC-0.064200(PDBName=HG23,ResName=THR,ResNum=89)   0    2.26102800   -5.25030700   -8.34828500 L
 O-OH--0.676100(PDBName=OG1,ResName=THR,ResNum=89)   0   -0.73720900   -5.66387400   -9.63714900 L
 H-HO-0.410200(PDBName=HG1,ResName=THR,ResNum=89)    0   -1.61944400   -5.69524200   -9.22217800 L
 C-C-0.597300(PDBName=C,ResName=THR,ResNum=89)       0    1.46446100   -7.60810400   -7.32317900 L
 O-O--0.567900(PDBName=O,ResName=THR,ResNum=89)      0    2.51396200   -8.03238000   -7.80639000 L
 N-N--0.415700(PDBName=N,ResName=VAL,ResNum=90)      0    1.34432500   -7.31575600   -6.02266100 L
 H-H-0.271900(PDBName=H,ResName=VAL,ResNum=90)       0    0.45656000   -6.93367800   -5.71178400 L
 C-CT--0.087500(PDBName=CA,ResName=VAL,ResNum=90)    0    2.47684200   -7.39182700   -5.08191000 L
 H-H1-0.096900(PDBName=HA,ResName=VAL,ResNum=90)     0    3.37125600   -7.10542900   -5.63741900 L
 C-CT-0.298500(PDBName=CB,ResName=VAL,ResNum=90)     0    2.36572300   -6.36638200   -3.93455000 L
 H-HC--0.029700(PDBName=HB,ResName=VAL,ResNum=90)    0    3.29395600   -6.38974300   -3.36800400 L
 C-CT--0.319200(PDBName=CG1,ResName=VAL,ResNum=90)   0    2.23313300   -4.94875200   -4.49758900 L
 H-HC-0.079100(PDBName=HG11,ResName=VAL,ResNum=90)   0    1.26786800   -4.81364500   -4.97785200 L
 H-HC-0.079100(PDBName=HG12,ResName=VAL,ResNum=90)   0    2.32372000   -4.22370300   -3.69203400 L
 H-HC-0.079100(PDBName=HG13,ResName=VAL,ResNum=90)   0    3.01929400   -4.76676300   -5.22994800 L
 C-CT--0.319200(PDBName=CG2,ResName=VAL,ResNum=90)   0    1.21373600   -6.61150900   -2.95477900 L
 H-HC-0.079100(PDBName=HG21,ResName=VAL,ResNum=90)   0    1.34762700   -7.55887900   -2.43555700 L
 H-HC-0.079100(PDBName=HG22,ResName=VAL,ResNum=90)   0    1.19294400   -5.81962400   -2.20969900 L
 H-HC-0.079100(PDBName=HG23,ResName=VAL,ResNum=90)   0    0.26850000   -6.61854800   -3.48989000 L
 C-C-0.597300(PDBName=C,ResName=VAL,ResNum=90)       0    2.76630000   -8.81314700   -4.58077200 L
 O-O--0.567900(PDBName=O,ResName=VAL,ResNum=90)      0    3.91975400   -9.23172300   -4.60162300 L
 N-N--0.516300(PDBName=N,ResName=ASP,ResNum=91)      0    1.77084000   -9.56558400   -4.10109900 L
 H-H-0.293600(PDBName=H,ResName=ASP,ResNum=91)       0    0.83061600   -9.18962100   -4.14745400 L
 C-CT-0.038100(PDBName=CA,ResName=ASP,ResNum=91)     0    1.99384300  -10.91278600   -3.53663700 L
 H-H1-0.088000(PDBName=HA,ResName=ASP,ResNum=91)     0    3.00665100  -10.96509200   -3.13397900 L
 C-CT--0.030300(PDBName=CB,ResName=ASP,ResNum=91)    0    1.03746600  -11.17818800   -2.36343300 L
 H-HC--0.012200(PDBName=HB2,ResName=ASP,ResNum=91)   0    0.04300200  -10.80275900   -2.60662800 L
 H-HC--0.012200(PDBName=HB3,ResName=ASP,ResNum=91)   0    0.95048700  -12.25501200   -2.20984100 L
 C-C-0.799400(PDBName=CG,ResName=ASP,ResNum=91)      0    1.54318400  -10.56927800   -1.05213100 L
 O-O2--0.801400(PDBName=OD1,ResName=ASP,ResNum=91)   0    2.48244100  -11.11295500   -0.42860500 L
 O-O2--0.801400(PDBName=OD2,ResName=ASP,ResNum=91)   0    0.97466900   -9.57098000   -0.56387100 L
 C-C-0.536600(PDBName=C,ResName=ASP,ResNum=91)       0    1.91519300  -12.04766600   -4.57710900 L
 O-O--0.581900(PDBName=O,ResName=ASP,ResNum=91)      0    2.45617500  -13.12864300   -4.33676700 L
 N-N--0.415700(PDBName=N,ResName=NME,ResNum=92)      0    1.25533600  -11.82918300   -5.72209300 L
 H-H-0.271900(PDBName=H,ResName=NME,ResNum=92)       0    0.85245200  -10.91072500   -5.87453700 L
 C-CT--0.149000(PDBName=CH3,ResName=NME,ResNum=92)   0    1.12312200  -12.80485400   -6.79866300 L
 H-H1-0.097600(PDBName=HH31,ResName=NME,ResNum=92)   0    0.60814300  -13.69178300   -6.42831000 L
 H-H1-0.097600(PDBName=HH32,ResName=NME,ResNum=92)   0    0.55380500  -12.36736600   -7.62033700 L
 H-H1-0.097600(PDBName=HH33,ResName=NME,ResNum=92)   0    2.11402400  -13.08773100   -7.15613700 L
 H-HC-0.112300(PDBName=HH31,ResName=ACE,ResNum=93)   0  -10.58134600   -8.03228200  -11.33059700 L
 C-CT--0.366200(PDBName=CH3,ResName=ACE,ResNum=93)   0   -9.99349100   -7.37646800  -10.69281700 L
 H-HC-0.112300(PDBName=HH32,ResName=ACE,ResNum=93)   0   -9.02698000   -7.18671900  -11.15860900 L
 H-HC-0.112300(PDBName=HH33,ResName=ACE,ResNum=93)   0   -9.85238800   -7.83307800   -9.71445800 L
 C-C-0.597200(PDBName=C,ResName=ACE,ResNum=93)       0  -10.71725600   -6.05894700  -10.54314300 L
 O-O--0.567900(PDBName=O,ResName=ACE,ResNum=93)      0  -11.65366200   -5.78588900  -11.28495800 L
 N-N--0.415700(PDBName=N,ResName=SER,ResNum=94)      0  -10.28970500   -5.26792900   -9.56367400 L
 H-H-0.271900(PDBName=H,ResName=SER,ResNum=94)       0   -9.52798500   -5.61453300   -8.99564900 L
 C-CT--0.024900(PDBName=CA,ResName=SER,ResNum=94)    0  -10.61430600   -3.84715100   -9.36117700 L
 H-H1-0.084300(PDBName=HA,ResName=SER,ResNum=94)     0  -10.51625500   -3.31762000  -10.30944200 L
 C-CT-0.211700(PDBName=CB,ResName=SER,ResNum=94)     0  -12.05103700   -3.70158300   -8.85123400 L
 H-H1-0.035200(PDBName=HB2,ResName=SER,ResNum=94)    0  -12.73028400   -4.27037900   -9.48661900 L
 H-H1-0.035200(PDBName=HB3,ResName=SER,ResNum=94)    0  -12.10887700   -4.09320200   -7.83685700 L
 O-OH--0.654600(PDBName=OG,ResName=SER,ResNum=94)    0  -12.44392400   -2.34383400   -8.87712100 L
 H-HO-0.427500(PDBName=HG,ResName=SER,ResNum=94)     0  -13.00961300   -2.17044300   -8.11430000 L
 C-C-0.597300(PDBName=C,ResName=SER,ResNum=94)       0   -9.63154400   -3.23975600   -8.34414400 L
 O-O--0.567900(PDBName=O,ResName=SER,ResNum=94)      0   -8.91518400   -3.98546400   -7.67733400 L
 N-N--0.415700(PDBName=N,ResName=HIE,ResNum=95)      0   -9.58701000   -1.91537400   -8.19753300 L
 H-H-0.271900(PDBName=H,ResName=HIE,ResNum=95)       0  -10.23400200   -1.35774100   -8.74154700 L
 C-CT-0.018800(PDBName=CA,ResName=HIE,ResNum=95)     0   -8.80944700   -1.20585800   -7.17317700 L H-HC 1295   0.0000
 H-H1-0.088100(PDBName=HA,ResName=HIE,ResNum=95)     0   -8.78896300   -1.80183300   -6.25999100 L
 C-CT--0.046200(PDBName=CB,ResName=HIE,ResNum=95)    0   -7.36399500   -1.01866000   -7.65716100 H
 H-HC-0.040200(PDBName=HB2,ResName=HIE,ResNum=95)    0   -6.95047300   -2.01477700   -7.83298500 H
 H-HC-0.040200(PDBName=HB3,ResName=HIE,ResNum=95)    0   -7.39046800   -0.47957900   -8.60900800 H
 C-CC--0.026600(PDBName=CG,ResName=HIE,ResNum=95)    0   -6.49060700   -0.28591100   -6.69639900 H
 N-NA--0.381100(PDBName=ND1,ResName=HIE,ResNum=95)   0   -5.96312800   -0.89254100   -5.57175300 H
 C-CR-0.205700(PDBName=CE1,ResName=HIE,ResNum=95)    0   -5.25193300    0.04488200   -4.89974400 H
 H-H5-0.139200(PDBName=HE1,ResName=HIE,ResNum=95)    0   -4.74561500   -0.11524900   -3.96602200 H
 N-NA--0.572700(PDBName=NE2,ResName=HIE,ResNum=95)   0   -5.28283500    1.21839200   -5.54049200 H
 C-CW-0.129200(PDBName=CD2,ResName=HIE,ResNum=95)    0   -6.06744700    1.02627800   -6.66884700 H
 H-H4-0.114700(PDBName=HD2,ResName=HIE,ResNum=95)    0   -6.27082400    1.82752100   -7.36219800 H
 C-C-0.597300(PDBName=C,ResName=HIE,ResNum=95)       0   -9.46649000    0.14922100   -6.86136000 L
 O-O--0.567900(PDBName=O,ResName=HIE,ResNum=95)      0   -9.88884100    0.84051000   -7.78574300 L
 N-N--0.516300(PDBName=N,ResName=GLU,ResNum=96)      0   -9.55911500    0.50750700   -5.57361000 L
 H-H-0.293600(PDBName=H,ResName=GLU,ResNum=96)       0   -9.11695500   -0.09165800   -4.89420900 L
 C-CT-0.039700(PDBName=CA,ResName=GLU,ResNum=96)     0  -10.38984600    1.60225300   -5.02856700 L
 H-H1-0.110500(PDBName=HA,ResName=GLU,ResNum=96)     0  -10.33969500    1.52223700   -3.94402400 L
 C-CT-0.056000(PDBName=CB,ResName=GLU,ResNum=96)     0   -9.81237500    2.99332600   -5.37528200 L
 H-HC--0.017300(PDBName=HB2,ResName=GLU,ResNum=96)   0   -9.62790900    3.07550400   -6.44620800 L
 H-HC--0.017300(PDBName=HB3,ResName=GLU,ResNum=96)   0  -10.55593100    3.74444500   -5.11403600 L
 C-CT-0.013600(PDBName=CG,ResName=GLU,ResNum=96)     0   -8.51929900    3.31202500   -4.60499300 L
 H-HC--0.042500(PDBName=HG2,ResName=GLU,ResNum=96)   0   -8.66545400    3.08622500   -3.54608700 L
 H-HC--0.042500(PDBName=HG3,ResName=GLU,ResNum=96)   0   -7.71874000    2.66914800   -4.97286600 L
 C-C-0.805400(PDBName=CD,ResName=GLU,ResNum=96)      0   -8.11117000    4.78849600   -4.73766300 L
 O-O2--0.818800(PDBName=OE1,ResName=GLU,ResNum=96)   0   -8.96607700    5.68140500   -4.53328200 L
 O-O2--0.818800(PDBName=OE2,ResName=GLU,ResNum=96)   0   -6.91339700    5.07720600   -4.97438300 L
 C-C-0.536600(PDBName=C,ResName=GLU,ResNum=96)       0  -11.90139000    1.48716300   -5.34685400 L
 O-O--0.581900(PDBName=O,ResName=GLU,ResNum=96)      0  -12.34620500    0.65395800   -6.14090100 L
 N-N--0.415700(PDBName=N,ResName=NME,ResNum=97)      0  -12.72692100    2.28723400   -4.66687400 L
 H-H-0.271900(PDBName=H,ResName=NME,ResNum=97)       0  -12.28161500    2.85957500   -3.94858000 L
 C-CT--0.149000(PDBName=CH3,ResName=NME,ResNum=97)   0  -14.17824700    2.31449200   -4.79859000 L
 H-H1-0.097600(PDBName=HH31,ResName=NME,ResNum=97)   0  -14.44359600    2.50041100   -5.84016400 L
 H-H1-0.097600(PDBName=HH32,ResName=NME,ResNum=97)   0  -14.58726300    1.35246200   -4.48806700 L
 H-H1-0.097600(PDBName=HH33,ResName=NME,ResNum=97)   0  -14.58459300    3.10703000   -4.16954700 L
 C-C-0.706854(PDBName=C03,ResName=RW8,ResNum=98)     0   -2.67935300    2.59267500   -3.26853200 H
 C-CT--0.233101(PDBName=C05,ResName=RW8,ResNum=98)   0   -1.90334900    1.66398400   -4.13653900 H
 C-CT-0.028311(PDBName=C06,ResName=RW8,ResNum=98)    0   -1.67056800    0.27053800   -3.56308100 H
 C-C-0.440281(PDBName=C07,ResName=RW8,ResNum=98)     0   -1.08301700    0.30716400   -2.16747500 H
 C-CT--0.051757(PDBName=C10,ResName=RW8,ResNum=98)   0   -0.67151400   -2.15912300   -2.43281000 H
 C-CT--0.043379(PDBName=C11,ResName=RW8,ResNum=98)   0   -0.11093700   -3.22038300   -1.45887400 H
 C-CB-0.041547(PDBName=C12,ResName=RW8,ResNum=98)    0   -0.00969700   -2.48547100   -0.14402000 H
 C-CA--0.192958(PDBName=C13,ResName=RW8,ResNum=98)   0    0.30354900   -2.97454100    1.11343700 H
 C-CA--0.152508(PDBName=C14,ResName=RW8,ResNum=98)   0    0.39394000   -2.08334700    2.18725000 H
 C-CA--0.176354(PDBName=C15,ResName=RW8,ResNum=98)   0    0.18957300   -0.71870600    1.98487500 H
 C-CA--0.132620(PDBName=C16,ResName=RW8,ResNum=98)   0   -0.14000400   -0.21098500    0.72376700 H
 C-CB-0.006343(PDBName=C17,ResName=RW8,ResNum=98)    0   -0.25117600   -1.11839000   -0.32796700 H
 N-N--0.087075(PDBName=N09,ResName=RW8,ResNum=98)    0   -0.62117300   -0.87867600   -1.67766000 H
 O-O--0.601165(PDBName=O04,ResName=RW8,ResNum=98)    0   -2.31409900    3.72692500   -2.93433300 H
 O-O--0.525457(PDBName=O08,ResName=RW8,ResNum=98)    0   -1.08581100    1.36081900   -1.48996500 H
 O-OW--0.834000(PDBName=O,ResName=WAT,ResNum=99)     0    5.09455900   -3.16748600   -4.59678800 L
 H-HW-0.417000(PDBName=H1,ResName=WAT,ResNum=99)     0    5.28187300   -4.05505100   -4.94824100 L
 H-HW-0.417000(PDBName=H2,ResName=WAT,ResNum=99)     0    5.16231100   -2.59882100   -5.38415000 L
 O-OW--0.834000(PDBName=O,ResName=WAT,ResNum=100)    0   -6.58245700   -2.67485900  -14.60632300 L
 H-HW-0.417000(PDBName=H1,ResName=WAT,ResNum=100)    0   -6.38755700   -2.23249200  -13.77024100 L
 H-HW-0.417000(PDBName=H2,ResName=WAT,ResNum=100)    0   -6.84801800   -3.55009400  -14.25882200 L
 O-OW--0.834000(PDBName=O,ResName=WAT,ResNum=101)    0   -9.59968500   -3.20456500   -2.12703900 L
 H-HW-0.417000(PDBName=H1,ResName=WAT,ResNum=101)    0   -9.62918300   -2.23916600   -2.26141100 L
 H-HW-0.417000(PDBName=H2,ResName=WAT,ResNum=101)    0   -8.66251400   -3.36482700   -1.91071300 L
 O-OW--0.834000(PDBName=O,ResName=WAT,ResNum=102)    0   -4.09611700    3.51084300   -5.25937000 H
 H-HW-0.417000(PDBName=H1,ResName=WAT,ResNum=102)    0   -4.50461700    4.15792700   -5.89420400 H
 H-HW-0.417000(PDBName=H2,ResName=WAT,ResNum=102)    0   -4.59474100    2.59350800   -5.33164100 H
 O-OW--0.834000(PDBName=O,ResName=WAT,ResNum=103)    0    3.05605500    8.56591100   -3.59876900 L
 H-HW-0.417000(PDBName=H1,ResName=WAT,ResNum=103)    0    2.94423200    7.63526600   -3.85356000 L
 H-HW-0.417000(PDBName=H2,ResName=WAT,ResNum=103)    0    2.22530000    8.74836600   -3.14044600 L
 O-OW--0.834000(PDBName=O,ResName=WAT,ResNum=104)    0   -6.95726900   -3.57426400   -1.48426500 L
 H-HW-0.417000(PDBName=H1,ResName=WAT,ResNum=104)    0   -6.53249000   -2.95971800   -0.86374500 L
 H-HW-0.417000(PDBName=H2,ResName=WAT,ResNum=104)    0   -6.28250100   -3.67764800   -2.19452100 L
 O-OW--0.834000(PDBName=O,ResName=WAT,ResNum=105)    0   -3.47657700   -3.18644900    5.34303400 L
 H-HW-0.417000(PDBName=H1,ResName=WAT,ResNum=105)    0   -3.85775100   -2.40989400    4.89986900 L
 H-HW-0.417000(PDBName=H2,ResName=WAT,ResNum=105)    0   -2.53062200   -2.95604800    5.40899900 L
 O-OW--0.834000(PDBName=O,ResName=WAT,ResNum=106)    0   -5.91738800   -7.05987200    5.34191900 L
 H-HW-0.417000(PDBName=H1,ResName=WAT,ResNum=106)    0   -5.30180500   -6.92966100    4.59837500 L
 H-HW-0.417000(PDBName=H2,ResName=WAT,ResNum=106)    0   -6.63831200   -6.45503300    5.10823200 L
 O-OW--0.834000(PDBName=O,ResName=WAT,ResNum=107)    0   -4.84437500    8.34022700   -6.40058500 L
 H-HW-0.417000(PDBName=H1,ResName=WAT,ResNum=107)    0   -4.34469100    9.16192700   -6.21859000 L
 H-HW-0.417000(PDBName=H2,ResName=WAT,ResNum=107)    0   -5.51346100    8.33893100   -5.69884700 L
 O-OW--0.834000(PDBName=O,ResName=WAT,ResNum=108)    0   -7.25548400   -6.15993900   -0.57651600 L
 H-HW-0.417000(PDBName=H1,ResName=WAT,ResNum=108)    0   -7.18162000   -5.32658400   -1.07862000 L
 H-HW-0.417000(PDBName=H2,ResName=WAT,ResNum=108)    0   -7.47452400   -6.82030800   -1.25846900 L
 O-OW--0.834000(PDBName=O,ResName=WAT,ResNum=109)    0   -9.54526500   -0.52544900    3.76276700 L
 H-HW-0.417000(PDBName=H1,ResName=WAT,ResNum=109)    0   -9.79687300   -1.29229000    3.21306800 L
 H-HW-0.417000(PDBName=H2,ResName=WAT,ResNum=109)    0  -10.33716100    0.03806400    3.73152500 L
 O-OW--0.834000(PDBName=O,ResName=WAT,ResNum=110)    0    5.63856800    5.81747500   -7.87341100 L
 H-HW-0.417000(PDBName=H1,ResName=WAT,ResNum=110)    0    6.01284000    5.04640200   -7.41703200 L
 H-HW-0.417000(PDBName=H2,ResName=WAT,ResNum=110)    0    6.24183500    5.92598100   -8.62176600 L
 O-OW--0.834000(PDBName=O,ResName=WAT,ResNum=111)    0   -6.93468400    7.65842600   -4.45982800 L
 H-HW-0.417000(PDBName=H1,ResName=WAT,ResNum=111)    0   -6.79571000    6.69933200   -4.63208100 L
 H-HW-0.417000(PDBName=H2,ResName=WAT,ResNum=111)    0   -7.89898800    7.68429900   -4.46718200 L
 O-OW--0.834000(PDBName=O,ResName=WAT,ResNum=112)    0   -8.20581100   -8.20026600   -2.19949500 L
 H-HW-0.417000(PDBName=H1,ResName=WAT,ResNum=112)    0   -9.07090400   -7.78422800   -2.00976800 L
 H-HW-0.417000(PDBName=H2,ResName=WAT,ResNum=112)    0   -8.42502700   -9.14262200   -2.16540700 L
 O-OW--0.834000(PDBName=O,ResName=WAT,ResNum=113)    0   -3.57177700   -0.13585700   -8.47857400 L
 H-HW-0.417000(PDBName=H1,ResName=WAT,ResNum=113)    0   -4.24051000   -0.12473100   -7.78668100 L
 H-HW-0.417000(PDBName=H2,ResName=WAT,ResNum=113)    0   -4.07389300   -0.46140300   -9.25440800 L
 O-OW--0.834000(PDBName=O,ResName=WAT,ResNum=114)    0  -11.31427200    5.83689400   -3.36298100 L
 H-HW-0.417000(PDBName=H1,ResName=WAT,ResNum=114)    0  -11.39046000    4.90006600   -3.07226600 L
 H-HW-0.417000(PDBName=H2,ResName=WAT,ResNum=114)    0  -10.48962100    5.82139700   -3.90294300 L
 O-OW--0.834000(PDBName=O,ResName=WAT,ResNum=115)    0    4.93855900  -11.91726800   -0.30065500 L
 H-HW-0.417000(PDBName=H1,ResName=WAT,ResNum=115)    0    4.98074500  -12.36786500   -1.14446200 L
 H-HW-0.417000(PDBName=H2,ResName=WAT,ResNum=115)    0    4.00297200  -11.60383200   -0.27922500 L
 O-OW--0.834000(PDBName=O,ResName=WAT,ResNum=116)    0   -5.28221600   -0.91354500  -10.47593000 L
 H-HW-0.417000(PDBName=H1,ResName=WAT,ResNum=116)    0   -5.92807400   -0.26394700  -10.75657400 L
 H-HW-0.417000(PDBName=H2,ResName=WAT,ResNum=116)    0   -5.60447800   -1.72355200  -10.94257700 L
 O-OW--0.834000(PDBName=O,ResName=WAT,ResNum=117)    0   -5.10803900    5.54324400   -6.78382600 L
 H-HW-0.417000(PDBName=H1,ResName=WAT,ResNum=117)    0   -5.01256300    6.51304900   -6.77470800 L
 H-HW-0.417000(PDBName=H2,ResName=WAT,ResNum=117)    0   -5.86440100    5.39595800   -6.16696300 L
 H-HC-0.096331(PDBName=1H05,ResName=RW8,ResNum=98)   0   -0.95487900    2.15742200   -4.33245500 H
 H-HC-0.096331(PDBName=2H05,ResName=RW8,ResNum=98)   0   -2.45651900    1.58902000   -5.07935700 H
 H-HC-0.025969(PDBName=1H06,ResName=RW8,ResNum=98)   0   -1.00997300   -0.27904700   -4.23910000 H
 H-HC-0.025969(PDBName=2H06,ResName=RW8,ResNum=98)   0   -2.61238900   -0.28805500   -3.52647300 H
 H-H1-0.064300(PDBName=1H10,ResName=RW8,ResNum=98)   0   -0.07153200   -2.08277400   -3.34301900 H
 H-H1-0.064300(PDBName=2H10,ResName=RW8,ResNum=98)   0   -1.70393200   -2.38500000   -2.70858600 H
 H-HC-0.056084(PDBName=1H11,ResName=RW8,ResNum=98)   0    0.87976700   -3.55502400   -1.78156100 H
 H-HC-0.056084(PDBName=2H11,ResName=RW8,ResNum=98)   0   -0.76198300   -4.09540400   -1.40653500 H
 H-HA-0.146550(PDBName=H13,ResName=RW8,ResNum=98)    0    0.47339900   -4.03432000    1.26291700 H
 H-HA-0.145580(PDBName=H14,ResName=RW8,ResNum=98)    0    0.61028900   -2.46728900    3.17400100 H
 H-HA-0.149852(PDBName=H15,ResName=RW8,ResNum=98)    0    0.26655200   -0.02702200    2.81262600 H
 H-HA-0.166370(PDBName=H16,ResName=RW8,ResNum=98)    0   -0.32690200    0.83915600    0.56102800 H
 H-H-0.364900(PDBName=HD1,ResName=HIE,ResNum=95)     0   -6.11575200   -1.97741900   -5.36124000 H
 H-HC-0.079700(PDBName=2HB,ResName=ASN,ResNum=70)    0    3.15629200   -9.08145400    6.07547900 L

 1 2 1.0
 2 3 1.0 4 1.0 5 1.0
 3
 4
 5 6 2.0 7 1.5
 6
 7 8 1.0 9 1.0
 8
 9 10 1.0 11 1.0 25 1.0
 10
 11 12 1.0 13 1.0 14 1.0
 12
 13
 14 15 1.5 23 1.5
 15 16 1.0 17 1.5
 16
 17 18 1.0 19 1.5
 18
 19 20 1.0 21 1.5
 20
 21 22 1.0 23 1.5
 22
 23 24 1.0
 24
 25 26 2.0 27 1.5
 26
 27 28 1.0 29 1.0
 28
 29 30 1.0 31 1.0 44 1.0
 30
 31 32 1.0 33 1.0 34 1.0
 32
 33
 34 35 1.0 36 1.0 40 1.0
 35
 36 37 1.0 38 1.0 39 1.0
 37
 38
 39
 40 41 1.0 42 1.0 43 1.0
 41
 42
 43
 44 45 2.0 46 1.5
 45
 46 47 1.0 48 1.0
 47
 48 49 1.0 50 1.0 59 1.0
 49
 50 51 1.0 52 1.0 53 1.0
 51
 52
 53 54 1.0 55 1.0 56 1.0
 54
 55
 56 57 2.0 58 2.0
 57
 58
 59 60 2.0 61 1.5
 60
 61 62 1.0 63 1.0
 62
 63 64 1.0 65 1.0 66 1.0
 64
 65
 66 67 2.0 68 1.5
 67
 68 69 1.0 70 1.0
 69
 70 71 1.0 72 1.0 73 1.0
 71
 72
 73 74 2.0 75 1.5
 74
 75 76 1.0 77 1.0
 76
 77 78 1.0 79 1.0 97 1.0
 78
 79 80 1.0 81 1.0 82 1.0
 80
 81
 82 83 2.0 96 1.0
 83 84 1.0 85 1.0
 84
 85 86 1.0 87 1.5
 86
 87 88 1.5 96 1.5
 88 89 1.0 90 1.5
 89
 90 91 1.0 92 1.5
 91
 92 93 1.0 94 1.5
 93
 94 95 1.0 96 1.5
 95
 96
 97 98 2.0 99 1.5
 98
 99 100 1.0 101 1.0
 100
 101 102 1.0 103 1.0 118 1.0
 102
 103 104 1.0 105 1.0 106 1.0
 104
 105
 106 107 1.5 116 1.5
 107 108 1.0 109 1.5
 108
 109 110 1.0 111 1.5
 110
 111 112 1.0 114 1.5
 112 113 1.0
 113
 114 115 1.0 116 1.5
 115
 116 117 1.0
 117
 118 119 2.0 120 1.5
 119
 120 121 1.0 122 1.0
 121
 122 123 1.0 124 1.0 125 1.0
 123
 124
 125
 126 127 1.0
 127 128 1.0 129 1.0 130 1.0
 128
 129
 130 131 2.0 132 1.5
 131
 132 133 1.0 134 1.0
 133
 134 135 1.0 136 1.0 154 1.0
 135
 136 137 1.0 138 1.0 139 1.0
 137
 138
 139 140 1.0 141 1.0 142 1.0
 140
 141
 142 143 1.0 144 1.0 145 1.0
 143
 144
 145 146 1.0 147 2.0
 146
 147 148 2.0 151 2.0
 148 149 1.0 150 1.0
 149
 150
 151 152 1.0 153 1.0
 152
 153
 154 155 2.0 156 1.5
 155
 156 157 1.0 158 1.0
 157
 158 159 1.0 160 1.0 175 1.0
 159
 160 161 1.0 162 1.0 163 1.0
 161
 162
 163 164 1.5 173 1.5
 164 165 1.0 166 1.5
 165
 166 167 1.0 168 1.5
 167
 168 169 1.0 171 1.5
 169 170 1.0
 170
 171 172 1.0 173 1.5
 172
 173 174 1.0
 174
 175 176 2.0 177 1.5
 176
 177 178 1.0 179 1.0
 178
 179 180 1.0 181 1.0 187 1.0
 180
 181 182 1.0 183 1.0 184 1.0
 182
 183
 184 185 2.0 186 2.0
 185
 186
 187 188 2.0 189 1.5
 188
 189 190 1.0 191 1.0
 190
 191 192 1.0 193 1.0 201 1.0
 192
 193 194 1.0 195 1.0 199 1.0
 194
 195 196 1.0 197 1.0 198 1.0
 196
 197
 198
 199 200 1.0
 200
 201 202 2.0 203 1.5
 202
 203 204 1.0 205 1.0
 204
 205 206 1.0 207 1.0 208 1.0
 206
 207
 208
 209 210 1.0
 210 211 1.0 212 1.0 213 1.0
 211
 212
 213 214 2.0 215 1.5
 214
 215 216 1.0 217 1.0
 216
 217 218 1.0 219 1.0 234 1.0
 218
 219 220 1.0 221 1.0 222 1.0
 220
 221
 222 223 1.5 232 1.5
 223 224 1.0 225 1.5
 224
 225 226 1.0 227 1.5
 226
 227 228 1.0 230 1.5
 228 229 1.0
 229
 230 231 1.0 232 1.5
 231
 232 233 1.0
 233
 234 235 2.0 236 1.5
 235
 236 237 1.0 238 1.0
 237
 238 239 1.0 240 1.0 245 1.0
 239
 240 241 1.0 242 1.0 243 1.0
 241
 242
 243 244 1.0
 244
 245 246 2.0 247 1.5
 246
 247 248 1.0 249 1.0
 248
 249 250 1.0 251 1.0 256 1.0
 250
 251 252 1.0 253 1.0 254 1.0
 252
 253
 254 255 1.0
 255
 256 257 2.0 258 1.5
 257
 258 259 1.0 260 1.0
 259
 260 261 1.0 262 1.0 267 1.0
 261
 262 263 1.0 264 1.0 265 1.0
 263
 264
 265 266 1.0
 266
 267 268 2.0 269 1.5
 268
 269 270 1.0 271 1.0
 270
 271 272 1.0 273 1.0 279 1.0
 272
 273 274 1.0 275 1.0 276 1.0
 274
 275
 276 277 2.0 278 2.0
 277
 278
 279 280 2.0 281 1.5
 280
 281 282 1.0 283 1.0
 282
 283 284 1.0 285 1.0 295 1.0
 284
 285 286 1.0 287 1.0 291 1.0
 286
 287 288 1.0 289 1.0 290 1.0
 288
 289
 290
 291 292 1.0 293 1.0 294 1.0
 292
 293
 294
 295 296 2.0 297 1.5
 296
 297 298 1.0 299 1.0
 298
 299 300 1.0 301 1.0 319 1.0
 300
 301 302 1.0 303 1.0 304 1.0
 302
 303
 304 305 2.0 318 1.0
 305 306 1.0 307 1.0
 306
 307 308 1.0 309 1.5
 308
 309 310 1.5 318 1.5
 310 311 1.0 312 1.5
 311
 312 313 1.0 314 1.5
 313
 314 315 1.0 316 1.5
 315
 316 317 1.0 318 1.5
 317
 318
 319 320 2.0 321 1.5
 320
 321 322 1.0 323 1.0
 322
 323 324 1.0 325 1.0 326 1.0
 324
 325
 326
 327 328 1.0
 328 329 1.0 330 1.0 331 1.0
 329
 330
 331 332 2.0 333 1.5
 332
 333 334 1.0 335 1.0
 334
 335 336 1.0 337 1.0 341 1.0
 336
 337 338 1.0 339 1.0 340 1.0
 338
 339
 340
 341 342 2.0 343 1.5
 342
 343 344 1.0 345 1.0
 344
 345 346 1.0 347 1.0 348 1.0
 346
 347
 348 349 2.0 350 1.5
 349
 350 351 1.0 352 1.0
 351
 352 353 1.0 354 1.0 359 1.0
 353
 354 355 1.0 356 1.0 357 1.0
 355
 356
 357 358 1.0
 358
 359 360 2.0 361 1.5
 360
 361 362 1.0 363 1.0
 362
 363 364 1.0 365 1.0 369 1.0
 364
 365 366 1.0 367 1.0 368 1.0
 366
 367
 368 1328 1.0
 369 370 2.0 371 1.5
 370
 371 372 1.0 373 1.0
 372
 373 374 1.0 375 1.0 379 1.0
 374
 375 376 1.0 377 1.0 378 1.0
 376
 377
 378
 379 380 2.0 381 1.5
 380
 381 382 1.0 383 1.0
 382
 383 384 1.0 385 1.0 386 1.0
 384
 385
 386 387 2.0 388 1.5
 387
 388 389 1.0 390 1.0
 389
 390 391 1.0 392 1.0 393 1.0
 391
 392
 393 394 2.0 395 1.5
 394
 395 396 1.0 397 1.0
 396
 397 398 1.0 399 1.0 407 1.0
 398
 399 400 1.0 401 1.0 405 1.0
 400
 401 402 1.0 403 1.0 404 1.0
 402
 403
 404
 405 406 1.0
 406
 407 408 2.0 409 1.5
 408
 409 410 1.0 411 1.0
 410
 411 412 1.0 413 1.0 414 1.0
 412
 413
 414 415 2.0 416 1.5
 415
 416 417 1.0 418 1.0
 417
 418 419 1.0 420 1.0 430 1.0
 419
 420 421 1.0 422 1.0 426 1.0
 421
 422 423 1.0 424 1.0 425 1.0
 423
 424
 425
 426 427 1.0 428 1.0 429 1.0
 427
 428
 429
 430 431 2.0 432 1.5
 431
 432 433 1.0 434 1.0
 433
 434 435 1.0 436 1.0 449 1.0
 435
 436 437 1.0 438 1.0 439 1.0
 437
 438
 439 440 1.0 441 1.0 445 1.0
 440
 441 442 1.0 443 1.0 444 1.0
 442
 443
 444
 445 446 1.0 447 1.0 448 1.0
 446
 447
 448
 449 450 2.0 451 1.5
 450
 451 452 1.0 453 1.0
 452
 453 454 1.0 455 1.0 468 1.0
 454
 455 456 1.0 457 1.0 458 1.0
 456
 457
 458 459 1.0 460 1.0 464 1.0
 459
 460 461 1.0 462 1.0 463 1.0
 461
 462
 463
 464 465 1.0 466 1.0 467 1.0
 465
 466
 467
 468 469 2.0 470 1.5
 469
 470 471 1.0 472 1.0
 471
 472 473 1.0 474 1.0 475 1.0
 473
 474
 475
 476 477 1.0
 477 478 1.0 479 1.0 480 1.0
 478
 479
 480 481 2.0 482 1.5
 481
 482 483 1.0 484 1.0
 483
 484 485 1.0 486 1.0 499 1.0
 485
 486 487 1.0 488 1.0 489 1.0
 487
 488
 489 490 1.0 491 1.0 495 1.0
 490
 491 492 1.0 493 1.0 494 1.0
 492
 493
 494
 495 496 1.0 497 1.0 498 1.0
 496
 497
 498
 499 500 2.0 501 1.5
 500
 501 502 1.0 503 1.0
 502
 503 504 1.0 505 1.0 509 1.0
 504
 505 506 1.0 507 1.0 508 1.0
 506
 507
 508
 509 510 2.0 511 1.5
 510
 511 512 1.0 513 1.0
 512
 513 514 1.0 515 1.0 521 1.0
 514
 515 516 1.0 517 1.0 518 1.0
 516
 517
 518 519 2.0 520 2.0
 519
 520
 521 522 2.0 523 1.5
 522
 523 524 1.0 525 1.0
 524
 525 526 1.0 527 1.0 532 1.0
 526
 527 528 1.0 529 1.0 530 1.0
 528
 529
 530 531 1.0
 531
 532 533 2.0 534 1.5
 533
 534 535 1.0 536 1.0
 535
 536 537 1.0 538 1.0 539 1.0
 537
 538
 539 540 2.0 541 1.5
 540
 541 542 1.0 543 1.0
 542
 543 544 1.0 545 1.0 563 1.0
 544
 545 546 1.0 547 1.0 548 1.0
 546
 547
 548 549 2.0 562 1.0
 549 550 1.0 551 1.5
 550
 551 552 1.0 553 1.5
 552
 553 554 1.5 562 1.5
 554 555 1.0 556 1.5
 555
 556 557 1.0 558 1.5
 557
 558 559 1.0 560 1.5
 559
 560 561 1.0 562 1.5
 561
 562
 563 564 2.0 565 1.5
 564
 565 566 1.0 567 1.0
 566
 567 568 1.0 569 1.0 583 1.0
 568
 569 570 1.0 571 1.0 572 1.0
 570
 571
 572 573 1.5 581 1.5
 573 574 1.0 575 1.5
 574
 575 576 1.0 577 1.5
 576
 577 578 1.0 579 1.5
 578
 579 580 1.0 581 1.5
 580
 581 582 1.0
 582
 583 584 2.0 585 1.5
 584
 585 586 1.0 587 1.0
 586
 587 588 1.0 589 1.0 590 1.0
 588
 589
 590
 591 592 1.0
 592 593 1.0 594 1.0 595 1.0
 593
 594
 595 596 2.0 597 1.5
 596
 597 598 1.0 599 1.0
 598
 599 600 1.0 601 1.0 609 1.0
 600
 601 602 1.0 603 1.0 607 1.0
 602
 603 604 1.0 605 1.0 606 1.0
 604
 605
 606
 607 608 1.0
 608
 609 610 2.0 611 1.5
 610
 611 612 1.0 613 1.0
 612
 613 614 1.0 615 1.0 628 1.0
 614
 615 616 1.0 617 1.0 621 1.0
 616
 617 618 1.0 619 1.0 620 1.0
 618
 619
 620
 621 622 1.0 623 1.0 624 1.0
 622
 623
 624 625 1.0 626 1.0 627 1.0
 625
 626
 627
 628 629 2.0 630 1.5
 629
 630 631 1.0 632 1.0
 631
 632 633 1.0 634 1.0 642 1.0
 633
 634 635 1.0 636 1.0 640 1.0
 635
 636 637 1.0 638 1.0 639 1.0
 637
 638
 639
 640 641 1.0
 641
 642 643 2.0 644 1.5
 643
 644 645 1.0 646 1.0
 645
 646 647 1.0 648 1.0 653 1.0
 647
 648 649 1.0 650 1.0 651 1.0
 649
 650
 651 652 1.0
 652
 653 654 2.0 655 1.5
 654
 655 656 1.0 657 1.0
 656
 657 658 1.0 659 1.0 663 1.0
 658
 659 660 1.0 661 1.0 662 1.0
 660
 661
 662
 663 664 2.0 665 1.5
 664
 665 666 1.0 675 1.0
 666 667 1.0 668 1.0 669 1.0
 667
 668
 669 670 1.0 671 1.0 672 1.0
 670
 671
 672 673 1.0 674 1.0 675 1.0
 673
 674
 675 676 1.0 677 1.0
 676
 677 678 2.0 679 1.5
 678
 679 680 1.0 681 1.0
 680
 681 682 1.0 683 1.0 691 1.0
 682
 683 684 1.0 685 1.0 689 1.0
 684
 685 686 1.0 687 1.0 688 1.0
 686
 687
 688
 689 690 1.0
 690
 691 692 2.0 693 1.5
 692
 693 694 1.0 695 1.0
 694
 695 696 1.0 697 1.0 706 1.0
 696
 697 698 1.0 699 1.0 700 1.0
 698
 699
 700 701 1.0 702 1.0 703 1.0
 701
 702
 703 704 2.0 705 2.0
 704
 705
 706 707 2.0 708 1.5
 707
 708 709 1.0 710 1.0
 709
 710 711 1.0 712 1.0 716 1.0
 711
 712 713 1.0 714 1.0 715 1.0
 713
 714
 715
 716 717 2.0 718 1.5
 717
 718 719 1.0 720 1.0
 719
 720 721 1.0 722 1.0 735 1.0
 721
 722 723 1.0 724 1.0 728 1.0
 723
 724 725 1.0 726 1.0 727 1.0
 725
 726
 727
 728 729 1.0 730 1.0 731 1.0
 729
 730
 731 732 1.0 733 1.0 734 1.0
 732
 733
 734
 735 736 2.0 737 1.5
 736
 737 738 1.0 739 1.0
 738
 739 740 1.0 741 1.0 759 1.0
 740
 741 742 1.0 743 1.0 744 1.0
 742
 743
 744 745 1.0 746 1.0 747 1.0
 745
 746
 747 748 1.0 749 1.0 750 1.0
 748
 749
 750 751 1.0 752 2.0
 751
 752 753 2.0 756 2.0
 753 754 1.0 755 1.0
 754
 755
 756 757 1.0 758 1.0
 757
 758
 759 760 2.0 761 1.5
 760
 761 762 1.0 763 1.0
 762
 763 764 1.0 765 1.0 783 1.0
 764
 765 766 1.0 767 1.0 768 1.0
 766
 767
 768 769 1.0 770 1.0 771 1.0
 769
 770
 771 772 1.0 773 1.0 774 1.0
 772
 773
 774 775 1.0 776 2.0
 775
 776 777 2.0 780 2.0
 777 778 1.0 779 1.0
 778
 779
 780 781 1.0 782 1.0
 781
 782
 783 784 2.0 785 1.5
 784
 785 786 1.0 787 1.0
 786
 787 788 1.0 789 1.0 790 1.0
 788
 789
 790 791 2.0 792 1.5
 791
 792 793 1.0 794 1.0
 793
 794 795 1.0 796 1.0 809 1.0
 795
 796 797 1.0 798 1.0 802 1.0
 797
 798 799 1.0 800 1.0 801 1.0
 799
 800
 801
 802 803 1.0 804 1.0 805 1.0
 803
 804
 805 806 1.0 807 1.0 808 1.0
 806
 807
 808
 809 810 2.0 811 1.5
 810
 811 812 1.0 813 1.0
 812
 813 814 1.0 815 1.0 833 1.0
 814
 815 816 1.0 817 1.0 818 1.0
 816
 817
 818 819 1.0 820 1.0 821 1.0
 819
 820
 821 822 1.0 823 1.0 824 1.0
 822
 823
 824 825 1.0 826 2.0
 825
 826 827 2.0 830 2.0
 827 828 1.0 829 1.0
 828
 829
 830 831 1.0 832 1.0
 831
 832
 833 834 2.0 835 1.5
 834
 835 836 1.0 837 1.0
 836
 837 838 1.0 839 1.0 854 1.0
 838
 839 840 1.0 841 1.0 842 1.0
 840
 841
 842 843 1.5 852 1.5
 843 844 1.0 845 1.5
 844
 845 846 1.0 847 1.5
 846
 847 848 1.0 850 1.5
 848 849 1.0
 849
 850 851 1.0 852 1.5
 851
 852 853 1.0
 853
 854 855 2.0 856 1.5
 855
 856 857 1.0 858 1.0
 857
 858 859 1.0 860 1.0 878 1.0
 859
 860 861 1.0 862 1.0 863 1.0
 861
 862
 863 864 2.0 877 1.0
 864 865 1.0 866 1.5
 865
 866 867 1.0 868 1.5
 867
 868 869 1.5 877 1.5
 869 870 1.0 871 1.5
 870
 871 872 1.0 873 1.5
 872
 873 874 1.0 875 1.5
 874
 875 876 1.0 877 1.5
 876
 877
 878 879 2.0 880 1.5
 879
 880 881 1.0 882 1.0
 881
 882 883 1.0 884 1.0 885 1.0
 883
 884
 885
 886 887 1.0
 887 888 1.0 889 1.0 890 1.0
 888
 889
 890 891 2.0 892 1.5
 891
 892 893 1.0 894 1.0
 893
 894 895 1.0 896 1.0 905 1.0
 895
 896 897 1.0 898 1.0 899 1.0
 897
 898
 899 900 1.0 901 1.0 902 1.0
 900
 901
 902 903 2.0 904 2.0
 903
 904
 905 906 2.0 907 1.5
 906
 907 908 1.0 909 1.0
 908
 909 910 1.0 911 1.0 929 1.0
 910
 911 912 1.0 913 1.0 914 1.0
 912
 913
 914 915 2.0 928 1.0
 915 916 1.0 917 1.5
 916
 917 918 1.0 919 1.5
 918
 919 920 1.5 928 1.5
 920 921 1.0 922 1.5
 921
 922 923 1.0 924 1.5
 923
 924 925 1.0 926 1.5
 925
 926 927 1.0 928 1.5
 927
 928
 929 930 2.0 931 1.5
 930
 931 932 1.0 933 1.0
 932
 933 934 1.0 935 1.0 942 1.0
 934
 935 936 1.0 937 1.0 1413 1.0
 936
 937 938 2.0 939 2.0
 938
 939 940 1.0 941 1.0
 940
 941
 942 943 2.0 944 1.5
 943
 944 945 1.0 946 1.0
 945
 946 947 1.0 948 1.0 953 1.0
 947
 948 949 1.0 950 1.0 951 1.0
 949
 950
 951 952 1.0
 952
 953 954 2.0 955 1.5
 954
 955 956 1.0 957 1.0
 956
 957 958 1.0 959 1.0 973 1.0
 958
 959 960 1.0 961 1.0 962 1.0
 960
 961
 962 963 1.5 971 1.5
 963 964 1.0 965 1.5
 964
 965 966 1.0 967 1.5
 966
 967 968 1.0 969 1.5
 968
 969 970 1.0 971 1.5
 970
 971 972 1.0
 972
 973 974 2.0 975 1.5
 974
 975 976 1.0 977 1.0
 976
 977 978 1.0 979 1.0 993 1.0
 978
 979 980 1.0 981 1.0 982 1.0
 980
 981
 982 983 1.5 991 1.5
 983 984 1.0 985 1.5
 984
 985 986 1.0 987 1.5
 986
 987 988 1.0 989 1.5
 988
 989 990 1.0 991 1.5
 990
 991 992 1.0
 992
 993 994 2.0 995 1.5
 994
 995 996 1.0 997 1.0
 996
 997 998 1.0 999 1.0 1000 1.0
 998
 999
 1000 1001 2.0 1002 1.5
 1001
 1002 1003 1.0 1004 1.0
 1003
 1004 1005 1.0 1006 1.0 1021 1.0
 1005
 1006 1007 1.0 1008 1.0 1009 1.0
 1007
 1008
 1009 1010 1.5 1019 1.5
 1010 1011 1.0 1012 1.5
 1011
 1012 1013 1.0 1014 1.5
 1013
 1014 1015 1.0 1017 1.5
 1015 1016 1.0
 1016
 1017 1018 1.0 1019 1.5
 1018
 1019 1020 1.0
 1020
 1021 1022 2.0 1023 1.5
 1022
 1023 1024 1.0 1025 1.0
 1024
 1025 1026 1.0 1027 1.0 1043 1.0
 1026
 1027 1028 1.0 1029 1.0 1030 1.0
 1028
 1029
 1030 1031 1.0 1032 1.0 1033 1.0
 1031
 1032
 1033 1034 1.0 1035 1.0 1036 1.0
 1034
 1035
 1036 1037 1.0 1038 1.0 1039 1.0
 1037
 1038
 1039 1040 1.0 1041 1.0 1042 1.0
 1040
 1041
 1042
 1043 1044 2.0 1045 1.5
 1044
 1045 1046 1.0 1047 1.0
 1046
 1047 1048 1.0 1049 1.0 1059 1.0
 1048
 1049 1050 1.0 1051 1.0 1055 1.0
 1050
 1051 1052 1.0 1053 1.0 1054 1.0
 1052
 1053
 1054
 1055 1056 1.0 1057 1.0 1058 1.0
 1056
 1057
 1058
 1059 1060 2.0 1061 1.5
 1060
 1061 1062 1.0 1063 1.0
 1062
 1063 1064 1.0 1065 1.0 1066 1.0
 1064
 1065
 1066
 1067 1068 1.0
 1068 1069 1.0 1070 1.0 1071 1.0
 1069
 1070
 1071 1072 2.0 1073 1.5
 1072
 1073 1074 1.0 1075 1.0
 1074
 1075 1076 1.0 1077 1.0 1088 1.0
 1076
 1077 1078 1.0 1079 1.0 1080 1.0
 1078
 1079
 1080 1081 1.0 1082 1.0 1083 1.0
 1081
 1082
 1083 1084 2.0 1085 2.0
 1084
 1085 1086 1.0 1087 1.0
 1086
 1087
 1088 1089 2.0 1090 1.5
 1089
 1090 1091 1.0 1092 1.0
 1091
 1092 1093 1.0 1094 1.0 1112 1.0
 1093
 1094 1095 1.0 1096 1.0 1097 1.0
 1095
 1096
 1097 1098 2.0 1111 1.0
 1098 1099 1.0 1100 1.5
 1099
 1100 1101 1.0 1102 1.5
 1101
 1102 1103 1.5 1111 1.5
 1103 1104 1.0 1105 1.5
 1104
 1105 1106 1.0 1107 1.5
 1106
 1107 1108 1.0 1109 1.5
 1108
 1109 1110 1.0 1111 1.5
 1110
 1111
 1112 1113 2.0 1114 1.5
 1113
 1114 1115 1.0 1116 1.0
 1115
 1116 1117 1.0 1118 1.0 1131 1.0
 1117
 1118 1119 1.0 1120 1.0 1121 1.0
 1119
 1120
 1121 1122 1.0 1123 1.0 1127 1.0
 1122
 1123 1124 1.0 1125 1.0 1126 1.0
 1124
 1125
 1126
 1127 1128 1.0 1129 1.0 1130 1.0
 1128
 1129
 1130
 1131 1132 2.0 1133 1.5
 1132
 1133 1134 1.0 1135 1.0
 1134
 1135 1136 1.0 1137 1.0 1151 1.0
 1136
 1137 1138 1.0 1139 1.0 1140 1.0
 1138
 1139
 1140 1141 1.5 1149 1.5
 1141 1142 1.0 1143 1.5
 1142
 1143 1144 1.0 1145 1.5
 1144
 1145 1146 1.0 1147 1.5
 1146
 1147 1148 1.0 1149 1.5
 1148
 1149 1150 1.0
 1150
 1151 1152 2.0 1153 1.5
 1152
 1153 1154 1.0 1155 1.0
 1154
 1155 1156 1.0 1157 1.0 1163 1.0
 1156
 1157 1158 1.0 1159 1.0 1160 1.0
 1158
 1159
 1160 1161 1.5 1162 2.0
 1161
 1162
 1163 1164 2.0 1165 1.5
 1164
 1165 1166 1.0 1167 1.0
 1166
 1167 1168 1.0 1169 1.0 1178 1.0
 1168
 1169 1170 1.0 1171 1.0 1172 1.0
 1170
 1171
 1172 1173 1.0 1174 1.0 1175 1.0
 1173
 1174
 1175 1176 2.0 1177 2.0
 1176
 1177
 1178 1179 2.0 1180 1.5
 1179
 1180 1181 1.0 1182 1.0
 1181
 1182 1183 1.0 1184 1.0 1188 1.0
 1183
 1184 1185 1.0 1186 1.0 1187 1.0
 1185
 1186
 1187
 1188 1189 2.0 1190 1.5
 1189
 1190 1191 1.0 1192 1.0
 1191
 1192 1193 1.0 1194 1.0 1205 1.0
 1193
 1194 1195 1.0 1196 1.0 1197 1.0
 1195
 1196
 1197 1198 1.0 1199 1.0 1200 1.0
 1198
 1199
 1200 1201 2.0 1202 2.0
 1201
 1202 1203 1.0 1204 1.0
 1203
 1204
 1205 1206 2.0 1207 1.5
 1206
 1207 1208 1.0 1209 1.0
 1208
 1209 1210 1.0 1211 1.0 1224 1.0
 1210
 1211 1212 1.0 1213 1.0 1214 1.0
 1212
 1213
 1214 1215 1.0 1216 1.0 1220 1.0
 1215
 1216 1217 1.0 1218 1.0 1219 1.0
 1217
 1218
 1219
 1220 1221 1.0 1222 1.0 1223 1.0
 1221
 1222
 1223
 1224 1225 2.0 1226 1.5
 1225
 1226 1227 1.0 1228 1.0
 1227
 1228 1229 1.0 1230 1.0 1238 1.0
 1229
 1230 1231 1.0 1232 1.0 1236 1.0
 1231
 1232 1233 1.0 1234 1.0 1235 1.0
 1233
 1234
 1235
 1236 1237 1.0
 1237
 1238 1239 2.0 1240 1.5
 1239
 1240 1241 1.0 1242 1.0
 1241
 1242 1243 1.0 1244 1.0 1254 1.0
 1243
 1244 1245 1.0 1246 1.0 1250 1.0
 1245
 1246 1247 1.0 1248 1.0 1249 1.0
 1247
 1248
 1249
 1250 1251 1.0 1252 1.0 1253 1.0
 1251
 1252
 1253
 1254 1255 2.0 1256 1.5
 1255
 1256 1257 1.0 1258 1.0
 1257
 1258 1259 1.0 1260 1.0 1266 1.0
 1259
 1260 1261 1.0 1262 1.0 1263 1.0
 1261
 1262
 1263 1264 2.0 1265 2.0
 1264
 1265
 1266 1267 2.0 1268 1.5
 1267
 1268 1269 1.0 1270 1.0
 1269
 1270 1271 1.0 1272 1.0 1273 1.0
 1271
 1272
 1273
 1274 1275 1.0
 1275 1276 1.0 1277 1.0 1278 1.0
 1276
 1277
 1278 1279 2.0 1280 1.5
 1279
 1280 1281 1.0 1282 1.0
 1281
 1282 1283 1.0 1284 1.0 1289 1.0
 1283
 1284 1285 1.0 1286 1.0 1287 1.0
 1285
 1286
 1287 1288 1.0
 1288
 1289 1290 2.0 1291 1.5
 1290
 1291 1292 1.0 1293 1.0
 1292
 1293 1294 1.0 1295 1.0 1305 1.0
 1294
 1295 1296 1.0 1297 1.0 1298 1.0
 1296
 1297
 1298 1299 1.0 1303 2.0
 1299 1300 1.5
 1300 1301 1.0 1302 1.5
 1301
 1302 1303 1.0
 1303 1304 1.0
 1304
 1305 1306 2.0 1307 1.5
 1306
 1307 1308 1.0 1309 1.0
 1308
 1309 1310 1.0 1311 1.0 1320 1.0
 1310
 1311 1312 1.0 1313 1.0 1314 1.0
 1312
 1313
 1314 1315 1.0 1316 1.0 1317 1.0
 1315
 1316
 1317 1318 2.0 1319 2.0
 1318
 1319
 1320 1321 2.0 1322 1.5
 1321
 1322 1323 1.0 1324 1.0
 1323
 1324 1325 1.0 1326 1.0 1327 1.0
 1325
 1326
 1327
 1328 1329 1.0 1341 2.0
 1329 1330 1.0 1400 1.0 1401 1.0
 1330 1331 1.0 1402 1.0 1403 1.0
 1331 1340 1.5 1342 2.0
 1332 1333 1.0 1340 1.0 1404 1.0 1405 1.0
 1333 1334 1.0 1406 1.0 1407 1.0
 1334 1335 2.0 1339 1.5
 1335 1336 1.5 1408 1.0
 1336 1337 1.5 1409 1.0
 1337 1338 1.5 1410 1.0
 1338 1339 1.5 1411 1.0
 1339 1340 1.0
 1340
 1341
 1342
 1343 1344 1.0 1345 1.0
 1344
 1345
 1346 1347 1.0 1348 1.0
 1347
 1348
 1349 1350 1.0 1351 1.0
 1350
 1351
 1352 1353 1.0
 1353
 1354
 1355 1356 1.0 1357 1.0
 1356
 1357
 1358 1359 1.0 1360 1.0
 1359
 1360
 1361 1362 1.0 1363 1.0
 1362
 1363
 1364 1365 1.0 1366 1.0
 1365
 1366
 1367 1368 1.0 1369 1.0
 1368
 1369
 1370 1371 1.0 1372 1.0
 1371
 1372
 1373 1374 1.0 1375 1.0
 1374
 1375
 1376 1377 1.0 1378 1.0
 1377
 1378
 1379 1380 1.0 1381 1.0
 1380
 1381
 1382 1383 1.0 1384 1.0
 1383
 1384
 1385 1386 1.0 1387 1.0
 1386
 1387
 1388 1389 1.0 1390 1.0
 1389
 1390
 1391 1392 1.0 1393 1.0
 1392
 1393
 1394 1395 1.0 1396 1.0
 1395
 1396
 1397 1398 1.0 1399 1.0
 1398
 1399
 1400
 1401
 1402
 1403
 1404
 1405
 1406
 1407
 1408
 1409
 1410
 1411
 1412
 1413


HrmStr1	OS	C	390.80   1.358
HrmStr1	CT	CB	321.00   1.516
HrmStr1	CB	N	384.20   1.412
HrmBnd1	CT	OS	C	63.300     115.980
HrmBnd1	OS	C	CT	68.900     110.720
HrmBnd1	OS	C	O	75.300     123.250
HrmBnd1	C	N	CB	63.800     123.710
HrmBnd1	CT	CT	CB	63.100     112.070
HrmBnd1	CT	N	CB	63.000     119.830
HrmBnd1	CT	CB	CA	63.500     120.770
HrmBnd1	CT	CB	CB	63.500     120.770
HrmBnd1	CB	CT	HC	46.800     110.470
HrmBnd1	CB	CB	N	67.900     120.190
HrmBnd1	CA	CB	N	67.900     120.190
HrmBnd1	HC	CT	H1	35.000     109.500
