# Supplementary material for: Computational Analysis of the Inhibition Mechanism of NOTUM by the ONIOM Method
Source: ACS Omega. 2022 Apr 7;7(15):13333–42. doi: 10.1021/acsomega.2c01044 (PMC9026088; doi:10.1021/acsomega.2c01044)
Supplement: Supplementary file 2 — ao2c01044_si_002.zip [file ao2c01044_si_002.zip › TS-1.gjf]

%mem=10GB
%nprocshared=16
# opt=(calcfc,ts,maxcycle=6000,noeigentest) freq
oniom(m062x/6-31g:amber=hardfirst) geom=connectivity scf=maxcycle=5000

Title Card Required

-4 1 -1 1 -1 1
 C-CT--0.366200(PDBName=CH3,ResName=ACE,ResNum=122_A)  0    4.38765300   10.77205500   -9.99367100 L
 C-C-0.597200(PDBName=C,ResName=ACE,ResNum=122_A)    0    3.70103000    9.50336900   -9.54583400 L
 O-O--0.567900(PDBName=O,ResName=ACE,ResNum=122_A)   0    2.48684000    9.49280500   -9.37774100 L
 N-N--0.415700(PDBName=N,ResName=PHE,ResNum=123_A)   0    4.48566900    8.44970500   -9.33777600 L
 C-CT--0.002400(PDBName=CA,ResName=PHE,ResNum=123_A)  0    4.02856000    7.14605200   -8.85308200 L
 C-C-0.597300(PDBName=C,ResName=PHE,ResNum=123_A)    0    4.93887100    6.62999700   -7.72975100 L
 O-O--0.567900(PDBName=O,ResName=PHE,ResNum=123_A)   0    6.15057900    6.84828900   -7.77163800 L
 C-CT--0.034300(PDBName=CB,ResName=PHE,ResNum=123_A)  0    3.95782300    6.14583400  -10.01607400 L
 C-CA-0.011800(PDBName=CG,ResName=PHE,ResNum=123_A)  0    3.54105800    4.74881300   -9.58804100 L
 C-CA--0.125600(PDBName=CD1,ResName=PHE,ResNum=123_A)  0    2.19380900    4.47448700   -9.28082300 L
 C-CA--0.125600(PDBName=CD2,ResName=PHE,ResNum=123_A)  0    4.50996800    3.73660800   -9.43839600 L
 C-CA--0.170400(PDBName=CE1,ResName=PHE,ResNum=123_A)  0    1.81768000    3.19358600   -8.83596400 L
 C-CA--0.170400(PDBName=CE2,ResName=PHE,ResNum=123_A)  0    4.13477200    2.45810900   -8.98955400 L
 C-CA--0.107200(PDBName=CZ,ResName=PHE,ResNum=123_A)  0    2.78916100    2.18795000   -8.68738300 L
 N-N--0.415700(PDBName=N,ResName=LEU,ResNum=124_A)   0    4.35429500    5.94011000   -6.74904300 L
 C-CT--0.051800(PDBName=CA,ResName=LEU,ResNum=124_A)  0    5.02161400    5.28324100   -5.62460500 L
 C-C-0.597300(PDBName=C,ResName=LEU,ResNum=124_A)    0    4.51882100    3.83788100   -5.48596200 L
 O-O--0.567900(PDBName=O,ResName=LEU,ResNum=124_A)   0    3.35302500    3.53900200   -5.73642800 L
 C-CT--0.110200(PDBName=CB,ResName=LEU,ResNum=124_A)  0    4.77918100    6.09143800   -4.33517600 L
 C-CT-0.353100(PDBName=CG,ResName=LEU,ResNum=124_A)  0    5.38702500    7.50733200   -4.32948600 L
 C-CT--0.412100(PDBName=CD1,ResName=LEU,ResNum=124_A)  0    4.96835000    8.24211700   -3.05737500 L
 C-CT--0.412100(PDBName=CD2,ResName=LEU,ResNum=124_A)  0    6.91748800    7.48539500   -4.36396400 L
 N-N--0.516300(PDBName=N,ResName=GLU,ResNum=125_A)   0    5.40226500    2.93280600   -5.07565100 L
 C-CT-0.039700(PDBName=CA,ResName=GLU,ResNum=125_A)  0    5.20995500    1.48127400   -5.17313100 L
 C-C-0.536600(PDBName=C,ResName=GLU,ResNum=125_A)    0    5.07143300    0.82505400   -3.78931600 L
 O-O--0.581900(PDBName=O,ResName=GLU,ResNum=125_A)   0    5.75782000    1.20655300   -2.84319000 L
 C-CT-0.056000(PDBName=CB,ResName=GLU,ResNum=125_A)  0    6.40966100    0.91470000   -5.94944400 L
 C-CT-0.013600(PDBName=CG,ResName=GLU,ResNum=125_A)  0    6.26785700   -0.55449800   -6.36570600 L
 C-C-0.805400(PDBName=CD,ResName=GLU,ResNum=125_A)   0    7.57709900   -1.03942300   -6.99675200 L
 O-O2--0.818800(PDBName=OE1,ResName=GLU,ResNum=125_A)  0    8.35262300   -1.71501800   -6.28099600 L
 O-O2--0.818800(PDBName=OE2,ResName=GLU,ResNum=125_A)  0    7.86578000   -0.65626800   -8.14879900 L
 N-N--0.415700(PDBName=N,ResName=GLY,ResNum=126_A)   0    4.20076600   -0.17972000   -3.68840600 L H-HC 33   0.0000
 C-CT--0.025200(PDBName=CA,ResName=GLY,ResNum=126_A)  0    4.08829500   -1.11528200   -2.57259200 H
 C-C-0.597300(PDBName=C,ResName=GLY,ResNum=126_A)    0    3.76195700   -2.46878700   -3.17533600 H
 O-O--0.567900(PDBName=O,ResName=GLY,ResNum=126_A)   0    3.57064700   -2.57137700   -4.40823000 H
 N-N--0.415700(PDBName=N,ResName=GLY,ResNum=127_A)   0    3.70947800   -3.53954300   -2.34093600 H
 C-CT--0.025200(PDBName=CA,ResName=GLY,ResNum=127_A)  0    3.53865900   -4.88875600   -2.88530900 H
 C-C-0.597300(PDBName=C,ResName=GLY,ResNum=127_A)    0    4.17528500   -5.92724300   -1.96066600 H
 O-O--0.567900(PDBName=O,ResName=GLY,ResNum=127_A)   0    5.16780600   -6.59316300   -2.32791500 H
 N-N--0.415700(PDBName=N,ResName=TRP,ResNum=128_A)   0    3.51885800   -6.01507400   -0.77274600 H
 C-CT--0.027500(PDBName=CA,ResName=TRP,ResNum=128_A)  0    3.90171100   -6.74996600    0.42791000 H
 C-C-0.597300(PDBName=C,ResName=TRP,ResNum=128_A)    0    5.28176000   -6.40462700    0.98007300 L H-H1 41   0.0000
 O-O--0.567900(PDBName=O,ResName=TRP,ResNum=128_A)   0    6.26717100   -6.37621300    0.25004300 L
 C-CT--0.005000(PDBName=CB,ResName=TRP,ResNum=128_A)  0    3.74550600   -8.27163300    0.27614800 L H-H1 41   0.0000
 C-C*--0.141500(PDBName=CG,ResName=TRP,ResNum=128_A)  0    2.41177300   -8.75916500    0.73919000 L
 C-CW--0.163800(PDBName=CD1,ResName=TRP,ResNum=128_A)  0    1.28536700   -8.77158200   -0.00445000 L
 C-CB-0.124300(PDBName=CD2,ResName=TRP,ResNum=128_A)  0    2.02112100   -9.21447400    2.07258100 L
 N-NA--0.341800(PDBName=NE1,ResName=TRP,ResNum=128_A)  0    0.22951800   -9.21057900    0.76810900 L
 C-CN-0.138000(PDBName=CE2,ResName=TRP,ResNum=128_A)  0    0.62491300   -9.50751200    2.05364700 L
 C-CA--0.238700(PDBName=CE3,ResName=TRP,ResNum=128_A)  0    2.69686400   -9.38573800    3.30188500 L
 C-CA--0.260100(PDBName=CZ2,ResName=TRP,ResNum=128_A)  0   -0.06511600   -9.96401300    3.18578200 L
 C-CA--0.197200(PDBName=CZ3,ResName=TRP,ResNum=128_A)  0    2.01131800   -9.83615500    4.44793200 L
 C-CA--0.113400(PDBName=CH2,ResName=TRP,ResNum=128_A)  0    0.63560700  -10.12579700    4.39280000 L
 N-N--0.415700(PDBName=N,ResName=TYR,ResNum=129_A)   0    5.39248800   -6.20109100    2.29157900 L
 C-CT--0.001400(PDBName=CA,ResName=TYR,ResNum=129_A)  0    6.69150600   -6.15462300    2.96988400 L
 C-C-0.597300(PDBName=C,ResName=TYR,ResNum=129_A)    0    7.37536900   -7.54111400    3.01633500 L
 O-O--0.567900(PDBName=O,ResName=TYR,ResNum=129_A)   0    6.80107100   -8.56070800    2.62710500 L
 C-CT--0.015200(PDBName=CB,ResName=TYR,ResNum=129_A)  0    6.51293200   -5.54119500    4.36804500 L
 C-CA--0.001100(PDBName=CG,ResName=TYR,ResNum=129_A)  0    5.40717000   -6.17044700    5.19616800 L
 C-CA--0.190600(PDBName=CD1,ResName=TYR,ResNum=129_A)  0    5.59927900   -7.41660800    5.82522100 L
 C-CA--0.190600(PDBName=CD2,ResName=TYR,ResNum=129_A)  0    4.16834300   -5.51214900    5.30956800 L
 C-CA--0.234100(PDBName=CE1,ResName=TYR,ResNum=129_A)  0    4.55081600   -8.00139500    6.56249400 L
 C-CA--0.234100(PDBName=CE2,ResName=TYR,ResNum=129_A)  0    3.11759700   -6.09367500    6.04235300 L
 C-C-0.322600(PDBName=CZ,ResName=TYR,ResNum=129_A)   0    3.30783900   -7.34234800    6.67017200 L
 O-OH--0.557900(PDBName=OH,ResName=TYR,ResNum=129_A)  0    2.29757700   -7.91343100    7.37602300 L
 N-N--0.415700(PDBName=N,ResName=NME,ResNum=130_A)   0    8.62547200   -7.59839900    3.48580000 L
 C-CT--0.149000(PDBName=CH3,ResName=NME,ResNum=130_A)  0    9.36179300   -8.83415600    3.73912100 L
 C-CT--0.366200(PDBName=CH3,ResName=ACE,ResNum=138_A)  0   12.09128900   -5.81459700    4.81827000 L
 C-C-0.597200(PDBName=C,ResName=ACE,ResNum=138_A)    0   12.59168000   -7.06399100    4.13587300 L
 O-O--0.567900(PDBName=O,ResName=ACE,ResNum=138_A)   0   12.83381400   -8.05988200    4.80942100 L
 N-N--0.347900(PDBName=N,ResName=ARG,ResNum=139_A)   0   12.76477300   -7.01977900    2.81025900 L
 C-CT--0.263700(PDBName=CA,ResName=ARG,ResNum=139_A)  0   13.38913100   -8.10806100    2.02083200 L
 C-C-0.734100(PDBName=C,ResName=ARG,ResNum=139_A)    0   14.48073700   -7.66665100    1.03852900 L
 O-O--0.589400(PDBName=O,ResName=ARG,ResNum=139_A)   0   15.24748400   -8.51492900    0.59142500 L
 C-CT--0.000700(PDBName=CB,ResName=ARG,ResNum=139_A)  0   12.33420200   -9.00488400    1.34485400 L
 C-CT-0.039000(PDBName=CG,ResName=ARG,ResNum=139_A)  0   11.39164300   -8.26010800    0.38973700 L
 C-CT-0.048600(PDBName=CD,ResName=ARG,ResNum=139_A)  0   10.61895600   -9.23439900   -0.50913800 L
 N-N2--0.529500(PDBName=NE,ResName=ARG,ResNum=139_A)  0    9.74939700   -8.51710000   -1.45845600 L
 C-CA-0.807600(PDBName=CZ,ResName=ARG,ResNum=139_A)  0    8.47550000   -8.19976100   -1.32495500 L
 N-N2--0.862700(PDBName=NH1,ResName=ARG,ResNum=139_A)  0    7.76488400   -8.56036000   -0.30067700 L
 N-N2--0.862700(PDBName=NH2,ResName=ARG,ResNum=139_A)  0    7.88898800   -7.49051000   -2.23778600 L
 N-N--0.415700(PDBName=N,ResName=NME,ResNum=140_A)   0   14.57480900   -6.37464300    0.71290400 L
 C-CT--0.149000(PDBName=CH3,ResName=NME,ResNum=140_A)  0   15.61043500   -5.81516500   -0.15262800 L
 C-CT--0.366200(PDBName=CH3,ResName=ACE,ResNum=145_A)  0   11.38886100   -2.49792600   -7.03285100 L
 C-C-0.597200(PDBName=C,ResName=ACE,ResNum=145_A)    0   11.16717300   -3.78152900   -6.26957100 L
 O-O--0.567900(PDBName=O,ResName=ACE,ResNum=145_A)   0   12.03484000   -4.64653400   -6.28720500 L
 N-N--0.415700(PDBName=N,ResName=LEU,ResNum=146_A)   0   10.02411200   -3.87444700   -5.58935700 L
 C-CT--0.051800(PDBName=CA,ResName=LEU,ResNum=146_A)  0    9.46104700   -5.01392800   -4.83723600 L
 C-C-0.597300(PDBName=C,ResName=LEU,ResNum=146_A)    0   10.46576800   -5.91248100   -4.06896900 L
 O-O--0.567900(PDBName=O,ResName=LEU,ResNum=146_A)   0   10.22951200   -7.11375500   -3.89730400 L
 C-CT--0.110200(PDBName=CB,ResName=LEU,ResNum=146_A)  0    8.55406500   -5.83078800   -5.78696300 L
 C-CT-0.353100(PDBName=CG,ResName=LEU,ResNum=146_A)  0    7.39268400   -5.05450300   -6.44136100 L
 C-CT--0.412100(PDBName=CD1,ResName=LEU,ResNum=146_A)  0    6.59876400   -6.00439200   -7.34065800 L
 C-CT--0.412100(PDBName=CD2,ResName=LEU,ResNum=146_A)  0    6.42888200   -4.48178400   -5.40133400 L
 N-N--0.415700(PDBName=N,ResName=NME,ResNum=147_A)   0   11.52915900   -5.33010900   -3.50864600 L
 C-CT--0.149000(PDBName=CH3,ResName=NME,ResNum=147_A)  0   12.56696800   -5.97856900   -2.71050500 L
 C-CT--0.366200(PDBName=CH3,ResName=ACE,ResNum=181_A)  0   10.33488100    1.35683500   -6.37931700 L
 C-C-0.597200(PDBName=C,ResName=ACE,ResNum=181_A)    0   10.51542800    0.90630700   -4.94997900 L
 O-O--0.567900(PDBName=O,ResName=ACE,ResNum=181_A)   0   11.38004600    1.41274400   -4.24434800 L
 N-N--0.415700(PDBName=N,ResName=TYR,ResNum=182_A)   0    9.72305500   -0.06894800   -4.52201100 L
 C-CT--0.001400(PDBName=CA,ResName=TYR,ResNum=182_A)  0    9.67593100   -0.65242600   -3.17659900 L
 C-C-0.597300(PDBName=C,ResName=TYR,ResNum=182_A)    0   10.83930100   -1.63739400   -2.95778600 L
 O-O--0.567900(PDBName=O,ResName=TYR,ResNum=182_A)   0   10.66510400   -2.75295900   -2.46644800 L
 C-CT--0.015200(PDBName=CB,ResName=TYR,ResNum=182_A)  0    8.29487900   -1.32044400   -3.04202000 L
 C-CA--0.001100(PDBName=CG,ResName=TYR,ResNum=182_A)  0    7.78143800   -1.70000300   -1.66258200 L
 C-CA--0.190600(PDBName=CD1,ResName=TYR,ResNum=182_A)  0    7.95000900   -0.85096500   -0.54765300 L
 C-CA--0.190600(PDBName=CD2,ResName=TYR,ResNum=182_A)  0    6.97712100   -2.85060900   -1.54224700 L
 C-CA--0.234100(PDBName=CE1,ResName=TYR,ResNum=182_A)  0    7.30177100   -1.14295200    0.66948300 L
 C-CA--0.234100(PDBName=CE2,ResName=TYR,ResNum=182_A)  0    6.29593900   -3.11915300   -0.34238300 L
 C-C-0.322600(PDBName=CZ,ResName=TYR,ResNum=182_A)   0    6.43811100   -2.25812200    0.76029800 L
 O-OH--0.557900(PDBName=OH,ResName=TYR,ResNum=182_A)  0    5.71161700   -2.49033800    1.88302000 L
 N-N--0.415700(PDBName=N,ResName=CYS,ResNum=183_A)   0   12.05984400   -1.23555200   -3.32671500 L
 C-CT-0.021300(PDBName=CA,ResName=CYS,ResNum=183_A)  0   13.27319700   -2.05926400   -3.29432500 L
 C-C-0.597300(PDBName=C,ResName=CYS,ResNum=183_A)    0   13.65495800   -2.54451600   -1.88501100 L
 O-O--0.567900(PDBName=O,ResName=CYS,ResNum=183_A)   0   14.33513600   -3.55510900   -1.74823500 L
 C-CT--0.123100(PDBName=CB,ResName=CYS,ResNum=183_A)  0   14.42331600   -1.29789200   -3.96840200 L
 S-SH--0.311900(PDBName=SG,ResName=CYS,ResNum=183_A)  0   14.82562000    0.23651700   -3.07955300 L
 N-N--0.415700(PDBName=N,ResName=SER,ResNum=184_A)   0   13.23293500   -1.82912400   -0.84247300 L
 C-CT--0.024900(PDBName=CA,ResName=SER,ResNum=184_A)  0   13.24996100   -2.24666900    0.56233600 L
 C-C-0.597300(PDBName=C,ResName=SER,ResNum=184_A)    0   12.19728400   -3.32883800    0.86077200 L
 O-O--0.567900(PDBName=O,ResName=SER,ResNum=184_A)   0   12.52775300   -4.38509300    1.40923200 L
 C-CT-0.211700(PDBName=CB,ResName=SER,ResNum=184_A)  0   13.00370100   -1.00722800    1.42987200 L
 O-OH--0.654600(PDBName=OG,ResName=SER,ResNum=184_A)  0   11.85629900   -0.31401600    0.96625300 L
 N-N--0.415700(PDBName=N,ResName=SER,ResNum=185_A)   0   10.93910400   -3.06458900    0.48813300 L
 C-CT--0.024900(PDBName=CA,ResName=SER,ResNum=185_A)  0    9.72570800   -3.82834000    0.80982200 L
 C-C-0.597300(PDBName=C,ResName=SER,ResNum=185_A)    0    9.54247200   -4.01302300    2.31823300 L
 O-O--0.567900(PDBName=O,ResName=SER,ResNum=185_A)   0    9.77080900   -5.08863100    2.87046000 L
 C-CT-0.211700(PDBName=CB,ResName=SER,ResNum=185_A)  0    9.67668300   -5.14420900    0.03667100 L
 O-OH--0.654600(PDBName=OG,ResName=SER,ResNum=185_A)  0    9.44472600   -4.91548300   -1.33569900 L
 N-N--0.516300(PDBName=N,ResName=ASP,ResNum=186_A)   0    9.14584000   -2.93175500    2.98573000 L
 C-CT-0.038100(PDBName=CA,ResName=ASP,ResNum=186_A)  0    9.29832700   -2.70558700    4.43046500 L
 C-C-0.536600(PDBName=C,ResName=ASP,ResNum=186_A)    0    8.29061600   -1.70697700    5.04469500 L
 O-O--0.581900(PDBName=O,ResName=ASP,ResNum=186_A)   0    8.38314300   -1.41033900    6.23205300 L
 C-CT--0.030300(PDBName=CB,ResName=ASP,ResNum=186_A)  0   10.71872800   -2.15460600    4.65391000 L
 C-C-0.799400(PDBName=CG,ResName=ASP,ResNum=186_A)   0   10.92262400   -0.75057200    4.06931700 L
 O-O2--0.801400(PDBName=OD1,ResName=ASP,ResNum=186_A)  0   10.29212500   -0.41480800    3.03592100 L
 O-O2--0.801400(PDBName=OD2,ResName=ASP,ResNum=186_A)  0   11.77550100   -0.01629500    4.60110800 L
 N-N--0.415700(PDBName=N,ResName=VAL,ResNum=187_A)   0    7.36084700   -1.16184600    4.25068100 L
 C-CT--0.087500(PDBName=CA,ResName=VAL,ResNum=187_A)  0    6.54401300    0.03508700    4.56272200 L
 C-C-0.597300(PDBName=C,ResName=VAL,ResNum=187_A)    0    7.39427200    1.24959500    5.01134100 L
 O-O--0.567900(PDBName=O,ResName=VAL,ResNum=187_A)   0    7.00124600    2.02326100    5.88193100 L
 C-CT-0.298500(PDBName=CB,ResName=VAL,ResNum=187_A)  0    5.37343500   -0.28395500    5.53220600 L
 C-CT--0.319200(PDBName=CG1,ResName=VAL,ResNum=187_A)  0    4.22470100    0.72797500    5.36734800 L
 C-CT--0.319200(PDBName=CG2,ResName=VAL,ResNum=187_A)  0    4.76038600   -1.67602700    5.30498500 L
 N-N--0.415700(PDBName=N,ResName=TRP,ResNum=188_A)   0    8.53905600    1.45966800    4.35001100 L
 C-CT--0.027500(PDBName=CA,ResName=TRP,ResNum=188_A)  0    9.48200400    2.57956100    4.51168000 L
 C-C-0.597300(PDBName=C,ResName=TRP,ResNum=188_A)    0    9.99476200    2.77805700    5.95406100 L
 O-O--0.567900(PDBName=O,ResName=TRP,ResNum=188_A)   0    9.86575200    3.85210400    6.54740700 L
 C-CT--0.005000(PDBName=CB,ResName=TRP,ResNum=188_A)  0    8.88696400    3.86052900    3.89992600 L
 C-C*--0.141500(PDBName=CG,ResName=TRP,ResNum=188_A)  0    8.21439000    3.71966600    2.56497400 L
 C-CW--0.163800(PDBName=CD1,ResName=TRP,ResNum=188_A)  0    6.89891900    3.94145100    2.34406700 L
 C-CB-0.124300(PDBName=CD2,ResName=TRP,ResNum=188_A)  0    8.77787100    3.31852700    1.27518100 L
 N-NA--0.341800(PDBName=NE1,ResName=TRP,ResNum=188_A)  0    6.61327400    3.72932300    1.01057000 L
 C-CN-0.138000(PDBName=CE2,ResName=TRP,ResNum=188_A)  0    7.73349500    3.35448600    0.30324500 L
 C-CA--0.238700(PDBName=CE3,ResName=TRP,ResNum=188_A)  0   10.05586000    2.91988500    0.82214200 L
 C-CA--0.260100(PDBName=CZ2,ResName=TRP,ResNum=188_A)  0    7.94626500    3.04120500   -1.04630900 L
 C-CA--0.197200(PDBName=CZ3,ResName=TRP,ResNum=188_A)  0   10.28380100    2.60759900   -0.53383000 L
 C-CA--0.113400(PDBName=CH2,ResName=TRP,ResNum=188_A)  0    9.23608400    2.68074000   -1.46958500 L
 N-N--0.415700(PDBName=N,ResName=NME,ResNum=189_A)   0   10.64351200    1.74856200    6.50528300 L
 C-CT--0.149000(PDBName=CH3,ResName=NME,ResNum=189_A)  0   11.13964300    1.70200900    7.87535600 L
 C-CT--0.366200(PDBName=CH3,ResName=ACE,ResNum=228_A)  0    0.87224500   11.55183800   -7.42708100 L
 C-C-0.597200(PDBName=C,ResName=ACE,ResNum=228_A)    0   -0.10194100   10.45724400   -7.06266000 L
 O-O--0.567900(PDBName=O,ResName=ACE,ResNum=228_A)   0   -1.20583200   10.74993100   -6.61207100 L
 N-N--0.415700(PDBName=N,ResName=ALA,ResNum=229_A)   0    0.30568200    9.20702600   -7.25998900 L
 C-CT-0.033700(PDBName=CA,ResName=ALA,ResNum=229_A)  0   -0.47240300    8.00814500   -6.94176200 L
 C-C-0.597300(PDBName=C,ResName=ALA,ResNum=229_A)    0    0.41706300    6.85899300   -6.42657600 L
 O-O--0.567900(PDBName=O,ResName=ALA,ResNum=229_A)   0    1.62254700    6.85720300   -6.66675300 L
 C-CT--0.182500(PDBName=CB,ResName=ALA,ResNum=229_A)  0   -1.23162300    7.58838400   -8.20774100 L
 N-N--0.415700(PDBName=N,ResName=GLY,ResNum=230_A)   0   -0.15904300    5.85742100   -5.76005000 L
 C-CT--0.025200(PDBName=CA,ResName=GLY,ResNum=230_A)  0    0.57117700    4.64431300   -5.36778700 L
 C-C-0.597300(PDBName=C,ResName=GLY,ResNum=230_A)    0   -0.28987900    3.62991500   -4.61847400 L
 O-O--0.567900(PDBName=O,ResName=GLY,ResNum=230_A)   0   -1.29437500    4.02291400   -4.03106700 L
 N-N--0.415700(PDBName=N,ResName=SER,ResNum=231_A)   0    0.11385000    2.35251600   -4.60387800 L H-HC 174   0.0000
 C-CT--0.024900(PDBName=CA,ResName=SER,ResNum=231_A)  0   -0.65388900    1.24472600   -4.00598600 H
 C-C-0.597300(PDBName=C,ResName=SER,ResNum=231_A)    0    0.13635300    0.68530200   -2.84405700 H
 O-O--0.567900(PDBName=O,ResName=SER,ResNum=231_A)   0    1.38952900    0.65388100   -2.90213400 H
 C-CT-0.211700(PDBName=CB,ResName=SER,ResNum=231_A)  0   -0.89305900    0.12609600   -5.03090500 L H-H1 174   0.0000
 O-OH--0.654600(PDBName=OG,ResName=SER,ResNum=231_A)  0   -1.73223000    0.53277600   -6.09043300 L
 N-N--0.518029(PDBName=N,ResName=SER,ResNum=232_A)   0   -0.55255500    0.20601500   -1.78236900 H
 C-CT-0.077033(PDBName=CA,ResName=SER,ResNum=232_A)  0    0.09299000   -0.42037000   -0.61773000 H
 C-C-0.509368(PDBName=C,ResName=SER,ResNum=232_A)    0    1.05681100    0.61764200   -0.01483900 H
 O-O--0.577603(PDBName=O,ResName=SER,ResNum=232_A)   0    0.67228200    1.79672800    0.14692000 H
 C-CT--0.032516(PDBName=CB,ResName=SER,ResNum=232_A)  0    0.65486400   -1.81765500   -0.96416800 H
 O-OS--0.302715(PDBName=OG,ResName=SER,ResNum=232_A)  0    0.46091000   -2.77025200    0.09548700 H
 N-N--0.415700(PDBName=N,ResName=ALA,ResNum=233_A)   0    2.33904600    0.25798400    0.22584800 H
 C-CT-0.033700(PDBName=CA,ResName=ALA,ResNum=233_A)  0    3.26635000    1.23983800    0.76764300 H
 C-C-0.597300(PDBName=C,ResName=ALA,ResNum=233_A)    0    3.44661000    2.42838900   -0.16023900 H
 O-O--0.567900(PDBName=O,ResName=ALA,ResNum=233_A)   0    3.88530200    3.50442400    0.28819300 H
 C-CT--0.182500(PDBName=CB,ResName=ALA,ResNum=233_A)  0    4.63777300    0.61608600    0.99143000 H
 N-N--0.415700(PDBName=N,ResName=GLY,ResNum=234_A)   0    3.15154800    2.21575400   -1.45761300 H
 C-CT--0.025200(PDBName=CA,ResName=GLY,ResNum=234_A)  0    3.07761300    3.31644800   -2.40749800 L H-H 190   0.0000
 C-C-0.597300(PDBName=C,ResName=GLY,ResNum=234_A)    0    2.04761400    4.36812000   -1.99008500 L
 O-O--0.567900(PDBName=O,ResName=GLY,ResNum=234_A)   0    2.34738400    5.55925500   -1.93703300 L
 N-N--0.415700(PDBName=N,ResName=GLY,ResNum=235_A)   0    0.83778700    3.91916300   -1.65495700 L
 C-CT--0.025200(PDBName=CA,ResName=GLY,ResNum=235_A)  0   -0.24554800    4.72080200   -1.08945300 L
 C-C-0.597300(PDBName=C,ResName=GLY,ResNum=235_A)    0    0.14641900    5.36670100    0.23840800 L
 O-O--0.567900(PDBName=O,ResName=GLY,ResNum=235_A)   0   -0.01161400    6.57353600    0.40487700 L
 N-N--0.415700(PDBName=N,ResName=THR,ResNum=236_A)   0    0.71377700    4.59429800    1.16786500 L
 C-CT--0.038900(PDBName=CA,ResName=THR,ResNum=236_A)  0    1.30203500    5.11537500    2.41678400 L
 C-C-0.597300(PDBName=C,ResName=THR,ResNum=236_A)    0    2.34628500    6.20667700    2.13895200 L
 O-O--0.567900(PDBName=O,ResName=THR,ResNum=236_A)   0    2.36258300    7.23400300    2.80574400 L
 C-CT-0.365400(PDBName=CB,ResName=THR,ResNum=236_A)  0    1.91427900    3.98387000    3.25496300 L
 O-OH--0.676100(PDBName=OG1,ResName=THR,ResNum=236_A)  0    1.01927700    2.90168300    3.34273100 L
 C-CT--0.243800(PDBName=CG2,ResName=THR,ResNum=236_A)  0    2.21119700    4.41176000    4.68724300 L
 N-N--0.415700(PDBName=N,ResName=GLY,ResNum=237_A)   0    3.19021000    6.02290500    1.12213000 L
 C-CT--0.025200(PDBName=CA,ResName=GLY,ResNum=237_A)  0    4.12363100    7.00363400    0.56506300 L
 C-C-0.597300(PDBName=C,ResName=GLY,ResNum=237_A)    0    3.44929200    8.30996900    0.13672400 L
 O-O--0.567900(PDBName=O,ResName=GLY,ResNum=237_A)   0    3.92643100    9.38620800    0.48647500 L
 N-N--0.415700(PDBName=N,ResName=VAL,ResNum=238_A)   0    2.33802500    8.23394800   -0.60317000 L
 C-CT--0.087500(PDBName=CA,ResName=VAL,ResNum=238_A)  0    1.49486400    9.39716800   -0.94357800 L
 C-C-0.597300(PDBName=C,ResName=VAL,ResNum=238_A)    0    0.98860500   10.12000100    0.31671800 L
 O-O--0.567900(PDBName=O,ResName=VAL,ResNum=238_A)   0    1.03272200   11.34724000    0.35629200 L
 C-CT-0.298500(PDBName=CB,ResName=VAL,ResNum=238_A)  0    0.34057100    9.01156000   -1.89520100 L
 C-CT--0.319200(PDBName=CG1,ResName=VAL,ResNum=238_A)  0   -0.58903500   10.19067000   -2.20502400 L
 C-CT--0.319200(PDBName=CG2,ResName=VAL,ResNum=238_A)  0    0.85860900    8.50396900   -3.24767200 L
 N-N--0.415700(PDBName=N,ResName=LEU,ResNum=239_A)   0    0.52936700    9.39158500    1.34457500 L
 C-CT--0.051800(PDBName=CA,ResName=LEU,ResNum=239_A)  0    0.13576500    9.96280800    2.64750400 L
 C-C-0.597300(PDBName=C,ResName=LEU,ResNum=239_A)    0    1.30692300   10.61948900    3.40770300 L
 O-O--0.567900(PDBName=O,ResName=LEU,ResNum=239_A)   0    1.11976600   11.65302400    4.04618800 L
 C-CT--0.110200(PDBName=CB,ResName=LEU,ResNum=239_A)  0   -0.55014800    8.90327100    3.53688300 L
 C-CT-0.353100(PDBName=CG,ResName=LEU,ResNum=239_A)  0   -1.82019200    8.25750600    2.95388600 L
 C-CT--0.412100(PDBName=CD1,ResName=LEU,ResNum=239_A)  0   -2.38703900    7.24399200    3.94825900 L
 C-CT--0.412100(PDBName=CD2,ResName=LEU,ResNum=239_A)  0   -2.91310700    9.28159900    2.64438100 L
 N-N--0.415700(PDBName=N,ResName=LEU,ResNum=240_A)   0    2.49625800   10.00858800    3.38151200 L
 C-CT--0.051800(PDBName=CA,ResName=LEU,ResNum=240_A)  0    3.74285900   10.53064200    3.96152400 L
 C-C-0.597300(PDBName=C,ResName=LEU,ResNum=240_A)    0    4.22539500   11.81850800    3.26793300 L
 O-O--0.567900(PDBName=O,ResName=LEU,ResNum=240_A)   0    4.72341900   12.72510700    3.93634500 L
 C-CT--0.110200(PDBName=CB,ResName=LEU,ResNum=240_A)  0    4.83309200    9.43876800    3.90721600 L
 C-CT-0.353100(PDBName=CG,ResName=LEU,ResNum=240_A)  0    4.64995700    8.30248600    4.93134300 L
 C-CT--0.412100(PDBName=CD1,ResName=LEU,ResNum=240_A)  0    5.51426100    7.09666000    4.55992300 L
 C-CT--0.412100(PDBName=CD2,ResName=LEU,ResNum=240_A)  0    5.05508100    8.75126200    6.33702600 L
 N-N--0.415700(PDBName=N,ResName=NME,ResNum=241_A)   0    4.11638500   11.88652000    1.93669900 L
 C-CT--0.149000(PDBName=CH3,ResName=NME,ResNum=241_A)  0    4.46702300   13.04166600    1.11974400 L
 C-CT--0.366200(PDBName=CH3,ResName=ACE,ResNum=261_A)  0   -2.78919900   12.36698300   -3.99382600 L
 C-C-0.597200(PDBName=C,ResName=ACE,ResNum=261_A)    0   -3.63588000   11.11721100   -3.95470300 L
 O-O--0.567900(PDBName=O,ResName=ACE,ResNum=261_A)   0   -4.35953100   10.89077100   -2.99055800 L
 N-N--0.415700(PDBName=N,ResName=LEU,ResNum=262_A)   0   -3.55132700   10.29452300   -4.99850200 L
 C-CT--0.051800(PDBName=CA,ResName=LEU,ResNum=262_A)  0   -4.26957300    9.02026000   -5.08767500 L
 C-C-0.597300(PDBName=C,ResName=LEU,ResNum=262_A)    0   -3.52089100    7.92084700   -4.31397000 L
 O-O--0.567900(PDBName=O,ResName=LEU,ResNum=262_A)   0   -2.87482600    7.04443700   -4.88942200 L
 C-CT--0.110200(PDBName=CB,ResName=LEU,ResNum=262_A)  0   -4.53642300    8.69614400   -6.57031800 L
 C-CT-0.353100(PDBName=CG,ResName=LEU,ResNum=262_A)  0   -5.32705300    7.39934300   -6.84732100 L
 C-CT--0.412100(PDBName=CD1,ResName=LEU,ResNum=262_A)  0   -6.64974100    7.32731600   -6.07996200 L
 C-CT--0.412100(PDBName=CD2,ResName=LEU,ResNum=262_A)  0   -5.64515100    7.32862600   -8.34252800 L
 N-N--0.415700(PDBName=N,ResName=ALA,ResNum=263_A)   0   -3.62333000    7.98398400   -2.98723900 L
 C-CT-0.033700(PDBName=CA,ResName=ALA,ResNum=263_A)  0   -3.18564100    6.93036200   -2.08122100 L
 C-C-0.597300(PDBName=C,ResName=ALA,ResNum=263_A)    0   -4.15854600    5.74046400   -2.14234700 L
 O-O--0.567900(PDBName=O,ResName=ALA,ResNum=263_A)   0   -5.29368500    5.85130700   -1.67503400 L
 C-CT--0.182500(PDBName=CB,ResName=ALA,ResNum=263_A)  0   -3.10825600    7.50692000   -0.65944000 L
 N-N--0.516300(PDBName=N,ResName=ASP,ResNum=264_A)   0   -3.72844700    4.59884600   -2.67355000 L
 C-CT-0.038100(PDBName=CA,ResName=ASP,ResNum=264_A)  0   -4.50543200    3.35953500   -2.77427300 L
 C-C-0.536600(PDBName=C,ResName=ASP,ResNum=264_A)    0   -4.00758500    2.30207000   -1.77607900 L
 O-O--0.581900(PDBName=O,ResName=ASP,ResNum=264_A)   0   -2.84170200    1.91647100   -1.76778400 L
 C-CT--0.030300(PDBName=CB,ResName=ASP,ResNum=264_A)  0   -4.47887500    2.86497300   -4.23385100 L
 C-C-0.799400(PDBName=CG,ResName=ASP,ResNum=264_A)   0   -4.81297400    1.38179100   -4.40965100 L
 O-O2--0.801400(PDBName=OD1,ResName=ASP,ResNum=264_A)  0   -5.66171900    0.84407200   -3.66369700 L
 O-O2--0.801400(PDBName=OD2,ResName=ASP,ResNum=264_A)  0   -4.22302300    0.75970800   -5.32547500 L
 N-N--0.415700(PDBName=N,ResName=SER,ResNum=265_A)   0   -4.92124400    1.79629100   -0.94846600 L
 C-CT--0.024900(PDBName=CA,ResName=SER,ResNum=265_A)  0   -4.72588500    0.66384100   -0.03950700 L
 C-C-0.597300(PDBName=C,ResName=SER,ResNum=265_A)    0   -3.51508000    0.79444500    0.89937600 L
 O-O--0.567900(PDBName=O,ResName=SER,ResNum=265_A)   0   -2.91265600   -0.20962300    1.27801200 L
 C-CT-0.211700(PDBName=CB,ResName=SER,ResNum=265_A)  0   -4.67768200   -0.62286500   -0.86896100 L
 O-OH--0.654600(PDBName=OG,ResName=SER,ResNum=265_A)  0   -5.88669600   -0.77887200   -1.59518200 L
 N-N--0.415700(PDBName=N,ResName=GLY,ResNum=266_A)   0   -3.18361900    2.02189500    1.30683200 L
 C-CT--0.025200(PDBName=CA,ResName=GLY,ResNum=266_A)  0   -2.04554300    2.35530900    2.16517600 L
 C-C-0.597300(PDBName=C,ResName=GLY,ResNum=266_A)    0   -2.43866800    3.12413200    3.42997400 L
 O-O--0.567900(PDBName=O,ResName=GLY,ResNum=266_A)   0   -1.59944800    3.83245800    3.99471600 L
 N-N--0.415700(PDBName=N,ResName=TRP,ResNum=267_A)   0   -3.69831800    3.00083000    3.86769500 L
 C-CT--0.027500(PDBName=CA,ResName=TRP,ResNum=267_A)  0   -4.36954400    3.86984400    4.83960700 L
 C-C-0.597300(PDBName=C,ResName=TRP,ResNum=267_A)    0   -4.85414600    3.05541900    6.05021200 L
 O-O--0.567900(PDBName=O,ResName=TRP,ResNum=267_A)   0   -5.95369300    2.49550100    6.07589900 L
 C-CT--0.005000(PDBName=CB,ResName=TRP,ResNum=267_A)  0   -5.49783900    4.62469600    4.11878000 L
 C-C*--0.141500(PDBName=CG,ResName=TRP,ResNum=267_A)  0   -5.96023800    5.91184100    4.72667900 L
 C-CW--0.163800(PDBName=CD1,ResName=TRP,ResNum=267_A)  0   -6.16303900    6.15108300    6.04112600 L
 C-CB-0.124300(PDBName=CD2,ResName=TRP,ResNum=267_A)  0   -6.27707200    7.16027100    4.03620900 L
 N-NA--0.341800(PDBName=NE1,ResName=TRP,ResNum=267_A)  0   -6.52893800    7.47275700    6.21513500 L
 C-CN-0.138000(PDBName=CE2,ResName=TRP,ResNum=267_A)  0   -6.62146100    8.13965100    5.01301700 L
 C-CA--0.238700(PDBName=CE3,ResName=TRP,ResNum=267_A)  0   -6.29943500    7.56666300    2.68340400 L
 C-CA--0.260100(PDBName=CZ2,ResName=TRP,ResNum=267_A)  0   -6.94994100    9.46032200    4.67271100 L
 C-CA--0.197200(PDBName=CZ3,ResName=TRP,ResNum=267_A)  0   -6.63709900    8.88751900    2.32686800 L
 C-CA--0.113400(PDBName=CH2,ResName=TRP,ResNum=267_A)  0   -6.95610400    9.83434800    3.31739100 L
 N-N--0.415700(PDBName=N,ResName=PHE,ResNum=268_A)   0   -4.01333600    2.97711600    7.07929900 L
 C-CT--0.002400(PDBName=CA,ResName=PHE,ResNum=268_A)  0   -4.08416700    1.95797300    8.12535700 L
 C-C-0.597300(PDBName=C,ResName=PHE,ResNum=268_A)    0   -4.53698600    2.54172800    9.46680100 L
 O-O--0.567900(PDBName=O,ResName=PHE,ResNum=268_A)   0   -3.91420400    3.46163600   10.00035700 L
 C-CT--0.034300(PDBName=CB,ResName=PHE,ResNum=268_A)  0   -2.72989300    1.23977600    8.21926000 L
 C-CA-0.011800(PDBName=CG,ResName=PHE,ResNum=268_A)  0   -2.19793700    0.72010900    6.89128900 L
 C-CA--0.125600(PDBName=CD1,ResName=PHE,ResNum=268_A)  0   -3.04907600    0.07128400    5.97111400 L
 C-CA--0.125600(PDBName=CD2,ResName=PHE,ResNum=268_A)  0   -0.84567000    0.92101800    6.55820100 L
 C-CA--0.170400(PDBName=CE1,ResName=PHE,ResNum=268_A)  0   -2.55489500   -0.35473600    4.72749600 L
 C-CA--0.170400(PDBName=CE2,ResName=PHE,ResNum=268_A)  0   -0.34927100    0.48199400    5.32015600 L
 C-CA--0.107200(PDBName=CZ,ResName=PHE,ResNum=268_A)  0   -1.20152200   -0.16325600    4.40853600 L
 N-N--0.415700(PDBName=N,ResName=NME,ResNum=269_A)   0   -5.63883200    2.00846800   10.00837400 L
 C-CT--0.149000(PDBName=CH3,ResName=NME,ResNum=269_A)  0   -6.19822500    2.35667000   11.31282100 L
 C-CT--0.366200(PDBName=CH3,ResName=ACE,ResNum=318_A)  0    1.46348400    8.96901900    6.96751100 L
 C-C-0.597200(PDBName=C,ResName=ACE,ResNum=318_A)    0    1.36431500    7.47243500    7.14216100 L
 O-O--0.567900(PDBName=O,ResName=ACE,ResNum=318_A)   0    0.42898800    6.87304900    6.63455500 L
 N-N--0.415700(PDBName=N,ResName=PHE,ResNum=319_A)   0    2.30090400    6.88011900    7.88950300 L
 C-CT--0.002400(PDBName=CA,ResName=PHE,ResNum=319_A)  0    2.39144200    5.43501200    8.16539200 L
 C-C-0.597300(PDBName=C,ResName=PHE,ResNum=319_A)    0    1.05139400    4.78596400    8.54314100 L
 O-O--0.567900(PDBName=O,ResName=PHE,ResNum=319_A)   0    0.66906700    3.77617900    7.95852400 L
 C-CT--0.034300(PDBName=CB,ResName=PHE,ResNum=319_A)  0    3.43728200    5.17189300    9.25830100 L
 C-CA-0.011800(PDBName=CG,ResName=PHE,ResNum=319_A)  0    4.85546400    5.53305300    8.86805900 L
 C-CA--0.125600(PDBName=CD1,ResName=PHE,ResNum=319_A)  0    5.49159900    6.65772600    9.43102900 L
 C-CA--0.125600(PDBName=CD2,ResName=PHE,ResNum=319_A)  0    5.54784900    4.72717500    7.94546000 L
 C-CA--0.170400(PDBName=CE1,ResName=PHE,ResNum=319_A)  0    6.81147500    6.97897800    9.06225300 L
 C-CA--0.170400(PDBName=CE2,ResName=PHE,ResNum=319_A)  0    6.86539900    5.04753000    7.58375900 L
 C-CA--0.107200(PDBName=CZ,ResName=PHE,ResNum=319_A)  0    7.49800700    6.17228700    8.13704900 L
 N-N--0.415700(PDBName=N,ResName=PHE,ResNum=320_A)   0    0.33945900    5.37154000    9.50952800 L
 C-CT--0.002400(PDBName=CA,ResName=PHE,ResNum=320_A)  0   -0.98942800    4.95172000    9.96158000 L
 C-C-0.597300(PDBName=C,ResName=PHE,ResNum=320_A)    0   -1.95391400    6.14170200    9.88281000 L
 O-O--0.567900(PDBName=O,ResName=PHE,ResNum=320_A)   0   -2.09309200    6.91042400   10.83416600 L
 C-CT--0.034300(PDBName=CB,ResName=PHE,ResNum=320_A)  0   -0.90520700    4.35629600   11.37769900 L
 C-CA-0.011800(PDBName=CG,ResName=PHE,ResNum=320_A)  0   -0.37190000    2.93613100   11.42988700 L
 C-CA--0.125600(PDBName=CD1,ResName=PHE,ResNum=320_A)  0   -1.26756100    1.85664400   11.54917800 L
 C-CA--0.125600(PDBName=CD2,ResName=PHE,ResNum=320_A)  0    1.01150900    2.68546300   11.35448700 L
 C-CA--0.170400(PDBName=CE1,ResName=PHE,ResNum=320_A)  0   -0.78561500    0.53682600   11.58661200 L
 C-CA--0.170400(PDBName=CE2,ResName=PHE,ResNum=320_A)  0    1.49401900    1.36449000   11.37771600 L
 C-CA--0.107200(PDBName=CZ,ResName=PHE,ResNum=320_A)  0    0.59520500    0.28965600   11.49316700 L
 N-N--0.415700(PDBName=N,ResName=GLY,ResNum=321_A)   0   -2.60050500    6.31286400    8.72776900 L
 C-CT--0.025200(PDBName=CA,ResName=GLY,ResNum=321_A)  0   -3.52272400    7.42046000    8.45303800 L
 C-C-0.597300(PDBName=C,ResName=GLY,ResNum=321_A)    0   -4.95204700    7.22074000    8.97692200 L
 O-O--0.567900(PDBName=O,ResName=GLY,ResNum=321_A)   0   -5.76587000    8.14088300    8.88166500 L
 N-N--0.415700(PDBName=N,ResName=NME,ResNum=322_A)   0   -5.29695300    6.02352900    9.46986100 L
 C-CT--0.149000(PDBName=CH3,ResName=NME,ResNum=322_A)  0   -6.63851000    5.64611700    9.91078600 L
 C-CT--0.366200(PDBName=CH3,ResName=ACE,ResNum=334_A)  0   -7.78108700    8.05808500   -2.00393800 L
 C-C-0.597200(PDBName=C,ResName=ACE,ResNum=334_A)    0   -8.70943400    6.86732300   -2.05793400 L
 O-O--0.567900(PDBName=O,ResName=ACE,ResNum=334_A)   0   -9.90069300    7.02413600   -2.30011000 L
 N-N--0.415700(PDBName=N,ResName=VAL,ResNum=335_A)   0   -8.15819600    5.67877900   -1.82591700 L
 C-CT--0.087500(PDBName=CA,ResName=VAL,ResNum=335_A)  0   -8.85687600    4.38240500   -1.81649500 L
 C-C-0.597300(PDBName=C,ResName=VAL,ResNum=335_A)    0   -8.36090500    3.54079600   -0.63996400 L
 O-O--0.567900(PDBName=O,ResName=VAL,ResNum=335_A)   0   -7.15757800    3.43958000   -0.41534200 L
 C-CT-0.298500(PDBName=CB,ResName=VAL,ResNum=335_A)  0   -8.62976800    3.62428400   -3.14401600 L
 C-CT--0.319200(PDBName=CG1,ResName=VAL,ResNum=335_A)  0   -9.24181000    2.21992400   -3.10608500 L
 C-CT--0.319200(PDBName=CG2,ResName=VAL,ResNum=335_A)  0   -9.24441000    4.36806500   -4.33742900 L
 N-N--0.415700(PDBName=N,ResName=GLN,ResNum=336_A)   0   -9.26970800    2.90966800    0.10400400 L
 C-CT--0.003100(PDBName=CA,ResName=GLN,ResNum=336_A)  0   -8.94224900    1.93194900    1.14522200 L
 C-C-0.597300(PDBName=C,ResName=GLN,ResNum=336_A)    0  -10.07217400    0.90461000    1.27226900 L
 O-O--0.567900(PDBName=O,ResName=GLN,ResNum=336_A)   0  -11.24775600    1.26802800    1.33476000 L
 C-CT--0.003600(PDBName=CB,ResName=GLN,ResNum=336_A)  0   -8.69376600    2.66591200    2.47755400 L
 C-CT--0.064500(PDBName=CG,ResName=GLN,ResNum=336_A)  0   -8.28899300    1.74236700    3.64138200 L
 C-C-0.695100(PDBName=CD,ResName=GLN,ResNum=336_A)   0   -7.04063000    0.91570200    3.34052900 L
 O-O--0.608600(PDBName=OE1,ResName=GLN,ResNum=336_A)  0   -5.99922000    1.41421400    2.94365300 L
 N-N--0.940700(PDBName=NE2,ResName=GLN,ResNum=336_A)  0   -7.11082700   -0.38963800    3.45087600 L
 N-N--0.415700(PDBName=N,ResName=TRP,ResNum=337_A)   0   -9.71628500   -0.37639200    1.33457100 L
 C-CT--0.027500(PDBName=CA,ResName=TRP,ResNum=337_A)  0  -10.64212200   -1.49987900    1.46277700 L
 C-C-0.597300(PDBName=C,ResName=TRP,ResNum=337_A)    0  -10.54154500   -2.14906700    2.84890600 L
 O-O--0.567900(PDBName=O,ResName=TRP,ResNum=337_A)   0   -9.52125700   -2.04820000    3.52999700 L
 C-CT--0.005000(PDBName=CB,ResName=TRP,ResNum=337_A)  0  -10.33741500   -2.53093900    0.36623800 L
 C-C*--0.141500(PDBName=CG,ResName=TRP,ResNum=337_A)  0  -10.19620700   -2.02501600   -1.04235900 L
 C-CW--0.163800(PDBName=CD1,ResName=TRP,ResNum=337_A)  0   -9.18974800   -2.36936400   -1.87639700 L
 C-CB-0.124300(PDBName=CD2,ResName=TRP,ResNum=337_A)  0  -11.05265400   -1.12372300   -1.81624500 L
 N-NA--0.341800(PDBName=NE1,ResName=TRP,ResNum=337_A)  0   -9.37721700   -1.79263600   -3.11279900 L
 C-CN-0.138000(PDBName=CE2,ResName=TRP,ResNum=337_A)  0  -10.52708300   -1.03405300   -3.14195700 L
 C-CA--0.238700(PDBName=CE3,ResName=TRP,ResNum=337_A)  0  -12.21853700   -0.37190000   -1.54355600 L
 C-CA--0.260100(PDBName=CZ2,ResName=TRP,ResNum=337_A)  0  -11.15203000   -0.28316700   -4.14814100 L
 C-CA--0.197200(PDBName=CZ3,ResName=TRP,ResNum=337_A)  0  -12.84783100    0.39436500   -2.54426200 L
 C-CA--0.113400(PDBName=CH2,ResName=TRP,ResNum=337_A)  0  -12.32330800    0.43178000   -3.84819400 L
 N-N--0.415700(PDBName=N,ResName=LEU,ResNum=338_A)   0  -11.59263400   -2.87185300    3.24661400 L
 C-CT--0.051800(PDBName=CA,ResName=LEU,ResNum=338_A)  0  -11.63909800   -3.71441500    4.45734100 L
 C-C-0.597300(PDBName=C,ResName=LEU,ResNum=338_A)    0  -12.08959900   -5.14703700    4.10072100 L
 O-O--0.567900(PDBName=O,ResName=LEU,ResNum=338_A)   0  -12.74622100   -5.84242800    4.86929800 L
 C-CT--0.110200(PDBName=CB,ResName=LEU,ResNum=338_A)  0  -12.54048500   -3.04227400    5.51507300 L
 C-CT-0.353100(PDBName=CG,ResName=LEU,ResNum=338_A)  0  -12.03646100   -1.67912500    6.03344600 L
 C-CT--0.412100(PDBName=CD1,ResName=LEU,ResNum=338_A)  0  -13.08776000   -1.07108300    6.96326700 L
 C-CT--0.412100(PDBName=CD2,ResName=LEU,ResNum=338_A)  0  -10.72886700   -1.79748200    6.82019900 L
 N-N--0.415700(PDBName=N,ResName=PHE,ResNum=339_A)   0  -11.73687400   -5.56637000    2.88680100 L
 C-CT--0.002400(PDBName=CA,ResName=PHE,ResNum=339_A)  0  -12.12184800   -6.80186700    2.20516500 L
 C-C-0.597300(PDBName=C,ResName=PHE,ResNum=339_A)    0  -10.99391800   -7.11254300    1.21185700 L
 O-O--0.567900(PDBName=O,ResName=PHE,ResNum=339_A)   0  -11.05921400   -6.76774400    0.03854600 L
 C-CT--0.034300(PDBName=CB,ResName=PHE,ResNum=339_A)  0  -13.51004700   -6.62664700    1.54629200 L
 C-CA-0.011800(PDBName=CG,ResName=PHE,ResNum=339_A)  0  -13.86472900   -5.20948200    1.10756400 L
 C-CA--0.125600(PDBName=CD1,ResName=PHE,ResNum=339_A)  0  -14.53894000   -4.35050100    1.99997900 L
 C-CA--0.125600(PDBName=CD2,ResName=PHE,ResNum=339_A)  0  -13.49200400   -4.73058900   -0.16285100 L
 C-CA--0.170400(PDBName=CE1,ResName=PHE,ResNum=339_A)  0  -14.82181600   -3.02254300    1.63390800 L
 C-CA--0.170400(PDBName=CE2,ResName=PHE,ResNum=339_A)  0  -13.78134900   -3.40475900   -0.53232100 L
 C-CA--0.107200(PDBName=CZ,ResName=PHE,ResNum=339_A)  0  -14.44380900   -2.55012900    0.36559900 L
 N-N--0.415700(PDBName=N,ResName=ASP,ResNum=340_A)   0   -9.88979300   -7.63447200    1.74233600 L
 C-CT-0.034100(PDBName=CA,ResName=ASP,ResNum=340_A)  0   -8.53065100   -7.42724700    1.23131700 L H-HC 382   0.0000
 C-C-0.597300(PDBName=C,ResName=ASP,ResNum=340_A)    0   -7.61729300   -8.51394500    1.82385600 L
 O-O--0.567900(PDBName=O,ResName=ASP,ResNum=340_A)   0   -7.77044700   -8.82114400    3.00495700 L
 C-CT--0.031600(PDBName=CB,ResName=ASP,ResNum=340_A)  0   -8.13139600   -6.00527400    1.68426800 H
 C-C-0.646200(PDBName=CG,ResName=ASP,ResNum=340_A)   0   -6.68249300   -5.60487200    1.52166400 H
 O-OH--0.555400(PDBName=OD1,ResName=ASP,ResNum=340_A)  0   -6.49485100   -4.33419300    1.21800200 H
 O-O--0.637600(PDBName=OD2,ResName=ASP,ResNum=340_A)  0   -5.73588000   -6.38666400    1.75892100 H
 N-N--0.516300(PDBName=N,ResName=GLU,ResNum=341_A)   0   -6.70108900   -9.10225100    1.04356400 L
 C-CT-0.039700(PDBName=CA,ResName=GLU,ResNum=341_A)  0   -5.82775600  -10.19490600    1.52181300 L
 C-C-0.536600(PDBName=C,ResName=GLU,ResNum=341_A)    0   -4.97327000   -9.82360800    2.75023400 L
 O-O--0.581900(PDBName=O,ResName=GLU,ResNum=341_A)   0   -4.86348800  -10.61302200    3.68510500 L
 C-CT-0.056000(PDBName=CB,ResName=GLU,ResNum=341_A)  0   -4.88864000  -10.73459000    0.42522400 L
 C-CT-0.013600(PDBName=CG,ResName=GLU,ResNum=341_A)  0   -5.49750300  -10.95177100   -0.97007400 L
 C-C-0.805400(PDBName=CD,ResName=GLU,ResNum=341_A)   0   -5.29748400   -9.73962600   -1.89018100 L
 O-O2--0.818800(PDBName=OE1,ResName=GLU,ResNum=341_A)  0   -4.14700700   -9.29687900   -2.09095900 L
 O-O2--0.818800(PDBName=OE2,ResName=GLU,ResNum=341_A)  0   -6.28625700   -9.20881500   -2.43631800 L
 N-N--0.415700(PDBName=N,ResName=ALA,ResNum=342_A)   0   -4.34245200   -8.64676200    2.72793100 L
 C-CT-0.033700(PDBName=CA,ResName=ALA,ResNum=342_A)  0   -3.40655400   -8.15591000    3.73760700 L
 C-C-0.597300(PDBName=C,ResName=ALA,ResNum=342_A)    0   -4.10281800   -7.39677900    4.88396500 L
 O-O--0.567900(PDBName=O,ResName=ALA,ResNum=342_A)   0   -3.82159200   -7.63808500    6.05540900 L
 C-CT--0.182500(PDBName=CB,ResName=ALA,ResNum=342_A)  0   -2.37113100   -7.27794900    3.02317200 L
 N-N--0.415700(PDBName=N,ResName=GLN,ResNum=343_A)   0   -4.99450600   -6.45184400    4.56145300 L
 C-CT--0.003100(PDBName=CA,ResName=GLN,ResNum=343_A)  0   -5.75523800   -5.66998000    5.55039400 L
 C-C-0.597300(PDBName=C,ResName=GLN,ResNum=343_A)    0   -6.83233000   -6.49918800    6.28048400 L
 O-O--0.567900(PDBName=O,ResName=GLN,ResNum=343_A)   0   -7.18983300   -6.15773900    7.40958200 L
 C-CT--0.003600(PDBName=CB,ResName=GLN,ResNum=343_A)  0   -6.33936900   -4.41002100    4.87714000 L
 C-CT--0.064500(PDBName=CG,ResName=GLN,ResNum=343_A)  0   -7.17442400   -3.46798100    5.76713400 L
 C-C-0.695100(PDBName=CD,ResName=GLN,ResNum=343_A)   0   -6.41916100   -2.84571900    6.93894100 L
 O-O--0.608600(PDBName=OE1,ResName=GLN,ResNum=343_A)  0   -6.06711500   -1.67711500    6.93893300 L
 N-N--0.940700(PDBName=NE2,ResName=GLN,ResNum=343_A)  0   -6.17970100   -3.57537100    8.00351700 L
 N-N--0.415700(PDBName=N,ResName=NME,ResNum=344_A)   0   -7.37693600   -7.55032800    5.65466600 L
 C-CT--0.149000(PDBName=CH3,ResName=NME,ResNum=344_A)  0   -8.38871200   -8.42613300    6.23806200 L
 C-CT--0.366200(PDBName=CH3,ResName=ACE,ResNum=387_A)  0  -12.15082600   -8.75397800   -2.15794400 L
 C-C-0.597200(PDBName=C,ResName=ACE,ResNum=387_A)    0  -10.87843800   -8.53394600   -2.94289200 L
 O-O--0.567900(PDBName=O,ResName=ACE,ResNum=387_A)   0  -10.61640900   -9.27155500   -3.88389700 L
 N-N--0.415700(PDBName=N,ResName=SER,ResNum=388_A)   0  -10.10863300   -7.51716900   -2.56109100 L
 C-CT--0.024900(PDBName=CA,ResName=SER,ResNum=388_A)  0   -8.80189900   -7.17346600   -3.13660500 L
 C-C-0.597300(PDBName=C,ResName=SER,ResNum=388_A)    0   -8.00177300   -6.29409900   -2.16813800 L
 O-O--0.567900(PDBName=O,ResName=SER,ResNum=388_A)   0   -8.57043100   -5.42257000   -1.51289300 L
 C-CT-0.211700(PDBName=CB,ResName=SER,ResNum=388_A)  0   -9.00571500   -6.40909300   -4.45430900 L
 O-OH--0.654600(PDBName=OG,ResName=SER,ResNum=388_A)  0   -7.83027400   -6.40089900   -5.24337600 L
 N-N--0.415700(PDBName=N,ResName=HIS,ResNum=389_A)   0   -6.68534300   -6.47612800   -2.06946500 L
 C-CT--0.058100(PDBName=CA,ResName=HIS,ResNum=389_A)  0   -5.76041700   -5.36350600   -1.80690000 L H-HC 424   0.0000
 C-C-0.597300(PDBName=C,ResName=HIS,ResNum=389_A)    0   -5.45969000   -4.61560400   -3.11148500 L
 O-O--0.567900(PDBName=O,ResName=HIS,ResNum=389_A)   0   -5.72758000   -5.13350400   -4.19299900 L
 C-CT--0.007400(PDBName=CB,ResName=HIS,ResNum=389_A)  0   -4.49127900   -5.87036300   -1.09976000 H
 C-CC-0.186800(PDBName=CG,ResName=HIS,ResNum=389_A)  0   -3.65459300   -4.81461800   -0.45313000 H
 N-NB--0.543200(PDBName=ND1,ResName=HIS,ResNum=389_A)  0   -4.13268600   -4.02503500    0.58965200 H
 C-CW--0.220700(PDBName=CD2,ResName=HIS,ResNum=389_A)  0   -2.34143800   -4.46254000   -0.64814300 H
 C-CR-0.163500(PDBName=CE1,ResName=HIS,ResNum=389_A)  0   -3.12917800   -3.24966900    1.01270100 H
 N-NA--0.279500(PDBName=NE2,ResName=HIS,ResNum=389_A)  0   -2.02529600   -3.48413700    0.27594600 H
 N-N--0.516300(PDBName=N,ResName=GLU,ResNum=390_A)   0   -4.96499900   -3.38399300   -3.01440000 L
 C-CT-0.039700(PDBName=CA,ResName=GLU,ResNum=390_A)  0   -4.83070100   -2.42803800   -4.12636300 L
 C-C-0.536600(PDBName=C,ResName=GLU,ResNum=390_A)    0   -6.13484700   -2.16266500   -4.92226500 L
 O-O--0.581900(PDBName=O,ResName=GLU,ResNum=390_A)   0   -7.19330300   -2.76754800   -4.72779500 L
 C-CT-0.056000(PDBName=CB,ResName=GLU,ResNum=390_A)  0   -3.68969700   -2.83439700   -5.08827900 L
 C-CT-0.013600(PDBName=CG,ResName=GLU,ResNum=390_A)  0   -2.37615500   -3.31441900   -4.44367200 L
 C-C-0.805400(PDBName=CD,ResName=GLU,ResNum=390_A)   0   -2.18681300   -4.82766900   -4.59535000 L
 O-O2--0.818800(PDBName=OE1,ResName=GLU,ResNum=390_A)  0   -2.18797700   -5.56069400   -3.58252200 L
 O-O2--0.818800(PDBName=OE2,ResName=GLU,ResNum=390_A)  0   -2.05535500   -5.32270500   -5.73380200 L
 N-N--0.415700(PDBName=N,ResName=ILE,ResNum=391_A)   0   -6.03640700   -1.25730500   -5.89101000 L
 C-CT--0.059700(PDBName=CA,ResName=ILE,ResNum=391_A)  0   -6.82378500   -1.24376500   -7.12157900 L
 C-C-0.597300(PDBName=C,ResName=ILE,ResNum=391_A)    0   -5.99683300   -0.73356600   -8.30517700 L
 O-O--0.567900(PDBName=O,ResName=ILE,ResNum=391_A)   0   -6.05111200   -1.34576100   -9.36946400 L
 C-CT-0.130300(PDBName=CB,ResName=ILE,ResNum=391_A)  0   -8.17280900   -0.50461200   -6.95816400 L
 C-CT--0.043000(PDBName=CG1,ResName=ILE,ResNum=391_A)  0   -9.02504500   -0.70491900   -8.23309300 L
 C-CT--0.320400(PDBName=CG2,ResName=ILE,ResNum=391_A)  0   -8.01750400    0.99021300   -6.62575900 L
 C-CT--0.066000(PDBName=CD1,ResName=ILE,ResNum=391_A)  0  -10.51110600   -0.36795000   -8.06209100 L
 N-N--0.415700(PDBName=N,ResName=ILE,ResNum=392_A)   0   -5.24044200    0.36533200   -8.16667900 L
 C-CT--0.059700(PDBName=CA,ResName=ILE,ResNum=392_A)  0   -4.68575300    1.07369600   -9.33722600 L
 C-C-0.597300(PDBName=C,ResName=ILE,ResNum=392_A)    0   -3.67188800    0.24061900  -10.13686200 L
 O-O--0.567900(PDBName=O,ResName=ILE,ResNum=392_A)   0   -3.72228600    0.26816900  -11.36346200 L
 C-CT-0.130300(PDBName=CB,ResName=ILE,ResNum=392_A)  0   -4.18873200    2.50615300   -9.02865100 L
 C-CT--0.043000(PDBName=CG1,ResName=ILE,ResNum=392_A)  0   -2.95741600    2.57120100   -8.10701700 L
 C-CT--0.320400(PDBName=CG2,ResName=ILE,ResNum=392_A)  0   -5.34518900    3.34070400   -8.44806700 L
 C-CT--0.066000(PDBName=CD1,ResName=ILE,ResNum=392_A)  0   -2.30617600    3.95474300   -8.02378100 L
 N-N--0.415700(PDBName=N,ResName=ILE,ResNum=393_A)   0   -2.79535100   -0.53056400   -9.47856600 L
 C-CT--0.059700(PDBName=CA,ResName=ILE,ResNum=393_A)  0   -1.87500600   -1.46060500  -10.16488300 L
 C-C-0.597300(PDBName=C,ResName=ILE,ResNum=393_A)    0   -2.55245300   -2.74125000  -10.69047400 L
 O-O--0.567900(PDBName=O,ResName=ILE,ResNum=393_A)   0   -2.04019400   -3.35556400  -11.62292900 L
 C-CT-0.130300(PDBName=CB,ResName=ILE,ResNum=393_A)  0   -0.62837200   -1.79340700   -9.31341800 L
 C-CT--0.043000(PDBName=CG1,ResName=ILE,ResNum=393_A)  0   -0.95404100   -2.55555100   -8.00929700 L
 C-CT--0.320400(PDBName=CG2,ResName=ILE,ResNum=393_A)  0    0.17086400   -0.50477700   -9.04487700 L
 C-CT--0.066000(PDBName=CD1,ResName=ILE,ResNum=393_A)  0    0.30363500   -3.03353000   -7.26874700 L
 N-N--0.347900(PDBName=N,ResName=ARG,ResNum=394_A)   0   -3.69132000   -3.15671200  -10.11261600 L
 C-CT--0.263700(PDBName=CA,ResName=ARG,ResNum=394_A)  0   -4.47881500   -4.32885100  -10.55411300 L
 C-C-0.734100(PDBName=C,ResName=ARG,ResNum=394_A)    0   -5.38082000   -4.02524800  -11.75692300 L
 O-O--0.589400(PDBName=O,ResName=ARG,ResNum=394_A)   0   -5.59417800   -4.89990800  -12.59282200 L
 C-CT--0.000700(PDBName=CB,ResName=ARG,ResNum=394_A)  0   -5.29612800   -4.91820900   -9.38745600 L
 C-CT-0.039000(PDBName=CG,ResName=ARG,ResNum=394_A)  0   -4.39120100   -5.55438900   -8.32059100 L
 C-CT-0.048600(PDBName=CD,ResName=ARG,ResNum=394_A)  0   -5.19378800   -6.30271800   -7.24648900 L
 N-N2--0.529500(PDBName=NE,ResName=ARG,ResNum=394_A)  0   -4.28641800   -6.82454500   -6.21506800 L
 C-CA-0.807600(PDBName=CZ,ResName=ARG,ResNum=394_A)  0   -4.51458700   -7.63995000   -5.20357800 L
 N-N2--0.862700(PDBName=NH1,ResName=ARG,ResNum=394_A)  0   -5.64965800   -8.24641100   -5.00593000 L
 N-N2--0.862700(PDBName=NH2,ResName=ARG,ResNum=394_A)  0   -3.57762100   -7.83455400   -4.33374100 L
 N-N--0.415700(PDBName=N,ResName=NME,ResNum=395_A)   0   -5.93330200   -2.81139000  -11.83239200 L
 C-CT--0.149000(PDBName=CH3,ResName=NME,ResNum=395_A)  0   -6.78441000   -2.33388500  -12.91747600 L
 C-CT-0.224428(PDBName=C02,ResName=SRK,ResNum=508_A)  0    1.89598100   -2.71350100    1.42991100 H
 C-CT--0.017928(PDBName=C04,ResName=SRK,ResNum=508_A)  0    1.70925700   -4.13789200    1.91115500 H
 C-CT--0.056086(PDBName=C05,ResName=SRK,ResNum=508_A)  0    0.48393700   -4.31263400    2.79557300 H
 C-C-0.512895(PDBName=C06,ResName=SRK,ResNum=508_A)  0    0.70896400   -3.69837500    4.16269800 H
 C-CT--0.045454(PDBName=C09,ResName=SRK,ResNum=508_A)  0   -1.78505100   -3.79810500    4.52345800 H
 C-CT--0.057022(PDBName=C10,ResName=SRK,ResNum=508_A)  0   -2.60986600   -3.77283600    5.82882100 H
 C-CB-0.028211(PDBName=C11,ResName=SRK,ResNum=508_A)  0   -1.68012200   -3.10684900    6.81677300 H
 C-CA--0.195093(PDBName=C12,ResName=SRK,ResNum=508_A)  0   -1.93926500   -2.64573600    8.09698400 H
 C-CA--0.159939(PDBName=C13,ResName=SRK,ResNum=508_A)  0   -0.89018800   -2.10166800    8.84797100 H
 C-CA--0.210276(PDBName=C14,ResName=SRK,ResNum=508_A)  0    0.39421500   -2.03486300    8.30856400 H
 C-CA--0.136088(PDBName=C15,ResName=SRK,ResNum=508_A)  0    0.67134900   -2.49969900    7.01773300 H
 C-CB-0.115624(PDBName=C16,ResName=SRK,ResNum=508_A)  0   -0.38685100   -3.02908000    6.28068000 H
 N-N--0.197410(PDBName=N08,ResName=SRK,ResNum=508_A)  0   -0.39174300   -3.55046600    4.96252600 H
 O-OS--0.194378(PDBName=O01,ResName=SRK,ResNum=508_A)  0    1.19479200   -1.77806200    2.22178500 H
 O-O--0.681110(PDBName=O03,ResName=SRK,ResNum=508_A)  0    2.95496000   -2.36262500    0.82957300 H
 O-O--0.576162(PDBName=O07,ResName=SRK,ResNum=508_A)  0    1.84732300   -3.37539500    4.56136700 H
 C-CT--0.060710(PDBName=C,ResName=SRK,ResNum=508_A)  0    1.95296500   -0.81554300    2.99883100 H
 O-OW--0.834000(PDBName=O,ResName=HOH,ResNum=630_A)  0   -7.15925100   -1.59057300    0.69416700 L
 O-OW--0.834000(PDBName=O,ResName=HOH,ResNum=641_A)  0   -1.60231900    4.45561700    6.65386000 L
 O-OW--0.834000(PDBName=O,ResName=HOH,ResNum=664_A)  0   -4.86565000    4.42359200    0.63938400 L
 O-OW--0.834000(PDBName=O,ResName=HOH,ResNum=673_A)  0   -7.17196300    0.66579400    7.76467400 L
 O-OW--0.834000(PDBName=O,ResName=HOH,ResNum=679_A)  0   -0.52112500   -6.98945800   -2.32525200 L
 O-OW--0.834000(PDBName=O,ResName=HOH,ResNum=680_A)  0   -2.13726000   -8.49357200   -0.62502800 L
 O-OW--0.834000(PDBName=O,ResName=HOH,ResNum=683_A)  0    1.02894800   -4.90306900   -1.17554600 H
 H-HC-0.029500(PDBName=1HB,ResName=PHE,ResNum=123_A)  0    3.24251900    6.51251500  -10.75354300 L
 H-HC-0.029500(PDBName=2HB,ResName=PHE,ResNum=123_A)  0    4.93525500    6.09284000  -10.49816200 L
 H-HA-0.133000(PDBName=HD1,ResName=PHE,ResNum=123_A)  0    1.44827300    5.25117500   -9.36908200 L
 H-HA-0.133000(PDBName=HD2,ResName=PHE,ResNum=123_A)  0    5.55072000    3.93901400   -9.64721800 L
 H-HA-0.143000(PDBName=HE1,ResName=PHE,ResNum=123_A)  0    0.78681800    2.98119200   -8.59078800 L
 H-HA-0.143000(PDBName=HE2,ResName=PHE,ResNum=123_A)  0    4.88243800    1.68533400   -8.86447800 L
 H-HA-0.129700(PDBName=HZ,ResName=PHE,ResNum=123_A)  0    2.50763900    1.20960700   -8.32616100 L
 H-H1-0.097800(PDBName=HA,ResName=PHE,ResNum=123_A)  0    3.02557200    7.25517400   -8.45494300 L
 H-H-0.271900(PDBName=H,ResName=PHE,ResNum=123_A)    0    5.48395800    8.55731800   -9.43045700 L
 H-HC-0.045700(PDBName=1HB,ResName=LEU,ResNum=124_A)  0    3.70144900    6.17502000   -4.18722100 L
 H-HC-0.045700(PDBName=2HB,ResName=LEU,ResNum=124_A)  0    5.19075100    5.53791100   -3.49062600 L
 H-HC--0.036100(PDBName=HG,ResName=LEU,ResNum=124_A)  0    5.01752300    8.07492300   -5.18339200 L
 H-HC-0.100000(PDBName=1HD1,ResName=LEU,ResNum=124_A)  0    5.34830500    9.26292600   -3.07344900 L
 H-HC-0.100000(PDBName=2HD1,ResName=LEU,ResNum=124_A)  0    3.88159300    8.27483900   -2.99808800 L
 H-HC-0.100000(PDBName=3HD1,ResName=LEU,ResNum=124_A)  0    5.36247400    7.72623500   -2.18317100 L
 H-HC-0.100000(PDBName=1HD2,ResName=LEU,ResNum=124_A)  0    7.30154700    8.50165700   -4.28617900 L
 H-HC-0.100000(PDBName=2HD2,ResName=LEU,ResNum=124_A)  0    7.26224400    7.06350400   -5.30702000 L
 H-HC-0.100000(PDBName=3HD2,ResName=LEU,ResNum=124_A)  0    7.30386600    6.88945300   -3.53673800 L
 H-H1-0.092200(PDBName=HA,ResName=LEU,ResNum=124_A)  0    6.09261000    5.23457000   -5.82145800 L
 H-H-0.271900(PDBName=H,ResName=LEU,ResNum=124_A)    0    3.34491100    5.83818900   -6.79561400 L
 H-HC--0.017300(PDBName=1HB,ResName=GLU,ResNum=125_A)  0    6.55079200    1.50798900   -6.85468600 L
 H-HC--0.017300(PDBName=2HB,ResName=GLU,ResNum=125_A)  0    7.30260400    1.02902500   -5.33497900 L
 H-HC--0.042500(PDBName=1HG,ResName=GLU,ResNum=125_A)  0    5.44380400   -0.65141100   -7.07626300 L
 H-HC--0.042500(PDBName=2HG,ResName=GLU,ResNum=125_A)  0    6.04069800   -1.16449200   -5.48996000 L
 H-H1-0.110500(PDBName=HA,ResName=GLU,ResNum=125_A)  0    4.30601700    1.26939800   -5.74612300 L
 H-H-0.293600(PDBName=H,ResName=GLU,ResNum=125_A)    0    6.31461700    3.24630700   -4.78742400 L
 H-H1-0.069800(PDBName=1HA,ResName=GLY,ResNum=126_A)  0    3.30112900   -0.76440400   -1.90277100 H
 H-H1-0.069800(PDBName=2HA,ResName=GLY,ResNum=126_A)  0    5.02468100   -1.14939800   -2.00829100 H
 H-H-0.271900(PDBName=H,ResName=GLY,ResNum=126_A)    0    3.70298200   -0.47050600   -4.51888100 L
 H-H1-0.069800(PDBName=1HA,ResName=GLY,ResNum=127_A)  0    2.47369300   -5.11100400   -3.01541900 H
 H-H1-0.069800(PDBName=2HA,ResName=GLY,ResNum=127_A)  0    4.03468300   -4.93497900   -3.85229500 H
 H-H-0.271900(PDBName=H,ResName=GLY,ResNum=127_A)    0    3.72980600   -3.42774700   -1.33087500 H
 H-HC-0.033900(PDBName=1HB,ResName=TRP,ResNum=128_A)  0    3.90747700   -8.56774400   -0.76116800 L
 H-HC-0.033900(PDBName=2HB,ResName=TRP,ResNum=128_A)  0    4.50149600   -8.77613100    0.87976100 L
 H-H4-0.206200(PDBName=HD1,ResName=TRP,ResNum=128_A)  0    1.21379200   -8.44764400   -1.03489600 L
 H-H-0.341200(PDBName=HE1,ResName=TRP,ResNum=128_A)  0   -0.73438700   -9.20374900    0.42625000 L
 H-HA-0.170000(PDBName=HE3,ResName=TRP,ResNum=128_A)  0    3.75242500   -9.16007300    3.35970700 L
 H-HA-0.144700(PDBName=HZ3,ResName=TRP,ResNum=128_A)  0    2.54365900   -9.95335900    5.38159600 L
 H-HA-0.157200(PDBName=HZ2,ResName=TRP,ResNum=128_A)  0   -1.12160500  -10.17796800    3.12319100 L
 H-HA-0.141700(PDBName=HH2,ResName=TRP,ResNum=128_A)  0    0.11690000  -10.46503900    5.27890200 L
 H-H1-0.112300(PDBName=HA,ResName=TRP,ResNum=128_A)  0    3.18848300   -6.44493700    1.19848700 H
 H-H-0.271900(PDBName=H,ResName=TRP,ResNum=128_A)    0    2.61032100   -5.54088000   -0.74535400 H
 H-HC-0.029500(PDBName=1HB,ResName=TYR,ResNum=129_A)  0    6.29331900   -4.47983600    4.24125800 L
 H-HC-0.029500(PDBName=2HB,ResName=TYR,ResNum=129_A)  0    7.45106200   -5.60116500    4.92040100 L
 H-HA-0.169900(PDBName=HD1,ResName=TYR,ResNum=129_A)  0    6.54676000   -7.92873400    5.74042200 L
 H-HA-0.169900(PDBName=HD2,ResName=TYR,ResNum=129_A)  0    4.01925600   -4.54886600    4.83753300 L
 H-HA-0.165600(PDBName=HE1,ResName=TYR,ResNum=129_A)  0    4.67746400   -8.95597900    7.04814500 L
 H-HA-0.165600(PDBName=HE2,ResName=TYR,ResNum=129_A)  0    2.17551000   -5.57152400    6.12336900 L
 H-HO-0.399200(PDBName=HH,ResName=TYR,ResNum=129_A)  0    1.49492900   -7.39755200    7.27851800 L
 H-H1-0.087600(PDBName=HA,ResName=TYR,ResNum=129_A)  0    7.33893800   -5.49302000    2.39904100 L
 H-H-0.271900(PDBName=H,ResName=TYR,ResNum=129_A)    0    4.56651400   -6.24144400    2.87051300 L
 H-HC-0.032700(PDBName=1HB,ResName=ARG,ResNum=139_A)  0   11.74102100   -9.49550700    2.11659000 L
 H-HC-0.032700(PDBName=2HB,ResName=ARG,ResNum=139_A)  0   12.85768200   -9.78563400    0.79009800 L
 H-HC-0.028500(PDBName=1HG,ResName=ARG,ResNum=139_A)  0   10.68357200   -7.68043600    0.98172800 L
 H-HC-0.028500(PDBName=2HG,ResName=ARG,ResNum=139_A)  0   11.97067200   -7.58785500   -0.24314700 L
 H-H1-0.068700(PDBName=1HD,ResName=ARG,ResNum=139_A)  0   11.33481800   -9.83090400   -1.07775000 L
 H-H1-0.068700(PDBName=2HD,ResName=ARG,ResNum=139_A)  0   10.02992300   -9.91209700    0.11078300 L
 H-H-0.345600(PDBName=HE,ResName=ARG,ResNum=139_A)   0   10.15872200   -8.13774400   -2.30805800 L
 H-H-0.447800(PDBName=1HH1,ResName=ARG,ResNum=139_A)  0    6.91922800   -8.01463500   -0.18056300 L
 H-H-0.447800(PDBName=2HH1,ResName=ARG,ResNum=139_A)  0    8.14971700   -9.03801200    0.48768100 L
 H-H-0.447800(PDBName=1HH2,ResName=ARG,ResNum=139_A)  0    6.93608800   -7.15148500   -2.11184900 L
 H-H-0.447800(PDBName=2HH2,ResName=ARG,ResNum=139_A)  0    8.46260200   -7.12644000   -2.98278600 L
 H-H1-0.156000(PDBName=HA,ResName=ARG,ResNum=139_A)  0   13.92629900   -8.75271600    2.71918600 L
 H-H-0.274700(PDBName=H,ResName=ARG,ResNum=139_A)    0   12.48614000   -6.14700300    2.36899000 L
 H-HC-0.045700(PDBName=1HB,ResName=LEU,ResNum=146_A)  0    8.12067000   -6.66203500   -5.23035000 L
 H-HC-0.045700(PDBName=2HB,ResName=LEU,ResNum=146_A)  0    9.17977900   -6.25048000   -6.57601400 L
 H-HC--0.036100(PDBName=HG,ResName=LEU,ResNum=146_A)  0    7.78288800   -4.24936900   -7.06137100 L
 H-HC-0.100000(PDBName=1HD1,ResName=LEU,ResNum=146_A)  0    5.80132000   -5.44966100   -7.83578400 L
 H-HC-0.100000(PDBName=2HD1,ResName=LEU,ResNum=146_A)  0    6.16325800   -6.80851300   -6.74788100 L
 H-HC-0.100000(PDBName=3HD1,ResName=LEU,ResNum=146_A)  0    7.25663800   -6.42245400   -8.10151700 L
 H-HC-0.100000(PDBName=1HD2,ResName=LEU,ResNum=146_A)  0    5.55398900   -4.05953000   -5.89716700 L
 H-HC-0.100000(PDBName=2HD2,ResName=LEU,ResNum=146_A)  0    6.11583100   -5.25992700   -4.70736000 L
 H-HC-0.100000(PDBName=3HD2,ResName=LEU,ResNum=146_A)  0    6.91390000   -3.67337100   -4.85918800 L
 H-H1-0.092200(PDBName=HA,ResName=LEU,ResNum=146_A)  0    8.82256300   -4.59203000   -4.06138200 L
 H-H-0.271900(PDBName=H,ResName=LEU,ResNum=146_A)    0    9.39736900   -3.08277700   -5.75125200 L
 H-HC-0.029500(PDBName=1HB,ResName=TYR,ResNum=182_A)  0    7.55198500   -0.64209700   -3.45808600 L
 H-HC-0.029500(PDBName=2HB,ResName=TYR,ResNum=182_A)  0    8.29049800   -2.20889000   -3.67171200 L
 H-HA-0.169900(PDBName=HD2,ResName=TYR,ResNum=182_A)  0    6.83214600   -3.50429200   -2.39146600 L
 H-HA-0.169900(PDBName=HD1,ResName=TYR,ResNum=182_A)  0    8.51841400    0.06604400   -0.62599700 L
 H-HA-0.165600(PDBName=HE2,ResName=TYR,ResNum=182_A)  0    5.64383500   -3.97083400   -0.26451800 L
 H-HA-0.165600(PDBName=HE1,ResName=TYR,ResNum=182_A)  0    7.39891200   -0.46071400    1.50015300 L
 H-HO-0.399200(PDBName=HH,ResName=TYR,ResNum=182_A)  0    4.76854900   -2.54511900    1.64128100 L
 H-H1-0.087600(PDBName=HA,ResName=TYR,ResNum=182_A)  0    9.76194600    0.14579600   -2.44231600 L
 H-H-0.271900(PDBName=H,ResName=TYR,ResNum=182_A)    0    9.11194500   -0.49546200   -5.21680700 L
 H-H1-0.111200(PDBName=1HB,ResName=CYS,ResNum=183_A)  0   14.13895400   -1.05234100   -4.99328400 L
 H-H1-0.111200(PDBName=2HB,ResName=CYS,ResNum=183_A)  0   15.30544400   -1.94003000   -3.99917600 L
 H-HS-0.193300(PDBName=HG,ResName=CYS,ResNum=183_A)  0   15.11267500   -0.31237800   -1.89355900 L
 H-H1-0.112400(PDBName=HA,ResName=CYS,ResNum=183_A)  0   13.08800800   -2.95782300   -3.88497500 L
 H-H-0.271900(PDBName=H,ResName=CYS,ResNum=183_A)    0   12.12624700   -0.28150800   -3.67199200 L
 H-H1-0.035200(PDBName=1HB,ResName=SER,ResNum=184_A)  0   13.86576300   -0.34258000    1.36230100 L
 H-H1-0.035200(PDBName=2HB,ResName=SER,ResNum=184_A)  0   12.88188800   -1.31036600    2.46867400 L
 H-HO-0.427500(PDBName=HG,ResName=SER,ResNum=184_A)  0   11.25367500   -0.18052300    1.74325600 L
 H-H1-0.084300(PDBName=HA,ResName=SER,ResNum=184_A)  0   14.22913300   -2.65527700    0.81047600 L
 H-H-0.271900(PDBName=H,ResName=SER,ResNum=184_A)    0   12.69907200   -0.99065200   -1.03347400 L
 H-H1-0.035200(PDBName=1HB,ResName=SER,ResNum=185_A)  0   10.62589300   -5.65971500    0.15694900 L
 H-H1-0.035200(PDBName=2HB,ResName=SER,ResNum=185_A)  0    8.87373200   -5.76966000    0.42748900 L
 H-HO-0.427500(PDBName=HG,ResName=SER,ResNum=185_A)  0    9.90565200   -4.09791000   -1.60569600 L
 H-H1-0.084300(PDBName=HA,ResName=SER,ResNum=185_A)  0    8.87482800   -3.24987700    0.46974900 L
 H-H-0.271900(PDBName=H,ResName=SER,ResNum=185_A)    0   10.80960300   -2.15047200    0.07332800 L
 H-HC--0.012200(PDBName=1HB,ResName=ASP,ResNum=186_A)  0   10.92456000   -2.13046100    5.72535500 L
 H-HC--0.012200(PDBName=2HB,ResName=ASP,ResNum=186_A)  0   11.44505700   -2.82562900    4.19632000 L
 H-H1-0.088000(PDBName=HA,ResName=ASP,ResNum=186_A)  0    9.19953000   -3.64938600    4.96605900 L
 H-H-0.293600(PDBName=H,ResName=ASP,ResNum=186_A)    0    9.10729800   -2.07471100    2.44323500 L
 H-HC--0.029700(PDBName=HB,ResName=VAL,ResNum=187_A)  0    5.73162400   -0.24716300    6.56144700 L
 H-HC-0.079100(PDBName=1HG2,ResName=VAL,ResNum=187_A)  0    3.88805900   -1.80992200    5.94305200 L
 H-HC-0.079100(PDBName=2HG2,ResName=VAL,ResNum=187_A)  0    4.45975400   -1.79388200    4.26484200 L
 H-HC-0.079100(PDBName=3HG2,ResName=VAL,ResNum=187_A)  0    5.48221800   -2.44839200    5.56555900 L
 H-HC-0.079100(PDBName=1HG1,ResName=VAL,ResNum=187_A)  0    3.87253000    0.73531700    4.33706900 L
 H-HC-0.079100(PDBName=2HG1,ResName=VAL,ResNum=187_A)  0    4.55729000    1.72996900    5.63055200 L
 H-HC-0.079100(PDBName=3HG1,ResName=VAL,ResNum=187_A)  0    3.39730300    0.46519500    6.02658800 L
 H-H1-0.096900(PDBName=HA,ResName=VAL,ResNum=187_A)  0    6.08458900    0.33734700    3.62380200 L
 H-H-0.271900(PDBName=H,ResName=VAL,ResNum=187_A)    0    7.25949100   -1.56866200    3.33122900 L
 H-HC-0.033900(PDBName=1HB,ResName=TRP,ResNum=188_A)  0    9.68334100    4.59912600    3.80458000 L
 H-HC-0.033900(PDBName=2HB,ResName=TRP,ResNum=188_A)  0    8.15310600    4.26591000    4.59757100 L
 H-H4-0.206200(PDBName=HD1,ResName=TRP,ResNum=188_A)  0    6.18892300    4.23391700    3.10837300 L
 H-H-0.341200(PDBName=HE1,ResName=TRP,ResNum=188_A)  0    5.67491900    3.78419100    0.61909500 L
 H-HA-0.170000(PDBName=HE3,ResName=TRP,ResNum=188_A)  0   10.86425100    2.85035600    1.53440300 L
 H-HA-0.144700(PDBName=HZ3,ResName=TRP,ResNum=188_A)  0   11.27034000    2.30646100   -0.85913300 L
 H-HA-0.157200(PDBName=HZ2,ResName=TRP,ResNum=188_A)  0    7.12199900    3.06831300   -1.74327900 L
 H-HA-0.141700(PDBName=HH2,ResName=TRP,ResNum=188_A)  0    9.41858400    2.44650900   -2.50934600 L
 H-H1-0.112300(PDBName=HA,ResName=TRP,ResNum=188_A)  0   10.36261700    2.32730500    3.92074800 L
 H-H-0.271900(PDBName=H,ResName=TRP,ResNum=188_A)    0    8.82993800    0.74812400    3.68821800 L
 H-HC-0.060300(PDBName=1HB,ResName=ALA,ResNum=229_A)  0   -1.79515400    8.43386900   -8.60289700 L
 H-HC-0.060300(PDBName=2HB,ResName=ALA,ResNum=229_A)  0   -0.52665600    7.24482600   -8.96614400 L
 H-HC-0.060300(PDBName=3HB,ResName=ALA,ResNum=229_A)  0   -1.92553500    6.78475100   -7.96681600 L
 H-H1-0.082300(PDBName=HA,ResName=ALA,ResNum=229_A)  0   -1.18985900    8.25456600   -6.16122000 L
 H-H-0.271900(PDBName=H,ResName=ALA,ResNum=229_A)    0    1.21567700    9.07225600   -7.68510200 L
 H-H1-0.069800(PDBName=1HA,ResName=GLY,ResNum=230_A)  0    0.96888400    4.16726100   -6.26300600 L
 H-H1-0.069800(PDBName=2HA,ResName=GLY,ResNum=230_A)  0    1.40496500    4.92529700   -4.72511800 L
 H-H-0.271900(PDBName=H,ResName=GLY,ResNum=230_A)    0   -1.14203300    5.92626000   -5.51247100 L
 H-H1-0.035200(PDBName=1HB,ResName=SER,ResNum=231_A)  0    0.06378500   -0.20893600   -5.43433600 L
 H-H1-0.035200(PDBName=2HB,ResName=SER,ResNum=231_A)  0   -1.36696400   -0.70815500   -4.51781700 L
 H-HO-0.427500(PDBName=HG,ResName=SER,ResNum=231_A)  0   -2.65000000    0.64180200   -5.74236000 L
 H-H1-0.084300(PDBName=HA,ResName=SER,ResNum=231_A)  0   -1.63806900    1.60705100   -3.70793400 H
 H-H-0.271900(PDBName=H,ResName=SER,ResNum=231_A)    0    0.98600000    2.12980600   -5.06211000 L
 H-H1-0.065102(PDBName=1HB,ResName=SER,ResNum=232_A)  0    0.12498200   -2.17684000   -1.85709600 H
 H-H1-0.065102(PDBName=2HB,ResName=SER,ResNum=232_A)  0    1.71832000   -1.78551300   -1.21916200 H
 H-H-0.333900(PDBName=HG,ResName=SER,ResNum=232_A)   0   -1.03565200   -3.06316700    0.34052700 H
 H-H1-0.069436(PDBName=HA,ResName=SER,ResNum=232_A)  0   -0.69238000   -0.57776400    0.12881700 H
 H-H-0.307693(PDBName=H,ResName=SER,ResNum=232_A)    0   -1.53792600    0.44610700   -1.70567000 H
 H-HC-0.060300(PDBName=1HB,ResName=ALA,ResNum=233_A)  0    5.31354800    1.36426800    1.40625200 H
 H-HC-0.060300(PDBName=2HB,ResName=ALA,ResNum=233_A)  0    5.04244900    0.26487700    0.03743000 H
 H-HC-0.060300(PDBName=3HB,ResName=ALA,ResNum=233_A)  0    4.57996600   -0.22785600    1.67659900 H
 H-H1-0.082300(PDBName=HA,ResName=ALA,ResNum=233_A)  0    2.87409200    1.65209200    1.70485800 H
 H-H-0.271900(PDBName=H,ResName=ALA,ResNum=233_A)    0    2.61793100   -0.72965200    0.28066100 H
 H-H1-0.069800(PDBName=1HA,ResName=GLY,ResNum=234_A)  0    2.79425600    2.92199700   -3.38054400 L
 H-H1-0.069800(PDBName=2HA,ResName=GLY,ResNum=234_A)  0    4.05628200    3.78717900   -2.48655400 L
 H-H-0.271900(PDBName=H,ResName=GLY,ResNum=234_A)    0    2.72775800    1.34952200   -1.76965000 H
 H-H1-0.069800(PDBName=1HA,ResName=GLY,ResNum=235_A)  0   -0.49690100    5.50904900   -1.79533000 L
 H-H1-0.069800(PDBName=2HA,ResName=GLY,ResNum=235_A)  0   -1.12124200    4.09000600   -0.93192600 L
 H-H-0.271900(PDBName=H,ResName=GLY,ResNum=235_A)    0    0.72905400    2.91266000   -1.60434600 L
 H-H1-0.004300(PDBName=HB,ResName=THR,ResNum=236_A)  0    2.83659300    3.64068400    2.78678400 L
 H-HC-0.064200(PDBName=1HG2,ResName=THR,ResNum=236_A)  0    1.29497400    4.75253700    5.16987200 L
 H-HC-0.064200(PDBName=2HG2,ResName=THR,ResNum=236_A)  0    2.61157300    3.56158200    5.24028000 L
 H-HC-0.064200(PDBName=3HG2,ResName=THR,ResNum=236_A)  0    2.94566300    5.21631000    4.69496900 L
 H-HO-0.410200(PDBName=HG1,ResName=THR,ResNum=236_A)  0    0.18719000    3.23255100    3.71412000 L
 H-H1-0.100700(PDBName=HA,ResName=THR,ResNum=236_A)  0    0.50218800    5.57168300    3.00048800 L
 H-H-0.271900(PDBName=H,ResName=THR,ResNum=236_A)    0    0.77456500    3.59477600    0.98200100 L
 H-H1-0.069800(PDBName=1HA,ResName=GLY,ResNum=237_A)  0    4.61050600    6.56731700   -0.30611800 L
 H-H1-0.069800(PDBName=2HA,ResName=GLY,ResNum=237_A)  0    4.88963600    7.23455600    1.30397600 L
 H-H-0.271900(PDBName=H,ResName=GLY,ResNum=237_A)    0    3.13799600    5.12797800    0.64855800 L
 H-HC--0.029700(PDBName=HB,ResName=VAL,ResNum=238_A)  0   -0.25432400    8.22258700   -1.44647900 L
 H-HC-0.079100(PDBName=1HG2,ResName=VAL,ResNum=238_A)  0    0.01574500    8.22720600   -3.87946900 L
 H-HC-0.079100(PDBName=2HG2,ResName=VAL,ResNum=238_A)  0    1.44614200    9.27667000   -3.74309500 L
 H-HC-0.079100(PDBName=3HG2,ResName=VAL,ResNum=238_A)  0    1.47727700    7.62049700   -3.10911000 L
 H-HC-0.079100(PDBName=1HG1,ResName=VAL,ResNum=238_A)  0   -1.34205600    9.87954800   -2.92628700 L
 H-HC-0.079100(PDBName=2HG1,ResName=VAL,ResNum=238_A)  0   -0.01538400   11.02354400   -2.61185800 L
 H-HC-0.079100(PDBName=3HG1,ResName=VAL,ResNum=238_A)  0   -1.10245600   10.51616100   -1.30012800 L
 H-H1-0.096900(PDBName=HA,ResName=VAL,ResNum=238_A)  0    2.12167200   10.11707600   -1.46925700 L
 H-H-0.271900(PDBName=H,ResName=VAL,ResNum=238_A)    0    2.03849100    7.30460700   -0.88201200 L
 H-HC-0.045700(PDBName=1HB,ResName=LEU,ResNum=239_A)  0   -0.81390400    9.37716800    4.48345300 L
 H-HC-0.045700(PDBName=2HB,ResName=LEU,ResNum=239_A)  0    0.16489400    8.11303200    3.76180500 L
 H-HC--0.036100(PDBName=HG,ResName=LEU,ResNum=239_A)  0   -1.57153100    7.73028300    2.03760100 L
 H-HC-0.100000(PDBName=1HD1,ResName=LEU,ResNum=239_A)  0   -3.22757500    6.71855500    3.49597200 L
 H-HC-0.100000(PDBName=2HD1,ResName=LEU,ResNum=239_A)  0   -2.71860700    7.74771600    4.85546800 L
 H-HC-0.100000(PDBName=3HD1,ResName=LEU,ResNum=239_A)  0   -1.61818200    6.51621700    4.20725600 L
 H-HC-0.100000(PDBName=1HD2,ResName=LEU,ResNum=239_A)  0   -3.16584700    9.84545900    3.54183400 L
 H-HC-0.100000(PDBName=2HD2,ResName=LEU,ResNum=239_A)  0   -2.57770100    9.96147500    1.86301200 L
 H-HC-0.100000(PDBName=3HD2,ResName=LEU,ResNum=239_A)  0   -3.79982700    8.76315000    2.28530100 L
 H-H1-0.092200(PDBName=HA,ResName=LEU,ResNum=239_A)  0   -0.57682700   10.76628600    2.46078800 L
 H-H-0.271900(PDBName=H,ResName=LEU,ResNum=239_A)    0    0.50334700    8.38516000    1.21760100 L
 H-HC-0.045700(PDBName=1HB,ResName=LEU,ResNum=240_A)  0    4.84624100    9.01512000    2.90420700 L
 H-HC-0.045700(PDBName=2HB,ResName=LEU,ResNum=240_A)  0    5.80750000    9.89973200    4.07514000 L
 H-HC--0.036100(PDBName=HG,ResName=LEU,ResNum=240_A)  0    3.61090100    7.98176400    4.95508500 L
 H-HC-0.100000(PDBName=1HD1,ResName=LEU,ResNum=240_A)  0    5.20741400    6.71442100    3.58760700 L
 H-HC-0.100000(PDBName=2HD1,ResName=LEU,ResNum=240_A)  0    5.38423100    6.30576400    5.29872900 L
 H-HC-0.100000(PDBName=3HD1,ResName=LEU,ResNum=240_A)  0    6.56587800    7.38073300    4.52143100 L
 H-HC-0.100000(PDBName=1HD2,ResName=LEU,ResNum=240_A)  0    6.10535100    9.04292300    6.34521300 L
 H-HC-0.100000(PDBName=2HD2,ResName=LEU,ResNum=240_A)  0    4.44564500    9.59457400    6.65449200 L
 H-HC-0.100000(PDBName=3HD2,ResName=LEU,ResNum=240_A)  0    4.91519200    7.92428000    7.02880600 L
 H-H1-0.092200(PDBName=HA,ResName=LEU,ResNum=240_A)  0    3.55606600   10.80173800    4.99981600 L
 H-H-0.271900(PDBName=H,ResName=LEU,ResNum=240_A)    0    2.52378800    9.11886700    2.89513700 L
 H-HC-0.045700(PDBName=1HB,ResName=LEU,ResNum=262_A)  0   -5.08957200    9.53382400   -6.99723000 L
 H-HC-0.045700(PDBName=2HB,ResName=LEU,ResNum=262_A)  0   -3.58188800    8.63478900   -7.08864400 L
 H-HC--0.036100(PDBName=HG,ResName=LEU,ResNum=262_A)  0   -4.72680400    6.52939000   -6.58707800 L
 H-HC-0.100000(PDBName=1HD1,ResName=LEU,ResNum=262_A)  0   -7.24670100    8.21915700   -6.26885900 L
 H-HC-0.100000(PDBName=2HD1,ResName=LEU,ResNum=262_A)  0   -7.20779900    6.44428100   -6.39127200 L
 H-HC-0.100000(PDBName=3HD1,ResName=LEU,ResNum=262_A)  0   -6.45317100    7.23491400   -5.01280100 L
 H-HC-0.100000(PDBName=1HD2,ResName=LEU,ResNum=262_A)  0   -4.71514200    7.30756900   -8.91080200 L
 H-HC-0.100000(PDBName=2HD2,ResName=LEU,ResNum=262_A)  0   -6.23526300    8.19396700   -8.64331900 L
 H-HC-0.100000(PDBName=3HD2,ResName=LEU,ResNum=262_A)  0   -6.20938900    6.42240700   -8.55833500 L
 H-H1-0.092200(PDBName=HA,ResName=LEU,ResNum=262_A)  0   -5.23864700    9.14692000   -4.60301500 L
 H-H-0.271900(PDBName=H,ResName=LEU,ResNum=262_A)    0   -2.86325800   10.52341400   -5.71005000 L
 H-HC-0.060300(PDBName=1HB,ResName=ALA,ResNum=263_A)  0   -4.08888300    7.86225000   -0.33974400 L
 H-HC-0.060300(PDBName=2HB,ResName=ALA,ResNum=263_A)  0   -2.77288100    6.73236000    0.03147100 L
 H-HC-0.060300(PDBName=3HB,ResName=ALA,ResNum=263_A)  0   -2.40545300    8.33791100   -0.62436700 L
 H-H1-0.082300(PDBName=HA,ResName=ALA,ResNum=263_A)  0   -2.19496700    6.59301200   -2.38264600 L
 H-H-0.271900(PDBName=H,ResName=ALA,ResNum=263_A)    0   -4.10006000    8.79052900   -2.60260300 L
 H-HC--0.012200(PDBName=1HB,ResName=ASP,ResNum=264_A)  0   -5.18414000    3.45922300   -4.81714900 L
 H-HC--0.012200(PDBName=2HB,ResName=ASP,ResNum=264_A)  0   -3.48958200    3.03033100   -4.65560500 L
 H-H1-0.088000(PDBName=HA,ResName=ASP,ResNum=264_A)  0   -5.54478200    3.56329500   -2.52668900 L
 H-H-0.293600(PDBName=H,ResName=ASP,ResNum=264_A)    0   -2.79203800    4.55831100   -3.06917500 L
 H-H1-0.035200(PDBName=1HB,ResName=SER,ResNum=265_A)  0   -3.82858300   -0.59927700   -1.55381300 L
 H-H1-0.035200(PDBName=2HB,ResName=SER,ResNum=265_A)  0   -4.56756100   -1.47207200   -0.20067800 L
 H-HO-0.427500(PDBName=HG,ResName=SER,ResNum=265_A)  0   -5.86384700   -0.14194300   -2.35573300 L
 H-H1-0.084300(PDBName=HA,ResName=SER,ResNum=265_A)  0   -5.60201600    0.60049800    0.60189200 L
 H-H-0.271900(PDBName=H,ResName=SER,ResNum=265_A)    0   -5.85238800    2.18874300   -1.00716900 L
 H-H1-0.069800(PDBName=1HA,ResName=GLY,ResNum=266_A)  0   -1.36128400    2.97712100    1.59293500 L
 H-H1-0.069800(PDBName=2HA,ResName=GLY,ResNum=266_A)  0   -1.50163700    1.45915000    2.45010400 L
 H-H-0.271900(PDBName=H,ResName=GLY,ResNum=266_A)    0   -3.74945200    2.78852400    0.95635300 L
 H-HC-0.033900(PDBName=1HB,ResName=TRP,ResNum=267_A)  0   -5.13819600    4.87900100    3.12481100 L
 H-HC-0.033900(PDBName=2HB,ResName=TRP,ResNum=267_A)  0   -6.35566900    3.96962500    3.98931800 L
 H-H4-0.206200(PDBName=HD1,ResName=TRP,ResNum=267_A)  0   -6.02827300    5.42447700    6.83174900 L
 H-H-0.341200(PDBName=HE1,ResName=TRP,ResNum=267_A)  0   -6.62926800    7.90576100    7.13139500 L
 H-HA-0.170000(PDBName=HE3,ResName=TRP,ResNum=267_A)  0   -6.03601000    6.84657300    1.92149300 L
 H-HA-0.144700(PDBName=HZ3,ResName=TRP,ResNum=267_A)  0   -6.63346400    9.18051600    1.28626900 L
 H-HA-0.157200(PDBName=HZ2,ResName=TRP,ResNum=267_A)  0   -7.18895500   10.17362400    5.44601000 L
 H-HA-0.141700(PDBName=HH2,ResName=TRP,ResNum=267_A)  0   -7.19972300   10.84849400    3.03369900 L
 H-H1-0.112300(PDBName=HA,ResName=TRP,ResNum=267_A)  0   -3.66474700    4.62178900    5.19189400 L
 H-H-0.271900(PDBName=H,ResName=TRP,ResNum=267_A)    0   -4.29759300    2.35761400    3.35811700 L
 H-HC-0.029500(PDBName=1HB,ResName=PHE,ResNum=268_A)  0   -1.99941600    1.93068900    8.64228300 L
 H-HC-0.029500(PDBName=2HB,ResName=PHE,ResNum=268_A)  0   -2.82500800    0.39731000    8.90474000 L
 H-HA-0.133000(PDBName=HD1,ResName=PHE,ResNum=268_A)  0   -4.09075400   -0.09529300    6.19834300 L
 H-HA-0.133000(PDBName=HD2,ResName=PHE,ResNum=268_A)  0   -0.17847300    1.41144800    7.25227100 L
 H-HA-0.143000(PDBName=HE1,ResName=PHE,ResNum=268_A)  0   -3.21321000   -0.82776000    4.01392300 L
 H-HA-0.143000(PDBName=HE2,ResName=PHE,ResNum=268_A)  0    0.68961800    0.64672900    5.07335100 L
 H-HA-0.129700(PDBName=HZ,ResName=PHE,ResNum=268_A)  0   -0.82299500   -0.50057300    3.45408900 L
 H-H1-0.097800(PDBName=HA,ResName=PHE,ResNum=268_A)  0   -4.80562100    1.20117500    7.83450800 L
 H-H-0.271900(PDBName=H,ResName=PHE,ResNum=268_A)    0   -3.12583500    3.45687800    6.97142300 L
 H-HC-0.029500(PDBName=1HB,ResName=PHE,ResNum=319_A)  0    3.42278200    4.10721600    9.49770000 L
 H-HC-0.029500(PDBName=2HB,ResName=PHE,ResNum=319_A)  0    3.15846000    5.71349900   10.16328900 L
 H-HA-0.133000(PDBName=HD2,ResName=PHE,ResNum=319_A)  0    5.08625400    3.84923300    7.51315300 L
 H-HA-0.133000(PDBName=HD1,ResName=PHE,ResNum=319_A)  0    4.97350300    7.27638900   10.14811400 L
 H-HA-0.143000(PDBName=HE2,ResName=PHE,ResNum=319_A)  0    7.39685200    4.41435100    6.88575300 L
 H-HA-0.143000(PDBName=HE1,ResName=PHE,ResNum=319_A)  0    7.30427200    7.84022800    9.48870800 L
 H-HA-0.129700(PDBName=HZ,ResName=PHE,ResNum=319_A)  0    8.51634300    6.39695200    7.84971600 L
 H-H1-0.097800(PDBName=HA,ResName=PHE,ResNum=319_A)  0    2.73023700    4.93627100    7.25857400 L
 H-H-0.271900(PDBName=H,ResName=PHE,ResNum=319_A)    0    3.06335300    7.46086400    8.19701500 L
 H-HC-0.029500(PDBName=1HB,ResName=PHE,ResNum=320_A)  0   -1.90744600    4.35437000   11.80894600 L
 H-HC-0.029500(PDBName=2HB,ResName=PHE,ResNum=320_A)  0   -0.28761500    4.99816400   12.00767300 L
 H-HA-0.133000(PDBName=HD1,ResName=PHE,ResNum=320_A)  0   -2.33063400    2.04126700   11.60186500 L
 H-HA-0.133000(PDBName=HD2,ResName=PHE,ResNum=320_A)  0    1.70551500    3.50621900   11.26181000 L
 H-HA-0.143000(PDBName=HE1,ResName=PHE,ResNum=320_A)  0   -1.47923200   -0.28644400   11.67194400 L
 H-HA-0.143000(PDBName=HE2,ResName=PHE,ResNum=320_A)  0    2.55483500    1.17425300   11.29373100 L
 H-HA-0.129700(PDBName=HZ,ResName=PHE,ResNum=320_A)  0    0.96584500   -0.72584000   11.49965100 L
 H-H1-0.097800(PDBName=HA,ResName=PHE,ResNum=320_A)  0   -1.38345800    4.17452000    9.30533000 L
 H-H-0.271900(PDBName=H,ResName=PHE,ResNum=320_A)    0    0.71086500    6.22431900    9.89357300 L
 H-H1-0.069800(PDBName=1HA,ResName=GLY,ResNum=321_A)  0   -3.12836000    8.33699400    8.89230600 L
 H-H1-0.069800(PDBName=2HA,ResName=GLY,ResNum=321_A)  0   -3.58053000    7.56653300    7.37423900 L
 H-H-0.271900(PDBName=H,ResName=GLY,ResNum=321_A)    0   -2.34486300    5.68846000    7.96571900 L
 H-HC--0.029700(PDBName=HB,ResName=VAL,ResNum=335_A)  0   -7.56168300    3.52236700   -3.32589500 L
 H-HC-0.079100(PDBName=1HG1,ResName=VAL,ResNum=335_A)  0   -9.14042100    1.74661700   -4.07925500 L
 H-HC-0.079100(PDBName=2HG1,ResName=VAL,ResNum=335_A)  0  -10.29727600    2.27117400   -2.83993500 L
 H-HC-0.079100(PDBName=3HG1,ResName=VAL,ResNum=335_A)  0   -8.71254900    1.58778500   -2.39221100 L
 H-HC-0.079100(PDBName=1HG2,ResName=VAL,ResNum=335_A)  0   -8.76454600    5.33829400   -4.45888300 L
 H-HC-0.079100(PDBName=2HG2,ResName=VAL,ResNum=335_A)  0  -10.31237400    4.51548900   -4.17595900 L
 H-HC-0.079100(PDBName=3HG2,ResName=VAL,ResNum=335_A)  0   -9.08887600    3.79531200   -5.25122700 L
 H-H1-0.096900(PDBName=HA,ResName=VAL,ResNum=335_A)  0   -9.92675900    4.55063600   -1.69368000 L
 H-H-0.271900(PDBName=H,ResName=VAL,ResNum=335_A)    0   -7.15762500    5.67333500   -1.64855100 L
 H-HC-0.017100(PDBName=1HB,ResName=GLN,ResNum=336_A)  0   -9.59802500    3.20574300    2.76269500 L
 H-HC-0.017100(PDBName=2HB,ResName=GLN,ResNum=336_A)  0   -7.90135900    3.39984100    2.32707300 L
 H-HC-0.035200(PDBName=1HG,ResName=GLN,ResNum=336_A)  0   -8.09404600    2.35494700    4.52005000 L
 H-HC-0.035200(PDBName=2HG,ResName=GLN,ResNum=336_A)  0   -9.11891000    1.07786000    3.88284700 L
 H-H-0.425100(PDBName=1HE2,ResName=GLN,ResNum=336_A)  0   -7.96999400   -0.88298400    3.66322100 L
 H-H-0.425100(PDBName=2HE2,ResName=GLN,ResNum=336_A)  0   -6.30608600   -0.86122800    3.08130500 L
 H-H1-0.085000(PDBName=HA,ResName=GLN,ResNum=336_A)  0   -8.03043100    1.40452700    0.85730400 L
 H-H-0.271900(PDBName=H,ResName=GLN,ResNum=336_A)    0  -10.24758600    3.02271200   -0.11878000 L
 H-HC-0.033900(PDBName=1HB,ResName=TRP,ResNum=337_A)  0  -11.11912000   -3.28832000    0.37292200 L
 H-HC-0.033900(PDBName=2HB,ResName=TRP,ResNum=337_A)  0   -9.41044300   -3.04007300    0.62972900 L
 H-H4-0.206200(PDBName=HD1,ResName=TRP,ResNum=337_A)  0   -8.36593500   -3.02482500   -1.62847200 L
 H-H-0.341200(PDBName=HE1,ResName=TRP,ResNum=337_A)  0   -8.71844000   -1.95572400   -3.87627700 L
 H-HA-0.170000(PDBName=HE3,ResName=TRP,ResNum=337_A)  0  -12.62053200   -0.37533000   -0.54392900 L
 H-HA-0.144700(PDBName=HZ3,ResName=TRP,ResNum=337_A)  0  -13.73455600    0.96497100   -2.30697600 L
 H-HA-0.157200(PDBName=HZ2,ResName=TRP,ResNum=337_A)  0  -10.71450300   -0.24079100   -5.13071700 L
 H-HA-0.141700(PDBName=HH2,ResName=TRP,ResNum=337_A)  0  -12.80515400    1.02625400   -4.61163800 L
 H-H1-0.112300(PDBName=HA,ResName=TRP,ResNum=337_A)  0  -11.66351900   -1.14683900    1.32863900 L
 H-H-0.271900(PDBName=H,ResName=TRP,ResNum=337_A)    0   -8.73136200   -0.61334700    1.23724200 L
 H-HC-0.045700(PDBName=1HB,ResName=LEU,ResNum=338_A)  0  -13.53381200   -2.91116100    5.08373400 L
 H-HC-0.045700(PDBName=2HB,ResName=LEU,ResNum=338_A)  0  -12.63691800   -3.71324800    6.37004300 L
 H-HC--0.036100(PDBName=HG,ResName=LEU,ResNum=338_A)  0  -11.89002500   -0.99554900    5.19752400 L
 H-HC-0.100000(PDBName=1HD1,ResName=LEU,ResNum=338_A)  0  -12.74608500   -0.09596000    7.31115500 L
 H-HC-0.100000(PDBName=2HD1,ResName=LEU,ResNum=338_A)  0  -14.02454300   -0.93937000    6.42286000 L
 H-HC-0.100000(PDBName=3HD1,ResName=LEU,ResNum=338_A)  0  -13.25090800   -1.72276200    7.82168000 L
 H-HC-0.100000(PDBName=1HD2,ResName=LEU,ResNum=338_A)  0  -10.44544000   -0.82185000    7.21665300 L
 H-HC-0.100000(PDBName=2HD2,ResName=LEU,ResNum=338_A)  0   -9.92726100   -2.13138800    6.16458300 L
 H-HC-0.100000(PDBName=3HD2,ResName=LEU,ResNum=338_A)  0  -10.84171800   -2.50219400    7.64357600 L
 H-H1-0.092200(PDBName=HA,ResName=LEU,ResNum=338_A)  0  -10.63673200   -3.81336000    4.87557000 L
 H-H-0.271900(PDBName=H,ResName=LEU,ResNum=338_A)    0  -12.39296500   -2.88638700    2.62811600 L
 H-HC-0.029500(PDBName=1HB,ResName=PHE,ResNum=339_A)  0  -13.59912500   -7.30422400    0.69590400 L
 H-HC-0.029500(PDBName=2HB,ResName=PHE,ResNum=339_A)  0  -14.25859200   -6.94253700    2.27407700 L
 H-HA-0.133000(PDBName=HD1,ResName=PHE,ResNum=339_A)  0  -14.82989400   -4.71103100    2.97736300 L
 H-HA-0.133000(PDBName=HD2,ResName=PHE,ResNum=339_A)  0  -12.96827600   -5.37075700   -0.85870000 L
 H-HA-0.143000(PDBName=HE1,ResName=PHE,ResNum=339_A)  0  -15.33839000   -2.36743300    2.32166000 L
 H-HA-0.143000(PDBName=HE2,ResName=PHE,ResNum=339_A)  0  -13.48160800   -3.04131100   -1.50721400 L
 H-HA-0.129700(PDBName=HZ,ResName=PHE,ResNum=339_A)  0  -14.66725200   -1.53289200    0.07438300 L
 H-H1-0.097800(PDBName=HA,ResName=PHE,ResNum=339_A)  0  -12.17990100   -7.62169100    2.92267600 L
 H-H-0.271900(PDBName=H,ResName=PHE,ResNum=339_A)    0  -11.21871400   -4.89812700    2.33667300 L
 H-HC-0.048800(PDBName=1HB,ResName=ASP,ResNum=340_A)  0   -8.75380800   -5.27569000    1.16448900 H
 H-HC-0.048800(PDBName=2HB,ResName=ASP,ResNum=340_A)  0   -8.36175900   -5.92376500    2.75342700 H
 H-H1-0.086400(PDBName=HA,ResName=ASP,ResNum=340_A)  0   -8.51298000   -7.49857000    0.14481000 L
 H-H-0.271900(PDBName=H,ResName=ASP,ResNum=340_A)    0   -9.92438100   -7.95387900    2.70034600 L
 H-HC--0.017300(PDBName=1HB,ResName=GLU,ResNum=341_A)  0   -4.02241700  -10.08194700    0.34267500 L
 H-HC--0.017300(PDBName=2HB,ResName=GLU,ResNum=341_A)  0   -4.51749300  -11.69901000    0.77502900 L
 H-HC--0.042500(PDBName=1HG,ResName=GLU,ResNum=341_A)  0   -6.55743000  -11.19958400   -0.87464800 L
 H-HC--0.042500(PDBName=2HG,ResName=GLU,ResNum=341_A)  0   -5.00130500  -11.80950100   -1.42937300 L
 H-H1-0.110500(PDBName=HA,ResName=GLU,ResNum=341_A)  0   -6.47006700  -11.01869700    1.83437800 L
 H-H-0.293600(PDBName=H,ResName=GLU,ResNum=341_A)    0   -6.60743200   -8.79506000    0.08389800 L
 H-HC-0.060300(PDBName=1HB,ResName=ALA,ResNum=342_A)  0   -1.90917100   -7.83741200    2.20972500 L
 H-HC-0.060300(PDBName=2HB,ResName=ALA,ResNum=342_A)  0   -2.84675100   -6.38911400    2.60566900 L
 H-HC-0.060300(PDBName=3HB,ResName=ALA,ResNum=342_A)  0   -1.59390100   -6.98597800    3.72947200 L
 H-H1-0.082300(PDBName=HA,ResName=ALA,ResNum=342_A)  0   -2.88792000   -9.00663300    4.18188700 L
 H-H-0.271900(PDBName=H,ResName=ALA,ResNum=342_A)    0   -4.54191900   -8.03550200    1.94438600 L
 H-HC-0.017100(PDBName=1HB,ResName=GLN,ResNum=343_A)  0   -6.98544300   -4.72765400    4.06492400 L
 H-HC-0.017100(PDBName=2HB,ResName=GLN,ResNum=343_A)  0   -5.52188000   -3.83491900    4.44014700 L
 H-HC-0.035200(PDBName=1HG,ResName=GLN,ResNum=343_A)  0   -7.53668100   -2.65407300    5.14230200 L
 H-HC-0.035200(PDBName=2HG,ResName=GLN,ResNum=343_A)  0   -8.05023000   -3.99406300    6.14536100 L
 H-H-0.425100(PDBName=1HE2,ResName=GLN,ResNum=343_A)  0   -5.68222200   -3.11964200    8.74407900 L
 H-H-0.425100(PDBName=2HE2,ResName=GLN,ResNum=343_A)  0   -6.50213100   -4.53889600    8.04811200 L
 H-H1-0.085000(PDBName=HA,ResName=GLN,ResNum=343_A)  0   -5.05438900   -5.34261200    6.31769500 L
 H-H-0.271900(PDBName=H,ResName=GLN,ResNum=343_A)    0   -5.15781800   -6.32677500    3.56733700 L
 H-H1-0.035200(PDBName=1HB,ResName=SER,ResNum=388_A)  0   -9.32180600   -5.38484600   -4.24723000 L
 H-H1-0.035200(PDBName=2HB,ResName=SER,ResNum=388_A)  0   -9.78879800   -6.90199600   -5.03180700 L
 H-HO-0.427500(PDBName=HG,ResName=SER,ResNum=388_A)  0   -7.18782400   -5.76498800   -4.85721800 L
 H-H1-0.084300(PDBName=HA,ResName=SER,ResNum=388_A)  0   -8.25397700   -8.09150800   -3.34382400 L
 H-H-0.271900(PDBName=H,ResName=SER,ResNum=388_A)    0  -10.41211500   -6.97797300   -1.75579000 L
 H-HC-0.036700(PDBName=1HB,ResName=HIS,ResNum=389_A)  0   -3.89248700   -6.42678000   -1.82406100 H
 H-HC-0.036700(PDBName=2HB,ResName=HIS,ResNum=389_A)  0   -4.80450800   -6.56584500   -0.31314400 H
 H-H4-0.186200(PDBName=HD2,ResName=HIS,ResNum=389_A)  0   -1.61495500   -4.80931800   -1.36057800 H
 H-H5-0.143500(PDBName=HE1,ResName=HIS,ResNum=389_A)  0   -3.18473300   -2.53097300    1.80996800 H
 H-H1-0.136000(PDBName=HA,ResName=HIS,ResNum=389_A)  0   -6.25615600   -4.64367100   -1.16426000 L
 H-H-0.271900(PDBName=H,ResName=HIS,ResNum=389_A)    0   -6.31275200   -7.31638500   -2.50549500 L
 H-HC--0.017300(PDBName=1HB,ResName=GLU,ResNum=390_A)  0   -3.45031200   -1.96600600   -5.70280100 L
 H-HC--0.017300(PDBName=2HB,ResName=GLU,ResNum=390_A)  0   -4.06183400   -3.60101000   -5.76760900 L
 H-HC--0.042500(PDBName=1HG,ResName=GLU,ResNum=390_A)  0   -1.54550000   -2.82381400   -4.94884200 L
 H-HC--0.042500(PDBName=2HG,ResName=GLU,ResNum=390_A)  0   -2.33108800   -3.01424800   -3.39406400 L
 H-H1-0.110500(PDBName=HA,ResName=GLU,ResNum=390_A)  0   -4.53899300   -1.47114800   -3.69751600 L
 H-H-0.293600(PDBName=H,ResName=GLU,ResNum=390_A)    0   -4.77632600   -3.03328000   -2.08902500 L
 H-HC-0.018700(PDBName=HB,ResName=ILE,ResNum=391_A)  0   -8.69801400   -0.97848300   -6.12826800 L
 H-HC-0.088200(PDBName=1HG2,ResName=ILE,ResNum=391_A)  0   -8.98840800    1.42091000   -6.38946900 L
 H-HC-0.088200(PDBName=2HG2,ResName=ILE,ResNum=391_A)  0   -7.59308400    1.53166100   -7.46898100 L
 H-HC-0.088200(PDBName=3HG2,ResName=ILE,ResNum=391_A)  0   -7.37434900    1.11030000   -5.75342700 L
 H-HC-0.023600(PDBName=1HG1,ResName=ILE,ResNum=391_A)  0   -8.62034600   -0.09661400   -9.04325100 L
 H-HC-0.023600(PDBName=2HG1,ResName=ILE,ResNum=391_A)  0   -8.96378900   -1.75095300   -8.53755000 L
 H-HC-0.018600(PDBName=1HD1,ResName=ILE,ResNum=391_A)  0  -11.02902700   -0.54678700   -9.00459700 L
 H-HC-0.018600(PDBName=2HD1,ResName=ILE,ResNum=391_A)  0  -10.63968200    0.67831100   -7.78690200 L
 H-HC-0.018600(PDBName=3HD1,ResName=ILE,ResNum=391_A)  0  -10.94955700   -1.00813700   -7.29677400 L
 H-H1-0.086900(PDBName=HA,ResName=ILE,ResNum=391_A)  0   -7.06219200   -2.28416700   -7.34797000 L
 H-H-0.271900(PDBName=H,ResName=ILE,ResNum=391_A)    0   -5.22301100   -0.65085900   -5.81405300 L
 H-HC-0.018700(PDBName=HB,ResName=ILE,ResNum=392_A)  0   -3.90952900    2.95295200   -9.98465700 L
 H-HC-0.088200(PDBName=1HG2,ResName=ILE,ResNum=392_A)  0   -5.05838000    4.38919600   -8.40760300 L
 H-HC-0.088200(PDBName=2HG2,ResName=ILE,ResNum=392_A)  0   -6.22827500    3.24948400   -9.08043000 L
 H-HC-0.088200(PDBName=3HG2,ResName=ILE,ResNum=392_A)  0   -5.58542800    3.00640600   -7.43791600 L
 H-HC-0.023600(PDBName=1HG1,ResName=ILE,ResNum=392_A)  0   -2.19778300    1.88085100   -8.46894400 L
 H-HC-0.023600(PDBName=2HG1,ResName=ILE,ResNum=392_A)  0   -3.25316900    2.27867100   -7.10452600 L
 H-HC-0.018600(PDBName=1HD1,ResName=ILE,ResNum=392_A)  0   -2.08250400    4.32558100   -9.02434300 L
 H-HC-0.018600(PDBName=2HD1,ResName=ILE,ResNum=392_A)  0   -1.37737500    3.87386200   -7.46120700 L
 H-HC-0.018600(PDBName=3HD1,ResName=ILE,ResNum=392_A)  0   -2.96487800    4.65206600   -7.50675500 L
 H-H1-0.086900(PDBName=HA,ResName=ILE,ResNum=392_A)  0   -5.52038600    1.20330900  -10.02750800 L
 H-H-0.271900(PDBName=H,ResName=ILE,ResNum=392_A)    0   -5.13511300    0.76304000   -7.23701000 L
 H-HC-0.018700(PDBName=HB,ResName=ILE,ResNum=393_A)  0    0.00617200   -2.44061500   -9.92194700 L
 H-HC-0.088200(PDBName=1HG2,ResName=ILE,ResNum=393_A)  0    0.32907000    0.03890900   -9.97655400 L
 H-HC-0.088200(PDBName=2HG2,ResName=ILE,ResNum=393_A)  0    1.14664600   -0.75469900   -8.63013600 L
 H-HC-0.088200(PDBName=3HG2,ResName=ILE,ResNum=393_A)  0   -0.35880600    0.13594000   -8.34077800 L
 H-HC-0.023600(PDBName=1HG1,ResName=ILE,ResNum=393_A)  0   -1.54152300   -1.92337200   -7.34483200 L
 H-HC-0.023600(PDBName=2HG1,ResName=ILE,ResNum=393_A)  0   -1.54568900   -3.43915700   -8.24829200 L
 H-HC-0.018600(PDBName=1HD1,ResName=ILE,ResNum=393_A)  0    0.95439100   -3.57990100   -7.95197800 L
 H-HC-0.018600(PDBName=2HD1,ResName=ILE,ResNum=393_A)  0    0.84431300   -2.18626300   -6.84747200 L
 H-HC-0.018600(PDBName=3HD1,ResName=ILE,ResNum=393_A)  0    0.01988900   -3.69991000   -6.45577700 L
 H-H1-0.086900(PDBName=HA,ResName=ILE,ResNum=393_A)  0   -1.50753900   -0.95304800  -11.05797300 L
 H-H-0.271900(PDBName=H,ResName=ILE,ResNum=393_A)    0   -2.75745500   -0.45214500   -8.47055000 L
 H-HC-0.032700(PDBName=1HB,ResName=ARG,ResNum=394_A)  0   -5.91145600   -4.14050400   -8.93185500 L
 H-HC-0.032700(PDBName=2HB,ResName=ARG,ResNum=394_A)  0   -5.95620400   -5.69254500   -9.78243100 L
 H-HC-0.028500(PDBName=1HG,ResName=ARG,ResNum=394_A)  0   -3.79816500   -4.77314500   -7.84429400 L
 H-HC-0.028500(PDBName=2HG,ResName=ARG,ResNum=394_A)  0   -3.71064200   -6.25944200   -8.80014300 L
 H-H1-0.068700(PDBName=1HD,ResName=ARG,ResNum=394_A)  0   -5.74770400   -7.12236500   -7.70643500 L
 H-H1-0.068700(PDBName=2HD,ResName=ARG,ResNum=394_A)  0   -5.89611900   -5.60508900   -6.78802100 L
 H-H-0.345600(PDBName=HE,ResName=ARG,ResNum=394_A)   0   -3.37281700   -6.37202600   -6.15547100 L
 H-H-0.447800(PDBName=1HH2,ResName=ARG,ResNum=394_A)  0   -2.86745700   -7.10379500   -4.27897200 L
 H-H-0.447800(PDBName=2HH2,ResName=ARG,ResNum=394_A)  0   -3.77200200   -8.40503400   -3.51249600 L
 H-H-0.447800(PDBName=1HH1,ResName=ARG,ResNum=394_A)  0   -6.44966600   -7.86052400   -5.48231700 L
 H-H-0.447800(PDBName=2HH1,ResName=ARG,ResNum=394_A)  0   -5.78083700   -8.73888900   -4.12213900 L
 H-H1-0.156000(PDBName=HA,ResName=ARG,ResNum=394_A)  0   -3.78835100   -5.09638400  -10.90948500 L
 H-H-0.274700(PDBName=H,ResName=ARG,ResNum=394_A)    0   -4.06527800   -2.55938900   -9.38895100 L
 H-HC-0.112300(PDBName=1HH3,ResName=ACE,ResNum=122_A)  0    3.63637500   11.54726500  -10.13507400 L
 H-HC-0.112300(PDBName=2HH3,ResName=ACE,ResNum=122_A)  0    4.90392800   10.58864900  -10.93371600 L
 H-HC-0.112300(PDBName=3HH3,ResName=ACE,ResNum=122_A)  0    5.09413600   11.08580800   -9.22732500 L
 H-H-0.271900(PDBName=H,ResName=NME,ResNum=130_A)    0    9.07372200   -6.70383900    3.66468700 L
 H-H1-0.097600(PDBName=1HH3,ResName=NME,ResNum=130_A)  0   10.33764400   -8.61062500    4.17041600 L
 H-H1-0.097600(PDBName=2HH3,ResName=NME,ResNum=130_A)  0    8.80161200   -9.45627800    4.43949300 L
 H-H1-0.097600(PDBName=3HH3,ResName=NME,ResNum=130_A)  0    9.49210500   -9.38633600    2.80906300 L
 H-HC-0.112300(PDBName=1HH3,ResName=ACE,ResNum=138_A)  0   12.23399500   -4.95265500    4.17042400 L
 H-HC-0.112300(PDBName=2HH3,ResName=ACE,ResNum=138_A)  0   11.03451800   -5.93329000    5.04655300 L
 H-HC-0.112300(PDBName=3HH3,ResName=ACE,ResNum=138_A)  0   12.64620100   -5.67030300    5.74294400 L
 H-H-0.271900(PDBName=H,ResName=NME,ResNum=140_A)    0   13.88150300   -5.74266400    1.09505100 L
 H-H1-0.097600(PDBName=1HH3,ResName=NME,ResNum=140_A)  0   15.32622100   -5.94321900   -1.19838000 L
 H-H1-0.097600(PDBName=2HH3,ResName=NME,ResNum=140_A)  0   15.72824200   -4.75020400    0.05180500 L
 H-H1-0.097600(PDBName=3HH3,ResName=NME,ResNum=140_A)  0   16.56258700   -6.31967200    0.02072100 L
 H-HC-0.112300(PDBName=1HH3,ResName=ACE,ResNum=145_A)  0   12.27429000   -2.59700800   -7.65620100 L
 H-HC-0.112300(PDBName=2HH3,ResName=ACE,ResNum=145_A)  0   11.51538500   -1.68018400   -6.32896000 L
 H-HC-0.112300(PDBName=3HH3,ResName=ACE,ResNum=145_A)  0   10.52002600   -2.30118700   -7.66299400 L
 H-H-0.271900(PDBName=H,ResName=NME,ResNum=147_A)    0   11.56190000   -4.33011300   -3.64394500 L
 H-H1-0.097600(PDBName=1HH3,ResName=NME,ResNum=147_A)  0   12.50113700   -5.63521500   -1.67685800 L
 H-H1-0.097600(PDBName=2HH3,ResName=NME,ResNum=147_A)  0   13.54767600   -5.71333900   -3.10785200 L
 H-H1-0.097600(PDBName=3HH3,ResName=NME,ResNum=147_A)  0   12.45869500   -7.06304200   -2.74204300 L
 H-HC-0.112300(PDBName=1HH3,ResName=ACE,ResNum=181_A)  0   11.23101500    1.87873400   -6.70694800 L
 H-HC-0.112300(PDBName=2HH3,ResName=ACE,ResNum=181_A)  0    9.47894800    2.02594700   -6.43448400 L
 H-HC-0.112300(PDBName=3HH3,ResName=ACE,ResNum=181_A)  0   10.15563400    0.49352600   -7.02136400 L
 H-H-0.271900(PDBName=H,ResName=NME,ResNum=189_A)    0   10.83372500    0.96214600    5.88701200 L
 H-H1-0.097600(PDBName=1HH3,ResName=NME,ResNum=189_A)  0   10.29364700    1.72521000    8.56413600 L
 H-H1-0.097600(PDBName=2HH3,ResName=NME,ResNum=189_A)  0   11.70668500    0.78297500    8.02571700 L
 H-H1-0.097600(PDBName=3HH3,ResName=NME,ResNum=189_A)  0   11.77952700    2.56494800    8.06293900 L
 H-HC-0.112300(PDBName=1HH3,ResName=ACE,ResNum=228_A)  0    0.50115900   12.50056800   -7.04459800 L
 H-HC-0.112300(PDBName=2HH3,ResName=ACE,ResNum=228_A)  0    0.95957400   11.59770300   -8.51083300 L
 H-HC-0.112300(PDBName=3HH3,ResName=ACE,ResNum=228_A)  0    1.84254800   11.33144000   -6.98561400 L
 H-H-0.271900(PDBName=H,ResName=NME,ResNum=241_A)    0    3.74114000   11.06248200    1.47667100 L
 H-H1-0.097600(PDBName=1HH3,ResName=NME,ResNum=241_A)  0    4.27585400   12.81600500    0.06996700 L
 H-H1-0.097600(PDBName=2HH3,ResName=NME,ResNum=241_A)  0    3.85826300   13.89510900    1.42217900 L
 H-H1-0.097600(PDBName=3HH3,ResName=NME,ResNum=241_A)  0    5.52130300   13.28347100    1.25891100 L
 H-HC-0.112300(PDBName=1HH3,ResName=ACE,ResNum=261_A)  0   -2.73567500   12.78648500   -2.99031200 L
 H-HC-0.112300(PDBName=2HH3,ResName=ACE,ResNum=261_A)  0   -3.24572100   13.08475600   -4.67090300 L
 H-HC-0.112300(PDBName=3HH3,ResName=ACE,ResNum=261_A)  0   -1.78548000   12.11751100   -4.33393300 L
 H-H-0.271900(PDBName=H,ResName=NME,ResNum=269_A)    0   -6.13872600    1.33808100    9.42874800 L
 H-H1-0.097600(PDBName=1HH3,ResName=NME,ResNum=269_A)  0   -7.28762200    2.35463700   11.25663700 L
 H-H1-0.097600(PDBName=2HH3,ResName=NME,ResNum=269_A)  0   -5.87435800    1.62699400   12.05598800 L
 H-H1-0.097600(PDBName=3HH3,ResName=NME,ResNum=269_A)  0   -5.85776000    3.34736600   11.62067500 L
 H-HC-0.112300(PDBName=1HH3,ResName=ACE,ResNum=318_A)  0    0.46875700    9.39803100    7.07654400 L
 H-HC-0.112300(PDBName=2HH3,ResName=ACE,ResNum=318_A)  0    2.13363900    9.40664100    7.70328600 L
 H-HC-0.112300(PDBName=3HH3,ResName=ACE,ResNum=318_A)  0    1.82048600    9.17851500    5.96294300 L
 H-H-0.271900(PDBName=H,ResName=NME,ResNum=322_A)    0   -4.55791900    5.33062000    9.54580100 L
 H-H1-0.097600(PDBName=1HH3,ResName=NME,ResNum=322_A)  0   -6.69579900    5.70891600   10.99791200 L
 H-H1-0.097600(PDBName=2HH3,ResName=NME,ResNum=322_A)  0   -7.38617600    6.31199600    9.47571900 L
 H-H1-0.097600(PDBName=3HH3,ResName=NME,ResNum=322_A)  0   -6.85396500    4.62445800    9.59514800 L
 H-HC-0.112300(PDBName=1HH3,ResName=ACE,ResNum=334_A)  0   -8.32882700    8.95195800   -2.29581200 L
 H-HC-0.112300(PDBName=2HH3,ResName=ACE,ResNum=334_A)  0   -6.94717200    7.89889500   -2.68379100 L
 H-HC-0.112300(PDBName=3HH3,ResName=ACE,ResNum=334_A)  0   -7.40865300    8.17131000   -0.98769700 L
 H-H-0.271900(PDBName=H,ResName=NME,ResNum=344_A)    0   -7.01336300   -7.80781800    4.74382800 L
 H-H1-0.097600(PDBName=1HH3,ResName=NME,ResNum=344_A)  0   -8.59080700   -9.25569400    5.55831200 L
 H-H1-0.097600(PDBName=2HH3,ResName=NME,ResNum=344_A)  0   -9.30754600   -7.86589600    6.41641100 L
 H-H1-0.097600(PDBName=3HH3,ResName=NME,ResNum=344_A)  0   -8.02304400   -8.82422100    7.18637200 L
 H-HC-0.112300(PDBName=1HH3,ResName=ACE,ResNum=387_A)  0  -12.67297500   -7.80622000   -2.04332800 L
 H-HC-0.112300(PDBName=2HH3,ResName=ACE,ResNum=387_A)  0  -12.77957600   -9.45873200   -2.69853000 L
 H-HC-0.112300(PDBName=3HH3,ResName=ACE,ResNum=387_A)  0  -11.89405600   -9.16234200   -1.18334500 L
 H-H-0.271900(PDBName=H,ResName=NME,ResNum=395_A)    0   -5.73081500   -2.18881500  -11.05810300 L
 H-H1-0.097600(PDBName=1HH3,ResName=NME,ResNum=395_A)  0   -7.66695700   -2.96994200  -13.00007600 L
 H-H1-0.097600(PDBName=2HH3,ResName=NME,ResNum=395_A)  0   -7.09083400   -1.30618500  -12.71817200 L
 H-H1-0.097600(PDBName=3HH3,ResName=NME,ResNum=395_A)  0   -6.22967000   -2.36920600  -13.85674000 L
 H-HC-0.047521(PDBName=1H04,ResName=SRK,ResNum=508_A)  0    1.66153200   -4.79645900    1.04465200 H
 H-HC-0.047521(PDBName=2H04,ResName=SRK,ResNum=508_A)  0    2.61080300   -4.38285500    2.48292600 H
 H-HC-0.012231(PDBName=1H05,ResName=SRK,ResNum=508_A)  0   -0.38724900   -3.85323500    2.32039900 H
 H-HC-0.012231(PDBName=2H05,ResName=SRK,ResNum=508_A)  0    0.25978900   -5.38021500    2.92660500 H
 H-H1-0.050278(PDBName=1H09,ResName=SRK,ResNum=508_A)  0   -2.09243700   -2.99863000    3.84135700 H
 H-H1-0.050278(PDBName=2H09,ResName=SRK,ResNum=508_A)  0   -1.86422800   -4.74555600    3.99498200 H
 H-HC-0.052672(PDBName=1H10,ResName=SRK,ResNum=508_A)  0   -3.54914600   -3.23150500    5.70341100 H
 H-HC-0.052672(PDBName=2H10,ResName=SRK,ResNum=508_A)  0   -2.84651700   -4.79012100    6.15660900 H
 H-HA-0.129837(PDBName=H12,ResName=SRK,ResNum=508_A)  0   -2.94371900   -2.69826400    8.50136700 H
 H-HA-0.123649(PDBName=H13,ResName=SRK,ResNum=508_A)  0   -1.07829000   -1.72571100    9.84445100 H
 H-HA-0.139863(PDBName=H14,ResName=SRK,ResNum=508_A)  0    1.19952400   -1.59995900    8.88926700 H
 H-HA-0.150660(PDBName=H15,ResName=SRK,ResNum=508_A)  0    1.66113500   -2.44994700    6.59378000 H
 H-H1-0.049473(PDBName=1H,ResName=SRK,ResNum=508_A)  0    1.51658400    0.16907200    2.82641800 H
 H-H1-0.049473(PDBName=2H,ResName=SRK,ResNum=508_A)  0    2.99723400   -0.81537800    2.69098300 H
 H-H1-0.049473(PDBName=3H,ResName=SRK,ResNum=508_A)  0    1.88280400   -1.10182400    4.04931600 H
 H-HW-0.417000(PDBName=1H,ResName=HOH,ResNum=630_A)  0   -6.80915300   -1.32677800   -0.17858300 L
 H-HW-0.417000(PDBName=2H,ResName=HOH,ResNum=630_A)  0   -7.02029800   -2.54469100    0.71633300 L
 H-HW-0.417000(PDBName=1H,ResName=HOH,ResNum=641_A)  0   -1.48142800    4.36538600    5.69144400 L
 H-HW-0.417000(PDBName=2H,ResName=HOH,ResNum=641_A)  0   -0.73453500    4.18004900    7.00209500 L
 H-HW-0.417000(PDBName=1H,ResName=HOH,ResNum=664_A)  0   -4.92462600    5.06612600   -0.08112500 L
 H-HW-0.417000(PDBName=2H,ResName=HOH,ResNum=664_A)  0   -5.70518500    3.94618700    0.54868300 L
 H-HW-0.417000(PDBName=1H,ResName=HOH,ResNum=673_A)  0   -6.90293100    1.29914900    7.07661000 L
 H-HW-0.417000(PDBName=2H,ResName=HOH,ResNum=673_A)  0   -6.82668600   -0.18032600    7.42456800 L
 H-HW-0.417000(PDBName=1H,ResName=HOH,ResNum=679_A)  0    0.01287900   -7.24923400   -3.07970800 L
 H-HW-0.417000(PDBName=2H,ResName=HOH,ResNum=679_A)  0   -1.20583200   -6.41067600   -2.75587800 L
 H-HW-0.417000(PDBName=1H,ResName=HOH,ResNum=680_A)  0   -2.88880600   -8.80167900   -1.17994100 L
 H-HW-0.417000(PDBName=2H,ResName=HOH,ResNum=680_A)  0   -1.63143300   -7.92922700   -1.23457400 L
 H-HW-0.417000(PDBName=1H,ResName=HOH,ResNum=683_A)  0    0.69344600   -4.11082400   -0.62736400 H
 H-HW-0.417000(PDBName=2H,ResName=HOH,ResNum=683_A)  0    0.38415800   -5.63240800   -1.30573100 H
 H-HO-0.474700(PDBName=HD1,ResName=HIS,ResNum=389_A)  0   -5.32274400   -4.12492600    1.00224600 H

 1 2 1.0 893 1.0 894 1.0 895 1.0
 2 3 2.0 4 1.5
 3
 4 5 1.0 508 1.0
 5 6 1.0 8 1.0 507 1.0
 6 7 2.0 15 1.5
 7
 8 9 1.0 500 1.0 501 1.0
 9 10 1.5 11 1.5
 10 12 1.5 502 1.0
 11 13 1.5 503 1.0
 12 14 1.5 504 1.0
 13 14 1.5 505 1.0
 14 506 1.0
 15 16 1.0 519 1.0
 16 17 1.0 19 1.0 518 1.0
 17 18 2.0 23 1.5
 18
 19 20 1.0 509 1.0 510 1.0
 20 21 1.0 22 1.0 511 1.0
 21 512 1.0 513 1.0 514 1.0
 22 515 1.0 516 1.0 517 1.0
 23 24 1.0 525 1.0
 24 25 1.0 27 1.0 524 1.0
 25 26 2.0 32 1.5
 26
 27 28 1.0 520 1.0 521 1.0
 28 29 1.0 522 1.0 523 1.0
 29 30 2.0 31 2.0
 30
 31
 32 33 1.0 528 1.0
 33 34 1.0 526 1.0 527 1.0
 34 35 2.0 36 1.5
 35
 36 37 1.0 531 1.0
 37 38 1.0 529 1.0 530 1.0
 38 39 2.0 40 1.5
 39
 40 41 1.0 541 1.0
 41 42 1.0 44 1.0 540 1.0
 42 43 2.0 54 1.5
 43
 44 45 1.0 532 1.0 533 1.0
 45 46 2.0 47 1.0
 46 48 1.5 534 1.0
 47 49 1.5 50 1.5
 48 49 1.5 535 1.0
 49 51 1.5
 50 52 1.5 536 1.0
 51 53 1.5 538 1.0
 52 53 1.5 537 1.0
 53 539 1.0
 54 55 1.0 550 1.0
 55 56 1.0 58 1.0 549 1.0
 56 57 2.0 66 1.5
 57
 58 59 1.0 542 1.0 543 1.0
 59 60 1.5 61 1.5
 60 62 1.5 544 1.0
 61 63 1.5 545 1.0
 62 64 1.5 546 1.0
 63 64 1.5 547 1.0
 64 65 1.0
 65 548 1.0
 66 67 1.0 896 1.0
 67 897 1.0 898 1.0 899 1.0
 68 69 1.0 900 1.0 901 1.0 902 1.0
 69 70 2.0 71 1.5
 70
 71 72 1.0 563 1.0
 72 73 1.0 75 1.0 562 1.0
 73 74 2.0 82 1.5
 74
 75 76 1.0 551 1.0 552 1.0
 76 77 1.0 553 1.0 554 1.0
 77 78 1.0 555 1.0 556 1.0
 78 79 2.0 557 1.0
 79 80 2.0 81 2.0
 80 558 1.0 559 1.0
 81 560 1.0 561 1.0
 82 83 1.0 903 1.0
 83 904 1.0 905 1.0 906 1.0
 84 85 1.0 907 1.0 908 1.0 909 1.0
 85 86 2.0 87 1.5
 86
 87 88 1.0 574 1.0
 88 89 1.0 91 1.0 573 1.0
 89 90 2.0 95 1.5
 90
 91 92 1.0 564 1.0 565 1.0
 92 93 1.0 94 1.0 566 1.0
 93 567 1.0 568 1.0 569 1.0
 94 570 1.0 571 1.0 572 1.0
 95 96 1.0 910 1.0
 96 911 1.0 912 1.0 913 1.0
 97 98 1.0 914 1.0 915 1.0 916 1.0
 98 99 2.0 100 1.5
 99
 100 101 1.0 583 1.0
 101 102 1.0 104 1.0 582 1.0
 102 103 2.0 112 1.5
 103
 104 105 1.0 575 1.0 576 1.0
 105 106 1.5 107 1.5
 106 108 1.5 578 1.0
 107 109 1.5 577 1.0
 108 110 1.5 580 1.0
 109 110 1.5 579 1.0
 110 111 1.0
 111 581 1.0
 112 113 1.0 588 1.0
 113 114 1.0 116 1.0 587 1.0
 114 115 2.0 118 1.5
 115
 116 117 1.0 584 1.0 585 1.0
 117 586 1.0
 118 119 1.0 593 1.0
 119 120 1.0 122 1.0 592 1.0
 120 121 2.0 124 1.5
 121
 122 123 1.0 589 1.0 590 1.0
 123 591 1.0
 124 125 1.0 598 1.0
 125 126 1.0 128 1.0 597 1.0
 126 127 2.0 130 1.5
 127
 128 129 1.0 594 1.0 595 1.0
 129 596 1.0
 130 131 1.0 602 1.0
 131 132 1.0 134 1.0 601 1.0
 132 133 2.0 138 1.5
 133
 134 135 1.0 599 1.0 600 1.0
 135 136 2.0 137 2.0
 136
 137
 138 139 1.0 611 1.0
 139 140 1.0 142 1.0 610 1.0
 140 141 2.0 145 1.5
 141
 142 143 1.0 144 1.0 603 1.0
 143 607 1.0 608 1.0 609 1.0
 144 604 1.0 605 1.0 606 1.0
 145 146 1.0 621 1.0
 146 147 1.0 149 1.0 620 1.0
 147 148 2.0 159 1.5
 148
 149 150 1.0 612 1.0 613 1.0
 150 151 2.0 152 1.0
 151 153 1.5 614 1.0
 152 154 1.5 155 1.5
 153 154 1.5 615 1.0
 154 156 1.5
 155 157 1.5 616 1.0
 156 158 1.5 618 1.0
 157 158 1.5 617 1.0
 158 619 1.0
 159 160 1.0 917 1.0
 160 918 1.0 919 1.0 920 1.0
 161 162 1.0 921 1.0 922 1.0 923 1.0
 162 163 2.0 164 1.5
 163
 164 165 1.0 626 1.0
 165 166 1.0 168 1.0 625 1.0
 166 167 2.0 169 1.5
 167
 168 622 1.0 623 1.0 624 1.0
 169 170 1.0 629 1.0
 170 171 1.0 627 1.0 628 1.0
 171 172 2.0 173 1.5
 172
 173 174 1.0 634 1.0
 174 175 1.0 177 1.0 633 1.0
 175 176 2.0 179 1.5
 176
 177 178 1.0 630 1.0 631 1.0
 178 632 1.0
 179 180 1.0 639 1.0
 180 181 1.0 183 1.0 638 1.0
 181 182 2.0 185 1.5
 182
 183 184 1.0 635 1.0 636 1.0
 184
 185 186 1.0 644 1.0
 186 187 1.0 189 1.0 643 1.0
 187 188 2.0 190 1.5
 188
 189 640 1.0 641 1.0 642 1.0
 190 191 1.0 647 1.0
 191 192 1.0 645 1.0 646 1.0
 192 193 2.0 194 1.5
 193
 194 195 1.0 650 1.0
 195 196 1.0 648 1.0 649 1.0
 196 197 2.0 198 1.5
 197
 198 199 1.0 657 1.0
 199 200 1.0 202 1.0 656 1.0
 200 201 2.0 205 1.5
 201
 202 203 1.0 204 1.0 651 1.0
 203 655 1.0
 204 652 1.0 653 1.0 654 1.0
 205 206 1.0 660 1.0
 206 207 1.0 658 1.0 659 1.0
 207 208 2.0 209 1.5
 208
 209 210 1.0 669 1.0
 210 211 1.0 213 1.0 668 1.0
 211 212 2.0 216 1.5
 212
 213 214 1.0 215 1.0 661 1.0
 214 665 1.0 666 1.0 667 1.0
 215 662 1.0 663 1.0 664 1.0
 216 217 1.0 680 1.0
 217 218 1.0 220 1.0 679 1.0
 218 219 2.0 224 1.5
 219
 220 221 1.0 670 1.0 671 1.0
 221 222 1.0 223 1.0 672 1.0
 222 673 1.0 674 1.0 675 1.0
 223 676 1.0 677 1.0 678 1.0
 224 225 1.0 691 1.0
 225 226 1.0 228 1.0 690 1.0
 226 227 2.0 232 1.5
 227
 228 229 1.0 681 1.0 682 1.0
 229 230 1.0 231 1.0 683 1.0
 230 684 1.0 685 1.0 686 1.0
 231 687 1.0 688 1.0 689 1.0
 232 233 1.0 924 1.0
 233 925 1.0 926 1.0 927 1.0
 234 235 1.0 928 1.0 929 1.0 930 1.0
 235 236 2.0 237 1.5
 236
 237 238 1.0 702 1.0
 238 239 1.0 241 1.0 701 1.0
 239 240 2.0 245 1.5
 240
 241 242 1.0 692 1.0 693 1.0
 242 243 1.0 244 1.0 694 1.0
 243 695 1.0 696 1.0 697 1.0
 244 698 1.0 699 1.0 700 1.0
 245 246 1.0 707 1.0
 246 247 1.0 249 1.0 706 1.0
 247 248 2.0 250 1.5
 248
 249 703 1.0 704 1.0 705 1.0
 250 251 1.0 711 1.0
 251 252 1.0 254 1.0 710 1.0
 252 253 2.0 258 1.5
 253
 254 255 1.0 708 1.0 709 1.0
 255 256 2.0 257 2.0
 256
 257
 258 259 1.0 716 1.0
 259 260 1.0 262 1.0 715 1.0
 260 261 2.0 264 1.5
 261
 262 263 1.0 712 1.0 713 1.0
 263 714 1.0
 264 265 1.0 719 1.0
 265 266 1.0 717 1.0 718 1.0
 266 267 2.0 268 1.5
 267
 268 269 1.0 729 1.0
 269 270 1.0 272 1.0 728 1.0
 270 271 2.0 282 1.5
 271
 272 273 1.0 720 1.0 721 1.0
 273 274 2.0 275 1.0
 274 276 1.0 722 1.0
 275 277 1.5 278 1.5
 276 277 1.5 723 1.0
 277 279 1.5
 278 280 1.5 724 1.0
 279 281 1.5 726 1.0
 280 281 1.5 725 1.0
 281 727 1.0
 282 283 1.0 738 1.0
 283 284 1.0 286 1.0 737 1.0
 284 285 2.0 293 1.5
 285
 286 287 1.0 730 1.0 731 1.0
 287 288 1.5 289 1.5
 288 290 1.5 732 1.0
 289 291 1.5 733 1.0
 290 292 1.5 734 1.0
 291 292 1.5 735 1.0
 292 736 1.0
 293 294 1.0 931 1.0
 294 932 1.0 933 1.0 934 1.0
 295 296 1.0 935 1.0 936 1.0 937 1.0
 296 297 2.0 298 1.5
 297
 298 299 1.0 747 1.0
 299 300 1.0 302 1.0 746 1.0
 300 301 2.0 309 1.5
 301
 302 303 1.0 739 1.0 740 1.0
 303 304 1.5 305 1.5
 304 306 1.5 742 1.0
 305 307 1.5 741 1.0
 306 308 1.5 744 1.0
 307 308 1.5 743 1.0
 308 745 1.0
 309 310 1.0 756 1.0
 310 311 1.0 313 1.0 755 1.0
 311 312 2.0 320 1.5
 312
 313 314 1.0 748 1.0 749 1.0
 314 315 1.5 316 1.5
 315 317 1.5 750 1.0
 316 318 1.5 751 1.0
 317 319 1.5 752 1.0
 318 319 1.5 753 1.0
 319 754 1.0
 320 321 1.0 759 1.0
 321 322 1.0 757 1.0 758 1.0
 322 323 2.0 324 1.5
 323
 324 325 1.0 938 1.0
 325 939 1.0 940 1.0 941 1.0
 326 327 1.0 942 1.0 943 1.0 944 1.0
 327 328 2.0 329 1.5
 328
 329 330 1.0 768 1.0
 330 331 1.0 333 1.0 767 1.0
 331 332 2.0 336 1.5
 332
 333 334 1.0 335 1.0 760 1.0
 334 761 1.0 762 1.0 763 1.0
 335 764 1.0 765 1.0 766 1.0
 336 337 1.0 776 1.0
 337 338 1.0 340 1.0 775 1.0
 338 339 2.0 345 1.5
 339
 340 341 1.0 769 1.0 770 1.0
 341 342 1.0 771 1.0 772 1.0
 342 343 2.0 344 2.0
 343
 344 773 1.0 774 1.0
 345 346 1.0 786 1.0
 346 347 1.0 349 1.0 785 1.0
 347 348 2.0 359 1.5
 348
 349 350 1.0 777 1.0 778 1.0
 350 351 2.0 352 1.0
 351 353 1.5 779 1.0
 352 354 1.5 355 1.5
 353 354 1.5 780 1.0
 354 356 1.5
 355 357 1.5 781 1.0
 356 358 1.5 783 1.0
 357 358 1.5 782 1.0
 358 784 1.0
 359 360 1.0 797 1.0
 360 361 1.0 363 1.0 796 1.0
 361 362 2.0 367 1.5
 362
 363 364 1.0 787 1.0 788 1.0
 364 365 1.0 366 1.0 789 1.0
 365 790 1.0 791 1.0 792 1.0
 366 793 1.0 794 1.0 795 1.0
 367 368 1.0 806 1.0
 368 369 1.0 371 1.0 805 1.0
 369 370 2.0 378 1.5
 370
 371 372 1.0 798 1.0 799 1.0
 372 373 1.5 374 1.5
 373 375 1.5 800 1.0
 374 376 1.5 801 1.0
 375 377 1.5 802 1.0
 376 377 1.5 803 1.0
 377 804 1.0
 378 379 1.0 810 1.0
 379 380 1.0 382 1.0 809 1.0
 380 381 2.0 386 1.5
 381
 382 383 1.0 807 1.0 808 1.0
 383 384 1.5 385 2.0
 384
 385
 386 387 1.0 816 1.0
 387 388 1.0 390 1.0 815 1.0
 388 389 2.0 395 1.5
 389
 390 391 1.0 811 1.0 812 1.0
 391 392 1.0 813 1.0 814 1.0
 392 393 2.0 394 2.0
 393
 394
 395 396 1.0 821 1.0
 396 397 1.0 399 1.0 820 1.0
 397 398 2.0 400 1.5
 398
 399 817 1.0 818 1.0 819 1.0
 400 401 1.0 829 1.0
 401 402 1.0 404 1.0 828 1.0
 402 403 2.0 409 1.5
 403
 404 405 1.0 822 1.0 823 1.0
 405 406 1.0 824 1.0 825 1.0
 406 407 2.0 408 2.0
 407
 408 826 1.0 827 1.0
 409 410 1.0 945 1.0
 410 946 1.0 947 1.0 948 1.0
 411 412 1.0 949 1.0 950 1.0 951 1.0
 412 413 2.0 414 1.5
 413
 414 415 1.0 834 1.0
 415 416 1.0 418 1.0 833 1.0
 416 417 2.0 420 1.5
 417
 418 419 1.0 830 1.0 831 1.0
 419 832 1.0
 420 421 1.0 840 1.0
 421 422 1.0 424 1.0 839 1.0
 422 423 2.0 430 1.5
 423
 424 425 1.0 835 1.0 836 1.0
 425 426 1.0 427 2.0
 426 428 1.5
 427 429 1.0 837 1.0
 428 429 1.5 838 1.0
 429
 430 431 1.0 846 1.0
 431 432 1.0 434 1.0 845 1.0
 432 433 2.0 439 1.5
 433
 434 435 1.0 841 1.0 842 1.0
 435 436 1.0 843 1.0 844 1.0
 436 437 2.0 438 2.0
 437
 438
 439 440 1.0 857 1.0
 440 441 1.0 443 1.0 856 1.0
 441 442 2.0 447 1.5
 442
 443 444 1.0 445 1.0 847 1.0
 444 446 1.0 851 1.0 852 1.0
 445 848 1.0 849 1.0 850 1.0
 446 853 1.0 854 1.0 855 1.0
 447 448 1.0 868 1.0
 448 449 1.0 451 1.0 867 1.0
 449 450 2.0 455 1.5
 450
 451 452 1.0 453 1.0 858 1.0
 452 454 1.0 862 1.0 863 1.0
 453 859 1.0 860 1.0 861 1.0
 454 864 1.0 865 1.0 866 1.0
 455 456 1.0 879 1.0
 456 457 1.0 459 1.0 878 1.0
 457 458 2.0 463 1.5
 458
 459 460 1.0 461 1.0 869 1.0
 460 462 1.0 873 1.0 874 1.0
 461 870 1.0 871 1.0 872 1.0
 462 875 1.0 876 1.0 877 1.0
 463 464 1.0 892 1.0
 464 465 1.0 467 1.0 891 1.0
 465 466 2.0 474 1.5
 466
 467 468 1.0 880 1.0 881 1.0
 468 469 1.0 882 1.0 883 1.0
 469 470 1.0 884 1.0 885 1.0
 470 471 2.0 886 1.0
 471 472 2.0 473 2.0
 472 889 1.0 890 1.0
 473 887 1.0 888 1.0
 474 475 1.0 952 1.0
 475 953 1.0 954 1.0 955 1.0
 476 477 1.0 489 1.0 490 2.0
 477 478 1.0 956 1.0 957 1.0
 478 479 1.0 958 1.0 959 1.0
 479 488 1.5 491 2.0
 480 481 1.0 488 1.0 960 1.0 961 1.0
 481 482 1.0 962 1.0 963 1.0
 482 483 2.0 487 1.5
 483 484 1.5 964 1.0
 484 485 1.5 965 1.0
 485 486 1.5 966 1.0
 486 487 1.5 967 1.0
 487 488 1.0
 488
 489 492 1.0
 490
 491
 492 968 1.0 969 1.0 970 1.0
 493 971 1.0 972 1.0
 494 973 1.0 974 1.0
 495 975 1.0 976 1.0
 496 977 1.0 978 1.0
 497 979 1.0 980 1.0
 498 981 1.0 982 1.0
 499 984 1.0
 500
 501
 502
 503
 504
 505
 506
 507
 508
 509
 510
 511
 512
 513
 514
 515
 516
 517
 518
 519
 520
 521
 522
 523
 524
 525
 526
 527
 528
 529
 530
 531
 532
 533
 534
 535
 536
 537
 538
 539
 540
 541
 542
 543
 544
 545
 546
 547
 548
 549
 550
 551
 552
 553
 554
 555
 556
 557
 558
 559
 560
 561
 562
 563
 564
 565
 566
 567
 568
 569
 570
 571
 572
 573
 574
 575
 576
 577
 578
 579
 580
 581
 582
 583
 584
 585
 586
 587
 588
 589
 590
 591
 592
 593
 594
 595
 596
 597
 598
 599
 600
 601
 602
 603
 604
 605
 606
 607
 608
 609
 610
 611
 612
 613
 614
 615
 616
 617
 618
 619
 620
 621
 622
 623
 624
 625
 626
 627
 628
 629
 630
 631
 632
 633
 634
 635
 636
 637
 638
 639
 640
 641
 642
 643
 644
 645
 646
 647
 648
 649
 650
 651
 652
 653
 654
 655
 656
 657
 658
 659
 660
 661
 662
 663
 664
 665
 666
 667
 668
 669
 670
 671
 672
 673
 674
 675
 676
 677
 678
 679
 680
 681
 682
 683
 684
 685
 686
 687
 688
 689
 690
 691
 692
 693
 694
 695
 696
 697
 698
 699
 700
 701
 702
 703
 704
 705
 706
 707
 708
 709
 710
 711
 712
 713
 714
 715
 716
 717
 718
 719
 720
 721
 722
 723
 724
 725
 726
 727
 728
 729
 730
 731
 732
 733
 734
 735
 736
 737
 738
 739
 740
 741
 742
 743
 744
 745
 746
 747
 748
 749
 750
 751
 752
 753
 754
 755
 756
 757
 758
 759
 760
 761
 762
 763
 764
 765
 766
 767
 768
 769
 770
 771
 772
 773
 774
 775
 776
 777
 778
 779
 780
 781
 782
 783
 784
 785
 786
 787
 788
 789
 790
 791
 792
 793
 794
 795
 796
 797
 798
 799
 800
 801
 802
 803
 804
 805
 806
 807
 808
 809
 810
 811
 812
 813
 814
 815
 816
 817
 818
 819
 820
 821
 822
 823
 824
 825
 826
 827
 828
 829
 830
 831
 832
 833
 834
 835
 836
 837
 838
 839
 840
 841
 842
 843
 844
 845
 846
 847
 848
 849
 850
 851
 852
 853
 854
 855
 856
 857
 858
 859
 860
 861
 862
 863
 864
 865
 866
 867
 868
 869
 870
 871
 872
 873
 874
 875
 876
 877
 878
 879
 880
 881
 882
 883
 884
 885
 886
 887
 888
 889
 890
 891
 892
 893
 894
 895
 896
 897
 898
 899
 900
 901
 902
 903
 904
 905
 906
 907
 908
 909
 910
 911
 912
 913
 914
 915
 916
 917
 918
 919
 920
 921
 922
 923
 924
 925
 926
 927
 928
 929
 930
 931
 932
 933
 934
 935
 936
 937
 938
 939
 940
 941
 942
 943
 944
 945
 946
 947
 948
 949
 950
 951
 952
 953
 954
 955
 956
 957
 958
 959
 960
 961
 962
 963
 964
 965
 966
 967
 968
 969
 970
 971
 972
 973
 974
 975
 976
 977
 978
 979
 980
 981
 982
 983
 984
 985


HrmStr1	CT	O	449.90   1.317
HrmStr1	CT	CB	321.00   1.516
HrmStr1	CB	N	384.20   1.412
HrmBnd1	OS	CT	OS	72.700     108.290
HrmBnd1	OS	CT	O	74.400     122.300
HrmBnd1	CT	CT	O	68.500     113.010
HrmBnd1	C	N	CB	63.800     123.710
HrmBnd1	CT	CT	CB	63.100     112.070
HrmBnd1	CT	N	CB	63.000     119.830
HrmBnd1	CT	CB	CA	63.500     120.770
HrmBnd1	CT	CB	CB	63.500     120.770
HrmBnd1	CB	CT	HC	46.800     110.470
HrmBnd1	CB	CB	N	67.900     120.190
HrmBnd1	CA	CB	N	67.900     120.190
HrmBnd1	HC	CT	H1	35.000     109.500
