# Supplementary material for: Computational Analysis of the Inhibition Mechanism of NOTUM by the ONIOM Method
Source: ACS Omega. 2022 Apr 7;7(15):13333–42. doi: 10.1021/acsomega.2c01044 (PMC9026088; doi:10.1021/acsomega.2c01044)
Supplement: Supplementary file 2 — ao2c01044_si_002.zip [file ao2c01044_si_002.zip › TS-2.gjf]

%mem=20GB
%nprocshared=48
# opt=(calcall,ts,maxcycle=6000,noeigentest) freq
oniom(m062x/6-31g:amber=hardfirst) geom=connectivity scf=maxcycle=5000

Title Card Required

-4 1 -1 1 -1 1
 C-CT(PDBName=CH3,ResName=ACE,ResNum=122_A)          0    4.85216800   11.50298700   -8.45519700 L
 C-C(PDBName=C,ResName=ACE,ResNum=122_A)             0    3.97590000   10.35268300   -8.01875300 L
 O-O(PDBName=O,ResName=ACE,ResNum=122_A)             0    2.82044800   10.56395300   -7.66943800 L
 N-N(PDBName=N,ResName=PHE,ResNum=123_A)             0    4.53690700    9.14705200   -8.03012700 L
 C-CT(PDBName=CA,ResName=PHE,ResNum=123_A)           0    3.88750500    7.90598900   -7.60432600 L
 C-C(PDBName=C,ResName=PHE,ResNum=123_A)             0    4.85403300    7.05393800   -6.76666000 L
 O-O(PDBName=O,ResName=PHE,ResNum=123_A)             0    6.02349100    6.92219000   -7.13140600 L
 C-CT(PDBName=CB,ResName=PHE,ResNum=123_A)           0    3.38726500    7.13197000   -8.83376200 L
 C-CA(PDBName=CG,ResName=PHE,ResNum=123_A)           0    2.87530400    5.74126800   -8.50296200 L
 C-CA(PDBName=CD1,ResName=PHE,ResNum=123_A)          0    1.57520700    5.55955200   -7.99132800 L
 C-CA(PDBName=CD2,ResName=PHE,ResNum=123_A)          0    3.73127500    4.63157900   -8.64477700 L
 C-CA(PDBName=CE1,ResName=PHE,ResNum=123_A)          0    1.14200100    4.27604200   -7.61015900 L
 C-CA(PDBName=CE2,ResName=PHE,ResNum=123_A)          0    3.29733900    3.35072000   -8.26537400 L
 C-CA(PDBName=CZ,ResName=PHE,ResNum=123_A)           0    2.00904300    3.17740100   -7.73357400 L
 N-N(PDBName=N,ResName=LEU,ResNum=124_A)             0    4.36353500    6.46712500   -5.67178300 L
 C-CT(PDBName=CA,ResName=LEU,ResNum=124_A)           0    5.08550800    5.51260600   -4.82874700 L
 C-C(PDBName=C,ResName=LEU,ResNum=124_A)             0    4.58440500    4.07820200   -5.05730100 L
 O-O(PDBName=O,ResName=LEU,ResNum=124_A)             0    3.40681600    3.76474900   -4.88736000 L
 C-CT(PDBName=CB,ResName=LEU,ResNum=124_A)           0    4.97250100    5.91442100   -3.34706600 L
 C-CT(PDBName=CG,ResName=LEU,ResNum=124_A)           0    5.60859300    7.26999900   -2.98816300 L
 C-CT(PDBName=CD1,ResName=LEU,ResNum=124_A)          0    5.39795200    7.54982100   -1.50141400 L
 C-CT(PDBName=CD2,ResName=LEU,ResNum=124_A)          0    7.11556000    7.30524300   -3.25799600 L
 N-N(PDBName=N,ResName=GLU,ResNum=125_A)             0    5.51586800    3.21286400   -5.44217200 L
 C-CT(PDBName=CA,ResName=GLU,ResNum=125_A)           0    5.36630100    1.76081000   -5.56602900 L
 C-C(PDBName=C,ResName=GLU,ResNum=125_A)             0    5.16671000    1.08849800   -4.18980300 L
 O-O(PDBName=O,ResName=GLU,ResNum=125_A)             0    5.66759900    1.58222100   -3.18148600 L
 C-CT(PDBName=CB,ResName=GLU,ResNum=125_A)           0    6.64183500    1.27534200   -6.27623400 L
 C-CT(PDBName=CG,ResName=GLU,ResNum=125_A)           0    6.67680400   -0.20392300   -6.66340200 L
 C-C(PDBName=CD,ResName=GLU,ResNum=125_A)            0    8.01130200   -0.51003800   -7.35363100 L
 O-O2(PDBName=OE1,ResName=GLU,ResNum=125_A)          0    9.01288700   -0.69442200   -6.62279900 L
 O-O2(PDBName=OE2,ResName=GLU,ResNum=125_A)          0    8.06391300   -0.50055500   -8.60029000 L
 N-N(PDBName=N,ResName=GLY,ResNum=126_A)             0    4.45407900   -0.04087900   -4.14769600 L H-HC 33   0.0000
 C-CT(PDBName=CA,ResName=GLY,ResNum=126_A)           0    4.28874900   -0.90242300   -2.97534100 H
 C-C(PDBName=C,ResName=GLY,ResNum=126_A)             0    4.36787100   -2.34128800   -3.44244900 H
 O-O(PDBName=O,ResName=GLY,ResNum=126_A)             0    4.80085800   -2.61536800   -4.58109500 H
 N-N(PDBName=N,ResName=GLY,ResNum=127_A)             0    3.93054300   -3.28156700   -2.56423700 H
 C-CT(PDBName=CA,ResName=GLY,ResNum=127_A)           0    3.84018600   -4.68916600   -2.94786300 H
 C-C(PDBName=C,ResName=GLY,ResNum=127_A)             0    4.35218900   -5.66620800   -1.89992400 H
 O-O(PDBName=O,ResName=GLY,ResNum=127_A)             0    5.21678000   -6.51666300   -2.21542100 H
 N-N(PDBName=N,ResName=TRP,ResNum=128_A)             0    3.73835000   -5.61306900   -0.68684600 H
 C-CT(PDBName=CA,ResName=TRP,ResNum=128_A)           0    4.10785100   -6.43291100    0.46988900 H
 C-C(PDBName=C,ResName=TRP,ResNum=128_A)             0    5.53816100   -6.11672800    0.93146000 L H-H1 41   0.0000
 O-O(PDBName=O,ResName=TRP,ResNum=128_A)             0    5.98724600   -4.97779200    0.83126200 L
 C-CT(PDBName=CB,ResName=TRP,ResNum=128_A)           0    3.81823800   -7.93131900    0.22614000 L H-H1 41   0.0000
 C-C*(PDBName=CG,ResName=TRP,ResNum=128_A)           0    2.38055700   -8.29865100   -0.00180300 L
 C-CW(PDBName=CD1,ResName=TRP,ResNum=128_A)          0    1.72184400   -8.26245400   -1.18525400 L
 C-CB(PDBName=CD2,ResName=TRP,ResNum=128_A)          0    1.40602200   -8.76972100    0.98084700 L
 N-NA(PDBName=NE1,ResName=TRP,ResNum=128_A)          0    0.41296900   -8.67510000   -1.00132300 L
 C-CN(PDBName=CE2,ResName=TRP,ResNum=128_A)          0    0.17227000   -9.02073000    0.31030300 L
 C-CA(PDBName=CE3,ResName=TRP,ResNum=128_A)          0    1.44121500   -9.01356600    2.37252600 L
 C-CA(PDBName=CZ2,ResName=TRP,ResNum=128_A)          0   -0.96414900   -9.49758100    0.97991600 L
 C-CA(PDBName=CZ3,ResName=TRP,ResNum=128_A)          0    0.30829600   -9.49858800    3.05557100 L
 C-CA(PDBName=CH2,ResName=TRP,ResNum=128_A)          0   -0.89009100   -9.74681700    2.36143200 L
 N-N(PDBName=N,ResName=TYR,ResNum=129_A)             0    6.25913000   -7.07860600    1.49863800 L
 C-CT(PDBName=CA,ResName=TYR,ResNum=129_A)           0    7.55188400   -6.86494300    2.15483500 L
 C-C(PDBName=C,ResName=TYR,ResNum=129_A)             0    8.37793200   -8.16521300    2.14175200 L
 O-O(PDBName=O,ResName=TYR,ResNum=129_A)             0    8.08266100   -9.07237700    1.35614200 L
 C-CT(PDBName=CB,ResName=TYR,ResNum=129_A)           0    7.28909700   -6.27773500    3.56402200 L
 C-CA(PDBName=CG,ResName=TYR,ResNum=129_A)           0    6.06035900   -6.83668600    4.26705400 L
 C-CA(PDBName=CD1,ResName=TYR,ResNum=129_A)          0    6.11692300   -8.07474400    4.93706100 L
 C-CA(PDBName=CD2,ResName=TYR,ResNum=129_A)          0    4.83381700   -6.14665900    4.17131200 L
 C-CA(PDBName=CE1,ResName=TYR,ResNum=129_A)          0    4.94791700   -8.61853100    5.50773500 L
 C-CA(PDBName=CE2,ResName=TYR,ResNum=129_A)          0    3.66407500   -6.69333600    4.72737900 L
 C-C(PDBName=CZ,ResName=TYR,ResNum=129_A)            0    3.72052500   -7.92937800    5.40207500 L
 O-OH(PDBName=OH,ResName=TYR,ResNum=129_A)           0    2.58989600   -8.46202900    5.93250300 L
 N-N(PDBName=N,ResName=NME,ResNum=130_A)             0    9.42461500   -8.25826100    2.96955400 L
 C-CT(PDBName=CH3,ResName=NME,ResNum=130_A)          0   10.18966800   -9.47571500    3.23348400 L
 C-CT(PDBName=CH3,ResName=ACE,ResNum=138_A)          0   12.80408600   -6.01838500    4.03515200 L
 C-C(PDBName=C,ResName=ACE,ResNum=138_A)             0   13.20541800   -7.21149600    3.20439700 L
 O-O(PDBName=O,ResName=ACE,ResNum=138_A)             0   13.55299800   -8.24668800    3.76350900 L
 N-N(PDBName=N,ResName=ARG,ResNum=139_A)             0   13.17950900   -7.06721600    1.87575300 L
 C-CT(PDBName=CA,ResName=ARG,ResNum=139_A)           0   13.63750500   -8.09910100    0.91506000 L
 C-C(PDBName=C,ResName=ARG,ResNum=139_A)             0   14.66345700   -7.61736900   -0.11833300 L
 O-O(PDBName=O,ResName=ARG,ResNum=139_A)             0   15.29706100   -8.45349300   -0.75621200 L
 C-CT(PDBName=CB,ResName=ARG,ResNum=139_A)           0   12.44831300   -8.83139400    0.26355200 L
 C-CT(PDBName=CG,ResName=ARG,ResNum=139_A)           0   11.51862400   -7.90968200   -0.53293100 L
 C-CT(PDBName=CD,ResName=ARG,ResNum=139_A)           0   10.41742600   -8.68862600   -1.26099700 L
 N-N2(PDBName=NE,ResName=ARG,ResNum=139_A)           0    9.64382300   -7.79944100   -2.14542000 L
 C-CA(PDBName=CZ,ResName=ARG,ResNum=139_A)           0    8.35339000   -7.52551200   -2.15126500 L
 N-N2(PDBName=NH1,ResName=ARG,ResNum=139_A)          0    7.49147200   -8.02972500   -1.31847000 L
 N-N2(PDBName=NH2,ResName=ARG,ResNum=139_A)          0    7.89121200   -6.69218800   -3.02671200 L
 N-N(PDBName=N,ResName=NME,ResNum=140_A)             0   14.85507400   -6.30436600   -0.27260100 L
 C-CT(PDBName=CH3,ResName=NME,ResNum=140_A)          0   15.87322200   -5.71040700   -1.13554000 L
 C-CT(PDBName=CH3,ResName=ACE,ResNum=145_A)          0   11.99441900   -1.34414900   -7.41377300 L
 C-C(PDBName=C,ResName=ACE,ResNum=145_A)             0   11.79681500   -2.72927500   -6.84937100 L
 O-O(PDBName=O,ResName=ACE,ResNum=145_A)             0   12.70268300   -3.54904200   -6.94923100 L
 N-N(PDBName=N,ResName=LEU,ResNum=146_A)             0   10.63285300   -2.96396500   -6.24350900 L
 C-CT(PDBName=CA,ResName=LEU,ResNum=146_A)           0   10.02894900   -4.22363100   -5.75634800 L
 C-C(PDBName=C,ResName=LEU,ResNum=146_A)             0   10.86769100   -5.18050400   -4.87153000 L
 O-O(PDBName=O,ResName=LEU,ResNum=146_A)             0   10.33136000   -6.18467900   -4.39239800 L
 C-CT(PDBName=CB,ResName=LEU,ResNum=146_A)           0    9.38880000   -4.96949600   -6.94720400 L
 C-CT(PDBName=CG,ResName=LEU,ResNum=146_A)           0    8.29706000   -4.18567400   -7.70437700 L
 C-CT(PDBName=CD1,ResName=LEU,ResNum=146_A)          0    7.82407900   -5.01033800   -8.90329500 L
 C-CT(PDBName=CD2,ResName=LEU,ResNum=146_A)          0    7.07684100   -3.89642500   -6.82673800 L
 N-N(PDBName=N,ResName=NME,ResNum=147_A)             0   12.14475400   -4.90028300   -4.60991900 L
 C-CT(PDBName=CH3,ResName=NME,ResNum=147_A)          0   13.02927200   -5.64810800   -3.72119200 L
 C-CT(PDBName=CH3,ResName=ACE,ResNum=181_A)          0   11.01412700    2.35041400   -6.57019600 L
 C-C(PDBName=C,ResName=ACE,ResNum=181_A)             0   11.15155700    1.83771200   -5.15645200 L
 O-O(PDBName=O,ResName=ACE,ResNum=181_A)             0   12.06925200    2.22431000   -4.44216100 L
 N-N(PDBName=N,ResName=TYR,ResNum=182_A)             0   10.25987400    0.94047500   -4.75790200 L
 C-CT(PDBName=CA,ResName=TYR,ResNum=182_A)           0   10.17721400    0.28978800   -3.44600100 L
 C-C(PDBName=C,ResName=TYR,ResNum=182_A)             0   11.19890400   -0.86257900   -3.33515000 L
 O-O(PDBName=O,ResName=TYR,ResNum=182_A)             0   10.89616400   -1.98931500   -2.93594900 L
 C-CT(PDBName=CB,ResName=TYR,ResNum=182_A)           0    8.71365000   -0.15294700   -3.30452400 L
 C-CA(PDBName=CG,ResName=TYR,ResNum=182_A)           0    8.26630000   -0.79470700   -2.00897300 L
 C-CA(PDBName=CD1,ResName=TYR,ResNum=182_A)          0    8.53354400   -0.19786700   -0.76068700 L
 C-CA(PDBName=CD2,ResName=TYR,ResNum=182_A)          0    7.48047500   -1.95854600   -2.07836900 L
 C-CA(PDBName=CE1,ResName=TYR,ResNum=182_A)          0    8.00501400   -0.76007900    0.41683300 L
 C-CA(PDBName=CE2,ResName=TYR,ResNum=182_A)          0    6.94762600   -2.52077200   -0.90908800 L
 C-C(PDBName=CZ,ResName=TYR,ResNum=182_A)            0    7.20582800   -1.92083300    0.34034500 L
 O-OH(PDBName=OH,ResName=TYR,ResNum=182_A)           0    6.75090600   -2.51162900    1.47092700 L
 N-N(PDBName=N,ResName=CYS,ResNum=183_A)             0   12.45642500   -0.57677300   -3.68954000 L
 C-CT(PDBName=CA,ResName=CYS,ResNum=183_A)           0   13.55096200   -1.54777900   -3.78207100 L
 C-C(PDBName=C,ResName=CYS,ResNum=183_A)             0   13.97402400   -2.15422600   -2.43355300 L
 O-O(PDBName=O,ResName=CYS,ResNum=183_A)             0   14.59050800   -3.21469600   -2.40819000 L
 C-CT(PDBName=CB,ResName=CYS,ResNum=183_A)           0   14.73779600   -0.90972800   -4.51728600 L
 S-SH(PDBName=SG,ResName=CYS,ResNum=183_A)           0   15.41355100    0.50299200   -3.59373600 L
 N-N(PDBName=N,ResName=SER,ResNum=184_A)             0   13.66595800   -1.49161800   -1.31753300 L
 C-CT(PDBName=CA,ResName=SER,ResNum=184_A)           0   13.73926000   -2.03695300    0.04245400 L
 C-C(PDBName=C,ResName=SER,ResNum=184_A)             0   12.70473900   -3.15087300    0.26612900 L
 O-O(PDBName=O,ResName=SER,ResNum=184_A)             0   13.04552400   -4.23830400    0.74234500 L
 C-CT(PDBName=CB,ResName=SER,ResNum=184_A)           0   13.52329600   -0.89378100    1.04179300 L
 O-OH(PDBName=OG,ResName=SER,ResNum=184_A)           0   12.33966800   -0.18180300    0.72392200 L
 N-N(PDBName=N,ResName=SER,ResNum=185_A)             0   11.44763300   -2.87543100   -0.09709900 L
 C-CT(PDBName=CA,ResName=SER,ResNum=185_A)           0   10.25041500   -3.68596800    0.14002900 L
 C-C(PDBName=C,ResName=SER,ResNum=185_A)             0   10.14218600   -4.16848900    1.59124300 L
 O-O(PDBName=O,ResName=SER,ResNum=185_A)             0   10.36922300   -5.33365200    1.92365900 L
 C-CT(PDBName=CB,ResName=SER,ResNum=185_A)           0   10.13788200   -4.80077400   -0.89027500 L
 O-OH(PDBName=OG,ResName=SER,ResNum=185_A)           0    9.70235100   -4.30125100   -2.13735700 L
 N-N(PDBName=N,ResName=ASP,ResNum=186_A)             0    9.80857500   -3.21551100    2.45562200 L
 C-CT(PDBName=CA,ResName=ASP,ResNum=186_A)           0   10.00840400   -3.20361900    3.90938700 L
 C-C(PDBName=C,ResName=ASP,ResNum=186_A)             0    8.96004000   -2.36852400    4.67761500 L
 O-O(PDBName=O,ResName=ASP,ResNum=186_A)             0    9.03930200   -2.25494000    5.89688900 L
 C-CT(PDBName=CB,ResName=ASP,ResNum=186_A)           0   11.40137400   -2.60078400    4.16673300 L
 C-C(PDBName=CG,ResName=ASP,ResNum=186_A)            0   11.49789000   -1.11437600    3.79370900 L
 O-O2(PDBName=OD1,ResName=ASP,ResNum=186_A)          0   10.85218100   -0.68744400    2.80388500 L
 O-O2(PDBName=OD2,ResName=ASP,ResNum=186_A)          0   12.27453300   -0.39628100    4.45005500 L
 N-N(PDBName=N,ResName=VAL,ResNum=187_A)             0    7.99717900   -1.77215100    3.96712300 L
 C-CT(PDBName=CA,ResName=VAL,ResNum=187_A)           0    7.07839500   -0.70578600    4.41307200 L
 C-C(PDBName=C,ResName=VAL,ResNum=187_A)             0    7.82761100    0.52463700    4.96820900 L
 O-O(PDBName=O,ResName=VAL,ResNum=187_A)             0    7.36885300    1.18628000    5.89546000 L
 C-CT(PDBName=CB,ResName=VAL,ResNum=187_A)           0    5.95866900   -1.24031800    5.34422500 L
 C-CT(PDBName=CG1,ResName=VAL,ResNum=187_A)          0    4.71216000   -0.33781900    5.29966400 L
 C-CT(PDBName=CG2,ResName=VAL,ResNum=187_A)          0    5.46973200   -2.64555000    4.94843900 L
 N-N(PDBName=N,ResName=TRP,ResNum=188_A)             0    8.94711200    0.87960800    4.32520700 L
 C-CT(PDBName=CA,ResName=TRP,ResNum=188_A)           0    9.76588500    2.08422900    4.53080700 L
 C-C(PDBName=C,ResName=TRP,ResNum=188_A)             0   10.30149100    2.23891200    5.96956300 L
 O-O(PDBName=O,ResName=TRP,ResNum=188_A)             0   10.04998700    3.23296900    6.65544400 L
 C-CT(PDBName=CB,ResName=TRP,ResNum=188_A)           0    9.01048300    3.32635000    4.02301300 L
 C-C*(PDBName=CG,ResName=TRP,ResNum=188_A)           0    8.25724900    3.18037000    2.73104400 L
 C-CW(PDBName=CD1,ResName=TRP,ResNum=188_A)          0    6.93292900    2.92090600    2.64566700 L
 C-CB(PDBName=CD2,ResName=TRP,ResNum=188_A)          0    8.73762900    3.27264400    1.35211300 L
 N-NA(PDBName=NE1,ResName=TRP,ResNum=188_A)          0    6.55838500    2.85485100    1.31936100 L
 C-CN(PDBName=CE2,ResName=TRP,ResNum=188_A)          0    7.62350000    3.09095700    0.47825700 L
 C-CA(PDBName=CE3,ResName=TRP,ResNum=188_A)          0    9.99546800    3.48876800    0.74525500 L
 C-CA(PDBName=CZ2,ResName=TRP,ResNum=188_A)          0    7.74353100    3.15077900   -0.91751600 L
 C-CA(PDBName=CZ3,ResName=TRP,ResNum=188_A)          0   10.13013300    3.53906600   -0.65786300 L
 C-CA(PDBName=CH2,ResName=TRP,ResNum=188_A)          0    9.00641200    3.37917400   -1.48916900 L
 N-N(PDBName=N,ResName=NME,ResNum=189_A)             0   11.09778900    1.26411300    6.41831800 L
 C-CT(PDBName=CH3,ResName=NME,ResNum=189_A)          0   11.64872700    1.18377600    7.76589500 L
 C-CT(PDBName=CH3,ResName=ACE,ResNum=228_A)          0    1.43292000   12.79438600   -5.55319900 L
 C-C(PDBName=C,ResName=ACE,ResNum=228_A)             0    0.47071400   11.68987300   -5.18663700 L
 O-O(PDBName=O,ResName=ACE,ResNum=228_A)             0   -0.59242700   11.96202600   -4.63630400 L
 N-N(PDBName=N,ResName=ALA,ResNum=229_A)             0    0.84685800   10.45304000   -5.49398100 L
 C-CT(PDBName=CA,ResName=ALA,ResNum=229_A)           0    0.07098000    9.24089800   -5.23295800 L
 C-C(PDBName=C,ResName=ALA,ResNum=229_A)             0    0.96135800    8.05335400   -4.81299900 L
 O-O(PDBName=O,ResName=ALA,ResNum=229_A)             0    2.18793000    8.14405700   -4.83264600 L
 C-CT(PDBName=CB,ResName=ALA,ResNum=229_A)           0   -0.72747200    8.91470900   -6.50487200 L
 N-N(PDBName=N,ResName=GLY,ResNum=230_A)             0    0.35393200    6.91791100   -4.47446500 L
 C-CT(PDBName=CA,ResName=GLY,ResNum=230_A)           0    1.04121400    5.64468800   -4.24064500 L
 C-C(PDBName=C,ResName=GLY,ResNum=230_A)             0    0.05451500    4.52534300   -3.92369800 L
 O-O(PDBName=O,ResName=GLY,ResNum=230_A)             0   -1.00370600    4.82109200   -3.37441900 L
 N-N(PDBName=N,ResName=SER,ResNum=231_A)             0    0.38863600    3.26789000   -4.23519900 L H-HC 174   0.0000
 C-CT(PDBName=CA,ResName=SER,ResNum=231_A)           0   -0.52092400    2.12138100   -4.06803900 H
 C-C(PDBName=C,ResName=SER,ResNum=231_A)             0    0.10937900    1.13044100   -3.12703200 H
 O-O(PDBName=O,ResName=SER,ResNum=231_A)             0    1.35300000    0.95972800   -3.09663100 H
 C-CT(PDBName=CB,ResName=SER,ResNum=231_A)           0   -0.81003400    1.43307500   -5.41108500 L H-H1 174   0.0000
 O-OH(PDBName=OG,ResName=SER,ResNum=231_A)           0   -1.67595400    2.19740000   -6.22130600 L
 N-N(PDBName=N,ResName=SER,ResNum=232_A)             0   -0.73902900    0.40766500   -2.36024800 H
 C-CT(PDBName=CA,ResName=SER,ResNum=232_A)           0   -0.26084300   -0.62674800   -1.44516300 H
 C-C(PDBName=C,ResName=SER,ResNum=232_A)             0    0.66753600    0.05126500   -0.42020100 H
 O-O(PDBName=O,ResName=SER,ResNum=232_A)             0    0.38938000    1.18033200    0.03826700 H
 C-CT(PDBName=CB,ResName=SER,ResNum=232_A)           0    0.33095000   -1.79400200   -2.26295900 H
 O-OS(PDBName=OG,ResName=SER,ResNum=232_A)           0   -0.03597300   -3.10514200   -1.73889300 H
 N-N(PDBName=N,ResName=ALA,ResNum=233_A)             0    1.83935200   -0.55802400   -0.12901300 H
 C-CT(PDBName=CA,ResName=ALA,ResNum=233_A)           0    2.76097200    0.04383900    0.82155900 H
 C-C(PDBName=C,ResName=ALA,ResNum=233_A)             0    3.28987700    1.38173700    0.31328400 H
 O-O(PDBName=O,ResName=ALA,ResNum=233_A)             0    3.80340400    2.19890400    1.10077500 H
 C-CT(PDBName=CB,ResName=ALA,ResNum=233_A)           0    3.91888200   -0.91721900    1.08250500 H
 N-N(PDBName=N,ResName=GLY,ResNum=234_A)             0    3.16700900    1.60252700   -1.01341400 H
 C-CT(PDBName=CA,ResName=GLY,ResNum=234_A)           0    3.40662300    2.91357900   -1.60521700 L H-H 190   0.0000
 C-C(PDBName=C,ResName=GLY,ResNum=234_A)             0    2.43039900    3.97777900   -1.10233400 L
 O-O(PDBName=O,ResName=GLY,ResNum=234_A)             0    2.83456100    5.08653700   -0.76044600 L
 N-N(PDBName=N,ResName=GLY,ResNum=235_A)             0    1.14645100    3.63044600   -1.00722400 L
 C-CT(PDBName=CA,ResName=GLY,ResNum=235_A)           0    0.10094200    4.38984400   -0.32027100 L
 C-C(PDBName=C,ResName=GLY,ResNum=235_A)             0    0.45655500    4.67006600    1.14162200 L
 O-O(PDBName=O,ResName=GLY,ResNum=235_A)             0    0.37296400    5.81259400    1.58467600 L
 N-N(PDBName=N,ResName=THR,ResNum=236_A)             0    0.91027200    3.66016200    1.89043000 L
 C-CT(PDBName=CA,ResName=THR,ResNum=236_A)           0    1.47411100    3.84849800    3.24442700 L
 C-C(PDBName=C,ResName=THR,ResNum=236_A)             0    2.64888700    4.83951200    3.23744900 L
 O-O(PDBName=O,ResName=THR,ResNum=236_A)             0    2.72500800    5.71277600    4.09617700 L
 C-CT(PDBName=CB,ResName=THR,ResNum=236_A)           0    1.88825800    2.51194200    3.87913400 L
 O-OH(PDBName=OG1,ResName=THR,ResNum=236_A)          0    0.84016800    1.58024500    3.76547300 L
 C-CT(PDBName=CG2,ResName=THR,ResNum=236_A)          0    2.18263100    2.64134300    5.36964500 L
 N-N(PDBName=N,ResName=GLY,ResNum=237_A)             0    3.53334700    4.75819200    2.23994700 L
 C-CT(PDBName=CA,ResName=GLY,ResNum=237_A)           0    4.55878000    5.75315900    1.90491300 L
 C-C(PDBName=C,ResName=GLY,ResNum=237_A)             0    4.02267800    7.18763700    1.80476600 L
 O-O(PDBName=O,ResName=GLY,ResNum=237_A)             0    4.60934000    8.10016500    2.38072800 L
 N-N(PDBName=N,ResName=VAL,ResNum=238_A)             0    2.90702100    7.40481100    1.09833700 L
 C-CT(PDBName=CA,ResName=VAL,ResNum=238_A)           0    2.20760700    8.70602600    1.03819800 L
 C-C(PDBName=C,ResName=VAL,ResNum=238_A)             0    1.76750800    9.17883900    2.43211200 L
 O-O(PDBName=O,ResName=VAL,ResNum=238_A)             0    1.95188700   10.35093500    2.75121800 L
 C-CT(PDBName=CB,ResName=VAL,ResNum=238_A)           0    1.01432200    8.69000800    0.05749000 L
 C-CT(PDBName=CG1,ResName=VAL,ResNum=238_A)          0    0.31159600   10.05059800   -0.03387900 L
 C-CT(PDBName=CG2,ResName=VAL,ResNum=238_A)          0    1.43269200    8.32266900   -1.37002100 L
 N-N(PDBName=N,ResName=LEU,ResNum=239_A)             0    1.19711400    8.29500600    3.26314800 L
 C-CT(PDBName=CA,ResName=LEU,ResNum=239_A)           0    0.82606700    8.60286300    4.65749900 L
 C-C(PDBName=C,ResName=LEU,ResNum=239_A)             0    2.03563000    8.95552600    5.54552300 L
 O-O(PDBName=O,ResName=LEU,ResNum=239_A)             0    1.92299900    9.81086400    6.42129400 L
 C-CT(PDBName=CB,ResName=LEU,ResNum=239_A)           0    0.02026600    7.45051900    5.29314200 L
 C-CT(PDBName=CG,ResName=LEU,ResNum=239_A)           0   -1.26550000    7.03857400    4.55459100 L
 C-CT(PDBName=CD1,ResName=LEU,ResNum=239_A)          0   -1.98150900    5.94645300    5.34853000 L
 C-CT(PDBName=CD2,ResName=LEU,ResNum=239_A)          0   -2.24124100    8.20084200    4.36367000 L
 N-N(PDBName=N,ResName=LEU,ResNum=240_A)             0    3.17205200    8.27717600    5.35550600 L
 C-CT(PDBName=CA,ResName=LEU,ResNum=240_A)           0    4.45331600    8.56537400    6.01539900 L
 C-C(PDBName=C,ResName=LEU,ResNum=240_A)             0    5.04471200    9.92211300    5.58954900 L
 O-O(PDBName=O,ResName=LEU,ResNum=240_A)             0    5.56771600   10.65560900    6.42938500 L
 C-CT(PDBName=CB,ResName=LEU,ResNum=240_A)           0    5.44614600    7.42023700    5.72952600 L
 C-CT(PDBName=CG,ResName=LEU,ResNum=240_A)           0    5.12679400    6.11026400    6.47208600 L
 C-CT(PDBName=CD1,ResName=LEU,ResNum=240_A)          0    5.91831200    4.95261300    5.86913300 L
 C-CT(PDBName=CD2,ResName=LEU,ResNum=240_A)          0    5.49786500    6.21080800    7.95322500 L
 N-N(PDBName=N,ResName=NME,ResNum=241_A)             0    4.99674400   10.23952900    4.29133800 L
 C-CT(PDBName=CH3,ResName=NME,ResNum=241_A)          0    5.45153000   11.49766900    3.71262200 L
 C-CT(PDBName=CH3,ResName=ACE,ResNum=261_A)          0   -1.59069700   12.81323700   -1.48672800 L
 C-C(PDBName=C,ResName=ACE,ResNum=261_A)             0   -2.58145200   11.68314700   -1.62968200 L
 O-O(PDBName=O,ResName=ACE,ResNum=261_A)             0   -3.24620800   11.31497400   -0.66666700 L
 N-N(PDBName=N,ResName=LEU,ResNum=262_A)             0   -2.68499300   11.12046300   -2.83182500 L
 C-CT(PDBName=CA,ResName=LEU,ResNum=262_A)           0   -3.53456600    9.96029700   -3.11019800 L
 C-C(PDBName=C,ResName=LEU,ResNum=262_A)             0   -2.86756600    8.66639400   -2.61134100 L
 O-O(PDBName=O,ResName=LEU,ResNum=262_A)             0   -2.26034200    7.91833500   -3.37701000 L
 C-CT(PDBName=CB,ResName=LEU,ResNum=262_A)           0   -3.89996600    9.94585300   -4.60751700 L
 C-CT(PDBName=CG,ResName=LEU,ResNum=262_A)           0   -4.78330400    8.76679900   -5.06908900 L
 C-CT(PDBName=CD1,ResName=LEU,ResNum=262_A)          0   -6.08615800    8.65275500   -4.27431600 L
 C-CT(PDBName=CD2,ResName=LEU,ResNum=262_A)          0   -5.14379900    8.96187200   -6.54245600 L
 N-N(PDBName=N,ResName=ALA,ResNum=263_A)             0   -3.00074000    8.41043600   -1.31083400 L
 C-CT(PDBName=CA,ResName=ALA,ResNum=263_A)           0   -2.68695900    7.12928800   -0.68962700 L
 C-C(PDBName=C,ResName=ALA,ResNum=263_A)             0   -3.75367800    6.08441000   -1.06777000 L
 O-O(PDBName=O,ResName=ALA,ResNum=263_A)             0   -4.84337000    6.07588800   -0.49141200 L
 C-CT(PDBName=CB,ResName=ALA,ResNum=263_A)           0   -2.61332300    7.33129800    0.83200900 L
 N-N(PDBName=N,ResName=ASP,ResNum=264_A)             0   -3.46293100    5.20518700   -2.02281800 L
 C-CT(PDBName=CA,ResName=ASP,ResNum=264_A)           0   -4.29360800    4.05625000   -2.39156200 L
 C-C(PDBName=C,ResName=ASP,ResNum=264_A)             0   -3.89375100    2.81266600   -1.58189600 L
 O-O(PDBName=O,ResName=ASP,ResNum=264_A)             0   -2.78957300    2.29044400   -1.70860400 L
 C-CT(PDBName=CB,ResName=ASP,ResNum=264_A)           0   -4.19963300    3.81922600   -3.91197600 L
 C-C(PDBName=CG,ResName=ASP,ResNum=264_A)            0   -4.69437200    2.44339100   -4.36888500 L
 O-O2(PDBName=OD1,ResName=ASP,ResNum=264_A)          0   -5.58267300    1.85730400   -3.71004300 L
 O-O2(PDBName=OD2,ResName=ASP,ResNum=264_A)          0   -4.19972800    1.96593100   -5.41948100 L
 N-N(PDBName=N,ResName=SER,ResNum=265_A)             0   -4.83313000    2.30566400   -0.78577100 L
 C-CT(PDBName=CA,ResName=SER,ResNum=265_A)           0   -4.77820900    1.00981000   -0.10596600 L
 C-C(PDBName=C,ResName=SER,ResNum=265_A)             0   -3.54938300    0.81457300    0.79202000 L
 O-O(PDBName=O,ResName=SER,ResNum=265_A)             0   -2.90809100   -0.23309500    0.76096200 L
 C-CT(PDBName=CB,ResName=SER,ResNum=265_A)           0   -4.91111700   -0.10049400   -1.15082700 L
 O-OH(PDBName=OG,ResName=SER,ResNum=265_A)           0   -6.12663200    0.05315300   -1.86874000 L
 N-N(PDBName=N,ResName=GLY,ResNum=266_A)             0   -3.25574500    1.79623500    1.64479000 L
 C-CT(PDBName=CA,ResName=GLY,ResNum=266_A)           0   -2.13054400    1.76166500    2.57984500 L
 C-C(PDBName=C,ResName=GLY,ResNum=266_A)             0   -2.48234200    2.20110400    4.00264800 L
 O-O(PDBName=O,ResName=GLY,ResNum=266_A)             0   -1.58716900    2.64236500    4.72936600 L
 N-N(PDBName=N,ResName=TRP,ResNum=267_A)             0   -3.75342700    2.08728000    4.40926200 L
 C-CT(PDBName=CA,ResName=TRP,ResNum=267_A)           0   -4.33242800    2.76460400    5.57608300 L
 C-C(PDBName=C,ResName=TRP,ResNum=267_A)             0   -4.94472400    1.76359800    6.57173100 L
 O-O(PDBName=O,ResName=TRP,ResNum=267_A)             0   -6.08876600    1.32087200    6.43906500 L
 C-CT(PDBName=CB,ResName=TRP,ResNum=267_A)           0   -5.33827800    3.81699700    5.08061900 L
 C-C*(PDBName=CG,ResName=TRP,ResNum=267_A)           0   -5.58141400    4.99161300    5.97688900 L
 C-CW(PDBName=CD1,ResName=TRP,ResNum=267_A)          0   -5.65611900    4.96856800    7.32620400 L
 C-CB(PDBName=CD2,ResName=TRP,ResNum=267_A)          0   -5.75394100    6.38988600    5.58887800 L
 N-NA(PDBName=NE1,ResName=TRP,ResNum=267_A)          0   -5.81466800    6.25693500    7.80007300 L
 C-CN(PDBName=CE2,ResName=TRP,ResNum=267_A)          0   -5.88531500    7.17282000    6.77313400 L
 C-CA(PDBName=CE3,ResName=TRP,ResNum=267_A)          0   -5.79779500    7.07753200    4.35579200 L
 C-CA(PDBName=CZ2,ResName=TRP,ResNum=267_A)          0   -6.03380500    8.56734300    6.74178000 L
 C-CA(PDBName=CZ3,ResName=TRP,ResNum=267_A)          0   -5.95436700    8.47732300    4.30979500 L
 C-CA(PDBName=CH2,ResName=TRP,ResNum=267_A)          0   -6.06733600    9.22207900    5.49806800 L
 N-N(PDBName=N,ResName=PHE,ResNum=268_A)             0   -4.18098500    1.40802100    7.60564200 L
 C-CT(PDBName=CA,ResName=PHE,ResNum=268_A)           0   -4.40490000    0.21267100    8.42325800 L
 C-C(PDBName=C,ResName=PHE,ResNum=268_A)             0   -4.60296000    0.54753800    9.90488800 L
 O-O(PDBName=O,ResName=PHE,ResNum=268_A)             0   -3.73160000    1.14096600   10.53965200 L
 C-CT(PDBName=CB,ResName=PHE,ResNum=268_A)           0   -3.24160100   -0.76408600    8.19880000 L
 C-CA(PDBName=CG,ResName=PHE,ResNum=268_A)           0   -2.98553300   -1.06441700    6.73325400 L
 C-CA(PDBName=CD1,ResName=PHE,ResNum=268_A)          0   -4.02739600   -1.54761200    5.91608700 L
 C-CA(PDBName=CD2,ResName=PHE,ResNum=268_A)          0   -1.72747400   -0.78550000    6.16822500 L
 C-CA(PDBName=CE1,ResName=PHE,ResNum=268_A)          0   -3.82091900   -1.72779700    4.53899500 L
 C-CA(PDBName=CE2,ResName=PHE,ResNum=268_A)          0   -1.51538100   -0.98464300    4.79510600 L
 C-CA(PDBName=CZ,ResName=PHE,ResNum=268_A)           0   -2.56408500   -1.44571500    3.98034300 L
 N-N(PDBName=N,ResName=NME,ResNum=269_A)             0   -5.76064200    0.17073400   10.45955600 L
 C-CT(PDBName=CH3,ResName=NME,ResNum=269_A)          0   -6.10834100    0.32033200   11.87113800 L
 C-CT(PDBName=CH3,ResName=ACE,ResNum=318_A)          0    1.97473800    6.52074800    8.64358500 L
 C-C(PDBName=C,ResName=ACE,ResNum=318_A)             0    1.73328600    5.03545800    8.51801100 L
 O-O(PDBName=O,ResName=ACE,ResNum=318_A)             0    0.69598200    4.64353900    8.00441000 L
 N-N(PDBName=N,ResName=PHE,ResNum=319_A)             0    2.66639100    4.22023500    9.02213400 L
 C-CT(PDBName=CA,ResName=PHE,ResNum=319_A)           0    2.66813500    2.74548800    8.96038300 L
 C-C(PDBName=C,ResName=PHE,ResNum=319_A)             0    1.28499300    2.11583400    9.19725600 L
 O-O(PDBName=O,ResName=PHE,ResNum=319_A)             0    0.78886300    1.35544600    8.36868500 L
 C-CT(PDBName=CB,ResName=PHE,ResNum=319_A)           0    3.68875800    2.17604000    9.96185800 L
 C-CA(PDBName=CG,ResName=PHE,ResNum=319_A)           0    5.08531900    2.75975000    9.86941400 L
 C-CA(PDBName=CD1,ResName=PHE,ResNum=319_A)          0    5.53225500    3.68415600   10.83584000 L
 C-CA(PDBName=CD2,ResName=PHE,ResNum=319_A)          0    5.94070200    2.38256200    8.81779900 L
 C-CA(PDBName=CE1,ResName=PHE,ResNum=319_A)          0    6.82417800    4.23438500   10.74498000 L
 C-CA(PDBName=CE2,ResName=PHE,ResNum=319_A)          0    7.23018300    2.93349200    8.73047000 L
 C-CA(PDBName=CZ,ResName=PHE,ResNum=319_A)           0    7.67281700    3.85948200    9.68856500 L
 N-N(PDBName=N,ResName=PHE,ResNum=320_A)             0    0.65853900    2.46517800   10.32368300 L
 C-CT(PDBName=CA,ResName=PHE,ResNum=320_A)           0   -0.69363400    2.06723500   10.71507500 L
 C-C(PDBName=C,ResName=PHE,ResNum=320_A)             0   -1.51453100    3.32614100   11.02480300 L
 O-O(PDBName=O,ResName=PHE,ResNum=320_A)             0   -1.59809700    3.76763100   12.17102000 L
 C-CT(PDBName=CB,ResName=PHE,ResNum=320_A)           0   -0.62646800    1.08492800   11.89608700 L
 C-CA(PDBName=CG,ResName=PHE,ResNum=320_A)           0   -0.06510500   -0.27619900   11.52874300 L
 C-CA(PDBName=CD1,ResName=PHE,ResNum=320_A)          0   -0.92645800   -1.28326700   11.05498800 L
 C-CA(PDBName=CD2,ResName=PHE,ResNum=320_A)          0    1.31562300   -0.53260600   11.63354700 L
 C-CA(PDBName=CE1,ResName=PHE,ResNum=320_A)          0   -0.41134400   -2.53717100   10.68063100 L
 C-CA(PDBName=CE2,ResName=PHE,ResNum=320_A)          0    1.83209300   -1.78603000   11.25844900 L
 C-CA(PDBName=CZ,ResName=PHE,ResNum=320_A)           0    0.96844100   -2.78819000   10.78225100 L
 N-N(PDBName=N,ResName=GLY,ResNum=321_A)             0   -2.08003300    3.93974100    9.98231700 L
 C-CT(PDBName=CA,ResName=GLY,ResNum=321_A)           0   -2.78144300    5.22648800   10.05863300 L
 C-C(PDBName=C,ResName=GLY,ResNum=321_A)             0   -4.26881900    5.14092500   10.42546700 L
 O-O(PDBName=O,ResName=GLY,ResNum=321_A)             0   -4.93101100    6.17652500   10.50713600 L
 N-N(PDBName=N,ResName=NME,ResNum=322_A)             0   -4.82361200    3.93382800   10.59919300 L
 C-CT(PDBName=CH3,ResName=NME,ResNum=322_A)          0   -6.24339600    3.68913500   10.85259900 L
 C-CT(PDBName=CH3,ResName=ACE,ResNum=334_A)          0   -6.94437500    8.65130100   -0.00849700 L
 C-C(PDBName=C,ResName=ACE,ResNum=334_A)             0   -8.05873300    7.68366200   -0.33188800 L
 O-O(PDBName=O,ResName=ACE,ResNum=334_A)             0   -9.21246000    8.08237600   -0.44174300 L
 N-N(PDBName=N,ResName=VAL,ResNum=335_A)             0   -7.70624900    6.40970700   -0.48100300 L
 C-CT(PDBName=CA,ResName=VAL,ResNum=335_A)           0   -8.60667600    5.28562000   -0.78918800 L
 C-C(PDBName=C,ResName=VAL,ResNum=335_A)             0   -8.22922200    4.08731400    0.08181200 L
 O-O(PDBName=O,ResName=VAL,ResNum=335_A)             0   -7.05285400    3.75057500    0.18418500 L
 C-CT(PDBName=CB,ResName=VAL,ResNum=335_A)           0   -8.51786200    4.90785600   -2.28479100 L
 C-CT(PDBName=CG1,ResName=VAL,ResNum=335_A)          0   -9.36262600    3.67228200   -2.61474600 L
 C-CT(PDBName=CG2,ResName=VAL,ResNum=335_A)          0   -9.00415700    6.04884100   -3.18899300 L
 N-N(PDBName=N,ResName=GLN,ResNum=336_A)             0   -9.20555500    3.42903900    0.70895500 L
 C-CT(PDBName=CA,ResName=GLN,ResNum=336_A)           0   -8.99166500    2.20542000    1.48787000 L
 C-C(PDBName=C,ResName=GLN,ResNum=336_A)             0  -10.22406100    1.29715900    1.41034900 L
 O-O(PDBName=O,ResName=GLN,ResNum=336_A)             0  -11.35058600    1.73930800    1.64012200 L
 C-CT(PDBName=CB,ResName=GLN,ResNum=336_A)           0   -8.65328400    2.57941500    2.94539500 L
 C-CT(PDBName=CG,ResName=GLN,ResNum=336_A)           0   -8.34774300    1.37065100    3.84875700 L
 C-C(PDBName=CD,ResName=GLN,ResNum=336_A)            0   -7.21700500    0.50509100    3.29932600 L
 O-O(PDBName=OE1,ResName=GLN,ResNum=336_A)           0   -6.11297900    0.95338600    3.03379100 L
 N-N(PDBName=NE2,ResName=GLN,ResNum=336_A)           0   -7.47452600   -0.75135300    3.02063800 L
 N-N(PDBName=N,ResName=TRP,ResNum=337_A)             0  -10.00937600    0.01952800    1.10447100 L
 C-CT(PDBName=CA,ResName=TRP,ResNum=337_A)           0  -11.04753200   -1.00501100    1.00915500 L
 C-C(PDBName=C,ResName=TRP,ResNum=337_A)             0  -11.10137100   -1.87370400    2.26990100 L
 O-O(PDBName=O,ResName=TRP,ResNum=337_A)             0  -10.08870300   -2.09531700    2.93359400 L
 C-CT(PDBName=CB,ResName=TRP,ResNum=337_A)           0  -10.77918900   -1.87265900   -0.22702800 L
 C-C*(PDBName=CG,ResName=TRP,ResNum=337_A)           0  -10.56371800   -1.15046600   -1.52646000 L
 C-CW(PDBName=CD1,ResName=TRP,ResNum=337_A)          0   -9.60887900   -1.47619400   -2.42583200 L
 C-CB(PDBName=CD2,ResName=TRP,ResNum=337_A)          0  -11.27037000   -0.00251500   -2.10138400 L
 N-NA(PDBName=NE1,ResName=TRP,ResNum=337_A)          0   -9.67454400   -0.63464100   -3.51342800 L
 C-CN(PDBName=CE2,ResName=TRP,ResNum=337_A)          0  -10.69919400    0.27766600   -3.38044000 L
 C-CA(PDBName=CE3,ResName=TRP,ResNum=337_A)          0  -12.33053000    0.83631200   -1.68318300 L
 C-CA(PDBName=CZ2,ResName=TRP,ResNum=337_A)          0  -11.18040800    1.30276800   -4.20684100 L
 C-CA(PDBName=CZ3,ResName=TRP,ResNum=337_A)          0  -12.81779300    1.87068500   -2.50548600 L
 C-CA(PDBName=CH2,ResName=TRP,ResNum=337_A)          0  -12.25112600    2.09969300   -3.77079700 L
 N-N(PDBName=N,ResName=LEU,ResNum=338_A)             0  -12.28543900   -2.42012100    2.56301000 L
 C-CT(PDBName=CA,ResName=LEU,ResNum=338_A)           0  -12.54111800   -3.38648500    3.64846000 L
 C-C(PDBName=C,ResName=LEU,ResNum=338_A)             0  -13.04783900   -4.72859300    3.07609700 L
 O-O(PDBName=O,ResName=LEU,ResNum=338_A)             0  -13.79738600   -5.47023200    3.70361400 L
 C-CT(PDBName=CB,ResName=LEU,ResNum=338_A)           0  -13.52879600   -2.76712400    4.66001300 L
 C-CT(PDBName=CG,ResName=LEU,ResNum=338_A)           0  -13.08656000   -1.43477900    5.29973500 L
 C-CT(PDBName=CD1,ResName=LEU,ResNum=338_A)          0  -14.18417500   -0.93902400    6.24246100 L
 C-CT(PDBName=CD2,ResName=LEU,ResNum=338_A)          0  -11.79428000   -1.56522400    6.10680800 L
 N-N(PDBName=N,ResName=PHE,ResNum=339_A)             0  -12.64667100   -5.01215900    1.83814600 L
 C-CT(PDBName=CA,ResName=PHE,ResNum=339_A)           0  -13.08815300   -6.10367100    0.96945400 L
 C-C(PDBName=C,ResName=PHE,ResNum=339_A)             0  -11.92098700   -6.39804200    0.01752600 L
 O-O(PDBName=O,ResName=PHE,ResNum=339_A)             0  -11.87848900   -5.93722800   -1.11746100 L
 C-CT(PDBName=CB,ResName=PHE,ResNum=339_A)           0  -14.40001700   -5.70429800    0.25452100 L
 C-CA(PDBName=CG,ResName=PHE,ResNum=339_A)           0  -14.58532500   -4.21403400   -0.01274500 L
 C-CA(PDBName=CD1,ResName=PHE,ResNum=339_A)          0  -15.24566500   -3.41066700    0.93985900 L
 C-CA(PDBName=CD2,ResName=PHE,ResNum=339_A)          0  -14.07008100   -3.61872400   -1.17995100 L
 C-CA(PDBName=CE1,ResName=PHE,ResNum=339_A)          0  -15.37474200   -2.02509400    0.73680900 L
 C-CA(PDBName=CE2,ResName=PHE,ResNum=339_A)          0  -14.20422600   -2.23382300   -1.38636400 L
 C-CA(PDBName=CZ,ResName=PHE,ResNum=339_A)           0  -14.85466600   -1.43690700   -0.42867600 L
 N-N(PDBName=N,ResName=ASP,ResNum=340_A)             0  -10.89798100   -7.05621000    0.55833200 L
 C-CT(PDBName=CA,ResName=ASP,ResNum=340_A)           0   -9.49670500   -6.87112500    0.17268100 L H-HC 382   0.0000
 C-C(PDBName=C,ResName=ASP,ResNum=340_A)             0   -8.68335400   -8.11054700    0.58225000 L
 O-O(PDBName=O,ResName=ASP,ResNum=340_A)             0   -8.99623000   -8.70959200    1.60909700 L
 C-CT(PDBName=CB,ResName=ASP,ResNum=340_A)           0   -9.03968200   -5.58355500    0.89380800 H
 C-C(PDBName=CG,ResName=ASP,ResNum=340_A)            0   -7.55741000   -5.24634000    0.86190300 H
 O-O2(PDBName=OD1,ResName=ASP,ResNum=340_A)          0   -7.28313800   -4.02561800    0.48792600 H
 O-O2(PDBName=OD2,ResName=ASP,ResNum=340_A)          0   -6.70061900   -6.07088100    1.27241500 H
 N-N(PDBName=N,ResName=GLU,ResNum=341_A)             0   -7.65943900   -8.48777400   -0.19263200 L
 C-CT(PDBName=CA,ResName=GLU,ResNum=341_A)           0   -6.78753500   -9.65814300    0.04847400 L
 C-C(PDBName=C,ResName=GLU,ResNum=341_A)             0   -6.25501100   -9.79029700    1.48717300 L
 O-O(PDBName=O,ResName=GLU,ResNum=341_A)             0   -6.13500800  -10.90415500    1.99256400 L
 C-CT(PDBName=CB,ResName=GLU,ResNum=341_A)           0   -5.60333300   -9.63535300   -0.93336900 L
 C-CT(PDBName=CG,ResName=GLU,ResNum=341_A)           0   -6.01451100   -9.95047600   -2.38145600 L
 C-C(PDBName=CD,ResName=GLU,ResNum=341_A)            0   -5.59256500   -8.84259800   -3.34942900 L
 O-O2(PDBName=OE1,ResName=GLU,ResNum=341_A)          0   -4.37882600   -8.62546300   -3.55255500 L
 O-O2(PDBName=OE2,ResName=GLU,ResNum=341_A)          0   -6.48337400   -8.16624000   -3.90974900 L
 N-N(PDBName=N,ResName=ALA,ResNum=342_A)             0   -5.93863700   -8.66875300    2.13820100 L
 C-CT(PDBName=CA,ResName=ALA,ResNum=342_A)           0   -5.40441000   -8.59672100    3.49615800 L
 C-C(PDBName=C,ResName=ALA,ResNum=342_A)             0   -6.37194200   -7.90024000    4.47001200 L
 O-O(PDBName=O,ResName=ALA,ResNum=342_A)             0   -6.66485600   -8.42287600    5.54279100 L
 C-CT(PDBName=CB,ResName=ALA,ResNum=342_A)           0   -4.05168600   -7.88337300    3.42997700 L
 N-N(PDBName=N,ResName=GLN,ResNum=343_A)             0   -6.85892000   -6.70389400    4.12013900 L
 C-CT(PDBName=CA,ResName=GLN,ResNum=343_A)           0   -7.73521000   -5.89283800    4.97904200 L
 C-C(PDBName=C,ResName=GLN,ResNum=343_A)             0   -9.19224600   -6.41305700    5.04984600 L
 O-O(PDBName=O,ResName=GLN,ResNum=343_A)             0   -9.94521400   -5.99175900    5.92958400 L
 C-CT(PDBName=CB,ResName=GLN,ResNum=343_A)           0   -7.63239900   -4.41670900    4.53562100 L
 C-CT(PDBName=CG,ResName=GLN,ResNum=343_A)           0   -8.41625100   -3.38959500    5.37455900 L
 C-C(PDBName=CD,ResName=GLN,ResNum=343_A)            0   -8.04985200   -3.35183300    6.85455500 L
 O-O(PDBName=OE1,ResName=GLN,ResNum=343_A)           0   -7.29449900   -2.51320900    7.31970700 L
 N-N(PDBName=NE2,ResName=GLN,ResNum=343_A)           0   -8.59828000   -4.22525900    7.66618600 L
 N-N(PDBName=N,ResName=NME,ResNum=344_A)             0   -9.61266200   -7.31819300    4.15564300 L
 C-CT(PDBName=CH3,ResName=NME,ResNum=344_A)          0  -10.94185600   -7.92567300    4.16190900 L
 C-CT(PDBName=CH3,ResName=ACE,ResNum=387_A)          0  -12.70433300   -7.90142800   -3.43713400 L
 C-C(PDBName=C,ResName=ACE,ResNum=387_A)             0  -11.40105600   -7.62245800   -4.14884500 L
 O-O(PDBName=O,ResName=ACE,ResNum=387_A)             0  -11.08879300   -8.29754300   -5.12038100 L
 N-N(PDBName=N,ResName=SER,ResNum=388_A)             0  -10.65750900   -6.62721600   -3.67030800 L
 C-CT(PDBName=CA,ResName=SER,ResNum=388_A)           0   -9.33718000   -6.23178100   -4.18190900 L
 C-C(PDBName=C,ResName=SER,ResNum=388_A)             0   -8.55908700   -5.45857200   -3.11403900 L
 O-O(PDBName=O,ResName=SER,ResNum=388_A)             0   -9.14250600   -4.67921500   -2.36125000 L
 C-CT(PDBName=CB,ResName=SER,ResNum=388_A)           0   -9.51205000   -5.33598600   -5.41958600 L
 O-OH(PDBName=OG,ResName=SER,ResNum=388_A)           0   -8.31160600   -5.19755500   -6.16028100 L
 N-N(PDBName=N,ResName=HIS,ResNum=389_A)             0   -7.24326600   -5.64071000   -3.04070900 L
 C-CT(PDBName=CA,ResName=HIS,ResNum=389_A)           0   -6.31642900   -4.59292500   -2.59516900 L H-HC 424   0.0000
 C-C(PDBName=C,ResName=HIS,ResNum=389_A)             0   -5.93159600   -3.69242900   -3.78259400 L
 O-O(PDBName=O,ResName=HIS,ResNum=389_A)             0   -6.24928700   -4.02170600   -4.92399700 L
 C-CT(PDBName=CB,ResName=HIS,ResNum=389_A)           0   -5.11854700   -5.24172200   -1.88154800 H
 C-CC(PDBName=CG,ResName=HIS,ResNum=389_A)           0   -4.30821600   -4.32474000   -1.02780500 H
 N-NB(PDBName=ND1,ResName=HIS,ResNum=389_A)          0   -4.85507900   -3.70210100    0.08108900 H
 C-CV(PDBName=CD2,ResName=HIS,ResNum=389_A)          0   -2.97649600   -3.98062100   -1.05252000 H
 C-CR(PDBName=CE1,ResName=HIS,ResNum=389_A)          0   -3.86834800   -3.03150300    0.70121500 H
 N-NB(PDBName=NE2,ResName=HIS,ResNum=389_A)          0   -2.70575500   -3.16964900    0.04295200 H
 N-N(PDBName=N,ResName=GLU,ResNum=390_A)             0   -5.32546000   -2.53479700   -3.51846700 L
 C-CT(PDBName=CA,ResName=GLU,ResNum=390_A)           0   -5.10211100   -1.42803300   -4.47315400 L
 C-C(PDBName=C,ResName=GLU,ResNum=390_A)             0   -6.35775700   -0.95068000   -5.25201700 L
 O-O(PDBName=O,ResName=GLU,ResNum=390_A)             0   -7.46278900   -1.49321400   -5.15719100 L
 C-CT(PDBName=CB,ResName=GLU,ResNum=390_A)           0   -3.94197000   -1.74928600   -5.43942200 L
 C-CT(PDBName=CG,ResName=GLU,ResNum=390_A)           0   -2.66380900   -2.30587100   -4.78550200 L
 C-C(PDBName=CD,ResName=GLU,ResNum=390_A)            0   -2.49798700   -3.80505900   -5.06261700 L
 O-O2(PDBName=OE1,ResName=GLU,ResNum=390_A)          0   -2.55254300   -4.63446600   -4.13025300 L
 O-O2(PDBName=OE2,ResName=GLU,ResNum=390_A)          0   -2.35420500   -4.21328500   -6.23541400 L
 N-N(PDBName=N,ResName=ILE,ResNum=391_A)             0   -6.18309900    0.08155200   -6.07824800 L
 C-CT(PDBName=CA,ResName=ILE,ResNum=391_A)           0   -7.00415900    0.35054500   -7.26102400 L
 C-C(PDBName=C,ResName=ILE,ResNum=391_A)             0   -6.20074500    0.99671000   -8.39315700 L
 O-O(PDBName=O,ResName=ILE,ResNum=391_A)             0   -6.29659200    0.51919600   -9.52185900 L
 C-CT(PDBName=CB,ResName=ILE,ResNum=391_A)           0   -8.30999600    1.11691800   -6.93630200 L
 C-CT(PDBName=CG1,ResName=ILE,ResNum=391_A)          0   -9.17296100    1.22072900   -8.21692800 L
 C-CT(PDBName=CG2,ResName=ILE,ResNum=391_A)          0   -8.07873700    2.50375500   -6.31026300 L
 C-CT(PDBName=CD1,ResName=ILE,ResNum=391_A)          0  -10.64145000    1.58683500   -7.97276100 L
 N-N(PDBName=N,ResName=ILE,ResNum=392_A)             0   -5.43874900    2.07366200   -8.15563500 L
 C-CT(PDBName=CA,ResName=ILE,ResNum=392_A)           0   -4.94237200    2.91820600   -9.26333200 L
 C-C(PDBName=C,ResName=ILE,ResNum=392_A)             0   -3.95531100    2.19951300  -10.19647400 L
 O-O(PDBName=O,ResName=ILE,ResNum=392_A)             0   -4.01455600    2.41864500  -11.40321000 L
 C-CT(PDBName=CB,ResName=ILE,ResNum=392_A)           0   -4.45454600    4.31943400   -8.82425600 L
 C-CT(PDBName=CG1,ResName=ILE,ResNum=392_A)          0   -3.22406300    4.30338000   -7.89908500 L
 C-CT(PDBName=CG2,ResName=ILE,ResNum=392_A)          0   -5.61965200    5.08827900   -8.17412900 L
 C-CT(PDBName=CD1,ResName=ILE,ResNum=392_A)          0   -2.61488600    5.68591200   -7.63146300 L
 N-N(PDBName=N,ResName=ILE,ResNum=393_A)             0   -3.10246100    1.30753500   -9.67674200 L
 C-CT(PDBName=CA,ResName=ILE,ResNum=393_A)           0   -2.24788600    0.43017700  -10.50338600 L
 C-C(PDBName=C,ResName=ILE,ResNum=393_A)             0   -2.99630400   -0.73435800  -11.17897100 L
 O-O(PDBName=O,ResName=ILE,ResNum=393_A)             0   -2.53657800   -1.23334000  -12.20302900 L
 C-CT(PDBName=CB,ResName=ILE,ResNum=393_A)           0   -1.02187200   -0.09263700   -9.72336300 L
 C-CT(PDBName=CG1,ResName=ILE,ResNum=393_A)          0   -1.39341800   -0.91957500   -8.47096100 L
 C-CT(PDBName=CG2,ResName=ILE,ResNum=393_A)          0   -0.10119900    1.08948700   -9.38208700 L
 C-CT(PDBName=CD1,ResName=ILE,ResNum=393_A)          0   -0.17852600   -1.59490600   -7.82036400 L
 N-N(PDBName=N,ResName=ARG,ResNum=394_A)             0   -4.12859600   -1.18911500  -10.62055300 L
 C-CT(PDBName=CA,ResName=ARG,ResNum=394_A)           0   -4.95625700   -2.28370000  -11.17118700 L
 C-C(PDBName=C,ResName=ARG,ResNum=394_A)             0   -5.90702000   -1.81351500  -12.27894800 L
 O-O(PDBName=O,ResName=ARG,ResNum=394_A)             0   -6.17042300   -2.56446700  -13.21457700 L
 C-CT(PDBName=CB,ResName=ARG,ResNum=394_A)           0   -5.73232300   -3.00435300  -10.05205400 L
 C-CT(PDBName=CG,ResName=ARG,ResNum=394_A)           0   -4.80165000   -3.75782300   -9.08749300 L
 C-CT(PDBName=CD,ResName=ARG,ResNum=394_A)           0   -5.59723500   -4.63754900   -8.11404700 L
 N-N2(PDBName=NE,ResName=ARG,ResNum=394_A)           0   -4.69929700   -5.30133400   -7.15754700 L
 C-CA(PDBName=CZ,ResName=ARG,ResNum=394_A)           0   -4.95069500   -6.29834300   -6.33116700 L
 N-N2(PDBName=NH1,ResName=ARG,ResNum=394_A)          0   -6.06764800   -6.96084200   -6.33339200 L
 N-N2(PDBName=NH2,ResName=ARG,ResNum=394_A)          0   -4.07162900   -6.63168100   -5.44350700 L
 N-N(PDBName=N,ResName=NME,ResNum=395_A)             0   -6.44589800   -0.59675100  -12.16191700 L
 C-CT(PDBName=CH3,ResName=NME,ResNum=395_A)          0   -7.34253300    0.02937800  -13.12842000 L
 C-C(PDBName=C02,ResName=SRK,ResNum=508_A)           0    0.74847500   -3.66560600   -0.73302600 H
 C-CT(PDBName=C04,ResName=SRK,ResNum=508_A)          0    0.36134700   -5.10738200   -0.45493000 H
 C-CT(PDBName=C05,ResName=SRK,ResNum=508_A)          0   -0.36372600   -5.40507200    0.85339200 H
 C-C(PDBName=C06,ResName=SRK,ResNum=508_A)           0    0.43295400   -5.01847800    2.07874600 H
 C-CT(PDBName=C09,ResName=SRK,ResNum=508_A)          0   -1.75325600   -5.14368000    3.31902900 H
 C-CT(PDBName=C10,ResName=SRK,ResNum=508_A)          0   -2.06172700   -5.11476600    4.83136600 H
 C-CB(PDBName=C11,ResName=SRK,ResNum=508_A)          0   -0.84773200   -4.43034200    5.41715200 H
 C-CM(PDBName=C12,ResName=SRK,ResNum=508_A)          0   -0.65887500   -3.90403000    6.68488300 H
 C-CA(PDBName=C13,ResName=SRK,ResNum=508_A)          0    0.56586800   -3.30044200    6.99322300 H
 C-CA(PDBName=C14,ResName=SRK,ResNum=508_A)          0    1.57902200   -3.24734400    6.03698000 H
 C-CA(PDBName=C15,ResName=SRK,ResNum=508_A)          0    1.40896500   -3.78433700    4.75511900 H
 C-CB(PDBName=C16,ResName=SRK,ResNum=508_A)          0    0.17920100   -4.37326200    4.46300500 H
 N-N(PDBName=N08,ResName=SRK,ResNum=508_A)           0   -0.28924300   -4.91076700    3.23733800 H
 O-OM(PDBName=O01,ResName=SRK,ResNum=508_A)          0   -0.34541400   -2.61505300    0.62154800 H
 O-O(PDBName=O03,ResName=SRK,ResNum=508_A)           0    1.91527900   -3.23539300   -0.54950100 H
 O-O(PDBName=O07,ResName=SRK,ResNum=508_A)           0    1.66160100   -4.79444900    2.05081200 H
 C-CT(PDBName=C,ResName=SRK,ResNum=508_A)            0    0.12592600   -2.03951500    1.84441800 H
 O-OW(PDBName=O,ResName=HOH,ResNum=630_A)            0   -7.51962800   -1.14331300    0.14035300 L
 O-OW(PDBName=O,ResName=HOH,ResNum=641_A)            0   -1.51541800    2.48827000    7.45276500 L
 O-OW(PDBName=O,ResName=HOH,ResNum=664_A)            0   -4.81397800    4.32733600    1.58288700 L
 O-OW(PDBName=O,ResName=HOH,ResNum=673_A)            0   -7.73435200   -0.01276200    8.21316000 L
 O-OW(PDBName=O,ResName=HOH,ResNum=679_A)            0   -1.01160900   -6.58984200   -4.76569500 L
 O-OW(PDBName=O,ResName=HOH,ResNum=680_A)            0   -1.76179400   -8.56478800   -2.96659400 L
 O-OW(PDBName=O,ResName=HOH,ResNum=683_A)            0    0.75711300   -4.80402900   -3.68776000 H
 H-HC(PDBName=1HB,ResName=PHE,ResNum=123_A)          0    2.58770800    7.70148400   -9.30950600 L
 H-HC(PDBName=2HB,ResName=PHE,ResNum=123_A)          0    4.20345100    7.04134000   -9.55242700 L
 H-HA(PDBName=HD1,ResName=PHE,ResNum=123_A)          0    0.91344900    6.40386900   -7.87061200 L
 H-HA(PDBName=HD2,ResName=PHE,ResNum=123_A)          0    4.73739700    4.76118200   -9.01803300 L
 H-HA(PDBName=HE1,ResName=PHE,ResNum=123_A)          0    0.15172100    4.12411200   -7.20220200 L
 H-HA(PDBName=HE2,ResName=PHE,ResNum=123_A)          0    3.96274300    2.50403300   -8.36039800 L
 H-HA(PDBName=HZ,ResName=PHE,ResNum=123_A)           0    1.68916500    2.19907000   -7.40743100 L
 H-H1(PDBName=HA,ResName=PHE,ResNum=123_A)           0    3.02164200    8.14615400   -6.99666900 L
 H-H(PDBName=H,ResName=PHE,ResNum=123_A)             0    5.50981900    9.06549500   -8.28302400 L
 H-HC(PDBName=1HB,ResName=LEU,ResNum=124_A)          0    3.91827400    5.94665800   -3.07744300 L
 H-HC(PDBName=2HB,ResName=LEU,ResNum=124_A)          0    5.44578400    5.13872700   -2.74270300 L
 H-HC(PDBName=HG,ResName=LEU,ResNum=124_A)           0    5.12798100    8.06494300   -3.55876100 L
 H-HC(PDBName=1HD1,ResName=LEU,ResNum=124_A)         0    5.79500800    8.53074000   -1.24332300 L
 H-HC(PDBName=2HD1,ResName=LEU,ResNum=124_A)         0    4.33222500    7.53455000   -1.28156400 L
 H-HC(PDBName=3HD1,ResName=LEU,ResNum=124_A)         0    5.89754100    6.78770900   -0.90301100 L
 H-HC(PDBName=1HD2,ResName=LEU,ResNum=124_A)         0    7.53137600    8.24532300   -2.89763100 L
 H-HC(PDBName=2HD2,ResName=LEU,ResNum=124_A)         0    7.30429900    7.23583100   -4.32846100 L
 H-HC(PDBName=3HD2,ResName=LEU,ResNum=124_A)         0    7.60512800    6.47635900   -2.74479500 L
 H-H1(PDBName=HA,ResName=LEU,ResNum=124_A)           0    6.14088800    5.52804300   -5.09887100 L
 H-H(PDBName=H,ResName=LEU,ResNum=124_A)             0    3.41423700    6.70294300   -5.40696100 L
 H-HC(PDBName=1HB,ResName=GLU,ResNum=125_A)          0    6.76072900    1.85669400   -7.19279400 L
 H-HC(PDBName=2HB,ResName=GLU,ResNum=125_A)          0    7.49927700    1.49343700   -5.63855900 L
 H-HC(PDBName=1HG,ResName=GLU,ResNum=125_A)          0    5.83866600   -0.42464900   -7.32849300 L
 H-HC(PDBName=2HG,ResName=GLU,ResNum=125_A)          0    6.58221000   -0.81698300   -5.76661000 L
 H-H1(PDBName=HA,ResName=GLU,ResNum=125_A)           0    4.49879000    1.53903800   -6.18718300 L
 H-H(PDBName=H,ResName=GLU,ResNum=125_A)             0    6.45060300    3.57344900   -5.52929800 L
 H-H1(PDBName=1HA,ResName=GLY,ResNum=126_A)          0    3.32575900   -0.68972400   -2.50501000 H
 H-H1(PDBName=2HA,ResName=GLY,ResNum=126_A)          0    5.07417400   -0.68436500   -2.24298800 H
 H-H(PDBName=H,ResName=GLY,ResNum=126_A)             0    4.14514900   -0.43971800   -5.02185000 L
 H-H1(PDBName=1HA,ResName=GLY,ResNum=127_A)          0    2.79773400   -4.93716400   -3.19316500 H
 H-H1(PDBName=2HA,ResName=GLY,ResNum=127_A)          0    4.45219800   -4.81974300   -3.83887200 H
 H-H(PDBName=H,ResName=GLY,ResNum=127_A)             0    3.47488500   -3.01027200   -1.70045000 H
 H-HC(PDBName=1HB,ResName=TRP,ResNum=128_A)          0    4.40902300   -8.29775800   -0.61213300 L
 H-HC(PDBName=2HB,ResName=TRP,ResNum=128_A)          0    4.13160200   -8.49345800    1.10547000 L
 H-H4(PDBName=HD1,ResName=TRP,ResNum=128_A)          0    2.14573000   -7.93543100   -2.12715900 L
 H-H(PDBName=HE1,ResName=TRP,ResNum=128_A)           0   -0.30313800   -8.68839100   -1.73418900 L
 H-HA(PDBName=HE3,ResName=TRP,ResNum=128_A)          0    2.35717500   -8.82538500    2.91103000 L
 H-HA(PDBName=HZ3,ResName=TRP,ResNum=128_A)          0    0.36107200   -9.68707700    4.11864400 L
 H-HA(PDBName=HZ2,ResName=TRP,ResNum=128_A)          0   -1.87715800   -9.66683500    0.42729900 L
 H-HA(PDBName=HH2,ResName=TRP,ResNum=128_A)          0   -1.75393400  -10.12730500    2.88857600 L
 H-H1(PDBName=HA,ResName=TRP,ResNum=128_A)           0    3.44558900   -6.10805900    1.27693500 H
 H-H(PDBName=H,ResName=TRP,ResNum=128_A)             0    3.15579600   -4.81402600   -0.45573200 H
 H-HC(PDBName=1HB,ResName=TYR,ResNum=129_A)          0    7.14425500   -5.20258700    3.44570000 L
 H-HC(PDBName=2HB,ResName=TYR,ResNum=129_A)          0    8.16086000   -6.39025000    4.20739600 L
 H-HA(PDBName=HD1,ResName=TYR,ResNum=129_A)          0    7.05173300   -8.61215000    5.00550100 L
 H-HA(PDBName=HD2,ResName=TYR,ResNum=129_A)          0    4.77579900   -5.20154100    3.64530700 L
 H-HA(PDBName=HE1,ResName=TYR,ResNum=129_A)          0    4.96752800   -9.56610900    6.02308200 L
 H-HA(PDBName=HE2,ResName=TYR,ResNum=129_A)          0    2.72628200   -6.16755000    4.62519800 L
 H-HO(PDBName=HH,ResName=TYR,ResNum=129_A)           0    1.85045700   -7.86682400    5.79005300 L
 H-H1(PDBName=HA,ResName=TYR,ResNum=129_A)           0    8.11296200   -6.13215200    1.57895000 L
 H-H(PDBName=H,ResName=TYR,ResNum=129_A)             0    5.83915600   -7.99031700    1.59108700 L
 H-HC(PDBName=1HB,ResName=ARG,ResNum=139_A)          0   11.87154500   -9.32754100    1.04142400 L
 H-HC(PDBName=2HB,ResName=ARG,ResNum=139_A)          0   12.83744700   -9.60360600   -0.40227100 L
 H-HC(PDBName=1HG,ResName=ARG,ResNum=139_A)          0   11.05050400   -7.20881900    0.15538500 L
 H-HC(PDBName=2HG,ResName=ARG,ResNum=139_A)          0   12.10632400   -7.36001700   -1.26870200 L
 H-H1(PDBName=1HD,ResName=ARG,ResNum=139_A)          0   10.87924300   -9.46726800   -1.87050900 L
 H-H1(PDBName=2HD,ResName=ARG,ResNum=139_A)          0    9.77151300   -9.16904000   -0.52630400 L
 H-H(PDBName=HE,ResName=ARG,ResNum=139_A)            0   10.13948800   -7.29319400   -2.87479600 L
 H-H(PDBName=1HH1,ResName=ARG,ResNum=139_A)          0    6.53753100   -7.70980800   -1.43272100 L
 H-H(PDBName=2HH1,ResName=ARG,ResNum=139_A)          0    7.78033200   -8.59583800   -0.53136400 L
 H-H(PDBName=1HH2,ResName=ARG,ResNum=139_A)          0    6.91492600   -6.42625300   -2.99070400 L
 H-H(PDBName=2HH2,ResName=ARG,ResNum=139_A)          0    8.56349600   -6.18083300   -3.58806100 L
 H-H1(PDBName=HA,ResName=ARG,ResNum=139_A)           0   14.18378300   -8.85711500    1.47908900 L
 H-H(PDBName=H,ResName=ARG,ResNum=139_A)             0   12.82624800   -6.17138900    1.54822700 L
 H-HC(PDBName=1HB,ResName=LEU,ResNum=146_A)          0    8.94636100   -5.89863800   -6.58637100 L
 H-HC(PDBName=2HB,ResName=LEU,ResNum=146_A)          0   10.18238700   -5.23109700   -7.64844100 L
 H-HC(PDBName=HG,ResName=LEU,ResNum=146_A)           0    8.70659800   -3.24989900   -8.07900100 L
 H-HC(PDBName=1HD1,ResName=LEU,ResNum=146_A)         0    7.07954100   -4.43874300   -9.45822700 L
 H-HC(PDBName=2HD1,ResName=LEU,ResNum=146_A)         0    7.38388300   -5.94818300   -8.56622500 L
 H-HC(PDBName=3HD1,ResName=LEU,ResNum=146_A)         0    8.66751600   -5.21286200   -9.56197800 L
 H-HC(PDBName=1HD2,ResName=LEU,ResNum=146_A)         0    6.31229400   -3.39110900   -7.41738800 L
 H-HC(PDBName=2HD2,ResName=LEU,ResNum=146_A)         0    6.66411900   -4.81824600   -6.41985700 L
 H-HC(PDBName=3HD2,ResName=LEU,ResNum=146_A)         0    7.34825900   -3.22777400   -6.01105100 L
 H-H1(PDBName=HA,ResName=LEU,ResNum=146_A)           0    9.21632400   -3.92020600   -5.09681600 L
 H-H(PDBName=H,ResName=LEU,ResNum=146_A)             0   10.00292600   -2.15980400   -6.29143300 L
 H-HC(PDBName=1HB,ResName=TYR,ResNum=182_A)          0    8.08936600    0.72779700   -3.44477100 L
 H-HC(PDBName=2HB,ResName=TYR,ResNum=182_A)          0    8.48894100   -0.84063700   -4.11916700 L
 H-HA(PDBName=HD2,ResName=TYR,ResNum=182_A)          0    7.26719000   -2.41086600   -3.03839300 L
 H-HA(PDBName=HD1,ResName=TYR,ResNum=182_A)          0    9.11588300    0.71077700   -0.69801200 L
 H-HA(PDBName=HE2,ResName=TYR,ResNum=182_A)          0    6.34356000   -3.40938000   -0.97993000 L
 H-HA(PDBName=HE1,ResName=TYR,ResNum=182_A)          0    8.20184200   -0.29414800    1.37101400 L
 H-HO(PDBName=HH,ResName=TYR,ResNum=182_A)           0    6.34014600   -3.36732300    1.24626600 L
 H-H1(PDBName=HA,ResName=TYR,ResNum=182_A)           0   10.39980300    1.01791200   -2.66558700 L
 H-H(PDBName=H,ResName=TYR,ResNum=182_A)             0    9.63175700    0.57399800   -5.47318900 L
 H-H1(PDBName=1HB,ResName=CYS,ResNum=183_A)          0   14.41136700   -0.57182200   -5.50236500 L
 H-H1(PDBName=2HB,ResName=CYS,ResNum=183_A)          0   15.51781300   -1.66136800   -4.65212500 L
 H-HS(PDBName=HG,ResName=CYS,ResNum=183_A)           0   15.71531500   -0.15335300   -2.46751700 L
 H-H1(PDBName=HA,ResName=CYS,ResNum=183_A)           0   13.20364900   -2.38409300   -4.38723700 L
 H-H(PDBName=H,ResName=CYS,ResNum=183_A)             0   12.63238400    0.38672900   -3.96018800 L
 H-H1(PDBName=1HB,ResName=SER,ResNum=184_A)          0   14.36922900   -0.20743500    0.98944000 L
 H-H1(PDBName=2HB,ResName=SER,ResNum=184_A)          0   13.46850600   -1.29731200    2.05243100 L
 H-HO(PDBName=HG,ResName=SER,ResNum=184_A)           0   11.75088300   -0.21335700    1.52119400 L
 H-H1(PDBName=HA,ResName=SER,ResNum=184_A)           0   14.72813000   -2.46243300    0.21068100 L
 H-H(PDBName=H,ResName=SER,ResNum=184_A)             0   13.16451500   -0.61778900   -1.41131900 L
 H-H1(PDBName=1HB,ResName=SER,ResNum=185_A)          0   11.10968500   -5.27502400   -1.01206700 L
 H-H1(PDBName=2HB,ResName=SER,ResNum=185_A)          0    9.41147700   -5.53385500   -0.54048500 L
 H-HO(PDBName=HG,ResName=SER,ResNum=185_A)           0   10.14832400   -3.45007100   -2.32454700 L
 H-H1(PDBName=HA,ResName=SER,ResNum=185_A)           0    9.39680800   -3.04210900   -0.02686400 L
 H-H(PDBName=H,ResName=SER,ResNum=185_A)             0   11.30398100   -1.94253000   -0.46323800 L
 H-HC(PDBName=1HB,ResName=ASP,ResNum=186_A)          0   11.65013300   -2.72477500    5.22205300 L
 H-HC(PDBName=2HB,ResName=ASP,ResNum=186_A)          0   12.14331000   -3.14677000    3.58496200 L
 H-H1(PDBName=HA,ResName=ASP,ResNum=186_A)           0    9.98099900   -4.22039300    4.29858500 L
 H-H(PDBName=H,ResName=ASP,ResNum=186_A)             0    9.75825200   -2.28126600    2.05924300 L
 H-HC(PDBName=HB,ResName=VAL,ResNum=187_A)           0    6.32840000   -1.28829400    6.36892000 L
 H-HC(PDBName=1HG2,ResName=VAL,ResNum=187_A)         0    4.65033700   -2.95063600    5.59501600 L
 H-HC(PDBName=2HG2,ResName=VAL,ResNum=187_A)         0    5.13458900   -2.64729200    3.91063100 L
 H-HC(PDBName=3HG2,ResName=VAL,ResNum=187_A)         0    6.27141200   -3.37132700    5.07634600 L
 H-HC(PDBName=1HG1,ResName=VAL,ResNum=187_A)         0    4.29190600   -0.32181300    4.29370700 L
 H-HC(PDBName=2HG1,ResName=VAL,ResNum=187_A)         0    4.96328300    0.67984800    5.59222000 L
 H-HC(PDBName=3HG1,ResName=VAL,ResNum=187_A)         0    3.95898100   -0.71090000    5.99303800 L
 H-H1(PDBName=HA,ResName=VAL,ResNum=187_A)           0    6.57646300   -0.35200400    3.51339200 L
 H-H(PDBName=H,ResName=VAL,ResNum=187_A)             0    7.93913000   -2.02890800    2.98971700 L
 H-HC(PDBName=1HB,ResName=TRP,ResNum=188_A)          0    9.72032500    4.14757700    3.92090400 L
 H-HC(PDBName=2HB,ResName=TRP,ResNum=188_A)          0    8.28906800    3.61685900    4.78549100 L
 H-H4(PDBName=HD1,ResName=TRP,ResNum=188_A)          0    6.27879700    2.78147300    3.49879200 L
 H-H(PDBName=HE1,ResName=TRP,ResNum=188_A)           0    5.60905000    2.63724500    1.02304700 L
 H-HA(PDBName=HE3,ResName=TRP,ResNum=188_A)          0   10.86126300    3.60848500    1.37863400 L
 H-HA(PDBName=HZ3,ResName=TRP,ResNum=188_A)          0   11.10337500    3.69717600   -1.10206800 L
 H-HA(PDBName=HZ2,ResName=TRP,ResNum=188_A)          0    6.87584800    2.99598800   -1.54028200 L
 H-HA(PDBName=HH2,ResName=TRP,ResNum=188_A)          0    9.11440600    3.41034200   -2.56479400 L
 H-H1(PDBName=HA,ResName=TRP,ResNum=188_A)           0   10.64553100    1.97006600    3.89651200 L
 H-H(PDBName=H,ResName=TRP,ResNum=188_A)             0    9.29292900    0.24691200    3.61227800 L
 H-HC(PDBName=1HB,ResName=ALA,ResNum=229_A)          0   -1.30943200    9.78363000   -6.81263700 L
 H-HC(PDBName=2HB,ResName=ALA,ResNum=229_A)          0   -0.04481800    8.64415400   -7.31134300 L
 H-HC(PDBName=3HB,ResName=ALA,ResNum=229_A)          0   -1.40858200    8.08563500   -6.31173200 L
 H-H1(PDBName=HA,ResName=ALA,ResNum=229_A)           0   -0.62270400    9.43706200   -4.41687400 L
 H-H(PDBName=H,ResName=ALA,ResNum=229_A)             0    1.72559600   10.34282600   -5.98795900 L
 H-H1(PDBName=1HA,ResName=GLY,ResNum=230_A)          0    1.60660700    5.37923000   -5.13085700 L
 H-H1(PDBName=2HA,ResName=GLY,ResNum=230_A)          0    1.72269000    5.74700900   -3.39813900 L
 H-H(PDBName=H,ResName=GLY,ResNum=230_A)             0   -0.65406000    6.92950800   -4.34526600 L
 H-H1(PDBName=1HB,ResName=SER,ResNum=231_A)          0    0.12812800    1.25647500   -5.93759800 L
 H-H1(PDBName=2HB,ResName=SER,ResNum=231_A)          0   -1.28468900    0.46991400   -5.22254500 L
 H-HO(PDBName=HG,ResName=SER,ResNum=231_A)           0   -2.58997400    2.11790200   -5.86152600 L
 H-H1(PDBName=HA,ResName=SER,ResNum=231_A)           0   -1.48118400    2.46689500   -3.68150700 H
 H-H(PDBName=H,ResName=SER,ResNum=231_A)             0    1.31899000    3.10647900   -4.60695000 L
 H-H1(PDBName=1HB,ResName=SER,ResNum=232_A)          0   -0.11878900   -1.78023300   -3.25547500 H
 H-H1(PDBName=2HB,ResName=SER,ResNum=232_A)          0    1.41518900   -1.74075900   -2.36630700 H
 H-(PDBName=HG,ResName=SER,ResNum=232_A)             0   -1.44574300   -2.76996800    0.42018300 H
 H-H1(PDBName=HA,ResName=SER,ResNum=232_A)           0   -1.12887700   -1.01466100   -0.90764200 H
 H-H(PDBName=H,ResName=SER,ResNum=232_A)             0   -1.68783100    0.74935600   -2.22883900 H
 H-HC(PDBName=1HB,ResName=ALA,ResNum=233_A)          0    4.63500200   -0.45706000    1.76544300 H
 H-HC(PDBName=2HB,ResName=ALA,ResNum=233_A)          0    4.43265100   -1.15304900    0.14464400 H
 H-HC(PDBName=3HB,ResName=ALA,ResNum=233_A)          0    3.56041600   -1.85700900    1.51666800 H
 H-H1(PDBName=HA,ResName=ALA,ResNum=233_A)           0    2.23883700    0.27208400    1.76026600 H
 H-H(PDBName=H,ResName=ALA,ResNum=233_A)             0    1.95452200   -1.55876100   -0.31732800 H
 H-H1(PDBName=1HA,ResName=GLY,ResNum=234_A)          0    3.29606000    2.82808100   -2.68171000 L
 H-H1(PDBName=2HA,ResName=GLY,ResNum=234_A)          0    4.42489200    3.23409700   -1.38662300 L
 H-H(PDBName=H,ResName=GLY,ResNum=234_A)             0    2.65649100    0.96586800   -1.61203100 H
 H-H1(PDBName=1HA,ResName=GLY,ResNum=235_A)          0   -0.04156200    5.34018200   -0.83229100 L
 H-H1(PDBName=2HA,ResName=GLY,ResNum=235_A)          0   -0.83345800    3.82802900   -0.35346900 L
 H-H(PDBName=H,ResName=GLY,ResNum=235_A)             0    0.92854600    2.66199100   -1.21806700 L
 H-H1(PDBName=HB,ResName=THR,ResNum=236_A)           0    2.76863700    2.11583600    3.37617700 L
 H-HC(PDBName=1HG2,ResName=THR,ResNum=236_A)         0    1.31725000    3.05599900    5.88700200 L
 H-HC(PDBName=2HG2,ResName=THR,ResNum=236_A)         0    2.40348100    1.65498500    5.77815100 L
 H-HC(PDBName=3HG2,ResName=THR,ResNum=236_A)         0    3.04428100    3.28963300    5.52712600 L
 H-HO(PDBName=HG1,ResName=THR,ResNum=236_A)          0    0.07409300    1.94912100    4.23158800 L
 H-H1(PDBName=HA,ResName=THR,ResNum=236_A)           0    0.69485300    4.28377400    3.87051800 L
 H-H(PDBName=H,ResName=THR,ResNum=236_A)             0    0.89552900    2.72846700    1.48407200 L
 H-H1(PDBName=1HA,ResName=GLY,ResNum=237_A)          0    5.00757300    5.49000700    0.94765000 L
 H-H1(PDBName=2HA,ResName=GLY,ResNum=237_A)          0    5.34237100    5.73041100    2.66134400 L
 H-H(PDBName=H,ResName=GLY,ResNum=237_A)             0    3.42670300    3.97251300    1.60816500 L
 H-HC(PDBName=HB,ResName=VAL,ResNum=238_A)           0    0.28377900    7.96098100    0.38848500 L
 H-HC(PDBName=1HG2,ResName=VAL,ResNum=238_A)         0    0.55646800    8.32980500   -2.01629200 L
 H-HC(PDBName=2HG2,ResName=VAL,ResNum=238_A)         0    2.17024100    9.03189100   -1.74580100 L
 H-HC(PDBName=3HG2,ResName=VAL,ResNum=238_A)         0    1.85523900    7.32171400   -1.39304400 L
 H-HC(PDBName=1HG1,ResName=VAL,ResNum=238_A)         0   -0.48976200    9.99891800   -0.76859300 L
 H-HC(PDBName=2HG1,ResName=VAL,ResNum=238_A)         0    1.02465400   10.82231600   -0.32385600 L
 H-HC(PDBName=3HG1,ResName=VAL,ResNum=238_A)         0   -0.13133400   10.31327800    0.92691600 L
 H-H1(PDBName=HA,ResName=VAL,ResNum=238_A)           0    2.91943900    9.44671000    0.67465100 L
 H-H(PDBName=H,ResName=VAL,ResNum=238_A)             0    2.51236200    6.60171000    0.61951300 L
 H-HC(PDBName=1HB,ResName=LEU,ResNum=239_A)          0   -0.25046400    7.75142400    6.30625600 L
 H-HC(PDBName=2HB,ResName=LEU,ResNum=239_A)          0    0.66260900    6.57438100    5.37821600 L
 H-HC(PDBName=HG,ResName=LEU,ResNum=239_A)           0   -1.00785100    6.63596900    3.57864900 L
 H-HC(PDBName=1HD1,ResName=LEU,ResNum=239_A)         0   -2.81985900    5.56509800    4.76675400 L
 H-HC(PDBName=2HD1,ResName=LEU,ResNum=239_A)         0   -2.34758700    6.34282000    6.29517500 L
 H-HC(PDBName=3HD1,ResName=LEU,ResNum=239_A)         0   -1.29090500    5.12774700    5.54933300 L
 H-HC(PDBName=1HD2,ResName=LEU,ResNum=239_A)         0   -2.49978800    8.63787100    5.32786700 L
 H-HC(PDBName=2HD2,ResName=LEU,ResNum=239_A)         0   -1.79698300    8.95990000    3.72182400 L
 H-HC(PDBName=3HD2,ResName=LEU,ResNum=239_A)         0   -3.14609800    7.83481400    3.88231200 L
 H-H1(PDBName=HA,ResName=LEU,ResNum=239_A)           0    0.19851600    9.49434100    4.64908100 L
 H-H(PDBName=H,ResName=LEU,ResNum=239_A)             0    1.07499300    7.35098900    2.91335100 L
 H-HC(PDBName=1HB,ResName=LEU,ResNum=240_A)          0    5.45472500    7.22786100    4.65771700 L
 H-HC(PDBName=2HB,ResName=LEU,ResNum=240_A)          0    6.45081500    7.74086500    6.00902400 L
 H-HC(PDBName=HG,ResName=LEU,ResNum=240_A)           0    4.06724200    5.87726800    6.38734700 L
 H-HC(PDBName=1HD1,ResName=LEU,ResNum=240_A)         0    5.66053400    4.84032200    4.81752500 L
 H-HC(PDBName=2HD1,ResName=LEU,ResNum=240_A)         0    5.67757700    4.02382800    6.38552500 L
 H-HC(PDBName=3HD1,ResName=LEU,ResNum=240_A)         0    6.98737500    5.14362700    5.96241700 L
 H-HC(PDBName=1HD2,ResName=LEU,ResNum=240_A)         0    6.56428800    6.41389200    8.05423200 L
 H-HC(PDBName=2HD2,ResName=LEU,ResNum=240_A)         0    4.93441300    7.00674700    8.43421300 L
 H-HC(PDBName=3HD2,ResName=LEU,ResNum=240_A)         0    5.27780200    5.26580200    8.44157700 L
 H-H1(PDBName=HA,ResName=LEU,ResNum=240_A)           0    4.28359900    8.63634000    7.08893000 L
 H-H(PDBName=H,ResName=LEU,ResNum=240_A)             0    3.13583500    7.53721500    4.66236400 L
 H-HC(PDBName=1HB,ResName=LEU,ResNum=262_A)          0   -4.41909900   10.87794200   -4.83449900 L
 H-HC(PDBName=2HB,ResName=LEU,ResNum=262_A)          0   -2.98017200    9.93295500   -5.18794000 L
 H-HC(PDBName=HG,ResName=LEU,ResNum=262_A)           0   -4.23901600    7.82870300   -4.97880700 L
 H-HC(PDBName=1HD1,ResName=LEU,ResNum=262_A)         0   -6.62575500    9.59927900   -4.29246800 L
 H-HC(PDBName=2HD1,ResName=LEU,ResNum=262_A)         0   -6.71029000    7.87084000   -4.70658800 L
 H-HC(PDBName=3HD1,ResName=LEU,ResNum=262_A)         0   -5.86815700    8.37251100   -3.24488500 L
 H-HC(PDBName=1HD2,ResName=LEU,ResNum=262_A)         0   -4.23175900    8.98918200   -7.13889400 L
 H-HC(PDBName=2HD2,ResName=LEU,ResNum=262_A)         0   -5.69425500    9.89280000   -6.67590000 L
 H-HC(PDBName=3HD2,ResName=LEU,ResNum=262_A)         0   -5.75885500    8.12951600   -6.88098700 L
 H-H1(PDBName=HA,ResName=LEU,ResNum=262_A)           0   -4.46254700   10.08066700   -2.54934900 L
 H-H(PDBName=H,ResName=LEU,ResNum=262_A)             0   -2.05920800   11.46296700   -3.55511700 L
 H-HC(PDBName=1HB,ResName=ALA,ResNum=263_A)          0   -3.57707100    7.66502700    1.21875900 L
 H-HC(PDBName=2HB,ResName=ALA,ResNum=263_A)          0   -2.34637200    6.39000800    1.31438900 L
 H-HC(PDBName=3HB,ResName=ALA,ResNum=263_A)          0   -1.86187900    8.07962600    1.07922100 L
 H-H1(PDBName=HA,ResName=ALA,ResNum=263_A)           0   -1.71542200    6.78419500   -1.04561900 L
 H-H(PDBName=H,ResName=ALA,ResNum=263_A)             0   -3.40486800    9.14233100   -0.73999800 L
 H-HC(PDBName=1HB,ResName=ASP,ResNum=264_A)          0   -4.78052600    4.58983100   -4.42164600 L
 H-HC(PDBName=2HB,ResName=ASP,ResNum=264_A)          0   -3.16680500    3.92422500   -4.23543400 L
 H-H1(PDBName=HA,ResName=ASP,ResNum=264_A)           0   -5.33617300    4.27327300   -2.16450200 L
 H-H(PDBName=H,ResName=ASP,ResNum=264_A)             0   -2.55276300    5.25684600   -2.47538300 L
 H-H1(PDBName=1HB,ResName=SER,ResNum=265_A)          0   -4.06210900   -0.07187100   -1.83533700 L
 H-H1(PDBName=2HB,ResName=SER,ResNum=265_A)          0   -4.92145600   -1.06476300   -0.64983500 L
 H-HO(PDBName=HG,ResName=SER,ResNum=265_A)           0   -5.98257300    0.77011200   -2.53898600 L
 H-H1(PDBName=HA,ResName=SER,ResNum=265_A)           0   -5.64782400    0.94165100    0.54467300 L
 H-H(PDBName=H,ResName=SER,ResNum=265_A)             0   -5.70900800    2.80958000   -0.72998700 L
 H-H1(PDBName=1HA,ResName=GLY,ResNum=266_A)          0   -1.36185100    2.43006200    2.20168000 L
 H-H1(PDBName=2HA,ResName=GLY,ResNum=266_A)          0   -1.69625600    0.76492400    2.62577600 L
 H-H(PDBName=H,ResName=GLY,ResNum=266_A)             0   -3.83046100    2.63247700    1.60916600 L
 H-HC(PDBName=1HB,ResName=TRP,ResNum=267_A)          0   -4.95506300    4.22863300    4.14922100 L
 H-HC(PDBName=2HB,ResName=TRP,ResNum=267_A)          0   -6.29009800    3.34361700    4.84910400 L
 H-H4(PDBName=HD1,ResName=TRP,ResNum=267_A)          0   -5.56817900    4.08110700    7.93807200 L
 H-H(PDBName=HE1,ResName=TRP,ResNum=267_A)           0   -5.79362300    6.48931200    8.79166400 L
 H-HA(PDBName=HE3,ResName=TRP,ResNum=267_A)          0   -5.68957800    6.50906600    3.44263900 L
 H-HA(PDBName=HZ3,ResName=TRP,ResNum=267_A)          0   -5.97018000    8.98562200    3.35599800 L
 H-HA(PDBName=HZ2,ResName=TRP,ResNum=267_A)          0   -6.11362900    9.12263200    7.66331400 L
 H-HA(PDBName=HH2,ResName=TRP,ResNum=267_A)          0   -6.17248500   10.29683800    5.45165800 L
 H-H1(PDBName=HA,ResName=TRP,ResNum=267_A)           0   -3.54337200    3.31056000    6.09217300 L
 H-H(PDBName=H,ResName=TRP,ResNum=267_A)             0   -4.40807200    1.65230700    3.76458300 L
 H-HC(PDBName=1HB,ResName=PHE,ResNum=268_A)          0   -2.33711000   -0.33881100    8.63584700 L
 H-HC(PDBName=2HB,ResName=PHE,ResNum=268_A)          0   -3.45750000   -1.70029500    8.71447200 L
 H-HA(PDBName=HD1,ResName=PHE,ResNum=268_A)          0   -5.00243700   -1.74963100    6.33289500 L
 H-HA(PDBName=HD2,ResName=PHE,ResNum=268_A)          0   -0.91705200   -0.41288100    6.78015700 L
 H-HA(PDBName=HE1,ResName=PHE,ResNum=268_A)          0   -4.63337500   -2.06410900    3.91269200 L
 H-HA(PDBName=HE2,ResName=PHE,ResNum=268_A)          0   -0.54358100   -0.76948900    4.37113100 L
 H-HA(PDBName=HZ,ResName=PHE,ResNum=268_A)           0   -2.40320800   -1.56924600    2.92069800 L
 H-H1(PDBName=HA,ResName=PHE,ResNum=268_A)           0   -5.29963200   -0.29749600    8.07761500 L
 H-H(PDBName=H,ResName=PHE,ResNum=268_A)             0   -3.24560700    1.80290400    7.62860100 L
 H-HC(PDBName=1HB,ResName=PHE,ResNum=319_A)          0    3.75700700    1.09804700    9.80595200 L
 H-HC(PDBName=2HB,ResName=PHE,ResNum=319_A)          0    3.31766000    2.33101900   10.97560900 L
 H-HA(PDBName=HD2,ResName=PHE,ResNum=319_A)          0    5.62209100    1.67431600    8.06444500 L
 H-HA(PDBName=HD1,ResName=PHE,ResNum=319_A)          0    4.88634100    3.97700100   11.65004200 L
 H-HA(PDBName=HE2,ResName=PHE,ResNum=319_A)          0    7.88174700    2.64892600    7.91453200 L
 H-HA(PDBName=HE1,ResName=PHE,ResNum=319_A)          0    7.16737200    4.94843600   11.47911300 L
 H-HA(PDBName=HZ,ResName=PHE,ResNum=319_A)           0    8.66535300    4.27896900    9.59666100 L
 H-H1(PDBName=HA,ResName=PHE,ResNum=319_A)           0    2.98601000    2.45001600    7.96117800 L
 H-H(PDBName=H,ResName=PHE,ResNum=319_A)             0    3.50626200    4.66319800    9.35974900 L
 H-HC(PDBName=1HB,ResName=PHE,ResNum=320_A)          0   -1.63421800    0.94355300   12.28886600 L
 H-HC(PDBName=2HB,ResName=PHE,ResNum=320_A)          0   -0.02595200    1.52024600   12.69625300 L
 H-HA(PDBName=HD1,ResName=PHE,ResNum=320_A)          0   -1.98475800   -1.08479900   10.96617900 L
 H-HA(PDBName=HD2,ResName=PHE,ResNum=320_A)          0    1.98313900    0.23855700   11.98703300 L
 H-HA(PDBName=HE1,ResName=PHE,ResNum=320_A)          0   -1.07260600   -3.30166400   10.29843700 L
 H-HA(PDBName=HE2,ResName=PHE,ResNum=320_A)          0    2.89433600   -1.97534600   11.32094000 L
 H-HA(PDBName=HZ,ResName=PHE,ResNum=320_A)           0    1.36700000   -3.74617700   10.47824600 L
 H-H1(PDBName=HA,ResName=PHE,ResNum=320_A)           0   -1.18703700    1.55179600    9.89025200 L
 H-H(PDBName=H,ResName=PHE,ResNum=320_A)             0    1.12829600    3.13751900   10.90650800 L
 H-H1(PDBName=1HA,ResName=GLY,ResNum=321_A)          0   -2.29051200    5.86454800   10.79365600 L
 H-H1(PDBName=2HA,ResName=GLY,ResNum=321_A)          0   -2.70647100    5.71942400    9.08904100 L
 H-H(PDBName=H,ResName=GLY,ResNum=321_A)             0   -1.89281500    3.54129100    9.06461100 L
 H-HC(PDBName=HB,ResName=VAL,ResNum=335_A)           0   -7.48215700    4.68929600   -2.54129900 L
 H-HC(PDBName=1HG1,ResName=VAL,ResNum=335_A)         0   -9.33857400    3.48659300   -3.68684400 L
 H-HC(PDBName=2HG1,ResName=VAL,ResNum=335_A)         0  -10.39504800    3.82150100   -2.29962900 L
 H-HC(PDBName=3HG1,ResName=VAL,ResNum=335_A)         0   -8.95516200    2.78641700   -2.12595600 L
 H-HC(PDBName=1HG2,ResName=VAL,ResNum=335_A)         0   -8.37388800    6.92633900   -3.05342200 L
 H-HC(PDBName=2HG2,ResName=VAL,ResNum=335_A)         0  -10.03330300    6.30940900   -2.94126900 L
 H-HC(PDBName=3HG2,ResName=VAL,ResNum=335_A)         0   -8.94522800    5.74520700   -4.23404100 L
 H-H1(PDBName=HA,ResName=VAL,ResNum=335_A)           0   -9.63379100    5.57118400   -0.56254000 L
 H-H(PDBName=H,ResName=VAL,ResNum=335_A)             0   -6.71649500    6.20126400   -0.38294100 L
 H-HC(PDBName=1HB,ResName=GLN,ResNum=336_A)          0   -9.48784000    3.13378800    3.37731800 L
 H-HC(PDBName=2HB,ResName=GLN,ResNum=336_A)          0   -7.78146300    3.23532800    2.94281700 L
 H-HC(PDBName=1HG,ResName=GLN,ResNum=336_A)          0   -8.06562200    1.73355500    4.83464700 L
 H-HC(PDBName=2HG,ResName=GLN,ResNum=336_A)          0   -9.24854400    0.76767000    3.96620700 L
 H-H(PDBName=1HE2,ResName=GLN,ResNum=336_A)          0   -8.39717100   -1.15671700    3.12400200 L
 H-H(PDBName=2HE2,ResName=GLN,ResNum=336_A)          0   -6.79951900   -1.14996600    2.39095700 L
 H-H1(PDBName=HA,ResName=GLN,ResNum=336_A)           0   -8.14515700    1.66391200    1.05997500 L
 H-H(PDBName=H,ResName=GLN,ResNum=336_A)             0  -10.15845400    3.74071200    0.59708500 L
 H-HC(PDBName=1HB,ResName=TRP,ResNum=337_A)          0  -11.60787500   -2.56605600   -0.35740500 L
 H-HC(PDBName=2HB,ResName=TRP,ResNum=337_A)          0   -9.89215000   -2.47492300   -0.03115600 L
 H-H4(PDBName=HD1,ResName=TRP,ResNum=337_A)          0   -8.89162300   -2.27877200   -2.31896900 L
 H-H(PDBName=HE1,ResName=TRP,ResNum=337_A)           0   -9.00717800   -0.71886900   -4.28236400 L
 H-HA(PDBName=HE3,ResName=TRP,ResNum=337_A)          0  -12.76768600    0.69056400   -0.71015600 L
 H-HA(PDBName=HZ3,ResName=TRP,ResNum=337_A)          0  -13.62583800    2.49926500   -2.15877000 L
 H-HA(PDBName=HZ2,ResName=TRP,ResNum=337_A)          0  -10.71404900    1.48163400   -5.15839000 L
 H-HA(PDBName=HH2,ResName=TRP,ResNum=337_A)          0  -12.62143800    2.89933300   -4.39681200 L
 H-H1(PDBName=HA,ResName=TRP,ResNum=337_A)           0  -12.01789100   -0.52705700    0.89175000 L
 H-H(PDBName=H,ResName=TRP,ResNum=337_A)             0   -9.05922600   -0.26878200    0.88092000 L
 H-HC(PDBName=1HB,ResName=LEU,ResNum=338_A)          0  -14.48138100   -2.60787800    4.15295100 L
 H-HC(PDBName=2HB,ResName=LEU,ResNum=338_A)          0  -13.69722200   -3.48982500    5.46013300 L
 H-HC(PDBName=HG,ResName=LEU,ResNum=338_A)           0  -12.94423000   -0.68327200    4.52314300 L
 H-HC(PDBName=1HD1,ResName=LEU,ResNum=338_A)         0  -13.89420300    0.02241000    6.66677500 L
 H-HC(PDBName=2HD1,ResName=LEU,ResNum=338_A)         0  -15.11391300   -0.80997600    5.68939200 L
 H-HC(PDBName=3HD1,ResName=LEU,ResNum=338_A)         0  -14.33721300   -1.65658100    7.04876100 L
 H-HC(PDBName=1HD2,ResName=LEU,ResNum=338_A)         0  -11.58030900   -0.62850300    6.62189400 L
 H-HC(PDBName=2HD2,ResName=LEU,ResNum=338_A)         0  -10.96313700   -1.77112800    5.43637800 L
 H-HC(PDBName=3HD2,ResName=LEU,ResNum=338_A)         0  -11.88113000   -2.36854200    6.83831400 L
 H-H1(PDBName=HA,ResName=LEU,ResNum=338_A)           0  -11.61199000   -3.61022000    4.17437500 L
 H-H(PDBName=H,ResName=LEU,ResNum=338_A)             0  -13.05672800   -2.18151600    1.95415000 L
 H-HC(PDBName=1HB,ResName=PHE,ResNum=339_A)          0  -14.48892400   -6.25626400   -0.68230300 L
 H-HC(PDBName=2HB,ResName=PHE,ResNum=339_A)          0  -15.22753000   -6.03051300    0.88585900 L
 H-HA(PDBName=HD1,ResName=PHE,ResNum=339_A)          0  -15.64590300   -3.86086600    1.83813300 L
 H-HA(PDBName=HD2,ResName=PHE,ResNum=339_A)          0  -13.55502900   -4.21637500   -1.91911300 L
 H-HA(PDBName=HE1,ResName=PHE,ResNum=339_A)          0  -15.88270800   -1.41324800    1.46936400 L
 H-HA(PDBName=HE2,ResName=PHE,ResNum=339_A)          0  -13.79498900   -1.78126200   -2.28087800 L
 H-HA(PDBName=HZ,ResName=PHE,ResNum=339_A)           0  -14.95967500   -0.37376600   -0.59664600 L
 H-H1(PDBName=HA,ResName=PHE,ResNum=339_A)           0  -13.27683900   -6.99974000    1.56246300 L
 H-H(PDBName=H,ResName=PHE,ResNum=339_A)             0  -12.05120900   -4.31705600    1.41443700 L
 H-HC(PDBName=1HB,ResName=ASP,ResNum=340_A)          0   -9.59120600   -4.73912400    0.47838500 H
 H-HC(PDBName=2HB,ResName=ASP,ResNum=340_A)          0   -9.31324800   -5.68003700    1.95024500 H
 H-H1(PDBName=HA,ResName=ASP,ResNum=340_A)           0   -9.41544700   -6.74244300   -0.90514000 L
 H-H(PDBName=H,ResName=ASP,ResNum=340_A)             0  -11.02529200   -7.47484300    1.46848800 L
 H-HC(PDBName=1HB,ResName=GLU,ResNum=341_A)          0   -5.11746200   -8.65943100   -0.87747600 L
 H-HC(PDBName=2HB,ResName=GLU,ResNum=341_A)          0   -4.87376600  -10.38480200   -0.62262900 L
 H-HC(PDBName=1HG,ResName=GLU,ResNum=341_A)          0   -7.09641200  -10.09411100   -2.44009000 L
 H-HC(PDBName=2HG,ResName=GLU,ResNum=341_A)          0   -5.54909800  -10.89106300   -2.68418200 L
 H-H1(PDBName=HA,ResName=GLU,ResNum=341_A)           0   -7.36235500  -10.56610600   -0.13682600 L
 H-H(PDBName=H,ResName=GLU,ResNum=341_A)             0   -7.44805900   -7.93327600   -1.01041400 L
 H-HC(PDBName=1HB,ResName=ALA,ResNum=342_A)          0   -3.39866500   -8.39540000    2.72365900 L
 H-HC(PDBName=2HB,ResName=ALA,ResNum=342_A)          0   -4.19023800   -6.85380400    3.09778000 L
 H-HC(PDBName=3HB,ResName=ALA,ResNum=342_A)          0   -3.58723800   -7.89075300    4.41578000 L
 H-H1(PDBName=HA,ResName=ALA,ResNum=342_A)           0   -5.23672600   -9.60628400    3.87534700 L
 H-H(PDBName=H,ResName=ALA,ResNum=342_A)             0   -6.07442600   -7.80140100    1.62968200 L
 H-HC(PDBName=1HB,ResName=GLN,ResNum=343_A)          0   -7.97955800   -4.33465000    3.50646500 L
 H-HC(PDBName=2HB,ResName=GLN,ResNum=343_A)          0   -6.58032400   -4.12639000    4.55167100 L
 H-HC(PDBName=1HG,ResName=GLN,ResNum=343_A)          0   -8.22742400   -2.39936700    4.96684300 L
 H-HC(PDBName=2HG,ResName=GLN,ResNum=343_A)          0   -9.48291900   -3.57734200    5.27530700 L
 H-H(PDBName=1HE2,ResName=GLN,ResNum=343_A)          0   -8.33041400   -4.16491500    8.62943900 L
 H-H(PDBName=2HE2,ResName=GLN,ResNum=343_A)          0   -9.23668700   -4.92279800    7.29275000 L
 H-H1(PDBName=HA,ResName=GLN,ResNum=343_A)           0   -7.33971400   -5.95728200    5.99355400 L
 H-H(PDBName=H,ResName=GLN,ResNum=343_A)             0   -6.58219500   -6.35407800    3.20814800 L
 H-H1(PDBName=1HB,ResName=SER,ResNum=388_A)          0   -9.87299400   -4.35160100   -5.11579400 L
 H-H1(PDBName=2HB,ResName=SER,ResNum=388_A)          0  -10.25659200   -5.78743000   -6.07663600 L
 H-HO(PDBName=HG,ResName=SER,ResNum=388_A)           0   -7.68502600   -4.62245500   -5.66727200 L
 H-H1(PDBName=HA,ResName=SER,ResNum=388_A)           0   -8.77836100   -7.12465500   -4.46588200 L
 H-H(PDBName=H,ResName=SER,ResNum=388_A)             0  -11.00712000   -6.13128200   -2.85561400 L
 H-HC(PDBName=1HB,ResName=HIS,ResNum=389_A)          0   -4.48200800   -5.72138300   -2.63021600 H
 H-HC(PDBName=2HB,ResName=HIS,ResNum=389_A)          0   -5.51551400   -6.02791400   -1.22638200 H
 H-H4(PDBName=HD2,ResName=HIS,ResNum=389_A)          0   -2.21037800   -4.24323700   -1.76299800 H
 H-H5(PDBName=HE1,ResName=HIS,ResNum=389_A)          0   -3.99774500   -2.43664600    1.58736900 H
 H-H1(PDBName=HA,ResName=HIS,ResNum=389_A)           0   -6.83183700   -3.94643300   -1.89204300 L
 H-H(PDBName=H,ResName=HIS,ResNum=389_A)             0   -6.85320000   -6.39750800   -3.60089600 L
 H-HC(PDBName=1HB,ResName=GLU,ResNum=390_A)          0   -3.66757400   -0.82706400   -5.95292300 L
 H-HC(PDBName=2HB,ResName=GLU,ResNum=390_A)          0   -4.29981500   -2.44051200   -6.20167800 L
 H-HC(PDBName=1HG,ResName=GLU,ResNum=390_A)          0   -1.80501500   -1.77944900   -5.20251400 L
 H-HC(PDBName=2HG,ResName=GLU,ResNum=390_A)          0   -2.66717700   -2.10520100   -3.71156000 L
 H-H1(PDBName=HA,ResName=GLU,ResNum=390_A)           0   -4.76951500   -0.56570300   -3.90119400 L
 H-H(PDBName=H,ResName=GLU,ResNum=390_A)             0   -5.05804800   -2.36842400   -2.56130400 L
 H-HC(PDBName=HB,ResName=ILE,ResNum=391_A)           0   -8.86078400    0.51452900   -6.21402500 L
 H-HC(PDBName=1HG2,ResName=ILE,ResNum=391_A)         0   -9.02511900    2.93633600   -5.99399400 L
 H-HC(PDBName=2HG2,ResName=ILE,ResNum=391_A)         0   -7.61320200    3.17687900   -7.02570400 L
 H-HC(PDBName=3HG2,ResName=ILE,ResNum=391_A)         0   -7.44429300    2.41019700   -5.42905100 L
 H-HC(PDBName=1HG1,ResName=ILE,ResNum=391_A)         0   -8.73913300    1.96030800   -8.89150600 L
 H-HC(PDBName=2HG1,ResName=ILE,ResNum=391_A)         0   -9.16280300    0.25618600   -8.72712800 L
 H-HC(PDBName=1HD1,ResName=ILE,ResNum=391_A)         0  -11.16493200    1.62179300   -8.92842300 L
 H-HC(PDBName=2HD1,ResName=ILE,ResNum=391_A)         0  -10.71999300    2.56372500   -7.49680200 L
 H-HC(PDBName=3HD1,ResName=ILE,ResNum=391_A)         0  -11.11177500    0.82957300   -7.34529300 L
 H-H1(PDBName=HA,ResName=ILE,ResNum=391_A)           0   -7.31190300   -0.62428100   -7.64256900 L
 H-H(PDBName=H,ResName=ILE,ResNum=391_A)             0   -5.33489500    0.62429200   -5.92280400 L
 H-HC(PDBName=HB,ResName=ILE,ResNum=392_A)           0   -4.17817900    4.85557100   -9.73408200 L
 H-HC(PDBName=1HG2,ResName=ILE,ResNum=392_A)         0   -5.37093600    6.14560600   -8.10736700 L
 H-HC(PDBName=2HG2,ResName=ILE,ResNum=392_A)         0   -6.52117100    4.99004000   -8.77896900 L
 H-HC(PDBName=3HG2,ResName=ILE,ResNum=392_A)         0   -5.81091800    4.70599600   -7.17070900 L
 H-HC(PDBName=1HG1,ResName=ILE,ResNum=392_A)         0   -2.44865200    3.68448100   -8.34953200 L
 H-HC(PDBName=2HG1,ResName=ILE,ResNum=392_A)         0   -3.50874700    3.87140700   -6.94392800 L
 H-HC(PDBName=1HD1,ResName=ILE,ResNum=392_A)         0   -2.34169000    6.16275000   -8.57306800 L
 H-HC(PDBName=2HD1,ResName=ILE,ResNum=392_A)         0   -1.72186000    5.57095500   -7.01732600 L
 H-HC(PDBName=3HD1,ResName=ILE,ResNum=392_A)         0   -3.31995400    6.31580600   -7.09012400 L
 H-H1(PDBName=HA,ResName=ILE,ResNum=392_A)           0   -5.80648200    3.10532900   -9.90214900 L
 H-H(PDBName=H,ResName=ILE,ResNum=392_A)             0   -5.27726700    2.34334600   -7.18833800 L
 H-HC(PDBName=HB,ResName=ILE,ResNum=393_A)           0   -0.46559500   -0.74477300  -10.39954600 L
 H-HC(PDBName=1HG2,ResName=ILE,ResNum=393_A)         0    0.09167100    1.68631600  -10.27378600 L
 H-HC(PDBName=2HG2,ResName=ILE,ResNum=393_A)         0    0.85480900    0.71802700   -9.01612300 L
 H-HC(PDBName=3HG2,ResName=ILE,ResNum=393_A)         0   -0.55803600    1.72345200   -8.62247000 L
 H-HC(PDBName=1HG1,ResName=ILE,ResNum=393_A)         0   -1.88446500   -0.28453900   -7.73348700 L
 H-HC(PDBName=2HG1,ResName=ILE,ResNum=393_A)         0   -2.08794700   -1.70868700   -8.75709400 L
 H-HC(PDBName=1HD1,ResName=ILE,ResNum=393_A)         0    0.38226100   -2.15562100   -8.56869100 L
 H-HC(PDBName=2HD1,ResName=ILE,ResNum=393_A)         0    0.47009300   -0.85095600   -7.35851000 L
 H-HC(PDBName=3HD1,ResName=ILE,ResNum=393_A)         0   -0.51460800   -2.28776100   -7.05077400 L
 H-H1(PDBName=HA,ResName=ILE,ResNum=393_A)           0   -1.86159800    1.03099500  -11.32805900 L
 H-H(PDBName=H,ResName=ILE,ResNum=393_A)             0   -3.06025400    1.23453900   -8.66934300 L
 H-HC(PDBName=1HB,ResName=ARG,ResNum=394_A)          0   -6.33356400   -2.28540900   -9.49296300 L
 H-HC(PDBName=2HB,ResName=ARG,ResNum=394_A)          0   -6.40623100   -3.72851200  -10.51348900 L
 H-HC(PDBName=1HG,ResName=ARG,ResNum=394_A)          0   -4.20909600   -3.03914600   -8.52081100 L
 H-HC(PDBName=2HG,ResName=ARG,ResNum=394_A)          0   -4.12479300   -4.39354900   -9.66015100 L
 H-H1(PDBName=1HD,ResName=ARG,ResNum=394_A)          0   -6.15583700   -5.38621400   -8.67794300 L
 H-H1(PDBName=2HD,ResName=ARG,ResNum=394_A)          0   -6.30035600   -4.00846000   -7.56478900 L
 H-H(PDBName=HE,ResName=ARG,ResNum=394_A)            0   -3.79152100   -4.86975300   -6.98001600 L
 H-H(PDBName=1HH2,ResName=ARG,ResNum=394_A)          0   -3.34272300   -5.95357400   -5.23273700 L
 H-H(PDBName=2HH2,ResName=ARG,ResNum=394_A)          0   -4.25562900   -7.37977900   -4.77353200 L
 H-H(PDBName=1HH1,ResName=ARG,ResNum=394_A)          0   -6.86338100   -6.49912200   -6.74101400 L
 H-H(PDBName=2HH1,ResName=ARG,ResNum=394_A)          0   -6.20194000   -7.57413000   -5.52881300 L
 H-H1(PDBName=HA,ResName=ARG,ResNum=394_A)           0   -4.29858600   -3.00960600  -11.65366700 L
 H-H(PDBName=H,ResName=ARG,ResNum=394_A)             0   -4.47136500   -0.67166400   -9.82268800 L
 H-HC(PDBName=1HH3,ResName=ACE,ResNum=122_A)         0    4.27162900   12.42306600   -8.41332000 L
 H-HC(PDBName=2HH3,ResName=ACE,ResNum=122_A)         0    5.18995300   11.33095400   -9.47514500 L
 H-HC(PDBName=3HH3,ResName=ACE,ResNum=122_A)         0    5.70350500   11.57943600   -7.78119500 L
 H-H(PDBName=H,ResName=NME,ResNum=130_A)             0    9.66249000   -7.41609800    3.47531700 L
 H-H1(PDBName=1HH3,ResName=NME,ResNum=130_A)         0   11.23227000   -9.22766600    3.43371300 L
 H-H1(PDBName=2HH3,ResName=NME,ResNum=130_A)         0    9.77688000   -9.98783200    4.10355400 L
 H-H1(PDBName=3HH3,ResName=NME,ResNum=130_A)         0   10.14351600  -10.14997400    2.37664900 L
 H-HC(PDBName=1HH3,ResName=ACE,ResNum=138_A)         0   13.25672800   -5.12154100    3.61769600 L
 H-HC(PDBName=2HH3,ResName=ACE,ResNum=138_A)         0   11.72138200   -5.92751800    4.03460100 L
 H-HC(PDBName=3HH3,ResName=ACE,ResNum=138_A)         0   13.15536500   -6.15890000    5.05563000 L
 H-H(PDBName=H,ResName=NME,ResNum=140_A)             0   14.25824600   -5.68027600    0.25775100 L
 H-H1(PDBName=1HH3,ResName=NME,ResNum=140_A)         0   15.54083900   -5.73779100   -2.17369100 L
 H-H1(PDBName=2HH3,ResName=NME,ResNum=140_A)         0   16.04117100   -4.67159300   -0.84802300 L
 H-H1(PDBName=3HH3,ResName=NME,ResNum=140_A)         0   16.80989800   -6.26345200   -1.04826000 L
 H-HC(PDBName=1HH3,ResName=ACE,ResNum=145_A)         0   12.94234100   -1.29853500   -7.94438200 L
 H-HC(PDBName=2HH3,ResName=ACE,ResNum=145_A)         0   11.98046600   -0.62247500   -6.60250800 L
 H-HC(PDBName=3HH3,ResName=ACE,ResNum=145_A)         0   11.17701500   -1.12542100   -8.10272600 L
 H-H(PDBName=H,ResName=NME,ResNum=147_A)             0   12.52022600   -4.14241100   -5.16562200 L
 H-H1(PDBName=1HH3,ResName=NME,ResNum=147_A)         0   12.85138400   -5.34516100   -2.68806900 L
 H-H1(PDBName=2HH3,ResName=NME,ResNum=147_A)         0   14.06755000   -5.43251100   -3.97606600 L
 H-H1(PDBName=3HH3,ResName=NME,ResNum=147_A)         0   12.85087300   -6.71937200   -3.82321700 L
 H-HC(PDBName=1HH3,ResName=ACE,ResNum=181_A)         0   11.99269500    2.65592200   -6.93365200 L
 H-HC(PDBName=2HH3,ResName=ACE,ResNum=181_A)         0   10.33805700    3.20247600   -6.56950400 L
 H-HC(PDBName=3HH3,ResName=ACE,ResNum=181_A)         0   10.61161300    1.56514500   -7.21203700 L
 H-H(PDBName=H,ResName=NME,ResNum=189_A)             0   11.35343600    0.54492800    5.74225500 L
 H-H1(PDBName=1HH3,ResName=NME,ResNum=189_A)         0   10.83394900    1.05726700    8.48060700 L
 H-H1(PDBName=2HH3,ResName=NME,ResNum=189_A)         0   12.32643000    0.33204100    7.83084000 L
 H-H1(PDBName=3HH3,ResName=NME,ResNum=189_A)         0   12.18904200    2.10272900    7.99608300 L
 H-HC(PDBName=1HH3,ResName=ACE,ResNum=228_A)         0    1.03250000   13.74511900   -5.20699100 L
 H-HC(PDBName=2HH3,ResName=ACE,ResNum=228_A)         0    1.55239100   12.81441100   -6.63494500 L
 H-HC(PDBName=3HH3,ResName=ACE,ResNum=228_A)         0    2.39267000   12.60287900   -5.07689200 L
 H-H(PDBName=H,ResName=NME,ResNum=241_A)             0    4.58732100    9.54321800    3.67560500 L
 H-H1(PDBName=1HH3,ResName=NME,ResNum=241_A)         0    5.40588700   11.43494900    2.62484100 L
 H-H1(PDBName=2HH3,ResName=NME,ResNum=241_A)         0    4.80356400   12.30567800    4.05537000 L
 H-H1(PDBName=3HH3,ResName=NME,ResNum=241_A)         0    6.47641500   11.69840400    4.02730600 L
 H-HC(PDBName=1HH3,ResName=ACE,ResNum=261_A)         0   -1.49429100   13.06655100   -0.43202100 L
 H-HC(PDBName=2HH3,ResName=ACE,ResNum=261_A)         0   -1.94870500   13.67523000   -2.04467600 L
 H-HC(PDBName=3HH3,ResName=ACE,ResNum=261_A)         0   -0.62336100   12.49489700   -1.87207600 L
 H-H(PDBName=H,ResName=NME,ResNum=269_A)             0   -6.46316600   -0.19151600    9.82015900 L
 H-H1(PDBName=1HH3,ResName=NME,ResNum=269_A)         0   -7.18348300    0.47508800   11.97074600 L
 H-H1(PDBName=2HH3,ResName=NME,ResNum=269_A)         0   -5.81988700   -0.57923800   12.41641200 L
 H-H1(PDBName=3HH3,ResName=NME,ResNum=269_A)         0   -5.58232700    1.17514700   12.30150200 L
 H-HC(PDBName=1HH3,ResName=ACE,ResNum=318_A)         0    1.02043400    7.01641200    8.81444200 L
 H-HC(PDBName=2HH3,ResName=ACE,ResNum=318_A)         0    2.64990100    6.73645600    9.46813300 L
 H-HC(PDBName=3HH3,ResName=ACE,ResNum=318_A)         0    2.39083700    6.88845400    7.70922100 L
 H-H(PDBName=H,ResName=NME,ResNum=322_A)             0   -4.19433700    3.13753800   10.55359800 L
 H-H1(PDBName=1HH3,ResName=NME,ResNum=322_A)         0   -6.39819600    3.50284900   11.91566600 L
 H-H1(PDBName=2HH3,ResName=NME,ResNum=322_A)         0   -6.84067300    4.55278700   10.55393000 L
 H-H1(PDBName=3HH3,ResName=NME,ResNum=322_A)         0   -6.57781900    2.82252900   10.28062600 L
 H-HC(PDBName=1HH3,ResName=ACE,ResNum=334_A)         0   -7.36111800    9.64960500    0.11076200 L
 H-HC(PDBName=2HH3,ResName=ACE,ResNum=334_A)         0   -6.21917300    8.64923300   -0.81869800 L
 H-HC(PDBName=3HH3,ResName=ACE,ResNum=334_A)         0   -6.46123300    8.34270200    0.91681600 L
 H-H(PDBName=H,ResName=NME,ResNum=344_A)             0   -8.93032800   -7.68907900    3.50304400 L
 H-H1(PDBName=1HH3,ResName=NME,ResNum=344_A)         0  -10.99584000   -8.70844200    3.40379800 L
 H-H1(PDBName=2HH3,ResName=NME,ResNum=344_A)         0  -11.70288500   -7.16807500    3.97089300 L
 H-H1(PDBName=3HH3,ResName=NME,ResNum=344_A)         0  -11.13241200   -8.37078800    5.14035100 L
 H-HC(PDBName=1HH3,ResName=ACE,ResNum=387_A)         0  -13.24898800   -6.96891700   -3.30239900 L
 H-HC(PDBName=2HH3,ResName=ACE,ResNum=387_A)         0  -13.29392500   -8.58864300   -4.04091700 L
 H-HC(PDBName=3HH3,ResName=ACE,ResNum=387_A)         0  -12.48695100   -8.35387000   -2.47246200 L
 H-H(PDBName=H,ResName=NME,ResNum=395_A)             0   -6.19303000   -0.08771200  -11.32223200 L
 H-H1(PDBName=1HH3,ResName=NME,ResNum=395_A)         0   -8.22775400   -0.59340800  -13.26628900 L
 H-H1(PDBName=2HH3,ResName=NME,ResNum=395_A)         0   -7.64073100    1.01491700  -12.76860900 L
 H-H1(PDBName=3HH3,ResName=NME,ResNum=395_A)         0   -6.82849600    0.13480300  -14.08545100 L
 H-HC(PDBName=1H04,ResName=SRK,ResNum=508_A)         0   -0.26288400   -5.45495600   -1.28182400 H
 H-HC(PDBName=2H04,ResName=SRK,ResNum=508_A)         0    1.29792200   -5.66740000   -0.49308200 H
 H-HC(PDBName=1H05,ResName=SRK,ResNum=508_A)         0   -1.32752600   -4.89685500    0.86321800 H
 H-HC(PDBName=2H05,ResName=SRK,ResNum=508_A)         0   -0.57530200   -6.48044300    0.89621200 H
 H-H1(PDBName=1H09,ResName=SRK,ResNum=508_A)         0   -2.28203600   -4.34219900    2.78859100 H
 H-H1(PDBName=2H09,ResName=SRK,ResNum=508_A)         0   -2.00933700   -6.09241600    2.84877900 H
 H-HC(PDBName=1H10,ResName=SRK,ResNum=508_A)         0   -2.99161800   -4.58205400    5.04061500 H
 H-HC(PDBName=2H10,ResName=SRK,ResNum=508_A)         0   -2.16106700   -6.12821200    5.23305700 H
 H-HA(PDBName=H12,ResName=SRK,ResNum=508_A)          0   -1.46257100   -3.92900100    7.41245600 H
 H-HA(PDBName=H13,ResName=SRK,ResNum=508_A)          0    0.71962500   -2.84816000    7.96542300 H
 H-HA(PDBName=H14,ResName=SRK,ResNum=508_A)          0    2.51289400   -2.75916200    6.28447400 H
 H-HA(PDBName=H15,ResName=SRK,ResNum=508_A)          0    2.18862000   -3.74098600    4.00793400 H
 H-H1(PDBName=1H,ResName=SRK,ResNum=508_A)           0   -0.04205700   -0.95602300    1.86196800 H
 H-H1(PDBName=2H,ResName=SRK,ResNum=508_A)           0    1.20057100   -2.23637300    1.91904100 H
 H-H1(PDBName=3H,ResName=SRK,ResNum=508_A)           0   -0.35773300   -2.49409500    2.71445900 H
 H-HW(PDBName=1H,ResName=HOH,ResNum=630_A)           0   -7.11954700   -0.71797900   -0.64482700 L
 H-HW(PDBName=2H,ResName=HOH,ResNum=630_A)           0   -7.53659500   -2.07838400   -0.09099800 L
 H-HW(PDBName=1H,ResName=HOH,ResNum=641_A)           0   -1.42656400    2.66033000    6.49799700 L
 H-HW(PDBName=2H,ResName=HOH,ResNum=641_A)           0   -0.65065900    2.09784200    7.67630600 L
 H-HW(PDBName=1H,ResName=HOH,ResNum=664_A)           0   -4.69188000    5.04975200    0.94908400 L
 H-HW(PDBName=2H,ResName=HOH,ResNum=664_A)           0   -5.66565100    3.95733200    1.30193900 L
 H-HW(PDBName=1H,ResName=HOH,ResNum=673_A)           0   -7.31152800    0.53019800    7.52475000 L
 H-HW(PDBName=2H,ResName=HOH,ResNum=673_A)           0   -7.63555500   -0.91700800    7.86266600 L
 H-HW(PDBName=1H,ResName=HOH,ResNum=679_A)           0   -0.96471700   -6.33790700   -5.69468700 L
 H-HW(PDBName=2H,ResName=HOH,ResNum=679_A)           0   -1.58677500   -5.87347600   -4.39708500 L
 H-HW(PDBName=1H,ResName=HOH,ResNum=680_A)           0   -2.72560900   -8.63775100   -3.13692900 L
 H-HW(PDBName=2H,ResName=HOH,ResNum=680_A)           0   -1.48172400   -7.91073700   -3.63188900 L
 H-HW(PDBName=1H,ResName=HOH,ResNum=683_A)           0    0.12780700   -4.29157000   -3.13708100 H
 H-HW(PDBName=2H,ResName=HOH,ResNum=683_A)           0    0.27698000   -5.58033300   -4.06439900 H
 H-(PDBName=HD1,ResName=HIS,ResNum=389_A)            0   -5.95926200   -3.82006400    0.37386200 H

 1 2 1.0 893 1.0 894 1.0 895 1.0
 2 3 2.0 4 1.5
 3
 4 5 1.0 508 1.0
 5 6 1.0 8 1.0 507 1.0
 6 7 2.0 15 1.5
 7
 8 9 1.0 500 1.0 501 1.0
 9 10 1.5 11 1.5
 10 12 1.5 502 1.0
 11 13 1.5 503 1.0
 12 14 1.5 504 1.0
 13 14 1.5 505 1.0
 14 506 1.0
 15 16 1.0 519 1.0
 16 17 1.0 19 1.0 518 1.0
 17 18 2.0 23 1.5
 18
 19 20 1.0 509 1.0 510 1.0
 20 21 1.0 22 1.0 511 1.0
 21 512 1.0 513 1.0 514 1.0
 22 515 1.0 516 1.0 517 1.0
 23 24 1.0 525 1.0
 24 25 1.0 27 1.0 524 1.0
 25 26 2.0 32 1.5
 26
 27 28 1.0 520 1.0 521 1.0
 28 29 1.0 522 1.0 523 1.0
 29 30 2.0 31 2.0
 30
 31
 32 33 1.0 528 1.0
 33 34 1.0 526 1.0 527 1.0
 34 35 2.0 36 1.5
 35
 36 37 1.0 531 1.0
 37 38 1.0 529 1.0 530 1.0
 38 39 2.0 40 1.5
 39
 40 41 1.0 541 1.0
 41 42 1.0 44 1.0 540 1.0
 42 43 2.0 54 1.5
 43
 44 45 1.0 532 1.0 533 1.0
 45 46 2.0 47 1.0
 46 48 1.0 534 1.0
 47 49 1.5 50 1.5
 48 49 1.5 535 1.0
 49 51 1.5
 50 52 1.5 536 1.0
 51 53 1.5 538 1.0
 52 53 1.5 537 1.0
 53 539 1.0
 54 55 1.0 550 1.0
 55 56 1.0 58 1.0 549 1.0
 56 57 2.0 66 1.5
 57
 58 59 1.0 542 1.0 543 1.0
 59 60 1.5 61 1.5
 60 62 1.5 544 1.0
 61 63 1.5 545 1.0
 62 64 1.5 546 1.0
 63 64 1.5 547 1.0
 64 65 1.0
 65 548 1.0
 66 67 1.0 896 1.0
 67 897 1.0 898 1.0 899 1.0
 68 69 1.0 900 1.0 901 1.0 902 1.0
 69 70 2.0 71 1.5
 70
 71 72 1.0 563 1.0
 72 73 1.0 75 1.0 562 1.0
 73 74 2.0 82 1.5
 74
 75 76 1.0 551 1.0 552 1.0
 76 77 1.0 553 1.0 554 1.0
 77 78 1.0 555 1.0 556 1.0
 78 79 2.0 557 1.0
 79 80 2.0 81 2.0
 80 558 1.0 559 1.0
 81 560 1.0 561 1.0
 82 83 1.0 903 1.0
 83 904 1.0 905 1.0 906 1.0
 84 85 1.0 907 1.0 908 1.0 909 1.0
 85 86 2.0 87 1.5
 86
 87 88 1.0 574 1.0
 88 89 1.0 91 1.0 573 1.0
 89 90 2.0 95 1.5
 90
 91 92 1.0 564 1.0 565 1.0
 92 93 1.0 94 1.0 566 1.0
 93 567 1.0 568 1.0 569 1.0
 94 570 1.0 571 1.0 572 1.0
 95 96 1.0 910 1.0
 96 911 1.0 912 1.0 913 1.0
 97 98 1.0 914 1.0 915 1.0 916 1.0
 98 99 2.0 100 1.5
 99
 100 101 1.0 583 1.0
 101 102 1.0 104 1.0 582 1.0
 102 103 2.0 112 1.5
 103
 104 105 1.0 575 1.0 576 1.0
 105 106 1.5 107 1.5
 106 108 1.5 578 1.0
 107 109 1.5 577 1.0
 108 110 1.5 580 1.0
 109 110 1.5 579 1.0
 110 111 1.0
 111 581 1.0
 112 113 1.0 588 1.0
 113 114 1.0 116 1.0 587 1.0
 114 115 2.0 118 1.5
 115
 116 117 1.0 584 1.0 585 1.0
 117 586 1.0
 118 119 1.0 593 1.0
 119 120 1.0 122 1.0 592 1.0
 120 121 2.0 124 1.5
 121
 122 123 1.0 589 1.0 590 1.0
 123 591 1.0
 124 125 1.0 598 1.0
 125 126 1.0 128 1.0 597 1.0
 126 127 2.0 130 1.5
 127
 128 129 1.0 594 1.0 595 1.0
 129 596 1.0
 130 131 1.0 602 1.0
 131 132 1.0 134 1.0 601 1.0
 132 133 2.0 138 1.5
 133
 134 135 1.0 599 1.0 600 1.0
 135 136 2.0 137 2.0
 136
 137
 138 139 1.0 611 1.0
 139 140 1.0 142 1.0 610 1.0
 140 141 2.0 145 1.5
 141
 142 143 1.0 144 1.0 603 1.0
 143 607 1.0 608 1.0 609 1.0
 144 604 1.0 605 1.0 606 1.0
 145 146 1.0 621 1.0
 146 147 1.0 149 1.0 620 1.0
 147 148 2.0 159 1.5
 148
 149 150 1.0 612 1.0 613 1.0
 150 151 2.0 152 1.0
 151 153 1.5 614 1.0
 152 154 1.5 155 1.5
 153 154 1.5 615 1.0
 154 156 1.5
 155 157 1.5 616 1.0
 156 158 1.5 618 1.0
 157 158 1.5 617 1.0
 158 619 1.0
 159 160 1.0 917 1.0
 160 918 1.0 919 1.0 920 1.0
 161 162 1.0 921 1.0 922 1.0 923 1.0
 162 163 2.0 164 1.5
 163
 164 165 1.0 626 1.0
 165 166 1.0 168 1.0 625 1.0
 166 167 2.0 169 1.5
 167
 168 622 1.0 623 1.0 624 1.0
 169 170 1.0 629 1.0
 170 171 1.0 627 1.0 628 1.0
 171 172 2.0 173 1.5
 172
 173 174 1.0 634 1.0
 174 175 1.0 177 1.0 633 1.0
 175 176 2.0 179 1.5
 176
 177 178 1.0 630 1.0 631 1.0
 178 632 1.0
 179 180 1.0 639 1.0
 180 181 1.0 183 1.0 638 1.0
 181 182 2.0 185 1.5
 182
 183 184 1.0 635 1.0 636 1.0
 184 476 1.0
 185 186 1.0 644 1.0
 186 187 1.0 189 1.0 643 1.0
 187 188 2.0 190 1.5
 188
 189 640 1.0 641 1.0 642 1.0
 190 191 1.0 647 1.0
 191 192 1.0 645 1.0 646 1.0
 192 193 2.0 194 1.5
 193
 194 195 1.0 650 1.0
 195 196 1.0 648 1.0 649 1.0
 196 197 2.0 198 1.5
 197
 198 199 1.0 657 1.0
 199 200 1.0 202 1.0 656 1.0
 200 201 2.0 205 1.5
 201
 202 203 1.0 204 1.0 651 1.0
 203 655 1.0
 204 652 1.0 653 1.0 654 1.0
 205 206 1.0 660 1.0
 206 207 1.0 658 1.0 659 1.0
 207 208 2.0 209 1.5
 208
 209 210 1.0 669 1.0
 210 211 1.0 213 1.0 668 1.0
 211 212 2.0 216 1.5
 212
 213 214 1.0 215 1.0 661 1.0
 214 665 1.0 666 1.0 667 1.0
 215 662 1.0 663 1.0 664 1.0
 216 217 1.0 680 1.0
 217 218 1.0 220 1.0 679 1.0
 218 219 2.0 224 1.5
 219
 220 221 1.0 670 1.0 671 1.0
 221 222 1.0 223 1.0 672 1.0
 222 673 1.0 674 1.0 675 1.0
 223 676 1.0 677 1.0 678 1.0
 224 225 1.0 691 1.0
 225 226 1.0 228 1.0 690 1.0
 226 227 2.0 232 1.5
 227
 228 229 1.0 681 1.0 682 1.0
 229 230 1.0 231 1.0 683 1.0
 230 684 1.0 685 1.0 686 1.0
 231 687 1.0 688 1.0 689 1.0
 232 233 1.0 924 1.0
 233 925 1.0 926 1.0 927 1.0
 234 235 1.0 928 1.0 929 1.0 930 1.0
 235 236 2.0 237 1.5
 236
 237 238 1.0 702 1.0
 238 239 1.0 241 1.0 701 1.0
 239 240 2.0 245 1.5
 240
 241 242 1.0 692 1.0 693 1.0
 242 243 1.0 244 1.0 694 1.0
 243 695 1.0 696 1.0 697 1.0
 244 698 1.0 699 1.0 700 1.0
 245 246 1.0 707 1.0
 246 247 1.0 249 1.0 706 1.0
 247 248 2.0 250 1.5
 248
 249 703 1.0 704 1.0 705 1.0
 250 251 1.0 711 1.0
 251 252 1.0 254 1.0 710 1.0
 252 253 2.0 258 1.5
 253
 254 255 1.0 708 1.0 709 1.0
 255 256 2.0 257 2.0
 256
 257
 258 259 1.0 716 1.0
 259 260 1.0 262 1.0 715 1.0
 260 261 2.0 264 1.5
 261
 262 263 1.0 712 1.0 713 1.0
 263 714 1.0
 264 265 1.0 719 1.0
 265 266 1.0 717 1.0 718 1.0
 266 267 2.0 268 1.5
 267
 268 269 1.0 729 1.0
 269 270 1.0 272 1.0 728 1.0
 270 271 2.0 282 1.5
 271
 272 273 1.0 720 1.0 721 1.0
 273 274 2.0 275 1.0
 274 276 1.0 722 1.0
 275 277 1.5 278 1.5
 276 277 1.5 723 1.0
 277 279 1.5
 278 280 1.5 724 1.0
 279 281 1.5 726 1.0
 280 281 1.5 725 1.0
 281 727 1.0
 282 283 1.0 738 1.0
 283 284 1.0 286 1.0 737 1.0
 284 285 2.0 293 1.5
 285
 286 287 1.0 730 1.0 731 1.0
 287 288 1.5 289 1.5
 288 290 1.5 732 1.0
 289 291 1.5 733 1.0
 290 292 1.5 734 1.0
 291 292 1.5 735 1.0
 292 736 1.0
 293 294 1.0 931 1.0
 294 932 1.0 933 1.0 934 1.0
 295 296 1.0 935 1.0 936 1.0 937 1.0
 296 297 2.0 298 1.5
 297
 298 299 1.0 747 1.0
 299 300 1.0 302 1.0 746 1.0
 300 301 2.0 309 1.5
 301
 302 303 1.0 739 1.0 740 1.0
 303 304 1.5 305 1.5
 304 306 1.5 742 1.0
 305 307 1.5 741 1.0
 306 308 1.5 744 1.0
 307 308 1.5 743 1.0
 308 745 1.0
 309 310 1.0 756 1.0
 310 311 1.0 313 1.0 755 1.0
 311 312 2.0 320 1.5
 312
 313 314 1.0 748 1.0 749 1.0
 314 315 1.5 316 1.5
 315 317 1.5 750 1.0
 316 318 1.5 751 1.0
 317 319 1.5 752 1.0
 318 319 1.5 753 1.0
 319 754 1.0
 320 321 1.0 759 1.0
 321 322 1.0 757 1.0 758 1.0
 322 323 2.0 324 1.5
 323
 324 325 1.0 938 1.0
 325 939 1.0 940 1.0 941 1.0
 326 327 1.0 942 1.0 943 1.0 944 1.0
 327 328 2.0 329 1.5
 328
 329 330 1.0 768 1.0
 330 331 1.0 333 1.0 767 1.0
 331 332 2.0 336 1.5
 332
 333 334 1.0 335 1.0 760 1.0
 334 761 1.0 762 1.0 763 1.0
 335 764 1.0 765 1.0 766 1.0
 336 337 1.0 776 1.0
 337 338 1.0 340 1.0 775 1.0
 338 339 2.0 345 1.5
 339
 340 341 1.0 769 1.0 770 1.0
 341 342 1.0 771 1.0 772 1.0
 342 343 2.0 344 2.0
 343
 344 773 1.0 774 1.0
 345 346 1.0 786 1.0
 346 347 1.0 349 1.0 785 1.0
 347 348 2.0 359 1.5
 348
 349 350 1.0 777 1.0 778 1.0
 350 351 2.0 352 1.0
 351 353 1.5 779 1.0
 352 354 1.5 355 1.5
 353 354 1.5 780 1.0
 354 356 1.5
 355 357 1.5 781 1.0
 356 358 1.5 783 1.0
 357 358 1.5 782 1.0
 358 784 1.0
 359 360 1.0 797 1.0
 360 361 1.0 363 1.0 796 1.0
 361 362 2.0 367 1.5
 362
 363 364 1.0 787 1.0 788 1.0
 364 365 1.0 366 1.0 789 1.0
 365 790 1.0 791 1.0 792 1.0
 366 793 1.0 794 1.0 795 1.0
 367 368 1.0 806 1.0
 368 369 1.0 371 1.0 805 1.0
 369 370 2.0 378 1.5
 370
 371 372 1.0 798 1.0 799 1.0
 372 373 1.5 374 1.5
 373 375 1.5 800 1.0
 374 376 1.5 801 1.0
 375 377 1.5 802 1.0
 376 377 1.5 803 1.0
 377 804 1.0
 378 379 1.0 810 1.0
 379 380 1.0 382 1.0 809 1.0
 380 381 2.0 386 1.5
 381
 382 383 1.0 807 1.0 808 1.0
 383 384 1.5 385 2.0
 384
 385
 386 387 1.0 816 1.0
 387 388 1.0 390 1.0 815 1.0
 388 389 2.0 395 1.5
 389
 390 391 1.0 811 1.0 812 1.0
 391 392 1.0 813 1.0 814 1.0
 392 393 2.0 394 2.0
 393
 394
 395 396 1.0 821 1.0
 396 397 1.0 399 1.0 820 1.0
 397 398 2.0 400 1.5
 398
 399 817 1.0 818 1.0 819 1.0
 400 401 1.0 829 1.0
 401 402 1.0 404 1.0 828 1.0
 402 403 2.0 409 1.5
 403
 404 405 1.0 822 1.0 823 1.0
 405 406 1.0 824 1.0 825 1.0
 406 407 2.0 408 2.0
 407
 408 826 1.0 827 1.0
 409 410 1.0 945 1.0
 410 946 1.0 947 1.0 948 1.0
 411 412 1.0 949 1.0 950 1.0 951 1.0
 412 413 2.0 414 1.5
 413
 414 415 1.0 834 1.0
 415 416 1.0 418 1.0 833 1.0
 416 417 2.0 420 1.5
 417
 418 419 1.0 830 1.0 831 1.0
 419 832 1.0
 420 421 1.0 840 1.0
 421 422 1.0 424 1.0 839 1.0
 422 423 2.0 430 1.5
 423
 424 425 1.0 835 1.0 836 1.0
 425 426 1.0 427 2.0
 426 428 1.5
 427 429 1.0 837 1.0
 428 429 1.5 838 1.0
 429
 430 431 1.0 846 1.0
 431 432 1.0 434 1.0 845 1.0
 432 433 2.0 439 1.5
 433
 434 435 1.0 841 1.0 842 1.0
 435 436 1.0 843 1.0 844 1.0
 436 437 2.0 438 2.0
 437
 438
 439 440 1.0 857 1.0
 440 441 1.0 443 1.0 856 1.0
 441 442 2.0 447 1.5
 442
 443 444 1.0 445 1.0 847 1.0
 444 446 1.0 851 1.0 852 1.0
 445 848 1.0 849 1.0 850 1.0
 446 853 1.0 854 1.0 855 1.0
 447 448 1.0 868 1.0
 448 449 1.0 451 1.0 867 1.0
 449 450 2.0 455 1.5
 450
 451 452 1.0 453 1.0 858 1.0
 452 454 1.0 862 1.0 863 1.0
 453 859 1.0 860 1.0 861 1.0
 454 864 1.0 865 1.0 866 1.0
 455 456 1.0 879 1.0
 456 457 1.0 459 1.0 878 1.0
 457 458 2.0 463 1.5
 458
 459 460 1.0 461 1.0 869 1.0
 460 462 1.0 873 1.0 874 1.0
 461 870 1.0 871 1.0 872 1.0
 462 875 1.0 876 1.0 877 1.0
 463 464 1.0 892 1.0
 464 465 1.0 467 1.0 891 1.0
 465 466 2.0 474 1.5
 466
 467 468 1.0 880 1.0 881 1.0
 468 469 1.0 882 1.0 883 1.0
 469 470 1.0 884 1.0 885 1.0
 470 471 2.0 886 1.0
 471 472 2.0 473 2.0
 472 889 1.0 890 1.0
 473 887 1.0 888 1.0
 474 475 1.0 952 1.0
 475 953 1.0 954 1.0 955 1.0
 476 477 1.0 490 2.0
 477 478 1.0 956 1.0 957 1.0
 478 479 1.0 958 1.0 959 1.0
 479 488 1.5 491 2.0
 480 481 1.0 488 1.0 960 1.0 961 1.0
 481 482 1.0 962 1.0 963 1.0
 482 483 2.0 487 1.5
 483 484 1.5 964 1.0
 484 485 1.5 965 1.0
 485 486 1.5 966 1.0
 486 487 1.5 967 1.0
 487 488 1.0
 488
 489 492 1.0
 490
 491
 492 968 1.0 969 1.0 970 1.0
 493 971 1.0 972 1.0
 494 973 1.0 974 1.0
 495 975 1.0 976 1.0
 496 977 1.0 978 1.0
 497 979 1.0 980 1.0
 498 981 1.0 982 1.0
 499 983 1.0 984 1.0
 500
 501
 502
 503
 504
 505
 506
 507
 508
 509
 510
 511
 512
 513
 514
 515
 516
 517
 518
 519
 520
 521
 522
 523
 524
 525
 526
 527
 528
 529
 530
 531
 532
 533
 534
 535
 536
 537
 538
 539
 540
 541
 542
 543
 544
 545
 546
 547
 548
 549
 550
 551
 552
 553
 554
 555
 556
 557
 558
 559
 560
 561
 562
 563
 564
 565
 566
 567
 568
 569
 570
 571
 572
 573
 574
 575
 576
 577
 578
 579
 580
 581
 582
 583
 584
 585
 586
 587
 588
 589
 590
 591
 592
 593
 594
 595
 596
 597
 598
 599
 600
 601
 602
 603
 604
 605
 606
 607
 608
 609
 610
 611
 612
 613
 614
 615
 616
 617
 618
 619
 620
 621
 622
 623
 624
 625
 626
 627
 628
 629
 630
 631
 632
 633
 634
 635
 636
 637
 638
 639
 640
 641
 642
 643
 644
 645
 646
 647
 648
 649
 650
 651
 652
 653
 654
 655
 656
 657
 658
 659
 660
 661
 662
 663
 664
 665
 666
 667
 668
 669
 670
 671
 672
 673
 674
 675
 676
 677
 678
 679
 680
 681
 682
 683
 684
 685
 686
 687
 688
 689
 690
 691
 692
 693
 694
 695
 696
 697
 698
 699
 700
 701
 702
 703
 704
 705
 706
 707
 708
 709
 710
 711
 712
 713
 714
 715
 716
 717
 718
 719
 720
 721
 722
 723
 724
 725
 726
 727
 728
 729
 730
 731
 732
 733
 734
 735
 736
 737
 738
 739
 740
 741
 742
 743
 744
 745
 746
 747
 748
 749
 750
 751
 752
 753
 754
 755
 756
 757
 758
 759
 760
 761
 762
 763
 764
 765
 766
 767
 768
 769
 770
 771
 772
 773
 774
 775
 776
 777
 778
 779
 780
 781
 782
 783
 784
 785
 786
 787
 788
 789
 790
 791
 792
 793
 794
 795
 796
 797
 798
 799
 800
 801
 802
 803
 804
 805
 806
 807
 808
 809
 810
 811
 812
 813
 814
 815
 816
 817
 818
 819
 820
 821
 822
 823
 824
 825
 826
 827
 828
 829
 830
 831
 832
 833
 834
 835
 836
 837
 838
 839
 840
 841
 842
 843
 844
 845
 846
 847
 848
 849
 850
 851
 852
 853
 854
 855
 856
 857
 858
 859
 860
 861
 862
 863
 864
 865
 866
 867
 868
 869
 870
 871
 872
 873
 874
 875
 876
 877
 878
 879
 880
 881
 882
 883
 884
 885
 886
 887
 888
 889
 890
 891
 892
 893
 894
 895
 896
 897
 898
 899
 900
 901
 902
 903
 904
 905
 906
 907
 908
 909
 910
 911
 912
 913
 914
 915
 916
 917
 918
 919
 920
 921
 922
 923
 924
 925
 926
 927
 928
 929
 930
 931
 932
 933
 934
 935
 936
 937
 938
 939
 940
 941
 942
 943
 944
 945
 946
 947
 948
 949
 950
 951
 952
 953
 954
 955
 956
 957
 958
 959
 960
 961
 962
 963
 964
 965
 966
 967
 968
 969
 970
 971
 972
 973
 974
 975
 976
 977
 978
 979
 980
 981
 982
 983
 984
 985


HrmStr1	CT	O	449.90   1.317
HrmStr1	CT	CB	321.00   1.516
HrmStr1	CB	N	384.20   1.412
HrmBnd1	OS	CT	OS	72.700     108.290
HrmBnd1	OS	CT	O	74.400     122.300
HrmBnd1	CT	CT	O	68.500     113.010
HrmBnd1	C	N	CB	63.800     123.710
HrmBnd1	CT	CT	CB	63.100     112.070
HrmBnd1	CT	N	CB	63.000     119.830
HrmBnd1	CT	CB	CA	63.500     120.770
HrmBnd1	CT	CB	CB	63.500     120.770
HrmBnd1	CB	CT	HC	46.800     110.470
HrmBnd1	CB	CB	N	67.900     120.190
HrmBnd1	CA	CB	N	67.900     120.190
HrmBnd1	HC	CT	H1	35.000     109.500
