# Supplementary material for: Computational Analysis of the Inhibition Mechanism of NOTUM by the ONIOM Method
Source: ACS Omega. 2022 Apr 7;7(15):13333–42. doi: 10.1021/acsomega.2c01044 (PMC9026088; doi:10.1021/acsomega.2c01044)
Supplement: Supplementary file 2 — ao2c01044_si_002.zip [file ao2c01044_si_002.zip › TS-3.gjf]

%mem=10GB
%nprocshared=16
# opt=(calcfc,ts,maxcycle=6000,noeigentest) freq
oniom(m062x/6-31g:amber=hardfirst) geom=connectivity scf=maxcycle=5000

Title Card Required

-5 1 -1 1 -1 1
 H-HC(PDBName=HH31,ResName=ACE,ResNum=1)             0  -10.12438800   15.21972000    6.92297000 L
 C-CT(PDBName=CH3,ResName=ACE,ResNum=1)              0   -9.44568700   15.29399000    6.07511400 L
 H-HC(PDBName=HH32,ResName=ACE,ResNum=1)             0   -8.42067000   15.36520600    6.43470600 L
 H-HC(PDBName=HH33,ResName=ACE,ResNum=1)             0   -9.69997200   16.16652600    5.47712200 L
 C-C(PDBName=C,ResName=ACE,ResNum=1)                 0   -9.58604300   14.05098800    5.22812600 L
 O-O(PDBName=O,ResName=ACE,ResNum=1)                 0  -10.36102100   13.16474200    5.57186200 L
 N-N(PDBName=N,ResName=PHE,ResNum=2)                 0   -8.82556400   13.99572200    4.13767700 L
 H-H(PDBName=H,ResName=PHE,ResNum=2)                 0   -8.16902000   14.74026100    3.96008900 L
 C-CT(PDBName=CA,ResName=PHE,ResNum=2)               0   -8.74529300   12.85909800    3.21895800 L
 H-H1(PDBName=HA,ResName=PHE,ResNum=2)               0   -9.15977400   11.98639700    3.70792200 L
 C-CT(PDBName=CB,ResName=PHE,ResNum=2)               0   -9.59268800   13.12760200    1.96769000 L
 H-HC(PDBName=HB2,ResName=PHE,ResNum=2)              0  -10.63281000   13.26139600    2.26786800 L
 H-HC(PDBName=HB3,ResName=PHE,ResNum=2)              0   -9.25703300   14.05636500    1.50372500 L
 C-CA(PDBName=CG,ResName=PHE,ResNum=2)               0   -9.52383600   12.00781000    0.94324000 L
 C-CA(PDBName=CD1,ResName=PHE,ResNum=2)              0  -10.21149900   10.79915700    1.16838900 L
 H-HA(PDBName=HD1,ResName=PHE,ResNum=2)              0  -10.80731000   10.66929700    2.05835400 L
 C-CA(PDBName=CE1,ResName=PHE,ResNum=2)              0  -10.10748500    9.74392400    0.24359900 L
 H-HA(PDBName=HE1,ResName=PHE,ResNum=2)              0  -10.61661300    8.80352900    0.41187000 L
 C-CA(PDBName=CZ,ResName=PHE,ResNum=2)               0   -9.31558400    9.89262200   -0.90726800 L
 H-HA(PDBName=HZ,ResName=PHE,ResNum=2)               0   -9.22688900    9.07069700   -1.60648700 L
 C-CA(PDBName=CE2,ResName=PHE,ResNum=2)              0   -8.63135200   11.09846500   -1.13796500 L
 H-HA(PDBName=HE2,ResName=PHE,ResNum=2)              0   -8.01675700   11.20489600   -2.02126500 L
 C-CA(PDBName=CD2,ResName=PHE,ResNum=2)              0   -8.72933300   12.15167200   -0.21143100 L
 H-HA(PDBName=HD2,ResName=PHE,ResNum=2)              0   -8.17484200   13.06238500   -0.38555400 L
 C-C(PDBName=C,ResName=PHE,ResNum=2)                 0   -7.28410000   12.56867100    2.84430700 L
 O-O(PDBName=O,ResName=PHE,ResNum=2)                 0   -6.51998400   13.50801400    2.61644100 L
 N-N(PDBName=N,ResName=LEU,ResNum=3)                 0   -6.91711900   11.28749000    2.76649600 L
 H-H(PDBName=H,ResName=LEU,ResNum=3)                 0   -7.60917300   10.59350800    3.02674400 L
 C-CT(PDBName=CA,ResName=LEU,ResNum=3)               0   -5.61270900   10.78536600    2.32668900 L
 H-H1(PDBName=HA,ResName=LEU,ResNum=3)               0   -4.94474500   11.62250200    2.11898800 L
 C-CT(PDBName=CB,ResName=LEU,ResNum=3)               0   -4.97848700    9.92168700    3.43564900 L
 H-HC(PDBName=HB2,ResName=LEU,ResNum=3)              0   -5.58687600    9.02591400    3.56088700 L
 H-HC(PDBName=HB3,ResName=LEU,ResNum=3)              0   -3.99216700    9.60874200    3.09473700 L
 C-CT(PDBName=CG,ResName=LEU,ResNum=3)               0   -4.82993300   10.58386500    4.81820300 L
 H-HC(PDBName=HG,ResName=LEU,ResNum=3)               0   -5.81603600   10.82512800    5.21568400 L
 C-CT(PDBName=CD1,ResName=LEU,ResNum=3)              0   -4.15094400    9.60757700    5.78013000 L
 H-HC(PDBName=HD11,ResName=LEU,ResNum=3)             0   -3.15085200    9.36611700    5.42122000 L
 H-HC(PDBName=HD12,ResName=LEU,ResNum=3)             0   -4.08388900   10.04585600    6.77467500 L
 H-HC(PDBName=HD13,ResName=LEU,ResNum=3)             0   -4.73230100    8.68982300    5.83717300 L
 C-CT(PDBName=CD2,ResName=LEU,ResNum=3)              0   -3.98685300   11.85950500    4.78761800 L
 H-HC(PDBName=HD21,ResName=LEU,ResNum=3)             0   -4.46217300   12.60734000    4.15502000 L
 H-HC(PDBName=HD22,ResName=LEU,ResNum=3)             0   -3.89037900   12.26236500    5.79432000 L
 H-HC(PDBName=HD23,ResName=LEU,ResNum=3)             0   -2.99767800   11.63499800    4.39384300 L
 C-C(PDBName=C,ResName=LEU,ResNum=3)                 0   -5.78577800    9.98148500    1.02753600 L
 O-O(PDBName=O,ResName=LEU,ResNum=3)                 0   -6.51385500    8.99196900    0.99277400 L
 N-N(PDBName=N,ResName=GLU,ResNum=4)                 0   -5.14406500   10.42135300   -0.05011000 L
 H-H(PDBName=H,ResName=GLU,ResNum=4)                 0   -4.51406800   11.19872800    0.05984300 L
 C-CT(PDBName=CA,ResName=GLU,ResNum=4)               0   -5.23661800    9.78767000   -1.37283300 L
 H-H1(PDBName=HA,ResName=GLU,ResNum=4)               0   -6.28202400    9.55491900   -1.57717400 L
 C-CT(PDBName=CB,ResName=GLU,ResNum=4)               0   -4.73813000   10.79848200   -2.42463100 L
 H-HC(PDBName=HB2,ResName=GLU,ResNum=4)              0   -5.08335200   11.79866900   -2.15520700 L
 H-HC(PDBName=HB3,ResName=GLU,ResNum=4)              0   -3.65412600   10.80572900   -2.39166800 L
 C-CT(PDBName=CG,ResName=GLU,ResNum=4)               0   -5.21054700   10.51563600   -3.86052500 L
 H-HC(PDBName=HG2,ResName=GLU,ResNum=4)              0   -5.23476100    9.44237500   -4.02841000 L
 H-HC(PDBName=HG3,ResName=GLU,ResNum=4)              0   -6.23328200   10.88358500   -3.97059800 L
 C-C(PDBName=CD,ResName=GLU,ResNum=4)                0   -4.31106200   11.15705700   -4.93155900 L
 O-O2(PDBName=OE1,ResName=GLU,ResNum=4)              0   -4.15105600   10.53459500   -6.00743000 L
 O-O2(PDBName=OE2,ResName=GLU,ResNum=4)              0   -3.79092300   12.27545100   -4.70119700 L
 C-C(PDBName=C,ResName=GLU,ResNum=4)                 0   -4.43489300    8.46955500   -1.44847800 L
 O-O(PDBName=O,ResName=GLU,ResNum=4)                 0   -3.40859000    8.30992700   -0.78031500 L
 N-N(PDBName=N,ResName=GLY,ResNum=5)                 0   -4.88097000    7.54822600   -2.30439800 L H-HC 63   0.0000
 H-H(PDBName=H,ResName=GLY,ResNum=5)                 0   -5.73444800    7.74366300   -2.81542500 L
 C-CT(PDBName=CA,ResName=GLY,ResNum=5)               0   -4.08461700    6.45471300   -2.84593500 H
 H-H1(PDBName=HA2,ResName=GLY,ResNum=5)              0   -3.55565100    5.94187200   -2.03914000 H
 H-H1(PDBName=HA3,ResName=GLY,ResNum=5)              0   -4.75586100    5.72840700   -3.31437700 H
 C-C(PDBName=C,ResName=GLY,ResNum=5)                 0   -3.11188900    6.99019600   -3.87172100 H
 O-O(PDBName=O,ResName=GLY,ResNum=5)                 0   -2.77943900    8.19067000   -3.90854100 H
 N-N(PDBName=N,ResName=GLY,ResNum=6)                 0   -2.60806200    6.06639000   -4.73887000 H
 H-H(PDBName=H,ResName=GLY,ResNum=6)                 0   -2.90768100    5.10115500   -4.65075300 H
 C-CT(PDBName=CA,ResName=GLY,ResNum=6)               0   -1.70861800    6.42941300   -5.80823400 H
 H-H1(PDBName=HA2,ResName=GLY,ResNum=6)              0   -2.17649800    6.27806100   -6.78863200 H
 H-H1(PDBName=HA3,ResName=GLY,ResNum=6)              0   -1.49701200    7.49620500   -5.70743300 H
 C-C(PDBName=C,ResName=GLY,ResNum=6)                 0   -0.38764800    5.67184700   -5.83045700 H
 O-O(PDBName=O,ResName=GLY,ResNum=6)                 0    0.42599800    5.94414500   -6.74411000 H
 N-N(PDBName=N,ResName=TRP,ResNum=7)                 0   -0.22202700    4.74484000   -4.86162300 H
 H-H(PDBName=H,ResName=TRP,ResNum=7)                 0   -0.95459700    4.63682600   -4.16468800 H
 C-CT(PDBName=CA,ResName=TRP,ResNum=7)               0    0.94574400    3.90075100   -4.65416800 H
 H-H1(PDBName=HA,ResName=TRP,ResNum=7)               0    0.62507200    3.15045600   -3.92385300 H
 C-CT(PDBName=CB,ResName=TRP,ResNum=7)               0    1.38193000    3.13023200   -5.91192200 L H-H1 77   0.0000
 H-HC(PDBName=HB2,ResName=TRP,ResNum=7)              0    1.65272500    3.81381600   -6.71417900 L
 H-HC(PDBName=HB3,ResName=TRP,ResNum=7)              0    2.28478200    2.60961900   -5.62587900 L
 C-C*(PDBName=CG,ResName=TRP,ResNum=7)               0    0.50306700    2.04959600   -6.45945500 L
 C-CW(PDBName=CD1,ResName=TRP,ResNum=7)              0   -0.63533200    2.21407000   -7.17383500 L
 H-H4(PDBName=HD1,ResName=TRP,ResNum=7)              0   -1.09931900    3.16607700   -7.40542900 L
 N-NA(PDBName=NE1,ResName=TRP,ResNum=7)              0   -1.12639600    0.97313000   -7.54353300 L
 H-H(PDBName=HE1,ResName=TRP,ResNum=7)               0   -2.02344300    0.80948400   -8.00805400 L
 C-CN(PDBName=CE2,ResName=TRP,ResNum=7)              0   -0.29911100   -0.04485100   -7.12752000 L
 C-CA(PDBName=CZ2,ResName=TRP,ResNum=7)              0   -0.32244600   -1.43221100   -7.31966800 L
 H-HA(PDBName=HZ2,ResName=TRP,ResNum=7)              0   -1.10942000   -1.86796500   -7.91781700 L
 C-CA(PDBName=CH2,ResName=TRP,ResNum=7)              0    0.67809700   -2.22223300   -6.72786100 L
 H-HA(PDBName=HH2,ResName=TRP,ResNum=7)              0    0.67789300   -3.29452900   -6.86158600 L
 C-CA(PDBName=CZ3,ResName=TRP,ResNum=7)              0    1.68057900   -1.61430100   -5.95124400 L
 H-HA(PDBName=HZ3,ResName=TRP,ResNum=7)              0    2.44788600   -2.22476300   -5.49420400 L
 C-CA(PDBName=CE3,ResName=TRP,ResNum=7)              0    1.70706300   -0.21649600   -5.78458100 L
 H-HA(PDBName=HE3,ResName=TRP,ResNum=7)              0    2.48981100    0.23093000   -5.19189300 L
 C-CB(PDBName=CD2,ResName=TRP,ResNum=7)              0    0.72560200    0.60690400   -6.38270900 L
 C-C(PDBName=C,ResName=TRP,ResNum=7)                 0    2.16472800    4.59733000   -4.01584000 L H-H1 77   0.0000
 O-O(PDBName=O,ResName=TRP,ResNum=7)                 0    2.36389300    5.81287700   -4.08378600 L
 N-N(PDBName=N,ResName=TYR,ResNum=8)                 0    2.98983700    3.76726100   -3.37473900 L
 H-H(PDBName=H,ResName=TYR,ResNum=8)                 0    2.73549200    2.79109200   -3.40756800 L
 C-CT(PDBName=CA,ResName=TYR,ResNum=8)               0    4.04660100    4.09461900   -2.41496600 L
 H-H1(PDBName=HA,ResName=TYR,ResNum=8)               0    3.85281800    5.08544200   -2.00063800 L
 C-CT(PDBName=CB,ResName=TYR,ResNum=8)               0    3.90117100    3.06022600   -1.27960400 L
 H-HC(PDBName=HB2,ResName=TYR,ResNum=8)              0    4.68962900    3.20817300   -0.54422400 L
 H-HC(PDBName=HB3,ResName=TYR,ResNum=8)              0    2.96687400    3.29198400   -0.76582800 L
 C-CA(PDBName=CG,ResName=TYR,ResNum=8)               0    3.85724600    1.57564000   -1.66350600 L
 C-CA(PDBName=CD1,ResName=TYR,ResNum=8)              0    4.61678200    1.03618600   -2.72946300 L
 H-HA(PDBName=HD1,ResName=TYR,ResNum=8)              0    5.26101300    1.64243400   -3.33809300 L
 C-CA(PDBName=CE1,ResName=TYR,ResNum=8)              0    4.58945600   -0.34190500   -3.01207500 L
 H-HA(PDBName=HE1,ResName=TYR,ResNum=8)              0    5.17993500   -0.74428900   -3.82104100 L
 C-C(PDBName=CZ,ResName=TYR,ResNum=8)                0    3.82011000   -1.21009700   -2.21276500 L
 O-OH(PDBName=OH,ResName=TYR,ResNum=8)               0    3.84973500   -2.54965100   -2.43236500 L
 H-HO(PDBName=HH,ResName=TYR,ResNum=8)               0    4.30418100   -2.76361300   -3.27174900 L
 C-CA(PDBName=CE2,ResName=TYR,ResNum=8)              0    3.06056300   -0.68180900   -1.15112000 L
 H-HA(PDBName=HE2,ResName=TYR,ResNum=8)              0    2.48478400   -1.35265400   -0.53469900 L
 C-CA(PDBName=CD2,ResName=TYR,ResNum=8)              0    3.06724400    0.70220100   -0.88929800 L
 H-HA(PDBName=HD2,ResName=TYR,ResNum=8)              0    2.48461900    1.08564800   -0.06230200 L
 C-C(PDBName=C,ResName=TYR,ResNum=8)                 0    5.47912000    4.11700900   -3.00077000 L
 O-O(PDBName=O,ResName=TYR,ResNum=8)                 0    5.68629800    3.88212500   -4.19596400 L
 N-N(PDBName=N,ResName=NME,ResNum=9)                 0    6.48517000    4.34363200   -2.14308200 L
 H-H(PDBName=H,ResName=NME,ResNum=9)                 0    6.23541400    4.56503600   -1.18679800 L
 C-CT(PDBName=CH3,ResName=NME,ResNum=9)              0    7.91479000    4.21918800   -2.43971100 L
 H-H1(PDBName=HH31,ResName=NME,ResNum=9)             0    8.07666000    3.85000600   -3.45240800 L
 H-H1(PDBName=HH32,ResName=NME,ResNum=9)             0    8.40009700    5.18817600   -2.32871200 L
 H-H1(PDBName=HH33,ResName=NME,ResNum=9)             0    8.39550800    3.52387400   -1.75530300 L
 H-HC(PDBName=HH31,ResName=ACE,ResNum=10)            0    8.03840800    5.04395600   -5.35846700 L
 C-CT(PDBName=CH3,ResName=ACE,ResNum=10)             0    7.83428100    6.06803000   -5.06354600 L
 H-HC(PDBName=HH32,ResName=ACE,ResNum=10)            0    8.50265800    6.34741700   -4.25318100 L
 H-HC(PDBName=HH33,ResName=ACE,ResNum=10)            0    6.79640600    6.17015300   -4.75237800 L
 C-C(PDBName=C,ResName=ACE,ResNum=10)                0    8.10146000    6.97064100   -6.22194900 L
 O-O(PDBName=O,ResName=ACE,ResNum=10)                0    8.71615600    6.56496000   -7.19747300 L
 N-N(PDBName=N,ResName=ARG,ResNum=11)                0    7.69507900    8.22699100   -6.09964300 L
 H-H(PDBName=H,ResName=ARG,ResNum=11)                0    7.21554000    8.44053300   -5.22818800 L
 C-CT(PDBName=CA,ResName=ARG,ResNum=11)              0    8.06558500    9.31662000   -7.01590100 L
 H-H1(PDBName=HA,ResName=ARG,ResNum=11)              0    7.89725900    8.99264900   -8.04481500 L
 C-CT(PDBName=CB,ResName=ARG,ResNum=11)              0    7.18869100   10.55306100   -6.74256400 L
 H-HC(PDBName=HB2,ResName=ARG,ResNum=11)             0    7.21916300   10.78839600   -5.67856700 L
 H-HC(PDBName=HB3,ResName=ARG,ResNum=11)             0    7.61709400   11.40195600   -7.27788600 L
 C-CT(PDBName=CG,ResName=ARG,ResNum=11)              0    5.71796900   10.41298300   -7.20010000 L
 H-HC(PDBName=HG2,ResName=ARG,ResNum=11)             0    5.20937500   11.34979500   -6.97169700 L
 H-HC(PDBName=HG3,ResName=ARG,ResNum=11)             0    5.69407600   10.27583200   -8.28191900 L
 C-CT(PDBName=CD,ResName=ARG,ResNum=11)              0    4.94305000    9.25786400   -6.54233500 L
 H-H1(PDBName=HD2,ResName=ARG,ResNum=11)             0    5.31960000    8.31580400   -6.93798500 L
 H-H1(PDBName=HD3,ResName=ARG,ResNum=11)             0    5.11773400    9.27771600   -5.46504600 L
 N-N2(PDBName=NE,ResName=ARG,ResNum=11)              0    3.49168400    9.33565200   -6.77296900 L
 H-H(PDBName=HE,ResName=ARG,ResNum=11)               0    3.00420400   10.19372900   -6.54698100 L
 C-CA(PDBName=CZ,ResName=ARG,ResNum=11)              0    2.65125800    8.32869200   -6.91231400 L
 N-N2(PDBName=NH1,ResName=ARG,ResNum=11)             0    3.00826300    7.09497500   -7.13186100 L
 H-H(PDBName=HH11,ResName=ARG,ResNum=11)             0    3.97637600    6.82102700   -7.25785000 L
 H-H(PDBName=HH12,ResName=ARG,ResNum=11)             0    2.26766600    6.40554800   -7.09738100 L
 N-N2(PDBName=NH2,ResName=ARG,ResNum=11)             0    1.37843800    8.56015600   -6.82865900 L
 H-H(PDBName=HH21,ResName=ARG,ResNum=11)             0    1.05725700    9.48111200   -6.54862900 L
 H-H(PDBName=HH22,ResName=ARG,ResNum=11)             0    0.74679600    7.77338400   -6.89003700 L
 C-C(PDBName=C,ResName=ARG,ResNum=11)                0    9.57191900    9.61167900   -6.92584100 L
 O-O(PDBName=O,ResName=ARG,ResNum=11)                0   10.15845300   10.09438400   -7.88702900 L
 N-N(PDBName=N,ResName=TYR,ResNum=12)                0   10.19525000    9.26135600   -5.79616200 L
 H-H(PDBName=H,ResName=TYR,ResNum=12)                0    9.59011300    8.92451800   -5.06398700 L
 C-CT(PDBName=CA,ResName=TYR,ResNum=12)              0   11.62783900    8.97843400   -5.67488300 L
 H-H1(PDBName=HA,ResName=TYR,ResNum=12)              0   12.18538500    9.78221700   -6.15654300 L
 C-CT(PDBName=CB,ResName=TYR,ResNum=12)              0   12.00883500    8.94677500   -4.18420300 L
 H-HC(PDBName=HB2,ResName=TYR,ResNum=12)             0   11.87643800    9.94591200   -3.76735500 L
 H-HC(PDBName=HB3,ResName=TYR,ResNum=12)             0   11.32160700    8.28253700   -3.65746900 L
 C-CA(PDBName=CG,ResName=TYR,ResNum=12)              0   13.43376500    8.49742500   -3.90973500 L
 C-CA(PDBName=CD1,ResName=TYR,ResNum=12)             0   14.51766900    9.20438700   -4.46757600 L
 H-HA(PDBName=HD1,ResName=TYR,ResNum=12)             0   14.33242600   10.07689600   -5.07778700 L
 C-CA(PDBName=CE1,ResName=TYR,ResNum=12)             0   15.83806500    8.76669700   -4.24686600 L
 H-HA(PDBName=HE1,ResName=TYR,ResNum=12)             0   16.66152300    9.30662100   -4.68491300 L
 C-C(PDBName=CZ,ResName=TYR,ResNum=12)               0   16.07595100    7.61763700   -3.46040600 L
 O-OH(PDBName=OH,ResName=TYR,ResNum=12)              0   17.34914400    7.18878200   -3.25356400 L
 H-HO(PDBName=HH,ResName=TYR,ResNum=12)              0   17.96411400    7.70365400   -3.77347100 L
 C-CA(PDBName=CE2,ResName=TYR,ResNum=12)             0   14.99260200    6.91546500   -2.89501800 L
 H-HA(PDBName=HE2,ResName=TYR,ResNum=12)             0   15.17857500    6.03470900   -2.29928900 L
 C-CA(PDBName=CD2,ResName=TYR,ResNum=12)             0   13.67462000    7.35556700   -3.11973300 L
 H-HA(PDBName=HD2,ResName=TYR,ResNum=12)             0   12.84855900    6.80342800   -2.68773600 L
 C-C(PDBName=C,ResName=TYR,ResNum=12)                0   12.01073700    7.66872200   -6.39675100 L
 O-O(PDBName=O,ResName=TYR,ResNum=12)                0   12.67051000    7.71233700   -7.43100900 L
 N-N(PDBName=N,ResName=ASP,ResNum=13)                0   11.58726900    6.51237000   -5.87356600 L
 H-H(PDBName=H,ResName=ASP,ResNum=13)                0   11.09677100    6.55653400   -4.98464600 L
 C-CT(PDBName=CA,ResName=ASP,ResNum=13)              0   11.99351900    5.14875300   -6.26584000 L
 H-H1(PDBName=HA,ResName=ASP,ResNum=13)              0   13.05823400    5.04492300   -6.05254600 L
 C-CT(PDBName=CB,ResName=ASP,ResNum=13)              0   11.24193900    4.12420200   -5.39436500 L
 H-HC(PDBName=HB2,ResName=ASP,ResNum=13)             0   10.18449500    4.14026000   -5.66006700 L
 H-HC(PDBName=HB3,ResName=ASP,ResNum=13)             0   11.62137000    3.12815700   -5.62778900 L
 C-C(PDBName=CG,ResName=ASP,ResNum=13)               0   11.37547700    4.36712900   -3.88502100 L
 O-O2(PDBName=OD1,ResName=ASP,ResNum=13)             0   11.97415000    3.51068600   -3.19437900 L
 O-O2(PDBName=OD2,ResName=ASP,ResNum=13)             0   10.82260300    5.38422400   -3.40411300 L
 C-C(PDBName=C,ResName=ASP,ResNum=13)                0   11.80409700    4.79317900   -7.75964300 L
 O-O(PDBName=O,ResName=ASP,ResNum=13)                0   12.44948200    3.87699300   -8.26584300 L
 N-N(PDBName=N,ResName=THR,ResNum=14)                0   10.91515700    5.49455600   -8.46778500 L
 H-H(PDBName=H,ResName=THR,ResNum=14)                0   10.39507500    6.17876800   -7.93075800 L
 C-CT(PDBName=CA,ResName=THR,ResNum=14)              0   10.60439700    5.34143600   -9.90471500 L
 H-H1(PDBName=HA,ResName=THR,ResNum=14)              0   11.28396200    4.60399100  -10.32983000 L
 C-CT(PDBName=CB,ResName=THR,ResNum=14)              0    9.17045100    4.81678300  -10.13277200 L
 H-H1(PDBName=HB,ResName=THR,ResNum=14)              0    9.00195200    4.71275000  -11.20505800 L
 C-CT(PDBName=CG2,ResName=THR,ResNum=14)             0    8.94463700    3.44869200   -9.49548000 L
 H-HC(PDBName=HG21,ResName=THR,ResNum=14)            0    9.01567100    3.52756700   -8.41028000 L
 H-HC(PDBName=HG22,ResName=THR,ResNum=14)            0    7.95153200    3.09048300   -9.76334000 L
 H-HC(PDBName=HG23,ResName=THR,ResNum=14)            0    9.69411300    2.74961000   -9.86461400 L
 O-OH(PDBName=OG1,ResName=THR,ResNum=14)             0    8.17539100    5.66894700   -9.60645000 L
 H-HO(PDBName=HG1,ResName=THR,ResNum=14)             0    8.45721500    5.92242800   -8.70576000 L
 C-C(PDBName=C,ResName=THR,ResNum=14)                0   10.82581900    6.62328800  -10.72120800 L
 O-O(PDBName=O,ResName=THR,ResNum=14)                0   10.58051500    6.62944200  -11.92722600 L
 N-N(PDBName=N,ResName=NME,ResNum=15)                0   11.32114900    7.69967600  -10.09612000 L
 H-H(PDBName=H,ResName=NME,ResNum=15)                0   11.59345400    7.59137000   -9.12434900 L
 C-CT(PDBName=CH3,ResName=NME,ResNum=15)             0   11.52468900    9.00648300  -10.71161200 L
 H-H1(PDBName=HH31,ResName=NME,ResNum=15)            0   10.57320300    9.38321700  -11.09006000 L
 H-H1(PDBName=HH32,ResName=NME,ResNum=15)            0   11.91152500    9.70367800   -9.96636100 L
 H-H1(PDBName=HH33,ResName=NME,ResNum=15)            0   12.23200100    8.92047000  -11.53714700 L
 H-HC(PDBName=HH31,ResName=ACE,ResNum=16)            0   -1.47812000   15.29374700   -6.81803000 L
 C-CT(PDBName=CH3,ResName=ACE,ResNum=16)             0   -1.83553400   14.36704700   -6.37716300 L
 H-HC(PDBName=HH32,ResName=ACE,ResNum=16)            0   -2.12448100   13.66118100   -7.15451000 L
 H-HC(PDBName=HH33,ResName=ACE,ResNum=16)            0   -2.69866400   14.55800800   -5.73993600 L
 C-C(PDBName=C,ResName=ACE,ResNum=16)                0   -0.74464000   13.75090600   -5.53588200 L
 O-O(PDBName=O,ResName=ACE,ResNum=16)                0    0.31798300   14.35084000   -5.36184800 L
 N-N(PDBName=N,ResName=TYR,ResNum=17)                0   -1.00560800   12.55955700   -5.00708600 L
 H-H(PDBName=H,ResName=TYR,ResNum=17)                0   -1.96701100   12.22421900   -5.11527500 L
 C-CT(PDBName=CA,ResName=TYR,ResNum=17)              0   -0.11828500   11.85497900   -4.08392900 L
 H-H1(PDBName=HA,ResName=TYR,ResNum=17)              0   -0.05450000   12.47580600   -3.19238600 L
 C-CT(PDBName=CB,ResName=TYR,ResNum=17)              0   -0.73380900   10.51172900   -3.68374800 L
 H-HC(PDBName=HB2,ResName=TYR,ResNum=17)             0   -1.73473500   10.69201500   -3.30606100 L
 H-HC(PDBName=HB3,ResName=TYR,ResNum=17)             0   -0.82566900    9.89340600   -4.57789700 L
 C-CA(PDBName=CG,ResName=TYR,ResNum=17)              0    0.03445400    9.74811700   -2.61760200 L
 C-CA(PDBName=CD1,ResName=TYR,ResNum=17)             0    0.55032700   10.41791300   -1.48957800 L
 H-HA(PDBName=HD1,ResName=TYR,ResNum=17)             0    0.36875000   11.46978800   -1.32726600 L
 C-CA(PDBName=CE1,ResName=TYR,ResNum=17)             0    1.25997200    9.70924200   -0.50787100 L
 H-HA(PDBName=HE1,ResName=TYR,ResNum=17)             0    1.62831700   10.22596700    0.36720000 L
 C-C(PDBName=CZ,ResName=TYR,ResNum=17)               0    1.43575000    8.31843300   -0.63354800 L
 O-OH(PDBName=OH,ResName=TYR,ResNum=17)              0    2.15487200    7.64950100    0.29617800 L
 H-HO(PDBName=HH,ResName=TYR,ResNum=17)              0    2.45434200    8.31000000    0.96418200 L
 C-CA(PDBName=CE2,ResName=TYR,ResNum=17)             0    0.89702900    7.63613000   -1.74179900 L
 H-HA(PDBName=HE2,ResName=TYR,ResNum=17)             0    1.00985200    6.56509000   -1.81181000 L
 C-CA(PDBName=CD2,ResName=TYR,ResNum=17)             0    0.20170800    8.35412000   -2.73298800 L
 H-HA(PDBName=HD2,ResName=TYR,ResNum=17)             0   -0.24147900    7.82864700   -3.56663200 L
 C-C(PDBName=C,ResName=TYR,ResNum=17)                0    1.29824500   11.66039300   -4.64183100 L
 O-O(PDBName=O,ResName=TYR,ResNum=17)                0    1.50458600   11.14031800   -5.74395900 L
 N-N(PDBName=N,ResName=CYS,ResNum=18)                0    2.29693900   12.09158800   -3.86987300 L
 H-H(PDBName=H,ResName=CYS,ResNum=18)                0    2.02919300   12.53308200   -3.00533700 L
 C-CT(PDBName=CA,ResName=CYS,ResNum=18)              0    3.69216800   12.16233400   -4.30580400 L
 H-H1(PDBName=HA,ResName=CYS,ResNum=18)              0    3.85678700   11.37970200   -5.04128900 L
 C-CT(PDBName=CB,ResName=CYS,ResNum=18)              0    3.93251700   13.51076500   -5.00506400 L
 H-H1(PDBName=HB2,ResName=CYS,ResNum=18)             0    4.99959000   13.63255600   -5.19828400 L
 H-H1(PDBName=HB3,ResName=CYS,ResNum=18)             0    3.40043500   13.51649900   -5.95869100 L
 S-SH(PDBName=SG,ResName=CYS,ResNum=18)              0    3.33029600   14.90615900   -4.00732900 L
 H-HS(PDBName=HG,ResName=CYS,ResNum=18)              0    2.03625900   14.78965600   -4.37089600 L
 C-C(PDBName=C,ResName=CYS,ResNum=18)                0    4.73946700   11.88572500   -3.21597300 L
 O-O(PDBName=O,ResName=CYS,ResNum=18)                0    5.83624500   11.43566900   -3.54917600 L
 N-N(PDBName=N,ResName=SER,ResNum=19)                0    4.44483700   12.12594700   -1.93481300 L
 H-H(PDBName=H,ResName=SER,ResNum=19)                0    3.52370200   12.44234200   -1.66940700 L
 C-CT(PDBName=CA,ResName=SER,ResNum=19)              0    5.39585300   11.95962800   -0.82277700 L
 H-H1(PDBName=HA,ResName=SER,ResNum=19)              0    6.28023300   12.55315800   -1.05311000 L
 C-CT(PDBName=CB,ResName=SER,ResNum=19)              0    4.81116400   12.53543000    0.46829300 L
 H-H1(PDBName=HB2,ResName=SER,ResNum=19)             0    5.45750100   12.28278000    1.31033400 L
 H-H1(PDBName=HB3,ResName=SER,ResNum=19)             0    4.76344900   13.62149400    0.38317900 L
 O-OH(PDBName=OG,ResName=SER,ResNum=19)              0    3.50780800   12.04664900    0.68791500 L
 H-HO(PDBName=HG,ResName=SER,ResNum=19)              0    3.51667500   11.63430100    1.58628400 L
 C-C(PDBName=C,ResName=SER,ResNum=19)                0    5.91087700   10.52622100   -0.61340000 L
 O-O(PDBName=O,ResName=SER,ResNum=19)                0    6.96920000   10.36191900   -0.01440700 L
 N-N(PDBName=N,ResName=SER,ResNum=20)                0    5.25270300    9.50690100   -1.18643400 L
 H-H(PDBName=H,ResName=SER,ResNum=20)                0    4.37945300    9.72588400   -1.64440500 L
 C-CT(PDBName=CA,ResName=SER,ResNum=20)              0    5.78690300    8.13993200   -1.36328600 L
 H-H1(PDBName=HA,ResName=SER,ResNum=20)              0    5.04220800    7.55847600   -1.90502100 L
 C-CT(PDBName=CB,ResName=SER,ResNum=20)              0    7.05404000    8.18059500   -2.23404100 L
 H-H1(PDBName=HB2,ResName=SER,ResNum=20)             0    7.85917500    8.68443000   -1.69749200 L
 H-H1(PDBName=HB3,ResName=SER,ResNum=20)             0    7.37232500    7.16110400   -2.44091100 L
 O-OH(PDBName=OG,ResName=SER,ResNum=20)              0    6.81448000    8.84905800   -3.46234700 L
 H-HO(PDBName=HG,ResName=SER,ResNum=20)              0    6.48133900    9.74283200   -3.25739600 L
 C-C(PDBName=C,ResName=SER,ResNum=20)                0    6.05476100    7.39535800   -0.04387900 L
 O-O(PDBName=O,ResName=SER,ResNum=20)                0    7.00567300    6.62895000    0.07075200 L
 N-N(PDBName=N,ResName=ASP,ResNum=21)                0    5.17457400    7.58151600    0.93577300 L
 H-H(PDBName=H,ResName=ASP,ResNum=21)                0    4.40475800    8.20019200    0.70469200 L
 C-CT(PDBName=CA,ResName=ASP,ResNum=21)              0    5.42632800    7.51010100    2.38413800 L
 H-H1(PDBName=HA,ResName=ASP,ResNum=21)              0    6.39600000    7.04931200    2.56523600 L
 C-CT(PDBName=CB,ResName=ASP,ResNum=21)              0    5.47780600    8.96008600    2.91245500 L
 H-HC(PDBName=HB2,ResName=ASP,ResNum=21)             0    5.67921900    8.94619800    3.98470200 L
 H-HC(PDBName=HB3,ResName=ASP,ResNum=21)             0    6.30955700    9.47766500    2.43422200 L
 C-C(PDBName=CG,ResName=ASP,ResNum=21)               0    4.18604600    9.75715900    2.65625600 L
 O-O2(PDBName=OD1,ResName=ASP,ResNum=21)             0    3.25792900    9.23045700    1.99786800 L
 O-O2(PDBName=OD2,ResName=ASP,ResNum=21)             0    4.11897000   10.94051800    3.04118400 L
 C-C(PDBName=C,ResName=ASP,ResNum=21)                0    4.37157300    6.72422300    3.19434600 L
 O-O(PDBName=O,ResName=ASP,ResNum=21)                0    4.49204000    6.62402400    4.41688400 L
 N-N(PDBName=N,ResName=VAL,ResNum=22)                0    3.32005000    6.20916600    2.54504800 L
 H-H(PDBName=H,ResName=VAL,ResNum=22)                0    3.30539700    6.38759800    1.54921900 L
 C-CT(PDBName=CA,ResName=VAL,ResNum=22)              0    2.05263800    5.74176700    3.15522800 L
 H-H1(PDBName=HA,ResName=VAL,ResNum=22)              0    1.28853400    5.78305400    2.37902300 L
 C-CT(PDBName=CB,ResName=VAL,ResNum=22)              0    2.14918900    4.26239400    3.60001500 L
 H-HC(PDBName=HB,ResName=VAL,ResNum=22)              0    2.77568600    4.19431400    4.48888100 L
 C-CT(PDBName=CG1,ResName=VAL,ResNum=22)             0    0.78225500    3.63183500    3.89827700 L
 H-HC(PDBName=HG11,ResName=VAL,ResNum=22)            0    0.16961600    3.62713200    2.99700700 L
 H-HC(PDBName=HG12,ResName=VAL,ResNum=22)            0    0.91431700    2.60959900    4.25004500 L
 H-HC(PDBName=HG13,ResName=VAL,ResNum=22)            0    0.25743700    4.18755400    4.67301600 L
 C-CT(PDBName=CG2,ResName=VAL,ResNum=22)             0    2.75765500    3.37919600    2.49406300 L
 H-HC(PDBName=HG21,ResName=VAL,ResNum=22)            0    3.78394700    3.67756900    2.28921300 L
 H-HC(PDBName=HG22,ResName=VAL,ResNum=22)            0    2.76147800    2.33543700    2.80390600 L
 H-HC(PDBName=HG23,ResName=VAL,ResNum=22)            0    2.16960600    3.47384300    1.58093400 L
 C-C(PDBName=C,ResName=VAL,ResNum=22)                0    1.57889700    6.71319700    4.25806800 L
 O-O(PDBName=O,ResName=VAL,ResNum=22)                0    1.24593600    6.32952400    5.37676800 L
 N-N(PDBName=N,ResName=TRP,ResNum=23)                0    1.58926000    8.00610300    3.91580400 L
 H-H(PDBName=H,ResName=TRP,ResNum=23)                0    1.93884400    8.22725300    2.99020000 L
 C-CT(PDBName=CA,ResName=TRP,ResNum=23)              0    1.25767200    9.18863600    4.72150700 L
 H-H1(PDBName=HA,ResName=TRP,ResNum=23)              0    1.68029700   10.04893900    4.19993700 L
 C-CT(PDBName=CB,ResName=TRP,ResNum=23)              0   -0.26326700    9.38697200    4.69688900 L
 H-HC(PDBName=HB2,ResName=TRP,ResNum=23)             0   -0.74182400    8.52977100    5.17235700 L
 H-HC(PDBName=HB3,ResName=TRP,ResNum=23)             0   -0.51544400   10.27271400    5.28067900 L
 C-C*(PDBName=CG,ResName=TRP,ResNum=23)              0   -0.83227400    9.56956500    3.31819100 L
 C-CW(PDBName=CD1,ResName=TRP,ResNum=23)             0   -1.24441600    8.57364800    2.49986500 L
 H-H4(PDBName=HD1,ResName=TRP,ResNum=23)             0   -1.22404900    7.51826700    2.74756600 L
 N-NA(PDBName=NE1,ResName=TRP,ResNum=23)             0   -1.71858600    9.11321300    1.31782400 L
 H-H(PDBName=HE1,ResName=TRP,ResNum=23)              0   -2.14347500    8.58781100    0.54768700 L
 C-CN(PDBName=CE2,ResName=TRP,ResNum=23)             0   -1.61280500   10.48367100    1.30864200 L
 C-CA(PDBName=CZ2,ResName=TRP,ResNum=23)             0   -1.95216700   11.45597300    0.35872700 L
 H-HA(PDBName=HZ2,ResName=TRP,ResNum=23)             0   -2.36962400   11.14338700   -0.58607400 L
 C-CA(PDBName=CH2,ResName=TRP,ResNum=23)             0   -1.70786500   12.80894800    0.64389300 L
 H-HA(PDBName=HH2,ResName=TRP,ResNum=23)             0   -1.96309600   13.56789900   -0.08277000 L
 C-CA(PDBName=CZ3,ResName=TRP,ResNum=23)             0   -1.11825700   13.16590300    1.87079400 L
 H-HA(PDBName=HZ3,ResName=TRP,ResNum=23)             0   -0.92141500   14.20577000    2.08742100 L
 C-CA(PDBName=CE3,ResName=TRP,ResNum=23)             0   -0.77809800   12.17699800    2.81683900 L
 H-HA(PDBName=HE3,ResName=TRP,ResNum=23)             0   -0.32232200   12.45333600    3.75553100 L
 C-CB(PDBName=CD2,ResName=TRP,ResNum=23)             0   -1.02728400   10.80887900    2.56624500 L
 C-C(PDBName=C,ResName=TRP,ResNum=23)                0    1.89753600    9.23752800    6.12479700 L
 O-O(PDBName=O,ResName=TRP,ResNum=23)                0    1.36633200    9.86420500    7.04318400 L
 N-N(PDBName=N,ResName=NME,ResNum=24)                0    3.09182600    8.64854100    6.27644000 L
 H-H(PDBName=H,ResName=NME,ResNum=24)                0    3.42680800    8.11605000    5.48267400 L
 C-CT(PDBName=CH3,ResName=NME,ResNum=24)             0    3.89745300    8.69962700    7.49069100 L
 H-H1(PDBName=HH31,ResName=NME,ResNum=24)            0    3.96315400    9.73136700    7.84007700 L
 H-H1(PDBName=HH32,ResName=NME,ResNum=24)            0    3.42377100    8.09322700    8.26366000 L
 H-H1(PDBName=HH33,ResName=NME,ResNum=24)            0    4.90008700    8.32445100    7.28444700 L
 H-HC(PDBName=HH31,ResName=ACE,ResNum=25)            0  -10.97862100   11.31817800    9.59980400 L
 C-CT(PDBName=CH3,ResName=ACE,ResNum=25)             0  -10.65992000   11.48342000    8.57271700 L
 H-HC(PDBName=HH32,ResName=ACE,ResNum=25)            0   -9.58917200   11.67692600    8.54515700 L
 H-HC(PDBName=HH33,ResName=ACE,ResNum=25)            0  -11.20146300   12.32482600    8.14443900 L
 C-C(PDBName=C,ResName=ACE,ResNum=25)                0  -10.95224100   10.24391700    7.76103400 L
 O-O(PDBName=O,ResName=ACE,ResNum=25)                0  -11.42555700    9.25096200    8.30578200 L
 N-N(PDBName=N,ResName=ALA,ResNum=26)                0  -10.66618600   10.30863000    6.46546200 L
 H-H(PDBName=H,ResName=ALA,ResNum=26)                0  -10.28752900   11.17764500    6.10543900 L
 C-CT(PDBName=CA,ResName=ALA,ResNum=26)              0  -10.84341400    9.21128800    5.51580200 L
 H-H1(PDBName=HA,ResName=ALA,ResNum=26)              0  -10.97057800    8.28893100    6.07493900 L
 C-CT(PDBName=CB,ResName=ALA,ResNum=26)              0  -12.12577700    9.47292900    4.71352400 L
 H-HC(PDBName=HB1,ResName=ALA,ResNum=26)             0  -12.02803300   10.40345100    4.15322800 L
 H-HC(PDBName=HB2,ResName=ALA,ResNum=26)             0  -12.30284100    8.65088200    4.01882000 L
 H-HC(PDBName=HB3,ResName=ALA,ResNum=26)             0  -12.97473400    9.55245600    5.39303300 L
 C-C(PDBName=C,ResName=ALA,ResNum=26)                0   -9.61734400    9.03547100    4.59929400 L
 O-O(PDBName=O,ResName=ALA,ResNum=26)                0   -8.75040900    9.90581800    4.53942100 L
 N-N(PDBName=N,ResName=GLY,ResNum=27)                0   -9.54585500    7.93136800    3.85868100 L
 H-H(PDBName=H,ResName=GLY,ResNum=27)                0  -10.20155100    7.17680400    4.02364200 L
 C-CT(PDBName=CA,ResName=GLY,ResNum=27)              0   -8.52872600    7.72212800    2.82985600 L
 H-H1(PDBName=HA2,ResName=GLY,ResNum=27)             0   -8.53969900    8.58300600    2.16570200 L
 H-H1(PDBName=HA3,ResName=GLY,ResNum=27)             0   -7.54677200    7.64684200    3.29599600 L
 C-C(PDBName=C,ResName=GLY,ResNum=27)                0   -8.76361100    6.47318200    1.98465800 L
 O-O(PDBName=O,ResName=GLY,ResNum=27)                0   -9.59895600    5.63710300    2.34225300 L
 N-N(PDBName=N,ResName=SER,ResNum=28)                0   -8.00593600    6.33858600    0.89442600 L H-HC 352   0.0000
 H-H(PDBName=H,ResName=SER,ResNum=28)                0   -7.34766600    7.07859500    0.67240400 L
 C-CT(PDBName=CA,ResName=SER,ResNum=28)              0   -8.17210700    5.26003400   -0.08180100 H
 H-H1(PDBName=HA,ResName=SER,ResNum=28)              0   -8.81172700    4.48558100    0.34514900 H
 C-CT(PDBName=CB,ResName=SER,ResNum=28)              0   -8.88906600    5.78902100   -1.33082800 L H-H1 352   0.0000
 H-H1(PDBName=HB2,ResName=SER,ResNum=28)             0   -8.25041700    6.50751300   -1.84684800 L
 H-H1(PDBName=HB3,ResName=SER,ResNum=28)             0   -9.07628300    4.94363500   -1.99204100 L
 O-OH(PDBName=OG,ResName=SER,ResNum=28)              0  -10.12580700    6.40298100   -1.00825300 L
 H-HO(PDBName=HG,ResName=SER,ResNum=28)              0  -10.70074000    6.28514300   -1.79329400 L
 C-C(PDBName=C,ResName=SER,ResNum=28)                0   -6.79809100    4.72145900   -0.40544900 H
 O-O(PDBName=O,ResName=SER,ResNum=28)                0   -5.80017800    5.47556300   -0.40127100 H
 N-N(PDBName=N,ResName=SER,ResNum=29)                0   -6.70089000    3.38811400   -0.61810300 H
 H-H(PDBName=H,ResName=SER,ResNum=29)                0   -7.54949200    2.83796700   -0.49623500 H
 C-CT(PDBName=CA,ResName=SER,ResNum=29)              0   -5.46638100    2.68477700   -0.96547400 H
 H-H1(PDBName=HA,ResName=SER,ResNum=29)              0   -5.66756100    1.62203100   -0.80325400 H
 C-CT(PDBName=CB,ResName=SER,ResNum=29)              0   -5.16238200    2.89683300   -2.44859000 H
 H-H1(PDBName=HB2,ResName=SER,ResNum=29)             0   -6.04323300    2.65190500   -3.05083000 H
 H-H1(PDBName=HB3,ResName=SER,ResNum=29)             0   -4.88327100    3.93316400   -2.63591700 H
 O-OS(PDBName=OG,ResName=SER,ResNum=29)              0   -4.08785000    2.01605700   -2.87606600 H
 C-C(PDBName=C,ResName=SER,ResNum=29)                0   -4.37499200    3.05797800    0.05509500 H
 O-O(PDBName=O,ResName=SER,ResNum=29)                0   -4.63396000    2.93383600    1.27204400 H
 N-N(PDBName=N,ResName=ALA,ResNum=30)                0   -3.20008700    3.54383000   -0.38943100 H
 H-H(PDBName=H,ResName=ALA,ResNum=30)                0   -2.95935600    3.58728700   -1.38440700 H
 C-CT(PDBName=CA,ResName=ALA,ResNum=30)              0   -2.12878800    3.85345200    0.55238900 H
 H-H1(PDBName=HA,ResName=ALA,ResNum=30)              0   -1.85111700    2.95316000    1.11163000 H
 C-CT(PDBName=CB,ResName=ALA,ResNum=30)              0   -0.92538100    4.40894700   -0.21331900 H
 H-HC(PDBName=HB1,ResName=ALA,ResNum=30)             0   -1.20242400    5.32933600   -0.73981200 H
 H-HC(PDBName=HB2,ResName=ALA,ResNum=30)             0   -0.11688500    4.63984900    0.48413300 H
 H-HC(PDBName=HB3,ResName=ALA,ResNum=30)             0   -0.58123100    3.67608000   -0.94730400 H
 C-C(PDBName=C,ResName=ALA,ResNum=30)                0   -2.59617900    4.87017600    1.59204900 H
 O-O(PDBName=O,ResName=ALA,ResNum=30)                0   -2.15970300    4.85972300    2.75702600 H
 N-N(PDBName=N,ResName=GLY,ResNum=31)                0   -3.48409700    5.77756600    1.12623900 H
 H-H(PDBName=H,ResName=GLY,ResNum=31)                0   -3.89813400    5.67230900    0.20734200 H
 C-CT(PDBName=CA,ResName=GLY,ResNum=31)              0   -4.18951500    6.71892900    1.98811300 L H-H 381   0.0000
 H-H1(PDBName=HA2,ResName=GLY,ResNum=31)             0   -3.48174200    7.38570200    2.46662300 L
 H-H1(PDBName=HA3,ResName=GLY,ResNum=31)             0   -4.85375400    7.31117300    1.36733200 L
 C-C(PDBName=C,ResName=GLY,ResNum=31)                0   -5.01775900    6.05238800    3.08326800 L
 O-O(PDBName=O,ResName=GLY,ResNum=31)                0   -4.91604000    6.40992500    4.25707500 L
 N-N(PDBName=N,ResName=GLY,ResNum=32)                0   -5.82136400    5.05952800    2.70992800 L
 H-H(PDBName=H,ResName=GLY,ResNum=32)                0   -5.75317100    4.79128000    1.73171300 L
 C-CT(PDBName=CA,ResName=GLY,ResNum=32)              0   -6.55581100    4.17749000    3.61456500 L
 H-H1(PDBName=HA2,ResName=GLY,ResNum=32)             0   -7.30185600    4.75874100    4.15699600 L
 H-H1(PDBName=HA3,ResName=GLY,ResNum=32)             0   -7.06529200    3.41196800    3.02931000 L
 C-C(PDBName=C,ResName=GLY,ResNum=32)                0   -5.63287600    3.49592400    4.62840000 L
 O-O(PDBName=O,ResName=GLY,ResNum=32)                0   -5.91823200    3.50026400    5.82555500 L
 N-N(PDBName=N,ResName=THR,ResNum=33)                0   -4.51288700    2.92090500    4.17621700 L
 H-H(PDBName=H,ResName=THR,ResNum=33)                0   -4.35291500    2.92742800    3.16856900 L
 C-CT(PDBName=CA,ResName=THR,ResNum=33)              0   -3.47138200    2.37957300    5.06786100 L
 H-H1(PDBName=HA,ResName=THR,ResNum=33)              0   -3.93442300    1.61344900    5.68523700 L
 C-CT(PDBName=CB,ResName=THR,ResNum=33)              0   -2.32042600    1.71306600    4.30380100 L
 H-H1(PDBName=HB,ResName=THR,ResNum=33)              0   -1.71790800    2.47271000    3.81029500 L
 C-CT(PDBName=CG2,ResName=THR,ResNum=33)             0   -1.43956100    0.87314000    5.22877800 L
 H-HC(PDBName=HG21,ResName=THR,ResNum=33)            0   -2.04076000    0.12944800    5.75221900 L
 H-HC(PDBName=HG22,ResName=THR,ResNum=33)            0   -0.67779100    0.36381400    4.64293600 L
 H-HC(PDBName=HG23,ResName=THR,ResNum=33)            0   -0.94758000    1.51620700    5.95568500 L
 O-OH(PDBName=OG1,ResName=THR,ResNum=33)             0   -2.80868100    0.82699900    3.33030400 L
 H-HO(PDBName=HG1,ResName=THR,ResNum=33)             0   -3.36894000    0.16014500    3.74913700 L
 C-C(PDBName=C,ResName=THR,ResNum=33)                0   -2.93543800    3.45162300    6.02194000 L
 O-O(PDBName=O,ResName=THR,ResNum=33)                0   -2.82010500    3.18434900    7.21268300 L
 N-N(PDBName=N,ResName=GLY,ResNum=34)                0   -2.66200800    4.66596700    5.53710200 L
 H-H(PDBName=H,ResName=GLY,ResNum=34)                0   -2.73364500    4.78941700    4.53132300 L
 C-CT(PDBName=CA,ResName=GLY,ResNum=34)              0   -2.37273700    5.86242600    6.33692000 L
 H-H1(PDBName=HA2,ResName=GLY,ResNum=34)             0   -1.36255400    5.78753300    6.74108200 L
 H-H1(PDBName=HA3,ResName=GLY,ResNum=34)             0   -2.41756400    6.74000200    5.69233600 L
 C-C(PDBName=C,ResName=GLY,ResNum=34)                0   -3.35193400    6.06847300    7.50098800 L
 O-O(PDBName=O,ResName=GLY,ResNum=34)                0   -2.92729200    6.16428800    8.65138100 L
 N-N(PDBName=N,ResName=VAL,ResNum=35)                0   -4.66244000    6.10533100    7.22387000 L
 H-H(PDBName=H,ResName=VAL,ResNum=35)                0   -4.91524700    6.04196400    6.24129600 L
 C-CT(PDBName=CA,ResName=VAL,ResNum=35)              0   -5.72809700    6.18007100    8.24976000 L
 H-H1(PDBName=HA,ResName=VAL,ResNum=35)              0   -5.58319600    7.10123400    8.81322700 L
 C-CT(PDBName=CB,ResName=VAL,ResNum=35)              0   -7.14082000    6.22734500    7.62507400 L
 H-HC(PDBName=HB,ResName=VAL,ResNum=35)              0   -7.31362000    5.32630100    7.03927100 L
 C-CT(PDBName=CG1,ResName=VAL,ResNum=35)             0   -8.24675000    6.32460900    8.68806000 L
 H-HC(PDBName=HG11,ResName=VAL,ResNum=35)            0   -8.08080500    7.19594500    9.32161200 L
 H-HC(PDBName=HG12,ResName=VAL,ResNum=35)            0   -9.21813200    6.41110500    8.20230600 L
 H-HC(PDBName=HG13,ResName=VAL,ResNum=35)            0   -8.25927300    5.42636500    9.30472700 L
 C-CT(PDBName=CG2,ResName=VAL,ResNum=35)             0   -7.31005200    7.44099700    6.70802200 L
 H-HC(PDBName=HG21,ResName=VAL,ResNum=35)            0   -6.66107700    7.35197500    5.84065000 L
 H-HC(PDBName=HG22,ResName=VAL,ResNum=35)            0   -8.33579300    7.47580400    6.35206100 L
 H-HC(PDBName=HG23,ResName=VAL,ResNum=35)            0   -7.08017600    8.36196400    7.24315400 L
 C-C(PDBName=C,ResName=VAL,ResNum=35)                0   -5.63450500    5.03196200    9.26307600 L
 O-O(PDBName=O,ResName=VAL,ResNum=35)                0   -5.71723200    5.26874400   10.46628400 L
 N-N(PDBName=N,ResName=LEU,ResNum=36)                0   -5.49148400    3.79195100    8.78606300 L
 H-H(PDBName=H,ResName=LEU,ResNum=36)                0   -5.44354500    3.70440200    7.77556600 L
 C-CT(PDBName=CA,ResName=LEU,ResNum=36)              0   -5.38660100    2.57539300    9.60586200 L
 H-H1(PDBName=HA,ResName=LEU,ResNum=36)              0   -6.24703200    2.53957300   10.27394000 L
 C-CT(PDBName=CB,ResName=LEU,ResNum=36)              0   -5.42424400    1.34361100    8.68168500 L
 H-HC(PDBName=HB2,ResName=LEU,ResNum=36)             0   -4.66443300    1.46967800    7.91185400 L
 H-HC(PDBName=HB3,ResName=LEU,ResNum=36)             0   -5.16279200    0.45350400    9.25551400 L
 C-CT(PDBName=CG,ResName=LEU,ResNum=36)              0   -6.79623900    1.12346700    8.01464000 L
 H-HC(PDBName=HG,ResName=LEU,ResNum=36)              0   -7.21963600    2.07663600    7.70515500 L
 C-CT(PDBName=CD1,ResName=LEU,ResNum=36)             0   -6.64620100    0.24690100    6.77339000 L
 H-HC(PDBName=HD11,ResName=LEU,ResNum=36)            0   -6.16821800   -0.69622500    7.02680800 L
 H-HC(PDBName=HD12,ResName=LEU,ResNum=36)            0   -7.62590900    0.06132200    6.33274300 L
 H-HC(PDBName=HD13,ResName=LEU,ResNum=36)            0   -6.03865000    0.76988300    6.03827300 L
 C-CT(PDBName=CD2,ResName=LEU,ResNum=36)             0   -7.78313900    0.44451200    8.96709700 L
 H-HC(PDBName=HD21,ResName=LEU,ResNum=36)            0   -7.94399000    1.07433200    9.84088500 L
 H-HC(PDBName=HD22,ResName=LEU,ResNum=36)            0   -8.73761700    0.30202800    8.46048100 L
 H-HC(PDBName=HD23,ResName=LEU,ResNum=36)            0   -7.39593300   -0.52257300    9.28556200 L
 C-C(PDBName=C,ResName=LEU,ResNum=36)                0   -4.14398100    2.55497700   10.51916700 L
 O-O(PDBName=O,ResName=LEU,ResNum=36)                0   -4.22244200    2.05927400   11.64196100 L
 N-N(PDBName=N,ResName=LEU,ResNum=37)                0   -3.00230900    3.05687100   10.03871200 L
 H-H(PDBName=H,ResName=LEU,ResNum=37)                0   -3.02880400    3.38269100    9.07746200 L
 C-CT(PDBName=CA,ResName=LEU,ResNum=37)              0   -1.76544800    3.25829300   10.80458700 L
 H-H1(PDBName=HA,ResName=LEU,ResNum=37)              0   -1.54794800    2.35043500   11.36572600 L
 C-CT(PDBName=CB,ResName=LEU,ResNum=37)              0   -0.60398300    3.55501300    9.83357700 L
 H-HC(PDBName=HB2,ResName=LEU,ResNum=37)             0   -0.90827300    4.37013800    9.17484300 L
 H-HC(PDBName=HB3,ResName=LEU,ResNum=37)             0    0.25517400    3.90334800   10.40823800 L
 C-CT(PDBName=CG,ResName=LEU,ResNum=37)              0   -0.15900000    2.35763400    8.97188000 L
 H-HC(PDBName=HG,ResName=LEU,ResNum=37)              0   -1.02097700    1.89276400    8.49818200 L
 C-CT(PDBName=CD1,ResName=LEU,ResNum=37)             0    0.79851100    2.83920300    7.87994700 L
 H-HC(PDBName=HD11,ResName=LEU,ResNum=37)            0    1.67702300    3.30562800    8.32352400 L
 H-HC(PDBName=HD12,ResName=LEU,ResNum=37)            0    1.10795600    1.99909600    7.25992700 L
 H-HC(PDBName=HD13,ResName=LEU,ResNum=37)            0    0.29102200    3.56901100    7.24706100 L
 C-CT(PDBName=CD2,ResName=LEU,ResNum=37)             0    0.56709000    1.29124700    9.79670200 L
 H-HC(PDBName=HD21,ResName=LEU,ResNum=37)            0   -0.10247400    0.89047800   10.55588800 L
 H-HC(PDBName=HD22,ResName=LEU,ResNum=37)            0    0.86817900    0.47437100    9.14305800 L
 H-HC(PDBName=HD23,ResName=LEU,ResNum=37)            0    1.44594000    1.72160000   10.27477900 L
 C-C(PDBName=C,ResName=LEU,ResNum=37)                0   -1.89824300    4.38743900   11.84304700 L
 O-O(PDBName=O,ResName=LEU,ResNum=37)                0   -1.40650200    4.25226100   12.96499600 L
 N-N(PDBName=N,ResName=NME,ResNum=38)                0   -2.51743100    5.51000500   11.46095000 L
 H-H(PDBName=H,ResName=NME,ResNum=38)                0   -2.84839900    5.53954800   10.50038600 L
 C-CT(PDBName=CH3,ResName=NME,ResNum=38)             0   -2.78002900    6.66550800   12.30969100 L
 H-H1(PDBName=HH31,ResName=NME,ResNum=38)            0   -1.88915500    6.90951300   12.88968000 L
 H-H1(PDBName=HH32,ResName=NME,ResNum=38)            0   -3.05560000    7.51662800   11.68557100 L
 H-H1(PDBName=HH33,ResName=NME,ResNum=38)            0   -3.60317500    6.43354100   12.98677700 L
 H-HC(PDBName=HH31,ResName=ACE,ResNum=39)            0  -12.25113500    6.55757500   11.49704400 L
 C-CT(PDBName=CH3,ResName=ACE,ResNum=39)             0  -12.04770800    6.97094800   10.51164100 L
 H-HC(PDBName=HH32,ResName=ACE,ResNum=39)            0  -10.97227600    7.06183100   10.36625600 L
 H-HC(PDBName=HH33,ResName=ACE,ResNum=39)            0  -12.51560500    7.94826400   10.41399000 L
 C-C(PDBName=C,ResName=ACE,ResNum=39)                0  -12.62170800    6.04886600    9.46234200 L
 O-O(PDBName=O,ResName=ACE,ResNum=39)                0  -13.44306200    5.19631900    9.78364500 L
 N-N(PDBName=N,ResName=LEU,ResNum=40)                0  -12.18887400    6.21979500    8.21482100 L
 H-H(PDBName=H,ResName=LEU,ResNum=40)                0  -11.55419900    6.99418700    8.05802900 L
 C-CT(PDBName=CA,ResName=LEU,ResNum=40)              0  -12.60339400    5.41716400    7.05833900 L
 H-H1(PDBName=HA,ResName=LEU,ResNum=40)              0  -13.01919800    4.47484300    7.41702900 L
 C-CT(PDBName=CB,ResName=LEU,ResNum=40)              0  -13.70359900    6.19239200    6.30630200 L
 H-HC(PDBName=HB2,ResName=LEU,ResNum=40)             0  -14.54850600    6.33953900    6.98061400 L
 H-HC(PDBName=HB3,ResName=LEU,ResNum=40)             0  -13.30769700    7.17514000    6.05130000 L
 C-CT(PDBName=CG,ResName=LEU,ResNum=40)              0  -14.20864000    5.52773600    5.01038300 L
 H-HC(PDBName=HG,ResName=LEU,ResNum=40)              0  -13.37565900    5.36851300    4.32662600 L
 C-CT(PDBName=CD1,ResName=LEU,ResNum=40)             0  -14.90020800    4.18839200    5.27688700 L
 H-HC(PDBName=HD11,ResName=LEU,ResNum=40)            0  -15.72720100    4.32483300    5.97327100 L
 H-HC(PDBName=HD12,ResName=LEU,ResNum=40)            0  -15.27787500    3.78104900    4.33876500 L
 H-HC(PDBName=HD13,ResName=LEU,ResNum=40)            0  -14.19269700    3.47354600    5.69234600 L
 C-CT(PDBName=CD2,ResName=LEU,ResNum=40)             0  -15.21565600    6.45044100    4.32310600 L
 H-HC(PDBName=HD21,ResName=LEU,ResNum=40)            0  -14.73806900    7.40257900    4.09165400 L
 H-HC(PDBName=HD22,ResName=LEU,ResNum=40)            0  -15.54814100    5.99672000    3.38921600 L
 H-HC(PDBName=HD23,ResName=LEU,ResNum=40)            0  -16.07400100    6.62265100    4.97171100 L
 C-C(PDBName=C,ResName=LEU,ResNum=40)                0  -11.40869600    5.09740100    6.14604600 L
 O-O(PDBName=O,ResName=LEU,ResNum=40)                0  -10.62354000    5.98354800    5.82328100 L
 N-N(PDBName=N,ResName=ALA,ResNum=41)                0  -11.30852000    3.84817800    5.69163400 L
 H-H(PDBName=H,ResName=ALA,ResNum=41)                0  -11.98661800    3.16396600    5.98442600 L
 C-CT(PDBName=CA,ResName=ALA,ResNum=41)              0  -10.29296800    3.38896800    4.74814600 L
 H-H1(PDBName=HA,ResName=ALA,ResNum=41)              0   -9.81220500    4.24499500    4.27876600 L
 C-CT(PDBName=CB,ResName=ALA,ResNum=41)              0   -9.21515300    2.62413800    5.52588700 L
 H-HC(PDBName=HB1,ResName=ALA,ResNum=41)             0   -9.65974800    1.78555300    6.06311100 L
 H-HC(PDBName=HB2,ResName=ALA,ResNum=41)             0   -8.46715900    2.23838300    4.83310000 L
 H-HC(PDBName=HB3,ResName=ALA,ResNum=41)             0   -8.73049500    3.29502000    6.23583900 L
 C-C(PDBName=C,ResName=ALA,ResNum=41)                0  -10.93031500    2.52965500    3.64339800 L
 O-O(PDBName=O,ResName=ALA,ResNum=41)                0  -11.41398600    1.43029900    3.91771600 L
 N-N(PDBName=N,ResName=ASP,ResNum=42)                0  -10.93082800    3.01767100    2.40385900 L
 H-H(PDBName=H,ResName=ASP,ResNum=42)                0  -10.51136200    3.93393800    2.25734300 L
 C-CT(PDBName=CA,ResName=ASP,ResNum=42)              0  -11.16629000    2.20666500    1.20246900 L
 H-H1(PDBName=HA,ResName=ASP,ResNum=42)              0  -11.94510100    1.47041100    1.39532900 L
 C-CT(PDBName=CB,ResName=ASP,ResNum=42)              0  -11.63932400    3.12031300    0.05717400 L
 H-HC(PDBName=HB2,ResName=ASP,ResNum=42)             0  -12.65699400    3.44830400    0.27506800 L
 H-HC(PDBName=HB3,ResName=ASP,ResNum=42)             0  -11.00697700    4.00692500    0.03576300 L
 C-C(PDBName=CG,ResName=ASP,ResNum=42)               0  -11.61582300    2.48592100   -1.34317700 L
 O-O2(PDBName=OD1,ResName=ASP,ResNum=42)             0  -11.56470100    1.23808600   -1.47292000 L
 O-O2(PDBName=OD2,ResName=ASP,ResNum=42)             0  -11.66322200    3.26423400   -2.31988900 L
 C-C(PDBName=C,ResName=ASP,ResNum=42)                0   -9.87182000    1.47333200    0.82755000 L
 O-O(PDBName=O,ResName=ASP,ResNum=42)                0   -8.83129000    2.10165800    0.65990100 L
 N-N(PDBName=N,ResName=SER,ResNum=43)                0   -9.91207700    0.14753200    0.68993100 L
 H-H(PDBName=H,ResName=SER,ResNum=43)                0  -10.81729800   -0.27820800    0.86406400 L
 C-CT(PDBName=CA,ResName=SER,ResNum=43)              0   -8.85820300   -0.70656400    0.11931400 L
 H-H1(PDBName=HA,ResName=SER,ResNum=43)              0   -9.28469400   -1.70551800    0.06543500 L
 C-CT(PDBName=CB,ResName=SER,ResNum=43)              0   -8.55138700   -0.29173200   -1.32957000 L
 H-H1(PDBName=HB2,ResName=SER,ResNum=43)             0   -8.24972600    0.75514400   -1.37874800 L
 H-H1(PDBName=HB3,ResName=SER,ResNum=43)             0   -7.73351400   -0.90229000   -1.71329200 L
 O-OH(PDBName=OG,ResName=SER,ResNum=43)              0   -9.69966800   -0.50403500   -2.13930200 L
 H-HO(PDBName=HG,ResName=SER,ResNum=43)              0  -10.38846100    0.16432000   -1.87574000 L
 C-C(PDBName=C,ResName=SER,ResNum=43)                0   -7.58430000   -0.86410400    0.97085300 L
 O-O(PDBName=O,ResName=SER,ResNum=43)                0   -6.95082600   -1.92175900    0.90543600 L
 N-N(PDBName=N,ResName=GLY,ResNum=44)                0   -7.23253900    0.14003500    1.77702300 L
 H-H(PDBName=H,ResName=GLY,ResNum=44)                0   -7.81420100    0.96486200    1.67704100 L
 C-CT(PDBName=CA,ResName=GLY,ResNum=44)              0   -6.08821700    0.25289400    2.68491200 L
 H-H1(PDBName=HA2,ResName=GLY,ResNum=44)             0   -5.19313100    0.43800500    2.09395700 L
 H-H1(PDBName=HA3,ResName=GLY,ResNum=44)             0   -6.25110300    1.12209800    3.31568400 L
 C-C(PDBName=C,ResName=GLY,ResNum=44)                0   -5.82328100   -0.93742200    3.61287200 L
 O-O(PDBName=O,ResName=GLY,ResNum=44)                0   -4.66862600   -1.19123700    3.97077800 L
 N-N(PDBName=N,ResName=TRP,ResNum=45)                0   -6.85825100   -1.66923700    4.03509900 L
 H-H(PDBName=H,ResName=TRP,ResNum=45)                0   -7.78585100   -1.33281200    3.78726500 L
 C-CT(PDBName=CA,ResName=TRP,ResNum=45)              0   -6.75568800   -2.94575600    4.75833400 L
 H-H1(PDBName=HA,ResName=TRP,ResNum=45)              0   -5.94247100   -2.88191400    5.47874500 L
 C-CT(PDBName=CB,ResName=TRP,ResNum=45)              0   -8.04961500   -3.16512600    5.56480000 L
 H-HC(PDBName=HB2,ResName=TRP,ResNum=45)             0   -8.25366400   -2.26520500    6.14516700 L
 H-HC(PDBName=HB3,ResName=TRP,ResNum=45)             0   -8.88079000   -3.29279400    4.87099200 L
 C-C*(PDBName=CG,ResName=TRP,ResNum=45)              0   -8.03973300   -4.32091600    6.52489900 L
 C-CW(PDBName=CD1,ResName=TRP,ResNum=45)             0   -8.65237500   -5.50716100    6.31243500 L
 H-H4(PDBName=HD1,ResName=TRP,ResNum=45)             0   -9.20972600   -5.74272100    5.41268400 L
 N-NA(PDBName=NE1,ResName=TRP,ResNum=45)             0   -8.40845400   -6.35440700    7.37624700 L
 H-H(PDBName=HE1,ResName=TRP,ResNum=45)              0   -8.72475300   -7.31070600    7.41182900 L
 C-CN(PDBName=CE2,ResName=TRP,ResNum=45)             0   -7.63197400   -5.74674300    8.33898000 L
 C-CA(PDBName=CZ2,ResName=TRP,ResNum=45)             0   -7.11401200   -6.18916600    9.56635100 L
 H-HA(PDBName=HZ2,ResName=TRP,ResNum=45)             0   -7.31210800   -7.19152100    9.91212700 L
 C-CA(PDBName=CH2,ResName=TRP,ResNum=45)             0   -6.33164200   -5.30930800   10.33430800 L
 H-HA(PDBName=HH2,ResName=TRP,ResNum=45)             0   -5.91889500   -5.62975000   11.28116600 L
 C-CA(PDBName=CZ3,ResName=TRP,ResNum=45)             0   -6.07703700   -4.00818100    9.86413900 L
 H-HA(PDBName=HZ3,ResName=TRP,ResNum=45)             0   -5.47294600   -3.33079800   10.45347500 L
 C-CA(PDBName=CE3,ResName=TRP,ResNum=45)             0   -6.59424900   -3.58136300    8.62496200 L
 H-HA(PDBName=HE3,ResName=TRP,ResNum=45)             0   -6.38381800   -2.58545500    8.26845700 L
 C-CB(PDBName=CD2,ResName=TRP,ResNum=45)             0   -7.38590300   -4.43665400    7.82775500 L
 C-C(PDBName=C,ResName=TRP,ResNum=45)                0   -6.42639300   -4.10801700    3.79166100 L
 O-O(PDBName=O,ResName=TRP,ResNum=45)                0   -7.10694000   -5.13542600    3.76558600 L
 N-N(PDBName=N,ResName=PHE,ResNum=46)                0   -5.36230600   -3.95641700    2.99276300 L
 H-H(PDBName=H,ResName=PHE,ResNum=46)                0   -4.85535400   -3.08723000    3.09171900 L
 C-CT(PDBName=CA,ResName=PHE,ResNum=46)              0   -4.92558400   -4.87988700    1.93724600 L
 H-H1(PDBName=HA,ResName=PHE,ResNum=46)              0   -5.64999900   -4.82408400    1.12573600 L
 C-CT(PDBName=CB,ResName=PHE,ResNum=46)              0   -3.56188700   -4.43574400    1.38408700 L
 H-HC(PDBName=HB2,ResName=PHE,ResNum=46)             0   -2.85510100   -4.32080900    2.20787500 L
 H-HC(PDBName=HB3,ResName=PHE,ResNum=46)             0   -3.17841900   -5.21711800    0.72601400 L
 C-CA(PDBName=CG,ResName=PHE,ResNum=46)              0   -3.63091700   -3.14974500    0.59105400 L
 C-CA(PDBName=CD1,ResName=PHE,ResNum=46)             0   -4.08929600   -3.17733000   -0.73902900 L
 H-HA(PDBName=HD1,ResName=PHE,ResNum=46)             0   -4.33139600   -4.11737800   -1.20952900 L
 C-CA(PDBName=CE1,ResName=PHE,ResNum=46)             0   -4.25313900   -1.97911300   -1.45330700 L
 H-HA(PDBName=HE1,ResName=PHE,ResNum=46)             0   -4.60394900   -1.98382700   -2.47369900 L
 C-CA(PDBName=CZ,ResName=PHE,ResNum=46)              0   -3.93957900   -0.75840700   -0.84050700 L
 H-HA(PDBName=HZ,ResName=PHE,ResNum=46)              0   -4.04513800    0.16615000   -1.37850200 L
 C-CA(PDBName=CE2,ResName=PHE,ResNum=46)             0   -3.42960100   -0.72968400    0.46313400 L
 H-HA(PDBName=HE2,ResName=PHE,ResNum=46)             0   -3.14488000    0.21977500    0.89704400 L
 C-CA(PDBName=CD2,ResName=PHE,ResNum=46)             0   -3.27311000   -1.92492600    1.18269400 L
 H-HA(PDBName=HD2,ResName=PHE,ResNum=46)             0   -2.87278100   -1.88822100    2.18520700 L
 C-C(PDBName=C,ResName=PHE,ResNum=46)                0   -4.86488800   -6.33549200    2.41386500 L
 O-O(PDBName=O,ResName=PHE,ResNum=46)                0   -4.15391500   -6.64635400    3.37271100 L
 N-N(PDBName=N,ResName=NME,ResNum=47)                0   -5.63494900   -7.21238400    1.76073000 L
 H-H(PDBName=H,ResName=NME,ResNum=47)                0   -6.22061400   -6.82660400    1.02567400 L
 C-CT(PDBName=CH3,ResName=NME,ResNum=47)             0   -5.78543700   -8.62967900    2.07179000 L
 H-H1(PDBName=HH31,ResName=NME,ResNum=47)            0   -5.83124000   -8.77313100    3.15241500 L
 H-H1(PDBName=HH32,ResName=NME,ResNum=47)            0   -6.70520600   -9.00705600    1.62427800 L
 H-H1(PDBName=HH33,ResName=NME,ResNum=47)            0   -4.93901100   -9.18663700    1.66903000 L
 H-HC(PDBName=HH31,ResName=ACE,ResNum=48)            0   10.20736700    0.44962800   -8.62690500 L
 C-CT(PDBName=CH3,ResName=ACE,ResNum=48)             0   10.36034700    0.82751100   -7.61828400 L
 H-HC(PDBName=HH32,ResName=ACE,ResNum=48)            0   10.74387500    1.84575200   -7.65851400 L
 H-HC(PDBName=HH33,ResName=ACE,ResNum=48)            0   11.09205700    0.20077900   -7.11184000 L
 C-C(PDBName=C,ResName=ACE,ResNum=48)                0    9.06496200    0.81837000   -6.84034300 L
 O-O(PDBName=O,ResName=ACE,ResNum=48)                0    9.09803000    0.73497400   -5.61632200 L
 N-N(PDBName=N,ResName=THR,ResNum=49)                0    7.93642300    0.87047400   -7.54570600 L
 H-H(PDBName=H,ResName=THR,ResNum=49)                0    8.04541600    0.97082600   -8.54112500 L
 C-CT(PDBName=CA,ResName=THR,ResNum=49)              0    6.58636800    0.97021800   -6.96089200 L
 H-H1(PDBName=HA,ResName=THR,ResNum=49)              0    6.67014200    0.94407600   -5.87369900 L
 C-CT(PDBName=CB,ResName=THR,ResNum=49)              0    5.93517000    2.32167300   -7.31757600 L
 H-H1(PDBName=HB,ResName=THR,ResNum=49)              0    5.91132200    2.43891600   -8.40162900 L
 C-CT(PDBName=CG2,ResName=THR,ResNum=49)             0    4.52581400    2.46921800   -6.77351800 L
 H-HC(PDBName=HG21,ResName=THR,ResNum=49)            0    4.51164200    2.20896100   -5.71594500 L
 H-HC(PDBName=HG22,ResName=THR,ResNum=49)            0    4.18773300    3.49870900   -6.90028300 L
 H-HC(PDBName=HG23,ResName=THR,ResNum=49)            0    3.83308600    1.81846200   -7.30281000 L
 O-OH(PDBName=OG1,ResName=THR,ResNum=49)             0    6.65174700    3.39819200   -6.76573900 L
 H-HO(PDBName=HG1,ResName=THR,ResNum=49)             0    6.37913100    3.48392700   -5.83076400 L
 C-C(PDBName=C,ResName=THR,ResNum=49)                0    5.71086600   -0.23384900   -7.33885500 L
 O-O(PDBName=O,ResName=THR,ResNum=49)                0    5.63646700   -1.18259700   -6.56502000 L
 N-N(PDBName=N,ResName=ILE,ResNum=50)                0    5.04170700   -0.19695900   -8.49999600 L
 H-H(PDBName=H,ResName=ILE,ResNum=50)                0    5.17553700    0.61767600   -9.07577500 L
 C-CT(PDBName=CA,ResName=ILE,ResNum=50)              0    3.89937000   -1.05917700   -8.86015500 L
 H-H1(PDBName=HA,ResName=ILE,ResNum=50)              0    3.16575900   -0.96409800   -8.05951200 L
 C-CT(PDBName=CB,ResName=ILE,ResNum=50)              0    3.20928600   -0.55118300  -10.15591500 L
 H-HC(PDBName=HB,ResName=ILE,ResNum=50)              0    2.55267300   -1.34607600  -10.51582100 L
 C-CT(PDBName=CG2,ResName=ILE,ResNum=50)             0    2.31984200    0.65785600   -9.82112400 L
 H-HC(PDBName=HG21,ResName=ILE,ResNum=50)            0    2.91557800    1.50633100   -9.48772500 L
 H-HC(PDBName=HG22,ResName=ILE,ResNum=50)            0    1.73415800    0.95401100  -10.69095500 L
 H-HC(PDBName=HG23,ResName=ILE,ResNum=50)            0    1.61541200    0.38869500   -9.03559300 L
 C-CT(PDBName=CG1,ResName=ILE,ResNum=50)             0    4.19614900   -0.16146000  -11.28772300 L
 H-HC(PDBName=HG12,ResName=ILE,ResNum=50)            0    4.63927200    0.81205300  -11.07274100 L
 H-HC(PDBName=HG13,ResName=ILE,ResNum=50)            0    5.01049500   -0.88056000  -11.34428300 L
 C-CT(PDBName=CD1,ResName=ILE,ResNum=50)             0    3.53791500   -0.10615500  -12.67179700 L
 H-HC(PDBName=HD11,ResName=ILE,ResNum=50)            0    2.78185600    0.67777400  -12.70500900 L
 H-HC(PDBName=HD12,ResName=ILE,ResNum=50)            0    4.29752200    0.11036100  -13.42335200 L
 H-HC(PDBName=HD13,ResName=ILE,ResNum=50)            0    3.07548400   -1.06584500  -12.90381500 L
 C-C(PDBName=C,ResName=ILE,ResNum=50)                0    4.21646700   -2.56830500   -8.89502800 L
 O-O(PDBName=O,ResName=ILE,ResNum=50)                0    4.01643200   -3.27626200   -7.91107100 L
 N-N(PDBName=N,ResName=THR,ResNum=51)                0    4.68791100   -3.09320700  -10.02766000 L
 H-H(PDBName=H,ResName=THR,ResNum=51)                0    4.83997100   -2.48886400  -10.81998900 L
 C-CT(PDBName=CA,ResName=THR,ResNum=51)              0    4.93075600   -4.52351400  -10.26215800 L
 H-H1(PDBName=HA,ResName=THR,ResNum=51)              0    4.12026600   -5.10362200   -9.82235700 L
 C-CT(PDBName=CB,ResName=THR,ResNum=51)              0    4.94794000   -4.81716000  -11.77352000 L
 H-H1(PDBName=HB,ResName=THR,ResNum=51)              0    5.20661900   -5.86462600  -11.93359800 L
 C-CT(PDBName=CG2,ResName=THR,ResNum=51)             0    3.60219100   -4.54494000  -12.44477500 L
 H-HC(PDBName=HG21,ResName=THR,ResNum=51)            0    3.32516300   -3.49680600  -12.33979700 L
 H-HC(PDBName=HG22,ResName=THR,ResNum=51)            0    3.67414900   -4.78535900  -13.50530700 L
 H-HC(PDBName=HG23,ResName=THR,ResNum=51)            0    2.83149700   -5.16890000  -11.99421900 L
 O-OH(PDBName=OG1,ResName=THR,ResNum=51)             0    5.90707100   -3.99894500  -12.40516200 L
 H-HO(PDBName=HG1,ResName=THR,ResNum=51)             0    6.75764500   -4.28012600  -12.03931300 L
 C-C(PDBName=C,ResName=THR,ResNum=51)                0    6.23179900   -4.99180700   -9.59952900 L
 O-O(PDBName=O,ResName=THR,ResNum=51)                0    7.21585300   -5.29270600  -10.27728400 L
 N-N(PDBName=N,ResName=CYS,ResNum=52)                0    6.24447300   -5.05325400   -8.26799700 L
 H-H(PDBName=H,ResName=CYS,ResNum=52)                0    5.41187000   -4.73088200   -7.78078800 L
 C-CT(PDBName=CA,ResName=CYS,ResNum=52)              0    7.32011700   -5.64489200   -7.47501600 L
 H-H1(PDBName=HA,ResName=CYS,ResNum=52)              0    7.75694200   -6.46038200   -8.05397700 L
 C-CT(PDBName=CB,ResName=CYS,ResNum=52)              0    8.41074500   -4.59804400   -7.21222200 L
 H-H1(PDBName=HB2,ResName=CYS,ResNum=52)             0    8.59135200   -4.01136300   -8.11421100 L
 H-H1(PDBName=HB3,ResName=CYS,ResNum=52)             0    8.10314400   -3.93314100   -6.40280300 L
 S-SH(PDBName=SG,ResName=CYS,ResNum=52)              0    9.93402700   -5.48259000   -6.77243700 L
 H-HS(PDBName=HG,ResName=CYS,ResNum=52)              0   10.61233600   -4.45363700   -6.21951100 L
 C-C(PDBName=C,ResName=CYS,ResNum=52)                0    6.78176200   -6.23006400   -6.15938200 L
 O-O(PDBName=O,ResName=CYS,ResNum=52)                0    5.81810800   -5.71491600   -5.58871200 L
 N-N(PDBName=N,ResName=ALA,ResNum=53)                0    7.41393000   -7.30316300   -5.68138000 L
 H-H(PDBName=H,ResName=ALA,ResNum=53)                0    8.24243700   -7.60199800   -6.16942700 L
 C-CT(PDBName=CA,ResName=ALA,ResNum=53)              0    7.02254200   -8.02155100   -4.47232600 L
 H-H1(PDBName=HA,ResName=ALA,ResNum=53)              0    5.97308700   -8.27731200   -4.57279900 L
 C-CT(PDBName=CB,ResName=ALA,ResNum=53)              0    7.84508300   -9.31550300   -4.39913600 L
 H-HC(PDBName=HB1,ResName=ALA,ResNum=53)             0    8.90782800   -9.07973600   -4.32616800 L
 H-HC(PDBName=HB2,ResName=ALA,ResNum=53)             0    7.54791900   -9.89703700   -3.52580900 L
 H-HC(PDBName=HB3,ResName=ALA,ResNum=53)             0    7.66500900   -9.91560300   -5.29217100 L
 C-C(PDBName=C,ResName=ALA,ResNum=53)                0    7.20298400   -7.17834900   -3.19256800 L
 O-O(PDBName=O,ResName=ALA,ResNum=53)                0    8.16532800   -6.40810400   -3.09996700 L
 N-N(PDBName=N,ResName=PRO,ResNum=54)                0    6.37911900   -7.37420000   -2.14191200 L
 C-CT(PDBName=CD,ResName=PRO,ResNum=54)              0    5.27494200   -8.32088000   -2.05366100 L
 H-H1(PDBName=HD2,ResName=PRO,ResNum=54)             0    5.54540100   -9.30608100   -2.43492100 L
 H-H1(PDBName=HD3,ResName=PRO,ResNum=54)             0    4.42351800   -7.93062900   -2.60141500 L
 C-CT(PDBName=CG,ResName=PRO,ResNum=54)              0    4.91072500   -8.41288300   -0.57552000 L
 H-HC(PDBName=HG2,ResName=PRO,ResNum=54)             0    5.51332000   -9.18762700   -0.10911200 L
 H-HC(PDBName=HG3,ResName=PRO,ResNum=54)             0    3.84818700   -8.61025700   -0.43144100 L
 C-CT(PDBName=CB,ResName=PRO,ResNum=54)              0    5.31622800   -7.04615400   -0.03107900 L
 H-HC(PDBName=HB2,ResName=PRO,ResNum=54)             0    5.53705500   -7.07925400    1.03640000 L
 H-HC(PDBName=HB3,ResName=PRO,ResNum=54)             0    4.51528400   -6.33465100   -0.23353500 L
 C-CT(PDBName=CA,ResName=PRO,ResNum=54)              0    6.54027600   -6.67098100   -0.86920000 L
 H-H1(PDBName=HA,ResName=PRO,ResNum=54)              0    6.52956300   -5.60000100   -1.05775400 L
 C-C(PDBName=C,ResName=PRO,ResNum=54)                0    7.87290400   -7.01084000   -0.18716600 L
 O-O(PDBName=O,ResName=PRO,ResNum=54)                0    8.45721800   -6.16616400    0.48613800 L
 N-N(PDBName=N,ResName=THR,ResNum=55)                0    8.39920100   -8.21430200   -0.43294600 L
 H-H(PDBName=H,ResName=THR,ResNum=55)                0    7.82977300   -8.86748700   -0.95567300 L
 C-CT(PDBName=CA,ResName=THR,ResNum=55)              0    9.74762700   -8.69044700   -0.07362700 L
 H-H1(PDBName=HA,ResName=THR,ResNum=55)              0    9.82311300   -8.69330400    1.01171700 L
 C-CT(PDBName=CB,ResName=THR,ResNum=55)              0    9.94523700  -10.13204700   -0.58039200 L
 H-H1(PDBName=HB,ResName=THR,ResNum=55)              0   10.25643900  -10.10181800   -1.62552000 L
 C-CT(PDBName=CG2,ResName=THR,ResNum=55)             0   10.97239600  -10.92658400    0.22492700 L
 H-HC(PDBName=HG21,ResName=THR,ResNum=55)            0   10.69984600  -10.93315400    1.27863600 L
 H-HC(PDBName=HG22,ResName=THR,ResNum=55)            0   11.00607700  -11.95145800   -0.14536800 L
 H-HC(PDBName=HG23,ResName=THR,ResNum=55)            0   11.96092300  -10.48457900    0.10970800 L
 O-OH(PDBName=OG1,ResName=THR,ResNum=55)             0    8.73961400  -10.86094500   -0.51134500 L
 H-HO(PDBName=HG1,ResName=THR,ResNum=55)             0    8.44626000  -10.88991100    0.40842100 L
 C-C(PDBName=C,ResName=THR,ResNum=55)                0   10.89125700   -7.80669600   -0.59986500 L
 O-O(PDBName=O,ResName=THR,ResNum=55)                0   12.01693500   -7.93057000   -0.12351000 L
 N-N(PDBName=N,ResName=GLU,ResNum=56)                0   10.61565100   -6.89809400   -1.54130600 L
 H-H(PDBName=H,ResName=GLU,ResNum=56)                0    9.66501200   -6.86258900   -1.89044500 L
 C-CT(PDBName=CA,ResName=GLU,ResNum=56)              0   11.53238900   -5.89149200   -2.09269800 L
 H-H1(PDBName=HA,ResName=GLU,ResNum=56)              0   12.49087100   -5.95433700   -1.57836500 L
 C-CT(PDBName=CB,ResName=GLU,ResNum=56)              0   11.78231600   -6.23095000   -3.57269600 L
 H-HC(PDBName=HB2,ResName=GLU,ResNum=56)             0   12.00061400   -7.29833600   -3.64060600 L
 H-HC(PDBName=HB3,ResName=GLU,ResNum=56)             0   10.87407400   -6.05051700   -4.14466900 L
 C-CT(PDBName=CG,ResName=GLU,ResNum=56)              0   12.96789000   -5.49354200   -4.21118900 L
 H-HC(PDBName=HG2,ResName=GLU,ResNum=56)             0   13.85687500   -5.66107600   -3.59804800 L
 H-HC(PDBName=HG3,ResName=GLU,ResNum=56)             0   13.15712600   -5.93201300   -5.19340500 L
 C-C(PDBName=CD,ResName=GLU,ResNum=56)               0   12.71619200   -3.99387600   -4.38226300 L
 O-O2(PDBName=OE1,ResName=GLU,ResNum=56)             0   13.49972100   -3.18769800   -3.84077800 L
 O-O2(PDBName=OE2,ResName=GLU,ResNum=56)             0   11.70685900   -3.61866200   -5.01898100 L
 C-C(PDBName=C,ResName=GLU,ResNum=56)                0   10.98511400   -4.46713700   -1.84543500 L
 O-O(PDBName=O,ResName=GLU,ResNum=56)                0   11.59611400   -3.69288200   -1.10678500 L
 N-N(PDBName=N,ResName=ALA,ResNum=57)                0    9.80568100   -4.13993200   -2.38283800 L
 H-H(PDBName=H,ResName=ALA,ResNum=57)                0    9.34782200   -4.83386600   -2.96383000 L
 C-CT(PDBName=CA,ResName=ALA,ResNum=57)              0    9.16720000   -2.82776500   -2.26462300 L
 H-H1(PDBName=HA,ResName=ALA,ResNum=57)              0    9.86235600   -2.08448400   -2.64515200 L
 C-CT(PDBName=CB,ResName=ALA,ResNum=57)              0    7.91789200   -2.80878900   -3.15235900 L
 H-HC(PDBName=HB1,ResName=ALA,ResNum=57)             0    7.20670600   -3.57156900   -2.83227800 L
 H-HC(PDBName=HB2,ResName=ALA,ResNum=57)             0    7.44067900   -1.82959700   -3.09671600 L
 H-HC(PDBName=HB3,ResName=ALA,ResNum=57)             0    8.19996300   -3.00100500   -4.18778700 L
 C-C(PDBName=C,ResName=ALA,ResNum=57)                0    8.86372500   -2.41873600   -0.81258600 L
 O-O(PDBName=O,ResName=ALA,ResNum=57)                0    9.43958400   -1.46441800   -0.29756600 L
 N-N(PDBName=N,ResName=ILE,ResNum=58)                0    7.97018500   -3.13257500   -0.12514700 L
 H-H(PDBName=H,ResName=ILE,ResNum=58)                0    7.53864800   -3.90509800   -0.60832100 L
 C-CT(PDBName=CA,ResName=ILE,ResNum=58)              0    7.60240000   -2.85825500    1.27855300 L
 H-H1(PDBName=HA,ResName=ILE,ResNum=58)              0    7.36955900   -1.79594700    1.35112400 L
 C-CT(PDBName=CB,ResName=ILE,ResNum=58)              0    6.31323900   -3.62831400    1.65699800 L
 H-HC(PDBName=HB,ResName=ILE,ResNum=58)              0    6.52556400   -4.69687400    1.65573500 L
 C-CT(PDBName=CG2,ResName=ILE,ResNum=58)             0    5.85020700   -3.23746700    3.06986800 L
 H-HC(PDBName=HG21,ResName=ILE,ResNum=58)            0    5.58758500   -2.18052500    3.10070000 L
 H-HC(PDBName=HG22,ResName=ILE,ResNum=58)            0    4.98634000   -3.83287300    3.36316600 L
 H-HC(PDBName=HG23,ResName=ILE,ResNum=58)            0    6.63559200   -3.44593000    3.79314800 L
 C-CT(PDBName=CG1,ResName=ILE,ResNum=58)             0    5.20988900   -3.34973000    0.59959100 L
 H-HC(PDBName=HG12,ResName=ILE,ResNum=58)            0    5.21937200   -2.30119600    0.32087800 L
 H-HC(PDBName=HG13,ResName=ILE,ResNum=58)            0    5.43737100   -3.90993100   -0.30423900 L
 C-CT(PDBName=CD1,ResName=ILE,ResNum=58)             0    3.77950100   -3.70656400    1.00615100 L
 H-HC(PDBName=HD11,ResName=ILE,ResNum=58)            0    3.40580100   -2.99182900    1.73970700 L
 H-HC(PDBName=HD12,ResName=ILE,ResNum=58)            0    3.13158700   -3.68220900    0.12973500 L
 H-HC(PDBName=HD13,ResName=ILE,ResNum=58)            0    3.77024000   -4.70283600    1.43132300 L
 C-C(PDBName=C,ResName=ILE,ResNum=58)                0    8.79701600   -3.08750700    2.23452000 L
 O-O(PDBName=O,ResName=ILE,ResNum=58)                0    8.93783300   -2.40092100    3.24970600 L
 N-N(PDBName=N,ResName=ARG,ResNum=59)                0    9.71294600   -3.99501800    1.86657300 L
 H-H(PDBName=H,ResName=ARG,ResNum=59)                0    9.42701000   -4.56592400    1.07534400 L
 C-CT(PDBName=CA,ResName=ARG,ResNum=59)              0   11.07967500   -4.17148700    2.39540900 L
 H-H1(PDBName=HA,ResName=ARG,ResNum=59)              0   10.98239200   -4.46417200    3.43776400 L
 C-CT(PDBName=CB,ResName=ARG,ResNum=59)              0   11.75634500   -5.33475000    1.63055700 L
 H-HC(PDBName=HB2,ResName=ARG,ResNum=59)             0   11.49936400   -6.27283800    2.12395100 L
 H-HC(PDBName=HB3,ResName=ARG,ResNum=59)             0   11.28999500   -5.38951000    0.65582100 L
 C-CT(PDBName=CG,ResName=ARG,ResNum=59)              0   13.28253300   -5.30101400    1.38251600 L
 H-HC(PDBName=HG2,ResName=ARG,ResNum=59)             0   13.50576100   -5.95073300    0.53773400 L
 H-HC(PDBName=HG3,ResName=ARG,ResNum=59)             0   13.60935800   -4.30327700    1.09310400 L
 C-CT(PDBName=CD,ResName=ARG,ResNum=59)              0   14.11698800   -5.80528700    2.56362100 L
 H-H1(PDBName=HD2,ResName=ARG,ResNum=59)             0   13.87304400   -6.85550100    2.72963800 L
 H-H1(PDBName=HD3,ResName=ARG,ResNum=59)             0   15.17392900   -5.73614100    2.29971100 L
 N-N2(PDBName=NE,ResName=ARG,ResNum=59)              0   13.86043900   -5.00267900    3.76751500 L
 H-H(PDBName=HE,ResName=ARG,ResNum=59)               0   13.81047900   -3.99882300    3.63819400 L
 C-CA(PDBName=CZ,ResName=ARG,ResNum=59)              0   13.33983100   -5.40195200    4.90666800 L
 N-N2(PDBName=NH1,ResName=ARG,ResNum=59)             0   12.83345100   -4.52261300    5.70909000 L
 H-H(PDBName=HH11,ResName=ARG,ResNum=59)             0   12.73669000   -3.56819500    5.38885400 L
 H-H(PDBName=HH12,ResName=ARG,ResNum=59)             0   12.41945200   -4.84110900    6.58604400 L
 N-N2(PDBName=NH2,ResName=ARG,ResNum=59)             0   13.27979500   -6.65032300    5.25636100 L
 H-H(PDBName=HH21,ResName=ARG,ResNum=59)             0   13.64073100   -7.35615500    4.64964900 L
 H-H(PDBName=HH22,ResName=ARG,ResNum=59)             0   12.77343600   -6.87920600    6.11659300 L
 C-C(PDBName=C,ResName=ARG,ResNum=59)                0   11.88852500   -2.86617000    2.42981600 L
 O-O(PDBName=O,ResName=ARG,ResNum=59)                0   12.46485400   -2.58582800    3.48667000 L
 N-N(PDBName=N,ResName=ARG,ResNum=60)                0   11.98671400   -2.10836000    1.32758900 L
 H-H(PDBName=H,ResName=ARG,ResNum=60)                0   11.55588000   -2.47420300    0.47948000 L
 C-CT(PDBName=CA,ResName=ARG,ResNum=60)              0   12.47972600   -0.71131600    1.33145700 L
 H-H1(PDBName=HA,ResName=ARG,ResNum=60)              0   13.47618300   -0.66504300    1.77037400 L
 C-CT(PDBName=CB,ResName=ARG,ResNum=60)              0   12.52193300   -0.11424000   -0.09349900 L
 H-HC(PDBName=HB2,ResName=ARG,ResNum=60)             0   11.62102700   -0.38365000   -0.64037000 L
 H-HC(PDBName=HB3,ResName=ARG,ResNum=60)             0   12.53830900    0.97452100   -0.00885700 L
 C-CT(PDBName=CG,ResName=ARG,ResNum=60)              0   13.74665000   -0.52473800   -0.91843200 L
 H-HC(PDBName=HG2,ResName=ARG,ResNum=60)             0   14.64480700   -0.19136200   -0.39792400 L
 H-HC(PDBName=HG3,ResName=ARG,ResNum=60)             0   13.78362500   -1.61059500   -1.02368000 L
 C-CT(PDBName=CD,ResName=ARG,ResNum=60)              0   13.71055500    0.13373700   -2.30850400 L
 H-H1(PDBName=HD2,ResName=ARG,ResNum=60)             0   13.41405400    1.18144700   -2.22050000 L
 H-H1(PDBName=HD3,ResName=ARG,ResNum=60)             0   14.71698600    0.10380000   -2.72848500 L
 N-N2(PDBName=NE,ResName=ARG,ResNum=60)              0   12.81947600   -0.59484000   -3.22339600 L
 H-H(PDBName=HE,ResName=ARG,ResNum=60)               0   13.08044200   -1.55951600   -3.44396700 L
 C-CA(PDBName=CZ,ResName=ARG,ResNum=60)              0   11.70593000   -0.20455900   -3.80851100 L
 N-N2(PDBName=NH1,ResName=ARG,ResNum=60)             0   11.17621800    0.97468100   -3.68952300 L
 H-H(PDBName=HH11,ResName=ARG,ResNum=60)             0   11.67172100    1.76358800   -3.26663200 L
 H-H(PDBName=HH12,ResName=ARG,ResNum=60)             0   10.34343000    1.16117000   -4.22669200 L
 N-N2(PDBName=NH2,ResName=ARG,ResNum=60)             0   11.05141000   -1.01733600   -4.57363100 L
 H-H(PDBName=HH21,ResName=ARG,ResNum=60)             0   11.39607500   -1.97283800   -4.72091300 L
 H-H(PDBName=HH22,ResName=ARG,ResNum=60)             0   10.19876000   -0.69573000   -4.99970600 L
 C-C(PDBName=C,ResName=ARG,ResNum=60)                0   11.58877300    0.16076200    2.21629400 L
 O-O(PDBName=O,ResName=ARG,ResNum=60)                0   12.08243000    0.84823200    3.10314900 L
 N-N(PDBName=N,ResName=GLY,ResNum=61)                0   10.29141300    0.11322200    1.93129000 L
 H-H(PDBName=H,ResName=GLY,ResNum=61)                0   10.05040200   -0.48727700    1.15046700 L
 C-CT(PDBName=CA,ResName=GLY,ResNum=61)              0    9.22313700    0.95756000    2.44102500 L
 H-H1(PDBName=HA2,ResName=GLY,ResNum=61)             0    9.31597700    1.93358100    1.96751800 L
 H-H1(PDBName=HA3,ResName=GLY,ResNum=61)             0    8.27663900    0.51327000    2.14177200 L
 C-C(PDBName=C,ResName=GLY,ResNum=61)                0    9.17921300    1.18768900    3.94604100 L
 O-O(PDBName=O,ResName=GLY,ResNum=61)                0    9.57207000    2.25130600    4.40902700 L
 N-N(PDBName=N,ResName=ILE,ResNum=62)                0    8.63379300    0.25086100    4.72507800 L
 H-H(PDBName=H,ResName=ILE,ResNum=62)                0    8.40195400   -0.62837800    4.27616600 L
 C-CT(PDBName=CA,ResName=ILE,ResNum=62)              0    8.31349900    0.47068100    6.15186000 L
 H-H1(PDBName=HA,ResName=ILE,ResNum=62)              0    7.54598600    1.24460800    6.21196300 L
 C-CT(PDBName=CB,ResName=ILE,ResNum=62)              0    7.74015000   -0.82021000    6.78940900 L
 H-HC(PDBName=HB,ResName=ILE,ResNum=62)              0    8.47830700   -1.61808700    6.68822300 L
 C-CT(PDBName=CG2,ResName=ILE,ResNum=62)             0    7.45994500   -0.60226200    8.29007300 L
 H-HC(PDBName=HG21,ResName=ILE,ResNum=62)            0    6.72059000    0.19003100    8.41848700 L
 H-HC(PDBName=HG22,ResName=ILE,ResNum=62)            0    7.08106900   -1.51747800    8.74239000 L
 H-HC(PDBName=HG23,ResName=ILE,ResNum=62)            0    8.37092600   -0.33306700    8.82183200 L
 C-CT(PDBName=CG1,ResName=ILE,ResNum=62)             0    6.45080000   -1.25197100    6.05443900 L
 H-HC(PDBName=HG12,ResName=ILE,ResNum=62)            0    5.70292500   -0.47026500    6.15708200 L
 H-HC(PDBName=HG13,ResName=ILE,ResNum=62)            0    6.66690400   -1.35686700    4.99443400 L
 C-CT(PDBName=CD1,ResName=ILE,ResNum=62)             0    5.84617800   -2.58107200    6.52533000 L
 H-HC(PDBName=HD11,ResName=ILE,ResNum=62)            0    5.46239900   -2.48723400    7.53958500 L
 H-HC(PDBName=HD12,ResName=ILE,ResNum=62)            0    5.01524500   -2.84852300    5.87291900 L
 H-HC(PDBName=HD13,ResName=ILE,ResNum=62)            0    6.59896100   -3.36762600    6.48195000 L
 C-C(PDBName=C,ResName=ILE,ResNum=62)                0    9.55862400    0.97725800    6.90217200 L
 O-O(PDBName=O,ResName=ILE,ResNum=62)                0   10.54439700    0.24123400    6.95333000 L
 N-N(PDBName=N,ResName=ARG,ResNum=63)                0    9.50665700    2.21135000    7.44421900 L
 H-H(PDBName=H,ResName=ARG,ResNum=63)                0    8.62389700    2.69380000    7.27439800 L
 C-CT(PDBName=CA,ResName=ARG,ResNum=63)              0   10.50855600    3.05071300    8.16841700 L
 H-H1(PDBName=HA,ResName=ARG,ResNum=63)              0   10.00190500    3.47297200    9.03794300 L
 C-CT(PDBName=CB,ResName=ARG,ResNum=63)              0   11.76352300    2.31358500    8.67933900 L
 H-HC(PDBName=HB2,ResName=ARG,ResNum=63)             0   12.24131200    1.79792600    7.84745800 L
 H-HC(PDBName=HB3,ResName=ARG,ResNum=63)             0   12.48379300    3.05296300    9.03461800 L
 C-CT(PDBName=CG,ResName=ARG,ResNum=63)              0   11.46346300    1.36377400    9.85945800 L
 H-HC(PDBName=HG2,ResName=ARG,ResNum=63)             0   11.47725600    1.93868300   10.78619700 L
 H-HC(PDBName=HG3,ResName=ARG,ResNum=63)             0   10.46560500    0.93743900    9.74779000 L
 C-CT(PDBName=CD,ResName=ARG,ResNum=63)              0   12.47167100    0.20790800    9.96137700 L
 H-H1(PDBName=HD2,ResName=ARG,ResNum=63)             0   13.48539000    0.61013300   10.01051600 L
 H-H1(PDBName=HD3,ResName=ARG,ResNum=63)             0   12.26454100   -0.36009700   10.86965300 L
 N-N2(PDBName=NE,ResName=ARG,ResNum=63)              0   12.32437700   -0.64651200    8.77729900 L
 H-H(PDBName=HE,ResName=ARG,ResNum=63)               0   11.99862800   -0.15280300    7.95062700 L
 C-CA(PDBName=CZ,ResName=ARG,ResNum=63)              0   12.07760100   -1.93141200    8.67895000 L
 N-N2(PDBName=NH1,ResName=ARG,ResNum=63)             0   12.39748400   -2.80206200    9.58644600 L
 H-H(PDBName=HH11,ResName=ARG,ResNum=63)             0   12.89531500   -2.52972000   10.40803500 L
 H-H(PDBName=HH12,ResName=ARG,ResNum=63)             0   12.19887300   -3.77089400    9.33848900 L
 N-N2(PDBName=NH2,ResName=ARG,ResNum=63)             0   11.46810300   -2.37796300    7.62686600 L
 H-H(PDBName=HH21,ResName=ARG,ResNum=63)             0   11.06602900   -1.70363100    6.98200500 L
 H-H(PDBName=HH22,ResName=ARG,ResNum=63)             0   11.23187000   -3.36684200    7.61961900 L
 C-C(PDBName=C,ResName=ARG,ResNum=63)                0   10.91961900    4.28969400    7.35995800 L
 O-O(PDBName=O,ResName=ARG,ResNum=63)                0   11.13266100    5.33920600    7.95346200 L
 N-N(PDBName=N,ResName=TYR,ResNum=64)                0   11.04632900    4.16193900    6.03882000 L
 H-H(PDBName=H,ResName=TYR,ResNum=64)                0   10.84380000    3.24349000    5.66343000 L
 C-CT(PDBName=CA,ResName=TYR,ResNum=64)              0   10.93515200    5.27093600    5.07744500 L
 H-H1(PDBName=HA,ResName=TYR,ResNum=64)              0   11.52676900    6.11835000    5.42675200 L
 C-CT(PDBName=CB,ResName=TYR,ResNum=64)              0   11.52127800    4.79507600    3.72446900 L
 H-HC(PDBName=HB2,ResName=TYR,ResNum=64)             0   12.60047600    4.94121000    3.77713600 L
 H-HC(PDBName=HB3,ResName=TYR,ResNum=64)             0   11.38195900    3.71872100    3.64885100 L
 C-CA(PDBName=CG,ResName=TYR,ResNum=64)              0   11.05684500    5.38242300    2.39389800 L
 C-CA(PDBName=CD1,ResName=TYR,ResNum=64)             0   11.16958500    4.57118000    1.24368300 L
 H-HA(PDBName=HD1,ResName=TYR,ResNum=64)             0   11.53035700    3.55612800    1.33454700 L
 C-CA(PDBName=CE1,ResName=TYR,ResNum=64)             0   10.86055100    5.07859900   -0.03335900 L
 H-HA(PDBName=HE1,ResName=TYR,ResNum=64)             0   10.99089200    4.46802400   -0.91622500 L
 C-C(PDBName=CZ,ResName=TYR,ResNum=64)               0   10.41346800    6.40878300   -0.17170000 L
 O-OH(PDBName=OH,ResName=TYR,ResNum=64)              0   10.15729400    6.91882900   -1.40613900 L
 H-HO(PDBName=HH,ResName=TYR,ResNum=64)              0   10.42048300    6.29306100   -2.11852600 L
 C-CA(PDBName=CE2,ResName=TYR,ResNum=64)             0   10.27120600    7.21576700    0.97817600 L
 H-HA(PDBName=HE2,ResName=TYR,ResNum=64)             0    9.91278600    8.22758200    0.85605000 L
 C-CA(PDBName=CD2,ResName=TYR,ResNum=64)             0   10.60957000    6.71394600    2.25375000 L
 H-HA(PDBName=HD2,ResName=TYR,ResNum=64)             0   10.52917800    7.37097200    3.10842800 L
 C-C(PDBName=C,ResName=TYR,ResNum=64)                0    9.46905800    5.73814000    5.04767300 L
 O-O(PDBName=O,ResName=TYR,ResNum=64)                0    9.18571000    6.91298500    5.25966800 L
 N-N(PDBName=N,ResName=TRP,ResNum=65)                0    8.53859200    4.80279100    4.86490300 L
 H-H(PDBName=H,ResName=TRP,ResNum=65)                0    8.86884100    3.87505900    4.63628100 L
 C-CT(PDBName=CA,ResName=TRP,ResNum=65)              0    7.09931500    4.98059400    5.04926500 L
 H-H1(PDBName=HA,ResName=TRP,ResNum=65)              0    6.82067400    5.96954000    4.68728600 L
 C-CT(PDBName=CB,ResName=TRP,ResNum=65)              0    6.34315100    3.90616100    4.25933800 L
 H-HC(PDBName=HB2,ResName=TRP,ResNum=65)             0    6.45800500    2.96004500    4.78992400 L
 H-HC(PDBName=HB3,ResName=TRP,ResNum=65)             0    5.28272500    4.15013500    4.27136600 L
 C-C*(PDBName=CG,ResName=TRP,ResNum=65)              0    6.73666200    3.64599400    2.84105600 L
 C-CW(PDBName=CD1,ResName=TRP,ResNum=65)             0    7.49845200    4.42575500    2.04266200 L
 H-H4(PDBName=HD1,ResName=TRP,ResNum=65)             0    7.92205400    5.39091700    2.30032300 L
 N-NA(PDBName=NE1,ResName=TRP,ResNum=65)             0    7.68770900    3.79890200    0.83067700 L
 H-H(PDBName=HE1,ResName=TRP,ResNum=65)              0    8.22101200    4.24964800    0.09607200 L
 C-CN(PDBName=CE2,ResName=TRP,ResNum=65)             0    7.05937600    2.57292100    0.78654300 L
 C-CA(PDBName=CZ2,ResName=TRP,ResNum=65)             0    7.00725600    1.54037400   -0.16173500 L
 H-HA(PDBName=HZ2,ResName=TRP,ResNum=65)             0    7.52991600    1.61690800   -1.10158200 L
 C-CA(PDBName=CH2,ResName=TRP,ResNum=65)             0    6.24208700    0.39764200    0.12064800 L
 H-HA(PDBName=HH2,ResName=TRP,ResNum=65)             0    6.16318900   -0.38861800   -0.61676000 L
 C-CA(PDBName=CZ3,ResName=TRP,ResNum=65)             0    5.53729700    0.30242200    1.33422500 L
 H-HA(PDBName=HZ3,ResName=TRP,ResNum=65)             0    4.89380200   -0.54192500    1.52874900 L
 C-CA(PDBName=CE3,ResName=TRP,ResNum=65)             0    5.63737100    1.31785000    2.29690400 L
 H-HA(PDBName=HE3,ResName=TRP,ResNum=65)             0    5.10902600    1.22685100    3.23244900 L
 C-CB(PDBName=CD2,ResName=TRP,ResNum=65)             0    6.40332300    2.47404000    2.04848100 L
 C-C(PDBName=C,ResName=TRP,ResNum=65)                0    6.67986800    4.85009300    6.52068400 L
 O-O(PDBName=O,ResName=TRP,ResNum=65)                0    7.29419200    4.09082700    7.28187700 L
 N-N(PDBName=N,ResName=NME,ResNum=66)                0    5.57566100    5.50929000    6.88609100 L
 H-H(PDBName=H,ResName=NME,ResNum=66)                0    5.11411300    6.04187600    6.15031700 L
 C-CT(PDBName=CH3,ResName=NME,ResNum=66)             0    4.94332000    5.46554900    8.20242000 L
 H-H1(PDBName=HH31,ResName=NME,ResNum=66)            0    3.86124700    5.56680900    8.08918200 L
 H-H1(PDBName=HH32,ResName=NME,ResNum=66)            0    5.16157000    4.52069800    8.70136400 L
 H-H1(PDBName=HH33,ResName=NME,ResNum=66)            0    5.31646700    6.28597100    8.81644500 L
 H-HC(PDBName=HH31,ResName=ACE,ResNum=67)            0    8.65560400  -11.41896800    6.88846500 L
 C-CT(PDBName=CH3,ResName=ACE,ResNum=67)             0    9.10623300  -10.91706800    7.74387700 L
 H-HC(PDBName=HH32,ResName=ACE,ResNum=67)            0   10.17309700  -10.79135800    7.57358000 L
 H-HC(PDBName=HH33,ResName=ACE,ResNum=67)            0    8.93230000  -11.50897400    8.64057500 L
 C-C(PDBName=C,ResName=ACE,ResNum=67)                0    8.45222900   -9.56928600    7.91526200 L
 O-O(PDBName=O,ResName=ACE,ResNum=67)                0    7.36656400   -9.34360300    7.39698300 L
 N-N(PDBName=N,ResName=GLU,ResNum=68)                0    9.12009300   -8.67131900    8.63544300 L
 H-H(PDBName=H,ResName=GLU,ResNum=68)                0   10.02621700   -8.94498000    8.98085900 L
 C-CT(PDBName=CA,ResName=GLU,ResNum=68)              0    8.63606900   -7.31836200    8.97086800 L
 H-H1(PDBName=HA,ResName=GLU,ResNum=68)              0    7.68316400   -7.44388500    9.48468200 L
 C-CT(PDBName=CB,ResName=GLU,ResNum=68)              0    9.58080800   -6.62409700    9.97286500 L
 H-HC(PDBName=HB2,ResName=GLU,ResNum=68)             0    9.34494600   -5.55966600   10.00897900 L
 H-HC(PDBName=HB3,ResName=GLU,ResNum=68)             0    9.36916600   -7.03221300   10.96203300 L
 C-CT(PDBName=CG,ResName=GLU,ResNum=68)              0   11.08872700   -6.79475900    9.72798200 L
 H-HC(PDBName=HG2,ResName=GLU,ResNum=68)             0   11.62751600   -6.23441700   10.49547100 L
 H-HC(PDBName=HG3,ResName=GLU,ResNum=68)             0   11.35984000   -7.84647800    9.84678700 L
 C-C(PDBName=CD,ResName=GLU,ResNum=68)               0   11.52579100   -6.29924100    8.35074600 L
 O-O2(PDBName=OE1,ResName=GLU,ResNum=68)             0   11.69820800   -5.07089700    8.17579100 L
 O-O2(PDBName=OE2,ResName=GLU,ResNum=68)             0   11.72282400   -7.12871100    7.43728500 L
 C-C(PDBName=C,ResName=GLU,ResNum=68)                0    8.30325100   -6.42195200    7.76024000 L
 O-O(PDBName=O,ResName=GLU,ResNum=68)                0    7.50698000   -5.49499200    7.88332300 L
 N-N(PDBName=N,ResName=TRP,ResNum=69)                0    8.81427800   -6.75061300    6.57155600 L
 H-H(PDBName=H,ResName=TRP,ResNum=69)                0    9.49147000   -7.50058000    6.57713900 L
 C-CT(PDBName=CA,ResName=TRP,ResNum=69)              0    8.37138000   -6.26121400    5.25593500 L
 H-H1(PDBName=HA,ResName=TRP,ResNum=69)              0    8.46744400   -5.17471000    5.23925300 L
 C-CT(PDBName=CB,ResName=TRP,ResNum=69)              0    9.33043500   -6.83156100    4.19837200 L
 H-HC(PDBName=HB2,ResName=TRP,ResNum=69)             0    9.00207100   -6.51313600    3.20843000 L
 H-HC(PDBName=HB3,ResName=TRP,ResNum=69)             0   10.30942000   -6.38541600    4.36860700 L
 C-C*(PDBName=CG,ResName=TRP,ResNum=69)              0    9.51355900   -8.32304500    4.18445800 L
 C-CW(PDBName=CD1,ResName=TRP,ResNum=69)             0   10.47742900   -8.99516100    4.85568400 L
 H-H4(PDBName=HD1,ResName=TRP,ResNum=69)             0   11.22066700   -8.53181200    5.49169100 L
 N-NA(PDBName=NE1,ResName=TRP,ResNum=69)             0   10.36398900  -10.34809000    4.60137800 L
 H-H(PDBName=HE1,ResName=TRP,ResNum=69)              0   10.98194900  -11.05245500    4.97649800 L
 C-CN(PDBName=CE2,ResName=TRP,ResNum=69)             0    9.29990700  -10.61882100    3.77101200 L
 C-CA(PDBName=CZ2,ResName=TRP,ResNum=69)             0    8.77724200  -11.81392100    3.25458800 L
 H-HA(PDBName=HZ2,ResName=TRP,ResNum=69)             0    9.22831000  -12.76402400    3.49840800 L
 C-CA(PDBName=CH2,ResName=TRP,ResNum=69)             0    7.65276100  -11.75981300    2.41557500 L
 H-HA(PDBName=HH2,ResName=TRP,ResNum=69)             0    7.21641500  -12.66413200    2.00634400 L
 C-CA(PDBName=CZ3,ResName=TRP,ResNum=69)             0    7.07683200  -10.51778100    2.10604500 L
 H-HA(PDBName=HZ3,ResName=TRP,ResNum=69)             0    6.19023600  -10.49791400    1.48559300 L
 C-CA(PDBName=CE3,ResName=TRP,ResNum=69)             0    7.61649200   -9.32248800    2.62064100 L
 H-HA(PDBName=HE3,ResName=TRP,ResNum=69)             0    7.14903800   -8.37483100    2.39016300 L
 C-CB(PDBName=CD2,ResName=TRP,ResNum=69)             0    8.73979600   -9.33993700    3.47460600 L
 C-C(PDBName=C,ResName=TRP,ResNum=69)                0    6.89047100   -6.55551000    4.90955400 L
 O-O(PDBName=O,ResName=TRP,ResNum=69)                0    6.45273000   -6.27952100    3.79727600 L
 N-N(PDBName=N,ResName=ASN,ResNum=70)                0    6.09645600   -7.06299200    5.85796200 L
 H-H(PDBName=H,ResName=ASN,ResNum=70)                0    6.55679600   -7.34063700    6.71270100 L
 C-CT(PDBName=CA,ResName=ASN,ResNum=70)              0    4.65028100   -7.26963400    5.75731500 L
 H-H1(PDBName=HA,ResName=ASN,ResNum=70)              0    4.31935700   -6.99984500    4.75303800 L
 C-CT(PDBName=CB,ResName=ASN,ResNum=70)              0    4.34450000   -8.75869000    5.97566500 L
 H-HC(PDBName=HB2,ResName=ASN,ResNum=70)             0    4.77681700   -9.09714700    6.91681200 L
 C-C(PDBName=CG,ResName=ASN,ResNum=70)               0    4.84369200   -9.61302200    4.83305100 L
 O-O(PDBName=OD1,ResName=ASN,ResNum=70)              0    4.23733200   -9.68541100    3.77358900 L
 N-N(PDBName=ND2,ResName=ASN,ResNum=70)              0    5.95353600  -10.27874800    5.02513100 L
 H-H(PDBName=HD21,ResName=ASN,ResNum=70)             0    6.34600600  -10.69694000    4.19418200 L
 H-H(PDBName=HD22,ResName=ASN,ResNum=70)             0    6.48592600  -10.10440100    5.86864000 L
 C-C(PDBName=C,ResName=ASN,ResNum=70)                0    3.82100300   -6.41512800    6.73562500 L
 O-O(PDBName=O,ResName=ASN,ResNum=70)                0    2.59674400   -6.42459000    6.63429500 L
 N-N(PDBName=N,ResName=CYS,ResNum=71)                0    4.43430100   -5.68614900    7.67645500 L
 H-H(PDBName=H,ResName=CYS,ResNum=71)                0    5.44829100   -5.68180100    7.69653700 L
 C-CT(PDBName=CA,ResName=CYS,ResNum=71)              0    3.74573000   -5.07736500    8.82888000 L
 H-H1(PDBName=HA,ResName=CYS,ResNum=71)              0    3.16150500   -5.85826000    9.31568900 L
 C-CT(PDBName=CB,ResName=CYS,ResNum=71)              0    4.79969300   -4.60649500    9.84287900 L
 H-H1(PDBName=HB2,ResName=CYS,ResNum=71)             0    5.54498400   -3.98005500    9.35050100 L
 H-H1(PDBName=HB3,ResName=CYS,ResNum=71)             0    4.30825800   -4.02171600   10.62401900 L
 S-SH(PDBName=SG,ResName=CYS,ResNum=71)              0    5.59433500   -6.04405800   10.61691500 L
 H-HS(PDBName=HG,ResName=CYS,ResNum=71)              0    6.26533500   -5.35922200   11.54922600 L
 C-C(PDBName=C,ResName=CYS,ResNum=71)                0    2.73031700   -3.94811300    8.52470600 L
 O-O(PDBName=O,ResName=CYS,ResNum=71)                0    2.20801400   -3.35345900    9.46166900 L
 N-N(PDBName=N,ResName=PHE,ResNum=72)                0    2.42073700   -3.65951200    7.25710600 L
 H-H(PDBName=H,ResName=PHE,ResNum=72)                0    2.87890100   -4.21198800    6.55117200 L
 C-CT(PDBName=CA,ResName=PHE,ResNum=72)              0    1.34115200   -2.75140600    6.83775500 L
 H-H1(PDBName=HA,ResName=PHE,ResNum=72)              0    0.97427300   -2.18672000    7.69665800 L
 C-CT(PDBName=CB,ResName=PHE,ResNum=72)              0    1.87374200   -1.73563300    5.81095500 L
 H-HC(PDBName=HB2,ResName=PHE,ResNum=72)             0    2.43567700   -2.27125900    5.04435900 L
 H-HC(PDBName=HB3,ResName=PHE,ResNum=72)             0    1.00810800   -1.28759300    5.32270300 L
 C-CA(PDBName=CG,ResName=PHE,ResNum=72)              0    2.71777400   -0.56496900    6.30073100 L
 C-CA(PDBName=CD1,ResName=PHE,ResNum=72)             0    3.11907000   -0.41250800    7.64583500 L
 H-HA(PDBName=HD1,ResName=PHE,ResNum=72)             0    2.84826200   -1.13365900    8.39894300 L
 C-CA(PDBName=CE1,ResName=PHE,ResNum=72)             0    3.85441900    0.71796100    8.04671100 L
 H-HA(PDBName=HE1,ResName=PHE,ResNum=72)             0    4.13362700    0.83939500    9.08325000 L
 C-CA(PDBName=CZ,ResName=PHE,ResNum=72)              0    4.19305600    1.70800100    7.10947800 L
 H-HA(PDBName=HZ,ResName=PHE,ResNum=72)              0    4.73943200    2.58816400    7.41658700 L
 C-CA(PDBName=CE2,ResName=PHE,ResNum=72)             0    3.79080400    1.56577100    5.77223600 L
 H-HA(PDBName=HE2,ResName=PHE,ResNum=72)             0    4.02108800    2.34046600    5.05849100 L
 C-CA(PDBName=CD2,ResName=PHE,ResNum=72)             0    3.06018800    0.43441400    5.36965000 L
 H-HA(PDBName=HD2,ResName=PHE,ResNum=72)             0    2.73629100    0.34548800    4.34181300 L
 C-C(PDBName=C,ResName=PHE,ResNum=72)                0    0.10075700   -3.48550400    6.28434500 L
 O-O(PDBName=O,ResName=PHE,ResNum=72)                0   -0.96209500   -2.87558300    6.20846000 L
 N-N(PDBName=N,ResName=PHE,ResNum=73)                0    0.19314900   -4.76965800    5.90740600 L
 H-H(PDBName=H,ResName=PHE,ResNum=73)                0    1.06529800   -5.25492600    6.06952700 L
 C-CT(PDBName=CA,ResName=PHE,ResNum=73)              0   -0.96407500   -5.58288000    5.49865500 L
 H-H1(PDBName=HA,ResName=PHE,ResNum=73)              0   -1.62793900   -5.00167100    4.85585800 L
 C-CT(PDBName=CB,ResName=PHE,ResNum=73)              0   -0.50635700   -6.82879800    4.72893300 L
 H-HC(PDBName=HB2,ResName=PHE,ResNum=73)             0    0.16924300   -7.38671000    5.37077700 L
 H-HC(PDBName=HB3,ResName=PHE,ResNum=73)             0   -1.38061300   -7.45754400    4.56410300 L
 C-CA(PDBName=CG,ResName=PHE,ResNum=73)              0    0.17896300   -6.64036100    3.39284900 L
 C-CA(PDBName=CD1,ResName=PHE,ResNum=73)             0   -0.57627100   -6.54814700    2.21040200 L
 H-HA(PDBName=HD1,ResName=PHE,ResNum=73)             0   -1.65622200   -6.52316400    2.25277700 L
 C-CA(PDBName=CE1,ResName=PHE,ResNum=73)             0    0.07221900   -6.51875600    0.96334100 L
 H-HA(PDBName=HE1,ResName=PHE,ResNum=73)             0   -0.50976000   -6.44837800    0.05457000 L
 C-CA(PDBName=CZ,ResName=PHE,ResNum=73)              0    1.47308400   -6.60760300    0.89311600 L
 H-HA(PDBName=HZ,ResName=PHE,ResNum=73)              0    1.96102800   -6.60815600   -0.07177300 L
 C-CA(PDBName=CE2,ResName=PHE,ResNum=73)             0    2.22825700   -6.70836900    2.07359500 L
 H-HA(PDBName=HE2,ResName=PHE,ResNum=73)             0    3.30482100   -6.78918600    2.03016100 L
 C-CA(PDBName=CD2,ResName=PHE,ResNum=73)             0    1.58099400   -6.70517300    3.31760100 L
 H-HA(PDBName=HD2,ResName=PHE,ResNum=73)             0    2.16055700   -6.78993700    4.21936300 L
 C-C(PDBName=C,ResName=PHE,ResNum=73)                0   -1.74488500   -6.06710000    6.73330100 L
 O-O(PDBName=O,ResName=PHE,ResNum=73)                0   -1.23196500   -6.89765500    7.48862400 L
 N-N(PDBName=N,ResName=GLY,ResNum=74)                0   -2.98485500   -5.60744600    6.91620000 L
 H-H(PDBName=H,ResName=GLY,ResNum=74)                0   -3.31124100   -4.90019600    6.26074300 L
 C-CT(PDBName=CA,ResName=GLY,ResNum=74)              0   -3.88172700   -5.94076500    8.03311100 L
 H-H1(PDBName=HA2,ResName=GLY,ResNum=74)             0   -3.62088300   -5.32508700    8.89350200 L
 H-H1(PDBName=HA3,ResName=GLY,ResNum=74)             0   -4.89975900   -5.69255400    7.74051700 L
 C-C(PDBName=C,ResName=GLY,ResNum=74)                0   -3.85636800   -7.41222900    8.46570000 L
 O-O(PDBName=O,ResName=GLY,ResNum=74)                0   -3.41384500   -7.73984200    9.56639700 L
 N-N(PDBName=N,ResName=TYR,ResNum=75)                0   -4.29346000   -8.31478800    7.58524300 L
 H-H(PDBName=H,ResName=TYR,ResNum=75)                0   -4.73328600   -7.93265600    6.75150200 L
 C-CT(PDBName=CA,ResName=TYR,ResNum=75)              0   -4.30303500   -9.77246300    7.78828700 L
 H-H1(PDBName=HA,ResName=TYR,ResNum=75)              0   -4.96237800   -9.96726100    8.63444000 L
 C-CT(PDBName=CB,ResName=TYR,ResNum=75)              0   -4.91074500  -10.48356100    6.56724600 L
 H-HC(PDBName=HB2,ResName=TYR,ResNum=75)             0   -5.20641800  -11.48385800    6.88590000 L
 H-HC(PDBName=HB3,ResName=TYR,ResNum=75)             0   -5.82578500   -9.96450200    6.27757000 L
 C-CA(PDBName=CG,ResName=TYR,ResNum=75)              0   -4.02417700  -10.61781500    5.33398500 L
 C-CA(PDBName=CD1,ResName=TYR,ResNum=75)             0   -3.59845200   -9.47075100    4.64159500 L
 H-HA(PDBName=HD1,ResName=TYR,ResNum=75)             0   -3.84042500   -8.48811400    5.00708300 L
 C-CA(PDBName=CE1,ResName=TYR,ResNum=75)             0   -2.90556900   -9.58177000    3.42477700 L
 H-HA(PDBName=HE1,ResName=TYR,ResNum=75)             0   -2.63522900   -8.69299500    2.87385500 L
 C-C(PDBName=CZ,ResName=TYR,ResNum=75)               0   -2.61781600  -10.84942900    2.89105600 L
 O-OH(PDBName=OH,ResName=TYR,ResNum=75)              0   -2.00601400  -10.94140700    1.68345400 L
 H-HO(PDBName=HH,ResName=TYR,ResNum=75)              0   -2.17207700  -10.12583300    1.17540000 L
 C-CA(PDBName=CE2,ResName=TYR,ResNum=75)             0   -2.97783900  -12.00759800    3.61208600 L
 H-HA(PDBName=HE2,ResName=TYR,ResNum=75)             0   -2.74104000  -12.97389100    3.19465600 L
 C-CA(PDBName=CD2,ResName=TYR,ResNum=75)             0   -3.68457900  -11.89065800    4.82842600 L
 H-HA(PDBName=HD2,ResName=TYR,ResNum=75)             0   -3.99523700  -12.78123100    5.35626400 L
 C-C(PDBName=C,ResName=TYR,ResNum=75)                0   -2.94870000  -10.40813500    8.15131800 L
 O-O(PDBName=O,ResName=TYR,ResNum=75)                0   -2.93508000  -11.46556400    8.77993800 L
 N-N(PDBName=N,ResName=LYS,ResNum=76)                0   -1.82010400   -9.80828800    7.74457800 L
 H-H(PDBName=H,ResName=LYS,ResNum=76)                0   -1.92629000   -8.91210600    7.28491200 L
 C-CT(PDBName=CA,ResName=LYS,ResNum=76)              0   -0.46479500  -10.30719900    8.03962500 L
 H-H1(PDBName=HA,ResName=LYS,ResNum=76)              0   -0.50614600  -11.39356000    8.13599500 L
 C-CT(PDBName=CB,ResName=LYS,ResNum=76)              0    0.52205800   -9.96463700    6.91238000 L
 H-HC(PDBName=HB2,ResName=LYS,ResNum=76)             0    0.68852300   -8.88780500    6.90629400 L
 H-HC(PDBName=HB3,ResName=LYS,ResNum=76)             0    1.47413400  -10.44365500    7.14764100 L
 C-CT(PDBName=CG,ResName=LYS,ResNum=76)              0    0.07756300  -10.42187900    5.50991100 L
 H-HC(PDBName=HG2,ResName=LYS,ResNum=76)             0   -0.15341100  -11.48791800    5.52004400 L
 H-HC(PDBName=HG3,ResName=LYS,ResNum=76)             0   -0.80961800   -9.86470700    5.21615800 L
 C-CT(PDBName=CD,ResName=LYS,ResNum=76)              0    1.20071600  -10.14802100    4.50178000 L
 H-HC(PDBName=HD2,ResName=LYS,ResNum=76)             0    1.51182800   -9.11210400    4.61102400 L
 H-HC(PDBName=HD3,ResName=LYS,ResNum=76)             0    2.04713100  -10.79293400    4.74054400 L
 C-CT(PDBName=CE,ResName=LYS,ResNum=76)              0    0.80123300  -10.37846200    3.04106700 L
 H-HP(PDBName=HE2,ResName=LYS,ResNum=76)             0    0.66546600  -11.44939500    2.86896400 L
 H-HP(PDBName=HE3,ResName=LYS,ResNum=76)             0   -0.15181000   -9.88135500    2.84042800 L
 N-N3(PDBName=NZ,ResName=LYS,ResNum=76)              0    1.83176800   -9.84047800    2.12285500 L
 H-H(PDBName=HZ1,ResName=LYS,ResNum=76)              0    2.77466200  -10.04553000    2.43712400 L
 H-H(PDBName=HZ2,ResName=LYS,ResNum=76)              0    1.72568800  -10.20818900    1.16974000 L
 H-H(PDBName=HZ3,ResName=LYS,ResNum=76)              0    1.72655800   -8.84076000    2.00604400 L
 C-C(PDBName=C,ResName=LYS,ResNum=76)                0    0.06981800   -9.78562800    9.37722600 L
 O-O(PDBName=O,ResName=LYS,ResNum=76)                0    0.72571100  -10.53586100   10.09321900 L
 N-N(PDBName=N,ResName=VAL,ResNum=77)                0   -0.14613300   -8.50181200    9.68392400 L
 H-H(PDBName=H,ResName=VAL,ResNum=77)                0   -0.67109900   -7.95443200    9.00897800 L
 C-CT(PDBName=CA,ResName=VAL,ResNum=77)              0    0.31396500   -7.85630400   10.92893000 L
 H-H1(PDBName=HA,ResName=VAL,ResNum=77)              0    1.30567000   -8.25319100   11.14651900 L
 C-CT(PDBName=CB,ResName=VAL,ResNum=77)              0    0.47576600   -6.33221300   10.73995500 L
 H-HC(PDBName=HB,ResName=VAL,ResNum=77)              0    0.98984800   -6.17551500    9.79164400 L
 C-CT(PDBName=CG1,ResName=VAL,ResNum=77)             0   -0.83587400   -5.54290800   10.67933200 L
 H-HC(PDBName=HG11,ResName=VAL,ResNum=77)            0   -1.34750600   -5.56912100   11.64115900 L
 H-HC(PDBName=HG12,ResName=VAL,ResNum=77)            0   -0.62296600   -4.50465600   10.42138900 L
 H-HC(PDBName=HG13,ResName=VAL,ResNum=77)            0   -1.48527300   -5.95950900    9.91413800 L
 C-CT(PDBName=CG2,ResName=VAL,ResNum=77)             0    1.36143100   -5.73449400   11.83911900 L
 H-HC(PDBName=HG21,ResName=VAL,ResNum=77)            0    2.32865000   -6.23604400   11.84994100 L
 H-HC(PDBName=HG22,ResName=VAL,ResNum=77)            0    1.51683500   -4.67239600   11.64964200 L
 H-HC(PDBName=HG23,ResName=VAL,ResNum=77)            0    0.88559900   -5.85056900   12.81317600 L
 C-C(PDBName=C,ResName=VAL,ResNum=77)                0   -0.55391300   -8.21351400   12.14477100 L
 O-O(PDBName=O,ResName=VAL,ResNum=77)                0   -0.02631700   -8.38026800   13.24330500 L
 N-N(PDBName=N,ResName=NME,ResNum=78)                0   -1.87484800   -8.33716700   11.96320100 L
 H-H(PDBName=H,ResName=NME,ResNum=78)                0   -2.23380000   -8.16211400   11.02883800 L
 C-CT(PDBName=CH3,ResName=NME,ResNum=78)             0   -2.83242000   -8.68339500   13.00763000 L
 H-H1(PDBName=HH31,ResName=NME,ResNum=78)            0   -2.76128400   -7.96288500   13.82396300 L
 H-H1(PDBName=HH32,ResName=NME,ResNum=78)            0   -3.84297400   -8.66944400   12.59705000 L
 H-H1(PDBName=HH33,ResName=NME,ResNum=78)            0   -2.60917200   -9.68022600   13.39089500 L
 H-HC(PDBName=HH31,ResName=ACE,ResNum=79)            0  -14.40426900    0.55788200    0.88047600 L
 C-CT(PDBName=CH3,ResName=ACE,ResNum=79)             0  -14.40788300   -0.24859200    0.14884200 L
 H-HC(PDBName=HH32,ResName=ACE,ResNum=79)            0  -14.11252700    0.15712700   -0.81945100 L
 H-HC(PDBName=HH33,ResName=ACE,ResNum=79)            0  -15.39771200   -0.69387700    0.09282200 L
 C-C(PDBName=C,ResName=ACE,ResNum=79)                0  -13.38471200   -1.27869200    0.56304800 L
 O-O(PDBName=O,ResName=ACE,ResNum=79)                0  -12.45044500   -0.95409000    1.27970300 L
 N-N(PDBName=N,ResName=GLN,ResNum=80)                0  -13.55870500   -2.52370900    0.12256800 L
 H-H(PDBName=H,ResName=GLN,ResNum=80)                0  -14.36978600   -2.69745500   -0.44753400 L
 C-CT(PDBName=CA,ResName=GLN,ResNum=80)              0  -12.53162500   -3.57021000    0.18702200 L
 H-H1(PDBName=HA,ResName=GLN,ResNum=80)              0  -11.57893100   -3.11851200   -0.09525300 L
 C-CT(PDBName=CB,ResName=GLN,ResNum=80)              0  -12.40766600   -4.13744400    1.61948100 L
 H-HC(PDBName=HB2,ResName=GLN,ResNum=80)             0  -12.51158400   -3.33597100    2.35143900 L
 H-HC(PDBName=HB3,ResName=GLN,ResNum=80)             0  -13.21599500   -4.84515000    1.80624600 L
 C-CT(PDBName=CG,ResName=GLN,ResNum=80)              0  -11.05689600   -4.83713400    1.86077900 L
 H-HC(PDBName=HG2,ResName=GLN,ResNum=80)             0  -11.09546400   -5.34285800    2.82501900 L
 H-HC(PDBName=HG3,ResName=GLN,ResNum=80)             0  -10.88986300   -5.58755100    1.08730600 L
 C-C(PDBName=CD,ResName=GLN,ResNum=80)               0   -9.88322200   -3.85833500    1.89714800 L
 O-O(PDBName=OE1,ResName=GLN,ResNum=80)              0   -9.94680600   -2.78417300    2.46956800 L
 N-N(PDBName=NE2,ResName=GLN,ResNum=80)              0   -8.76102500   -4.17201400    1.29811000 L
 H-H(PDBName=HE21,ResName=GLN,ResNum=80)             0   -8.03966600   -3.46984000    1.39306800 L
 H-H(PDBName=HE22,ResName=GLN,ResNum=80)             0   -8.57604400   -5.06114000    0.85397200 L
 C-C(PDBName=C,ResName=GLN,ResNum=80)                0  -12.87004500   -4.68196700   -0.81812500 L
 O-O(PDBName=O,ResName=GLN,ResNum=80)                0  -13.83197700   -5.43163000   -0.63457200 L
 N-N(PDBName=N,ResName=TRP,ResNum=81)                0  -12.10929200   -4.79140400   -1.90442000 L
 H-H(PDBName=H,ResName=TRP,ResNum=81)                0  -11.31947300   -4.15877400   -2.01085500 L
 C-CT(PDBName=CA,ResName=TRP,ResNum=81)              0  -12.30423100   -5.82924100   -2.91569500 L
 H-H1(PDBName=HA,ResName=TRP,ResNum=81)              0  -13.37399700   -5.94609700   -3.09071400 L
 C-CT(PDBName=CB,ResName=TRP,ResNum=81)              0  -11.65035100   -5.39996600   -4.23273700 L
 H-HC(PDBName=HB2,ResName=TRP,ResNum=81)             0  -10.59045900   -5.21423600   -4.06469900 L
 H-HC(PDBName=HB3,ResName=TRP,ResNum=81)             0  -11.73191100   -6.21495400   -4.95284000 L
 C-C*(PDBName=CG,ResName=TRP,ResNum=81)              0  -12.26534600   -4.18339600   -4.84429300 L
 C-CW(PDBName=CD1,ResName=TRP,ResNum=81)             0  -11.73032700   -2.94167200   -4.82148300 L
 H-H4(PDBName=HD1,ResName=TRP,ResNum=81)             0  -10.78527600   -2.67340500   -4.36347800 L
 N-NA(PDBName=NE1,ResName=TRP,ResNum=81)             0  -12.58668200   -2.06757700   -5.45902000 L
 H-H(PDBName=HE1,ResName=TRP,ResNum=81)              0  -12.42735600   -1.06399500   -5.58866600 L
 C-CN(PDBName=CE2,ResName=TRP,ResNum=81)             0  -13.71772800   -2.69777100   -5.91439800 L
 C-CA(PDBName=CZ2,ResName=TRP,ResNum=81)             0  -14.83450500   -2.24315000   -6.62730300 L
 H-HA(PDBName=HZ2,ResName=TRP,ResNum=81)             0  -14.90837700   -1.19223700   -6.87845500 L
 C-CA(PDBName=CH2,ResName=TRP,ResNum=81)             0  -15.82612000   -3.16482900   -7.00161300 L
 H-HA(PDBName=HH2,ResName=TRP,ResNum=81)             0  -16.69129200   -2.82878100   -7.55656000 L
 C-CA(PDBName=CZ3,ResName=TRP,ResNum=81)             0  -15.68504300   -4.52197400   -6.65646700 L
 H-HA(PDBName=HZ3,ResName=TRP,ResNum=81)             0  -16.44799700   -5.22746000   -6.95360200 L
 C-CA(PDBName=CE3,ResName=TRP,ResNum=81)             0  -14.55723700   -4.96454900   -5.93529200 L
 H-HA(PDBName=HE3,ResName=TRP,ResNum=81)             0  -14.45152400   -6.00779600   -5.68662300 L
 C-CB(PDBName=CD2,ResName=TRP,ResNum=81)             0  -13.54155800   -4.06216300   -5.54598200 L
 C-C(PDBName=C,ResName=TRP,ResNum=81)                0  -11.73408500   -7.16919300   -2.44784700 L
 O-O(PDBName=O,ResName=TRP,ResNum=81)                0  -10.62555500   -7.23581100   -1.91807300 L
 N-N(PDBName=N,ResName=LEU,ResNum=82)                0  -12.45740700   -8.26278000   -2.71429300 L
 H-H(PDBName=H,ResName=LEU,ResNum=82)                0  -13.38008500   -8.11554000   -3.09090100 L
 C-CT(PDBName=CA,ResName=LEU,ResNum=82)              0  -11.97887000   -9.63647700   -2.49111800 L
 H-H1(PDBName=HA,ResName=LEU,ResNum=82)              0  -11.80511700   -9.77587700   -1.42324000 L
 C-CT(PDBName=CB,ResName=LEU,ResNum=82)              0  -13.03142200  -10.65601200   -2.96797700 L
 H-HC(PDBName=HB2,ResName=LEU,ResNum=82)             0  -13.20419800  -10.50279400   -4.03425400 L
 H-HC(PDBName=HB3,ResName=LEU,ResNum=82)             0  -12.61578200  -11.65786500   -2.84449900 L
 C-CT(PDBName=CG,ResName=LEU,ResNum=82)              0  -14.38520700  -10.59562300   -2.23635600 L
 H-HC(PDBName=HG,ResName=LEU,ResNum=82)              0  -14.81898600   -9.60241100   -2.35376200 L
 C-CT(PDBName=CD1,ResName=LEU,ResNum=82)             0  -15.34165200  -11.61246500   -2.86093900 L
 H-HC(PDBName=HD11,ResName=LEU,ResNum=82)            0  -14.94111300  -12.62037900   -2.74962500 L
 H-HC(PDBName=HD12,ResName=LEU,ResNum=82)            0  -16.31280200  -11.55316900   -2.36970000 L
 H-HC(PDBName=HD13,ResName=LEU,ResNum=82)            0  -15.47244700  -11.39198400   -3.92025800 L
 C-CT(PDBName=CD2,ResName=LEU,ResNum=82)             0  -14.26195900  -10.91208400   -0.74495500 L
 H-HC(PDBName=HD21,ResName=LEU,ResNum=82)            0  -13.67605500  -10.13932800   -0.24766800 L
 H-HC(PDBName=HD22,ResName=LEU,ResNum=82)            0  -15.25139100  -10.92991100   -0.28849700 L
 H-HC(PDBName=HD23,ResName=LEU,ResNum=82)            0  -13.78001200  -11.87945400   -0.60327500 L
 C-C(PDBName=C,ResName=LEU,ResNum=82)                0  -10.62972300   -9.89089300   -3.18353900 L
 O-O(PDBName=O,ResName=LEU,ResNum=82)                0   -9.71337200  -10.44600800   -2.57996700 L
 N-N(PDBName=N,ResName=PHE,ResNum=83)                0  -10.50418500   -9.44506600   -4.43640700 L
 H-H(PDBName=H,ResName=PHE,ResNum=83)                0  -11.29944700   -8.97740200   -4.83872700 L
 C-CT(PDBName=CA,ResName=PHE,ResNum=83)              0   -9.33014800   -9.63518300   -5.28905000 L
 H-H1(PDBName=HA,ResName=PHE,ResNum=83)              0   -8.50439300  -10.02136000   -4.68982500 L
 C-CT(PDBName=CB,ResName=PHE,ResNum=83)              0   -9.66020500  -10.69398400   -6.36133000 L
 H-HC(PDBName=HB2,ResName=PHE,ResNum=83)             0  -10.27730400  -10.23536500   -7.13522800 L
 H-HC(PDBName=HB3,ResName=PHE,ResNum=83)             0   -8.73307200  -11.01941400   -6.82912200 L
 C-CA(PDBName=CG,ResName=PHE,ResNum=83)              0  -10.38415200  -11.92573600   -5.83850500 L
 C-CA(PDBName=CD1,ResName=PHE,ResNum=83)             0   -9.76260900  -12.76742900   -4.89652400 L
 H-HA(PDBName=HD1,ResName=PHE,ResNum=83)             0   -8.75929100  -12.55164800   -4.55686100 L
 C-CA(PDBName=CE1,ResName=PHE,ResNum=83)             0  -10.45467100  -13.87229400   -4.36929400 L
 H-HA(PDBName=HE1,ResName=PHE,ResNum=83)             0   -9.97385900  -14.50557800   -3.63720200 L
 C-CA(PDBName=CZ,ResName=PHE,ResNum=83)              0  -11.76972100  -14.14390000   -4.78564800 L
 H-HA(PDBName=HZ,ResName=PHE,ResNum=83)              0  -12.29988900  -14.99302600   -4.37849900 L
 C-CA(PDBName=CE2,ResName=PHE,ResNum=83)             0  -12.39268400  -13.30984200   -5.73052000 L
 H-HA(PDBName=HE2,ResName=PHE,ResNum=83)             0  -13.40267000  -13.51786300   -6.05346500 L
 C-CA(PDBName=CD2,ResName=PHE,ResNum=83)             0  -11.70122600  -12.20294900   -6.25529000 L
 H-HA(PDBName=HD2,ResName=PHE,ResNum=83)             0  -12.18663600  -11.56152100   -6.97705000 L
 C-C(PDBName=C,ResName=PHE,ResNum=83)                0   -8.87744800   -8.27864700   -5.85956200 L
 O-O(PDBName=O,ResName=PHE,ResNum=83)                0   -9.09764200   -7.96676800   -7.02709600 L
 N-N(PDBName=N,ResName=ASP,ResNum=84)                0   -8.29066000   -7.44739100   -4.99662300 L
 H-H(PDBName=H,ResName=ASP,ResNum=84)                0   -8.14798700   -7.76948500   -4.04630200 L
 C-CT(PDBName=CA,ResName=ASP,ResNum=84)              0   -7.79298500   -6.11054700   -5.32939400 L H-HC 1157   0.0000
 H-H1(PDBName=HA,ResName=ASP,ResNum=84)              0   -8.58265300   -5.55864500   -5.83074400 L
 C-CT(PDBName=CB,ResName=ASP,ResNum=84)              0   -7.44621800   -5.38293800   -4.02407900 H
 H-HC(PDBName=HB2,ResName=ASP,ResNum=84)             0   -8.38292100   -5.15612600   -3.50904600 H
 H-HC(PDBName=HB3,ResName=ASP,ResNum=84)             0   -6.84380600   -6.03680100   -3.39444900 H
 C-C(PDBName=CG,ResName=ASP,ResNum=84)               0   -6.66297600   -4.09482300   -4.22358600 H
 O-O2(PDBName=OD1,ResName=ASP,ResNum=84)             0   -7.26639400   -3.16209900   -4.91401300 H
 O-O2(PDBName=OD2,ResName=ASP,ResNum=84)             0   -5.52856500   -3.98634200   -3.69993300 H
 C-C(PDBName=C,ResName=ASP,ResNum=84)                0   -6.56183400   -6.17819700   -6.24519100 L
 O-O(PDBName=O,ResName=ASP,ResNum=84)                0   -5.60829000   -6.88601900   -5.92498100 L
 N-N(PDBName=N,ResName=GLU,ResNum=85)                0   -6.54555500   -5.42019300   -7.34419400 L
 H-H(PDBName=H,ResName=GLU,ResNum=85)                0   -7.36938500   -4.85119400   -7.53055600 L
 C-CT(PDBName=CA,ResName=GLU,ResNum=85)              0   -5.44843800   -5.41267200   -8.32821900 L
 H-H1(PDBName=HA,ResName=GLU,ResNum=85)              0   -5.38791300   -6.40094900   -8.78290000 L
 C-CT(PDBName=CB,ResName=GLU,ResNum=85)              0   -5.70486200   -4.40582700   -9.45496500 L
 H-HC(PDBName=HB2,ResName=GLU,ResNum=85)             0   -5.88622900   -3.41990500   -9.02780700 L
 H-HC(PDBName=HB3,ResName=GLU,ResNum=85)             0   -4.81056600   -4.35568600  -10.07830100 L
 C-CT(PDBName=CG,ResName=GLU,ResNum=85)              0   -6.88378900   -4.82255800  -10.34016600 L
 H-HC(PDBName=HG2,ResName=GLU,ResNum=85)             0   -6.76279900   -5.87375900  -10.61411600 L
 H-HC(PDBName=HG3,ResName=GLU,ResNum=85)             0   -7.80735500   -4.72587900   -9.77410500 L
 C-C(PDBName=CD,ResName=GLU,ResNum=85)               0   -6.97114400   -3.97003400  -11.61024200 L
 O-O2(PDBName=OE1,ResName=GLU,ResNum=85)             0   -6.74548500   -2.73811400  -11.52658200 L
 O-O2(PDBName=OE2,ResName=GLU,ResNum=85)             0   -7.25239600   -4.54927600  -12.68295500 L
 C-C(PDBName=C,ResName=GLU,ResNum=85)                0   -4.07284700   -5.14877400   -7.70712700 L
 O-O(PDBName=O,ResName=GLU,ResNum=85)                0   -3.12084100   -5.86548500   -8.01519400 L
 N-N(PDBName=N,ResName=ALA,ResNum=86)                0   -3.95046900   -4.15106600   -6.82779900 L
 H-H(PDBName=H,ResName=ALA,ResNum=86)                0   -4.75784800   -3.57496800   -6.64213600 L
 C-CT(PDBName=CA,ResName=ALA,ResNum=86)              0   -2.70138800   -3.86192300   -6.12866700 L
 H-H1(PDBName=HA,ResName=ALA,ResNum=86)              0   -1.93272600   -3.70775900   -6.88552200 L
 C-CT(PDBName=CB,ResName=ALA,ResNum=86)              0   -2.84508500   -2.55460000   -5.34925500 L
 H-HC(PDBName=HB1,ResName=ALA,ResNum=86)             0   -3.55500500   -2.66137000   -4.53325300 L
 H-HC(PDBName=HB2,ResName=ALA,ResNum=86)             0   -1.87071600   -2.28705300   -4.94789900 L
 H-HC(PDBName=HB3,ResName=ALA,ResNum=86)             0   -3.17547400   -1.75559500   -6.01512300 L
 C-C(PDBName=C,ResName=ALA,ResNum=86)                0   -2.22568000   -5.04593500   -5.26192000 L
 O-O(PDBName=O,ResName=ALA,ResNum=86)                0   -1.11319200   -5.53502100   -5.45725100 L
 N-N(PDBName=N,ResName=GLN,ResNum=87)                0   -3.06211500   -5.55809900   -4.34778000 L
 H-H(PDBName=H,ResName=GLN,ResNum=87)                0   -3.95199100   -5.08483800   -4.22238000 L
 C-CT(PDBName=CA,ResName=GLN,ResNum=87)              0   -2.76736400   -6.77796300   -3.57603800 L
 H-H1(PDBName=HA,ResName=GLN,ResNum=87)              0   -1.90834800   -6.54816300   -2.94669700 L
 C-CT(PDBName=CB,ResName=GLN,ResNum=87)              0   -3.94152600   -7.12277100   -2.63732500 L
 H-HC(PDBName=HB2,ResName=GLN,ResNum=87)             0   -4.06902000   -6.30723900   -1.92576400 L
 H-HC(PDBName=HB3,ResName=GLN,ResNum=87)             0   -4.84854600   -7.18549000   -3.23775000 L
 C-CT(PDBName=CG,ResName=GLN,ResNum=87)              0   -3.82418100   -8.44468900   -1.84525500 L
 H-HC(PDBName=HG2,ResName=GLN,ResNum=87)             0   -4.72944300   -8.55604000   -1.24745400 L
 H-HC(PDBName=HG3,ResName=GLN,ResNum=87)             0   -3.79645300   -9.28183500   -2.54256000 L
 C-C(PDBName=CD,ResName=GLN,ResNum=87)               0   -2.62240100   -8.56048500   -0.90237400 L
 O-O(PDBName=OE1,ResName=GLN,ResNum=87)              0   -2.74701600   -8.65931700    0.30848500 L
 N-N(PDBName=NE2,ResName=GLN,ResNum=87)              0   -1.42073700   -8.63030100   -1.41659000 L
 H-H(PDBName=HE21,ResName=GLN,ResNum=87)             0   -0.62052500   -8.80832300   -0.80631800 L
 H-H(PDBName=HE22,ResName=GLN,ResNum=87)             0   -1.27516800   -8.66174500   -2.41666500 L
 C-C(PDBName=C,ResName=GLN,ResNum=87)                0   -2.35642200   -7.96310900   -4.47815700 L
 O-O(PDBName=O,ResName=GLN,ResNum=87)                0   -1.33826800   -8.60387400   -4.20777200 L
 N-N(PDBName=N,ResName=LEU,ResNum=88)                0   -3.12157600   -8.26328500   -5.53341700 L
 H-H(PDBName=H,ResName=LEU,ResNum=88)                0   -3.94064900   -7.68246100   -5.69126900 L
 C-CT(PDBName=CA,ResName=LEU,ResNum=88)              0   -2.78709700   -9.28619400   -6.53563900 L
 H-H1(PDBName=HA,ResName=LEU,ResNum=88)              0   -2.75312000  -10.25844800   -6.04477500 L
 C-CT(PDBName=CB,ResName=LEU,ResNum=88)              0   -3.85923800   -9.31448800   -7.64286000 L
 H-HC(PDBName=HB2,ResName=LEU,ResNum=88)             0   -3.99624100   -8.29896500   -8.01171300 L
 H-HC(PDBName=HB3,ResName=LEU,ResNum=88)             0   -3.48237800   -9.91013400   -8.47580200 L
 C-CT(PDBName=CG,ResName=LEU,ResNum=88)              0   -5.23136400   -9.87848400   -7.23167400 L
 H-HC(PDBName=HG,ResName=LEU,ResNum=88)              0   -5.57745600   -9.40868300   -6.31312500 L
 C-CT(PDBName=CD1,ResName=LEU,ResNum=88)             0   -6.23779900   -9.58626900   -8.34607200 L
 H-HC(PDBName=HD11,ResName=LEU,ResNum=88)            0   -5.89370900  -10.01102200   -9.28891800 L
 H-HC(PDBName=HD12,ResName=LEU,ResNum=88)            0   -7.21023500  -10.00148400   -8.09848800 L
 H-HC(PDBName=HD13,ResName=LEU,ResNum=88)            0   -6.35376500   -8.50856300   -8.45958700 L
 C-CT(PDBName=CD2,ResName=LEU,ResNum=88)             0   -5.18876500  -11.39269800   -7.01247600 L
 H-HC(PDBName=HD21,ResName=LEU,ResNum=88)            0   -4.51976900  -11.62883200   -6.18628800 L
 H-HC(PDBName=HD22,ResName=LEU,ResNum=88)            0   -6.18576000  -11.75516200   -6.76530700 L
 H-HC(PDBName=HD23,ResName=LEU,ResNum=88)            0   -4.83679000  -11.89092400   -7.91575300 L
 C-C(PDBName=C,ResName=LEU,ResNum=88)                0   -1.39200900   -9.06309500   -7.14496300 L
 O-O(PDBName=O,ResName=LEU,ResNum=88)                0   -0.59283500   -9.99315000   -7.20197700 L
 N-N(PDBName=N,ResName=THR,ResNum=89)                0   -1.10972100   -7.84001200   -7.59724600 L
 H-H(PDBName=H,ResName=THR,ResNum=89)                0   -1.84631900   -7.14825100   -7.50928200 L
 C-CT(PDBName=CA,ResName=THR,ResNum=89)              0    0.15852200   -7.41438000   -8.21290100 L
 H-H1(PDBName=HA,ResName=THR,ResNum=89)              0    0.30924900   -7.99513300   -9.12206800 L
 C-CT(PDBName=CB,ResName=THR,ResNum=89)              0    0.09644100   -5.92908600   -8.61273800 L
 H-H1(PDBName=HB,ResName=THR,ResNum=89)              0   -0.13635600   -5.31997700   -7.74176300 L
 C-CT(PDBName=CG2,ResName=THR,ResNum=89)             0    1.38433300   -5.40171000   -9.24199400 L
 H-HC(PDBName=HG21,ResName=THR,ResNum=89)            0    1.67096500   -6.04102400  -10.07592700 L
 H-HC(PDBName=HG22,ResName=THR,ResNum=89)            0    1.22222500   -4.38488800   -9.60060600 L
 H-HC(PDBName=HG23,ResName=THR,ResNum=89)            0    2.17983500   -5.38283000   -8.49756000 L
 O-OH(PDBName=OG1,ResName=THR,ResNum=89)             0   -0.91117400   -5.74865600   -9.57727300 L
 H-HO(PDBName=HG1,ResName=THR,ResNum=89)             0   -1.76492300   -5.77780800   -9.10972500 L
 C-C(PDBName=C,ResName=THR,ResNum=89)                0    1.37094300   -7.67164100   -7.31705100 L
 O-O(PDBName=O,ResName=THR,ResNum=89)                0    2.39433400   -8.14591000   -7.80798400 L
 N-N(PDBName=N,ResName=VAL,ResNum=90)                0    1.29198800   -7.31760900   -6.02893300 L
 H-H(PDBName=H,ResName=VAL,ResNum=90)                0    0.42495800   -6.89427000   -5.71321900 L
 C-CT(PDBName=CA,ResName=VAL,ResNum=90)              0    2.44298000   -7.38414200   -5.11089400 L
 H-H1(PDBName=HA,ResName=VAL,ResNum=90)              0    3.32794100   -7.11834900   -5.69129800 L
 C-CT(PDBName=CB,ResName=VAL,ResNum=90)              0    2.36356300   -6.33265900   -3.98284000 L
 H-HC(PDBName=HB,ResName=VAL,ResNum=90)              0    3.30498600   -6.34748700   -3.43781000 L
 C-CT(PDBName=CG1,ResName=VAL,ResNum=90)             0    2.22170400   -4.92709100   -4.57361500 L
 H-HC(PDBName=HG11,ResName=VAL,ResNum=90)            0    1.25343500   -4.80273100   -5.05063800 L
 H-HC(PDBName=HG12,ResName=VAL,ResNum=90)            0    2.31167300   -4.18500500   -3.78272800 L
 H-HC(PDBName=HG13,ResName=VAL,ResNum=90)            0    3.00327300   -4.75625900   -5.31333400 L
 C-CT(PDBName=CG2,ResName=VAL,ResNum=90)             0    1.23330400   -6.54713300   -2.97045300 L
 H-HC(PDBName=HG21,ResName=VAL,ResNum=90)            0    1.38595900   -7.47173200   -2.41634600 L
 H-HC(PDBName=HG22,ResName=VAL,ResNum=90)            0    1.22188100   -5.72534200   -2.25694300 L
 H-HC(PDBName=HG23,ResName=VAL,ResNum=90)            0    0.27752500   -6.58051900   -3.48504900 L
 C-C(PDBName=C,ResName=VAL,ResNum=90)                0    2.72444900   -8.80045400   -4.59025000 L
 O-O(PDBName=O,ResName=VAL,ResNum=90)                0    3.86389300   -9.25089300   -4.65812800 L
 N-N(PDBName=N,ResName=ASP,ResNum=91)                0    1.73583300   -9.51590500   -4.04444200 L
 H-H(PDBName=H,ResName=ASP,ResNum=91)                0    0.80385200   -9.11876600   -4.05522000 L
 C-CT(PDBName=CA,ResName=ASP,ResNum=91)              0    1.95357900  -10.85425400   -3.45872500 L
 H-H1(PDBName=HA,ResName=ASP,ResNum=91)              0    2.96307700  -10.89756200   -3.04646700 L
 C-CT(PDBName=CB,ResName=ASP,ResNum=91)              0    0.98389000  -11.10282000   -2.29247400 L
 H-HC(PDBName=HB2,ResName=ASP,ResNum=91)             0    0.00203100  -10.69372800   -2.53286000 L
 H-HC(PDBName=HB3,ResName=ASP,ResNum=91)             0    0.86252000  -12.17787900   -2.14996700 L
 C-C(PDBName=CG,ResName=ASP,ResNum=91)               0    1.50779800  -10.52258300   -0.97552600 L
 O-O2(PDBName=OD1,ResName=ASP,ResNum=91)             0    2.39877200  -11.12731700   -0.33738500 L
 O-O2(PDBName=OD2,ResName=ASP,ResNum=91)             0    1.00758400   -9.48048600   -0.50403000 L
 C-C(PDBName=C,ResName=ASP,ResNum=91)                0    1.88767700  -12.00357500   -4.48431800 L
 O-O(PDBName=O,ResName=ASP,ResNum=91)                0    2.43113000  -13.07908700   -4.22579900 L
 N-N(PDBName=N,ResName=NME,ResNum=92)                0    1.23391700  -11.80287300   -5.63606400 L
 H-H(PDBName=H,ResName=NME,ResNum=92)                0    0.82552500  -10.88914700   -5.79908400 L
 C-CT(PDBName=CH3,ResName=NME,ResNum=92)             0    1.12051600  -12.78935500   -6.70475400 L
 H-H1(PDBName=HH31,ResName=NME,ResNum=92)            0    0.62080100  -13.68225800   -6.32796400 L
 H-H1(PDBName=HH32,ResName=NME,ResNum=92)            0    0.54546200  -12.36855300   -7.53106000 L
 H-H1(PDBName=HH33,ResName=NME,ResNum=92)            0    2.11709000  -13.05745200   -7.05796000 L
 H-HC(PDBName=HH31,ResName=ACE,ResNum=93)            0  -10.41286800   -8.26143400  -11.27200400 L
 C-CT(PDBName=CH3,ResName=ACE,ResNum=93)             0   -9.90355500   -7.58509000  -10.58922000 L
 H-HC(PDBName=HH32,ResName=ACE,ResNum=93)            0   -8.93131000   -7.31924300  -11.00266000 L
 H-HC(PDBName=HH33,ResName=ACE,ResNum=93)            0   -9.78171400   -8.05772200   -9.61680600 L
 C-C(PDBName=C,ResName=ACE,ResNum=93)                0  -10.72344400   -6.32426900  -10.44699800 L
 O-O(PDBName=O,ResName=ACE,ResNum=93)                0  -11.66895800   -6.12203400  -11.19901500 L
 N-N(PDBName=N,ResName=SER,ResNum=94)                0  -10.36854000   -5.50385000   -9.46154300 L
 H-H(PDBName=H,ResName=SER,ResNum=94)                0   -9.59455600   -5.79816300   -8.88234700 L
 C-CT(PDBName=CA,ResName=SER,ResNum=94)              0  -10.79245800   -4.10557000   -9.27916900 L
 H-H1(PDBName=HA,ResName=SER,ResNum=94)              0  -10.69582600   -3.57752800  -10.22874800 L
 C-CT(PDBName=CB,ResName=SER,ResNum=94)              0  -12.25450800   -4.05202000   -8.82804400 L
 H-H1(PDBName=HB2,ResName=SER,ResNum=94)             0  -12.87045600   -4.67201600   -9.47955100 L
 H-H1(PDBName=HB3,ResName=SER,ResNum=94)             0  -12.32331300   -4.43480600   -7.81187400 L
 O-OH(PDBName=OG,ResName=SER,ResNum=94)              0  -12.73487100   -2.72502700   -8.88892100 L
 H-HO(PDBName=HG,ResName=SER,ResNum=94)              0  -13.43121700   -2.61570300   -8.22837500 L
 C-C(PDBName=C,ResName=SER,ResNum=94)                0   -9.88935800   -3.41936100   -8.23638900 L
 O-O(PDBName=O,ResName=SER,ResNum=94)                0   -9.11712000   -4.09954200   -7.55619300 L
 N-N(PDBName=N,ResName=HIE,ResNum=95)                0   -9.95934200   -2.09480900   -8.08668800 L
 H-H(PDBName=H,ResName=HIE,ResNum=95)                0  -10.64570700   -1.59280200   -8.63923800 L
 C-CT(PDBName=CA,ResName=HIE,ResNum=95)              0   -9.21645100   -1.31683800   -7.08258100 L H-HC 1295   0.0000
 H-H1(PDBName=HA,ResName=HIE,ResNum=95)              0   -9.15886600   -1.89158300   -6.15997200 L
 C-CT(PDBName=CB,ResName=HIE,ResNum=95)              0   -7.79242200   -1.05847900   -7.59760400 H
 H-HC(PDBName=HB2,ResName=HIE,ResNum=95)             0   -7.35127100   -2.03037800   -7.83589500 H
 H-HC(PDBName=HB3,ResName=HIE,ResNum=95)             0   -7.86481700   -0.48809000   -8.52882800 H
 C-CC(PDBName=CG,ResName=HIE,ResNum=95)              0   -6.89592700   -0.33694100   -6.65098000 H
 N-NB(PDBName=ND1,ResName=HIE,ResNum=95)             0   -6.44488100   -0.90646600   -5.46685400 H
 C-CR(PDBName=CE1,ResName=HIE,ResNum=95)             0   -5.65143100   -0.00401900   -4.86336500 H
 H-H5(PDBName=HE1,ResName=HIE,ResNum=95)             0   -5.15400300   -0.12434500   -3.91806000 H
 N-NB(PDBName=NE2,ResName=HIE,ResNum=95)             0   -5.56173100    1.11107000   -5.60846400 H
 C-CV(PDBName=CD2,ResName=HIE,ResNum=95)             0   -6.34050600    0.91770600   -6.73412600 H
 H-H4(PDBName=HD2,ResName=HIE,ResNum=95)             0   -6.46213500    1.68776000   -7.47987200 H
 C-C(PDBName=C,ResName=HIE,ResNum=95)                0   -9.93653400    0.00436300   -6.77755900 L
 O-O(PDBName=O,ResName=HIE,ResNum=95)                0  -10.43003600    0.64409700   -7.70133500 L
 N-N(PDBName=N,ResName=GLU,ResNum=96)                0   -9.99295000    0.38767300   -5.49554400 L
 H-H(PDBName=H,ResName=GLU,ResNum=96)                0   -9.48483100   -0.15678000   -4.81760600 L
 C-CT(PDBName=CA,ResName=GLU,ResNum=96)              0  -10.77689700    1.51308300   -4.94324100 L
 H-H1(PDBName=HA,ResName=GLU,ResNum=96)              0  -10.70767800    1.43607500   -3.85922600 L
 C-CT(PDBName=CB,ResName=GLU,ResNum=96)              0  -10.14236000    2.87272600   -5.30940500 L
 H-HC(PDBName=HB2,ResName=GLU,ResNum=96)             0   -9.96634300    2.93358300   -6.38359000 L
 H-HC(PDBName=HB3,ResName=GLU,ResNum=96)             0  -10.84687000    3.66007600   -5.04736000 L
 C-CT(PDBName=CG,ResName=GLU,ResNum=96)              0   -8.82659800    3.13317500   -4.55509100 L
 H-HC(PDBName=HG2,ResName=GLU,ResNum=96)             0   -8.97060100    2.91556000   -3.49424500 L
 H-HC(PDBName=HG3,ResName=GLU,ResNum=96)             0   -8.06013000    2.45400700   -4.93169100 L
 C-C(PDBName=CD,ResName=GLU,ResNum=96)               0   -8.35736100    4.59030200   -4.69369400 L
 O-O2(PDBName=OE1,ResName=GLU,ResNum=96)             0   -9.17649500    5.51524600   -4.47907400 L
 O-O2(PDBName=OE2,ResName=GLU,ResNum=96)             0   -7.15324400    4.82518800   -4.95524500 L
 C-C(PDBName=C,ResName=GLU,ResNum=96)                0  -12.30062400    1.46998100   -5.22434100 L
 O-O(PDBName=O,ResName=GLU,ResNum=96)                0  -12.81069100    0.64258300   -5.98400800 L
 N-N(PDBName=N,ResName=NME,ResNum=97)                0  -13.06623900    2.32831100   -4.54516300 L
 H-H(PDBName=H,ResName=NME,ResNum=97)                0  -12.57483800    2.88603600   -3.84521000 L
 C-CT(PDBName=CH3,ResName=NME,ResNum=97)             0  -14.51501100    2.44429400   -4.65409800 L
 H-H1(PDBName=HH31,ResName=NME,ResNum=97)            0  -14.78561500    2.63038400   -5.69427200 L
 H-H1(PDBName=HH32,ResName=NME,ResNum=97)            0  -14.97867800    1.51560900   -4.32055800 L
 H-H1(PDBName=HH33,ResName=NME,ResNum=97)            0  -14.85946900    3.27149100   -4.03254800 L
 C-C(PDBName=C03,ResName=RW8,ResNum=98)              0   -3.03363800    2.64598500   -3.55720000 H
 C-CT(PDBName=C05,ResName=RW8,ResNum=98)             0   -2.12362800    1.65042200   -4.23937300 H
 C-CT(PDBName=C06,ResName=RW8,ResNum=98)             0   -1.84737000    0.33500300   -3.51757900 H
 C-C(PDBName=C07,ResName=RW8,ResNum=98)              0   -1.20788500    0.45359900   -2.15293800 H
 C-CT(PDBName=C10,ResName=RW8,ResNum=98)             0   -0.77683300   -2.02567900   -2.33322500 H
 C-CT(PDBName=C11,ResName=RW8,ResNum=98)             0   -0.27659500   -3.06689000   -1.30258600 H
 C-CB(PDBName=C12,ResName=RW8,ResNum=98)             0   -0.02391500   -2.25267500   -0.05631100 H
 C-CM(PDBName=C13,ResName=RW8,ResNum=98)             0    0.40008800   -2.67591200    1.19311200 H
 C-CA(PDBName=C14,ResName=RW8,ResNum=98)             0    0.60703000   -1.72608000    2.19925400 H
 C-CA(PDBName=C15,ResName=RW8,ResNum=98)             0    0.39057600   -0.37257200    1.94081200 H
 C-CA(PDBName=C16,ResName=RW8,ResNum=98)             0   -0.05246100    0.06791400    0.68885900 H
 C-CB(PDBName=C17,ResName=RW8,ResNum=98)             0   -0.25866800   -0.89294800   -0.30024600 H
 N-N(PDBName=N09,ResName=RW8,ResNum=98)              0   -0.72245300   -0.71794900   -1.62854400 H
 O-O(PDBName=O04,ResName=RW8,ResNum=98)              0   -2.60436900    3.75420400   -3.11413500 H
 O-O(PDBName=O08,ResName=RW8,ResNum=98)              0   -1.16622600    1.53041600   -1.52177200 H
 O-OW(PDBName=O,ResName=WAT,ResNum=99)               0    5.12210200   -3.18649900   -4.73022100 L
 H-HW(PDBName=H1,ResName=WAT,ResNum=99)              0    5.25306800   -4.08009600   -5.09104100 L
 H-HW(PDBName=H2,ResName=WAT,ResNum=99)              0    5.18907500   -2.61555800   -5.51628000 L
 O-OW(PDBName=O,ResName=WAT,ResNum=100)              0   -6.99722500   -2.49156300  -14.33520900 L
 H-HW(PDBName=H1,ResName=WAT,ResNum=100)             0   -6.82890300   -2.05051900  -13.49362200 L
 H-HW(PDBName=H2,ResName=WAT,ResNum=100)             0   -7.16207500   -3.39825800  -14.00647300 L
 O-OW(PDBName=O,ResName=WAT,ResNum=101)              0   -9.68114500   -3.24137400   -2.06082200 L
 H-HW(PDBName=H1,ResName=WAT,ResNum=101)             0   -9.74803600   -2.26982000   -2.14301200 L
 H-HW(PDBName=H2,ResName=WAT,ResNum=101)             0   -8.76574600   -3.36928500   -1.75653500 L
 O-(PDBName=O,ResName=WAT,ResNum=102)                0   -4.07285200    3.02937400   -5.11531600 H
 H-(PDBName=H1,ResName=WAT,ResNum=102)               0   -4.33783900    3.91767200   -5.47878400 H
 H-(PDBName=H2,ResName=WAT,ResNum=102)               0   -4.89990500    2.06602600   -5.38096200 H
 O-OW(PDBName=O,ResName=WAT,ResNum=103)              0    3.13377700    8.47855100   -3.59581000 L
 H-HW(PDBName=H1,ResName=WAT,ResNum=103)             0    2.99786400    7.55311200   -3.85960800 L
 H-HW(PDBName=H2,ResName=WAT,ResNum=103)             0    2.31916100    8.67000700   -3.11288800 L
 O-OW(PDBName=O,ResName=WAT,ResNum=104)              0   -7.06248400   -3.56893800   -1.26895900 L
 H-HW(PDBName=H1,ResName=WAT,ResNum=104)             0   -6.86096200   -2.98615000   -0.50969600 L
 H-HW(PDBName=H2,ResName=WAT,ResNum=104)             0   -6.31838600   -3.40287700   -1.86891400 L
 O-OW(PDBName=O,ResName=WAT,ResNum=105)              0   -3.45634600   -3.17959300    5.36835500 L
 H-HW(PDBName=H1,ResName=WAT,ResNum=105)             0   -3.78952400   -2.38648800    4.91594900 L
 H-HW(PDBName=H2,ResName=WAT,ResNum=105)             0   -2.56820200   -2.90696500    5.66725400 L
 O-OW(PDBName=O,ResName=WAT,ResNum=106)              0   -5.82564000   -6.99586400    5.47574000 L
 H-HW(PDBName=H1,ResName=WAT,ResNum=106)             0   -5.22436700   -6.86312400    4.72075400 L
 H-HW(PDBName=H2,ResName=WAT,ResNum=106)             0   -6.55425300   -6.39536900    5.25849700 L
 O-OW(PDBName=O,ResName=WAT,ResNum=107)              0   -5.08410900    8.01781200   -6.34719500 L
 H-HW(PDBName=H1,ResName=WAT,ResNum=107)             0   -4.66510900    8.90594500   -6.28744300 L
 H-HW(PDBName=H2,ResName=WAT,ResNum=107)             0   -5.75316800    8.05376500   -5.64599100 L
 O-OW(PDBName=O,ResName=WAT,ResNum=108)              0   -7.35830300   -6.14642500   -0.35456500 L
 H-HW(PDBName=H1,ResName=WAT,ResNum=108)             0   -7.30046900   -5.29389400   -0.82550000 L
 H-HW(PDBName=H2,ResName=WAT,ResNum=108)             0   -7.54238300   -6.79250800   -1.05890000 L
 O-OW(PDBName=O,ResName=WAT,ResNum=109)              0   -9.55724600   -0.56046600    3.91183500 L
 H-HW(PDBName=H1,ResName=WAT,ResNum=109)             0   -9.87025400   -1.31195500    3.37346000 L
 H-HW(PDBName=H2,ResName=WAT,ResNum=109)             0  -10.31363800    0.05135100    3.89856200 L
 O-OW(PDBName=O,ResName=WAT,ResNum=110)              0    5.61683600    5.85667200   -7.87221000 L
 H-HW(PDBName=H1,ResName=WAT,ResNum=110)             0    5.96838500    5.06715400   -7.43005600 L
 H-HW(PDBName=H2,ResName=WAT,ResNum=110)             0    6.21388100    5.95508300   -8.62634300 L
 O-OW(PDBName=O,ResName=WAT,ResNum=111)              0   -7.09127600    7.40158300   -4.34077000 L
 H-HW(PDBName=H1,ResName=WAT,ResNum=111)             0   -6.93708600    6.45191000   -4.54042000 L
 H-HW(PDBName=H2,ResName=WAT,ResNum=111)             0   -8.05662200    7.40442000   -4.33068400 L
 O-OW(PDBName=O,ResName=WAT,ResNum=112)              0   -8.15506300   -8.13042500   -2.11123700 L
 H-HW(PDBName=H1,ResName=WAT,ResNum=112)             0   -9.03948100   -7.73968700   -1.95032200 L
 H-HW(PDBName=H2,ResName=WAT,ResNum=112)             0   -8.33757200   -9.07905700   -2.04037700 L
 O-OW(PDBName=O,ResName=WAT,ResNum=113)              0   -3.75593100   -0.02906200   -8.32540500 L
 H-HW(PDBName=H1,ResName=WAT,ResNum=113)             0   -4.39146500    0.24899300   -7.65645000 L
 H-HW(PDBName=H2,ResName=WAT,ResNum=113)             0   -4.33028600   -0.36927000   -9.04121800 L
 O-OW(PDBName=O,ResName=WAT,ResNum=114)              0  -11.48954900    5.72217400   -3.24928800 L
 H-HW(PDBName=H1,ResName=WAT,ResNum=114)             0  -11.57822800    4.79129200   -2.94456200 L
 H-HW(PDBName=H2,ResName=WAT,ResNum=114)             0  -10.67323500    5.68586100   -3.80156500 L
 O-OW(PDBName=O,ResName=WAT,ResNum=115)              0    4.84257700  -11.97944200   -0.22559800 L
 H-HW(PDBName=H1,ResName=WAT,ResNum=115)             0    4.86921000  -12.42875100   -1.07082800 L
 H-HW(PDBName=H2,ResName=WAT,ResNum=115)             0    3.91342600  -11.64940000   -0.19521000 L
 O-OW(PDBName=O,ResName=WAT,ResNum=116)              0   -5.59711900   -0.81672300  -10.20070500 L
 H-HW(PDBName=H1,ResName=WAT,ResNum=116)             0   -6.10614700   -0.11506500  -10.60915800 L
 H-HW(PDBName=H2,ResName=WAT,ResNum=116)             0   -5.95346700   -1.61503100  -10.66355600 L
 O-OW(PDBName=O,ResName=WAT,ResNum=117)              0   -5.01126300    5.24484300   -6.34831700 L
 H-HW(PDBName=H1,ResName=WAT,ResNum=117)             0   -5.01726800    6.21564300   -6.45620700 L
 H-HW(PDBName=H2,ResName=WAT,ResNum=117)             0   -5.86839500    5.07659200   -5.88517600 L
 H-HC(PDBName=1H05,ResName=RW8,ResNum=98)            0   -1.19349300    2.18987700   -4.41518400 H
 H-HC(PDBName=2H05,ResName=RW8,ResNum=98)            0   -2.57041300    1.41338100   -5.20382000 H
 H-HC(PDBName=1H06,ResName=RW8,ResNum=98)            0   -1.19430000   -0.25663200   -4.16768200 H
 H-HC(PDBName=2H06,ResName=RW8,ResNum=98)            0   -2.77865100   -0.23306400   -3.41325400 H
 H-H1(PDBName=1H10,ResName=RW8,ResNum=98)            0   -0.13843800   -1.99865700   -3.22075900 H
 H-H1(PDBName=2H10,ResName=RW8,ResNum=98)            0   -1.79937000   -2.24029200   -2.64887500 H
 H-HC(PDBName=1H11,ResName=RW8,ResNum=98)            0    0.64418300   -3.54512400   -1.64862300 H
 H-HC(PDBName=2H11,ResName=RW8,ResNum=98)            0   -1.01859500   -3.85254600   -1.13991300 H
 H-HA(PDBName=H13,ResName=RW8,ResNum=98)             0    0.56905600   -3.73051200    1.38478300 H
 H-HA(PDBName=H14,ResName=RW8,ResNum=98)             0    0.92958700   -2.05426100    3.17639300 H
 H-HA(PDBName=H15,ResName=RW8,ResNum=98)             0    0.55180800    0.36421600    2.71694200 H
 H-HA(PDBName=H16,ResName=RW8,ResNum=98)             0   -0.24070600    1.11034300    0.48340400 H
 H-(PDBName=HD1,ResName=HIE,ResNum=95)               0   -6.77119000   -2.02255600   -5.12181600 H
 H-HC(PDBName=2HB,ResName=ASN,ResNum=70)             0    3.26952000   -8.89757200    6.04572900 L

 1 2 1.0
 2 3 1.0 4 1.0 5 1.0
 3
 4
 5 6 2.0 7 1.5
 6
 7 8 1.0 9 1.0
 8
 9 10 1.0 11 1.0 25 1.0
 10
 11 12 1.0 13 1.0 14 1.0
 12
 13
 14 15 1.5 23 1.5
 15 16 1.0 17 1.5
 16
 17 18 1.0 19 1.5
 18
 19 20 1.0 21 1.5
 20
 21 22 1.0 23 1.5
 22
 23 24 1.0
 24
 25 26 2.0 27 1.5
 26
 27 28 1.0 29 1.0
 28
 29 30 1.0 31 1.0 44 1.0
 30
 31 32 1.0 33 1.0 34 1.0
 32
 33
 34 35 1.0 36 1.0 40 1.0
 35
 36 37 1.0 38 1.0 39 1.0
 37
 38
 39
 40 41 1.0 42 1.0 43 1.0
 41
 42
 43
 44 45 2.0 46 1.5
 45
 46 47 1.0 48 1.0
 47
 48 49 1.0 50 1.0 59 1.0
 49
 50 51 1.0 52 1.0 53 1.0
 51
 52
 53 54 1.0 55 1.0 56 1.0
 54
 55
 56 57 2.0 58 2.0
 57
 58
 59 60 2.0 61 1.5
 60
 61 62 1.0 63 1.0
 62
 63 64 1.0 65 1.0 66 1.0
 64
 65
 66 67 2.0 68 1.5
 67
 68 69 1.0 70 1.0
 69
 70 71 1.0 72 1.0 73 1.0
 71
 72
 73 74 2.0 75 1.5
 74
 75 76 1.0 77 1.0
 76
 77 78 1.0 79 1.0 97 1.0
 78
 79 80 1.0 81 1.0 82 1.0
 80
 81
 82 83 2.0 96 1.0
 83 84 1.0 85 1.0
 84
 85 86 1.0 87 1.5
 86
 87 88 1.5 96 1.5
 88 89 1.0 90 1.5
 89
 90 91 1.0 92 1.5
 91
 92 93 1.0 94 1.5
 93
 94 95 1.0 96 1.5
 95
 96
 97 98 2.0 99 1.5
 98
 99 100 1.0 101 1.0
 100
 101 102 1.0 103 1.0 118 1.0
 102
 103 104 1.0 105 1.0 106 1.0
 104
 105
 106 107 1.5 116 1.5
 107 108 1.0 109 1.5
 108
 109 110 1.0 111 1.5
 110
 111 112 1.0 114 1.5
 112 113 1.0
 113
 114 115 1.0 116 1.5
 115
 116 117 1.0
 117
 118 119 2.0 120 1.5
 119
 120 121 1.0 122 1.0
 121
 122 123 1.0 124 1.0 125 1.0
 123
 124
 125
 126 127 1.0
 127 128 1.0 129 1.0 130 1.0
 128
 129
 130 131 2.0 132 1.5
 131
 132 133 1.0 134 1.0
 133
 134 135 1.0 136 1.0 154 1.0
 135
 136 137 1.0 138 1.0 139 1.0
 137
 138
 139 140 1.0 141 1.0 142 1.0
 140
 141
 142 143 1.0 144 1.0 145 1.0
 143
 144
 145 146 1.0 147 2.0
 146
 147 148 2.0 151 2.0
 148 149 1.0 150 1.0
 149
 150
 151 152 1.0 153 1.0
 152
 153
 154 155 2.0 156 1.5
 155
 156 157 1.0 158 1.0
 157
 158 159 1.0 160 1.0 175 1.0
 159
 160 161 1.0 162 1.0 163 1.0
 161
 162
 163 164 1.5 173 1.5
 164 165 1.0 166 1.5
 165
 166 167 1.0 168 1.5
 167
 168 169 1.0 171 1.5
 169 170 1.0
 170
 171 172 1.0 173 1.5
 172
 173 174 1.0
 174
 175 176 2.0 177 1.5
 176
 177 178 1.0 179 1.0
 178
 179 180 1.0 181 1.0 187 1.0
 180
 181 182 1.0 183 1.0 184 1.0
 182
 183
 184 185 2.0 186 2.0
 185
 186
 187 188 2.0 189 1.5
 188
 189 190 1.0 191 1.0
 190
 191 192 1.0 193 1.0 201 1.0
 192
 193 194 1.0 195 1.0 199 1.0
 194
 195 196 1.0 197 1.0 198 1.0
 196
 197
 198
 199 200 1.0
 200
 201 202 2.0 203 1.5
 202
 203 204 1.0 205 1.0
 204
 205 206 1.0 207 1.0 208 1.0
 206
 207
 208
 209 210 1.0
 210 211 1.0 212 1.0 213 1.0
 211
 212
 213 214 2.0 215 1.5
 214
 215 216 1.0 217 1.0
 216
 217 218 1.0 219 1.0 234 1.0
 218
 219 220 1.0 221 1.0 222 1.0
 220
 221
 222 223 1.5 232 1.5
 223 224 1.0 225 1.5
 224
 225 226 1.0 227 1.5
 226
 227 228 1.0 230 1.5
 228 229 1.0
 229
 230 231 1.0 232 1.5
 231
 232 233 1.0
 233
 234 235 2.0 236 1.5
 235
 236 237 1.0 238 1.0
 237
 238 239 1.0 240 1.0 245 1.0
 239
 240 241 1.0 242 1.0 243 1.0
 241
 242
 243 244 1.0
 244
 245 246 2.0 247 1.5
 246
 247 248 1.0 249 1.0
 248
 249 250 1.0 251 1.0 256 1.0
 250
 251 252 1.0 253 1.0 254 1.0
 252
 253
 254 255 1.0
 255
 256 257 2.0 258 1.5
 257
 258 259 1.0 260 1.0
 259
 260 261 1.0 262 1.0 267 1.0
 261
 262 263 1.0 264 1.0 265 1.0
 263
 264
 265 266 1.0
 266
 267 268 2.0 269 1.5
 268
 269 270 1.0 271 1.0
 270
 271 272 1.0 273 1.0 279 1.0
 272
 273 274 1.0 275 1.0 276 1.0
 274
 275
 276 277 2.0 278 2.0
 277
 278
 279 280 2.0 281 1.5
 280
 281 282 1.0 283 1.0
 282
 283 284 1.0 285 1.0 295 1.0
 284
 285 286 1.0 287 1.0 291 1.0
 286
 287 288 1.0 289 1.0 290 1.0
 288
 289
 290
 291 292 1.0 293 1.0 294 1.0
 292
 293
 294
 295 296 2.0 297 1.5
 296
 297 298 1.0 299 1.0
 298
 299 300 1.0 301 1.0 319 1.0
 300
 301 302 1.0 303 1.0 304 1.0
 302
 303
 304 305 2.0 318 1.0
 305 306 1.0 307 1.0
 306
 307 308 1.0 309 1.5
 308
 309 310 1.5 318 1.5
 310 311 1.0 312 1.5
 311
 312 313 1.0 314 1.5
 313
 314 315 1.0 316 1.5
 315
 316 317 1.0 318 1.5
 317
 318
 319 320 2.0 321 1.5
 320
 321 322 1.0 323 1.0
 322
 323 324 1.0 325 1.0 326 1.0
 324
 325
 326
 327 328 1.0
 328 329 1.0 330 1.0 331 1.0
 329
 330
 331 332 2.0 333 1.5
 332
 333 334 1.0 335 1.0
 334
 335 336 1.0 337 1.0 341 1.0
 336
 337 338 1.0 339 1.0 340 1.0
 338
 339
 340
 341 342 2.0 343 1.5
 342
 343 344 1.0 345 1.0
 344
 345 346 1.0 347 1.0 348 1.0
 346
 347
 348 349 2.0 350 1.5
 349
 350 351 1.0 352 1.0
 351
 352 353 1.0 354 1.0 359 1.0
 353
 354 355 1.0 356 1.0 357 1.0
 355
 356
 357 358 1.0
 358
 359 360 2.0 361 1.5
 360
 361 362 1.0 363 1.0
 362
 363 364 1.0 365 1.0 369 1.0
 364
 365 366 1.0 367 1.0 368 1.0
 366
 367
 368 1328 1.0
 369 370 2.0 371 1.5
 370
 371 372 1.0 373 1.0
 372
 373 374 1.0 375 1.0 379 1.0
 374
 375 376 1.0 377 1.0 378 1.0
 376
 377
 378
 379 380 2.0 381 1.5
 380
 381 382 1.0 383 1.0
 382
 383 384 1.0 385 1.0 386 1.0
 384
 385
 386 387 2.0 388 1.5
 387
 388 389 1.0 390 1.0
 389
 390 391 1.0 392 1.0 393 1.0
 391
 392
 393 394 2.0 395 1.5
 394
 395 396 1.0 397 1.0
 396
 397 398 1.0 399 1.0 407 1.0
 398
 399 400 1.0 401 1.0 405 1.0
 400
 401 402 1.0 403 1.0 404 1.0
 402
 403
 404
 405 406 1.0
 406
 407 408 2.0 409 1.5
 408
 409 410 1.0 411 1.0
 410
 411 412 1.0 413 1.0 414 1.0
 412
 413
 414 415 2.0 416 1.5
 415
 416 417 1.0 418 1.0
 417
 418 419 1.0 420 1.0 430 1.0
 419
 420 421 1.0 422 1.0 426 1.0
 421
 422 423 1.0 424 1.0 425 1.0
 423
 424
 425
 426 427 1.0 428 1.0 429 1.0
 427
 428
 429
 430 431 2.0 432 1.5
 431
 432 433 1.0 434 1.0
 433
 434 435 1.0 436 1.0 449 1.0
 435
 436 437 1.0 438 1.0 439 1.0
 437
 438
 439 440 1.0 441 1.0 445 1.0
 440
 441 442 1.0 443 1.0 444 1.0
 442
 443
 444
 445 446 1.0 447 1.0 448 1.0
 446
 447
 448
 449 450 2.0 451 1.5
 450
 451 452 1.0 453 1.0
 452
 453 454 1.0 455 1.0 468 1.0
 454
 455 456 1.0 457 1.0 458 1.0
 456
 457
 458 459 1.0 460 1.0 464 1.0
 459
 460 461 1.0 462 1.0 463 1.0
 461
 462
 463
 464 465 1.0 466 1.0 467 1.0
 465
 466
 467
 468 469 2.0 470 1.5
 469
 470 471 1.0 472 1.0
 471
 472 473 1.0 474 1.0 475 1.0
 473
 474
 475
 476 477 1.0
 477 478 1.0 479 1.0 480 1.0
 478
 479
 480 481 2.0 482 1.5
 481
 482 483 1.0 484 1.0
 483
 484 485 1.0 486 1.0 499 1.0
 485
 486 487 1.0 488 1.0 489 1.0
 487
 488
 489 490 1.0 491 1.0 495 1.0
 490
 491 492 1.0 493 1.0 494 1.0
 492
 493
 494
 495 496 1.0 497 1.0 498 1.0
 496
 497
 498
 499 500 2.0 501 1.5
 500
 501 502 1.0 503 1.0
 502
 503 504 1.0 505 1.0 509 1.0
 504
 505 506 1.0 507 1.0 508 1.0
 506
 507
 508
 509 510 2.0 511 1.5
 510
 511 512 1.0 513 1.0
 512
 513 514 1.0 515 1.0 521 1.0
 514
 515 516 1.0 517 1.0 518 1.0
 516
 517
 518 519 2.0 520 2.0
 519
 520
 521 522 2.0 523 1.5
 522
 523 524 1.0 525 1.0
 524
 525 526 1.0 527 1.0 532 1.0
 526
 527 528 1.0 529 1.0 530 1.0
 528
 529
 530 531 1.0
 531
 532 533 2.0 534 1.5
 533
 534 535 1.0 536 1.0
 535
 536 537 1.0 538 1.0 539 1.0
 537
 538
 539 540 2.0 541 1.5
 540
 541 542 1.0 543 1.0
 542
 543 544 1.0 545 1.0 563 1.0
 544
 545 546 1.0 547 1.0 548 1.0
 546
 547
 548 549 2.0 562 1.0
 549 550 1.0 551 1.5
 550
 551 552 1.0 553 1.5
 552
 553 554 1.5 562 1.5
 554 555 1.0 556 1.5
 555
 556 557 1.0 558 1.5
 557
 558 559 1.0 560 1.5
 559
 560 561 1.0 562 1.5
 561
 562
 563 564 2.0 565 1.5
 564
 565 566 1.0 567 1.0
 566
 567 568 1.0 569 1.0 583 1.0
 568
 569 570 1.0 571 1.0 572 1.0
 570
 571
 572 573 1.5 581 1.5
 573 574 1.0 575 1.5
 574
 575 576 1.0 577 1.5
 576
 577 578 1.0 579 1.5
 578
 579 580 1.0 581 1.5
 580
 581 582 1.0
 582
 583 584 2.0 585 1.5
 584
 585 586 1.0 587 1.0
 586
 587 588 1.0 589 1.0 590 1.0
 588
 589
 590
 591 592 1.0
 592 593 1.0 594 1.0 595 1.0
 593
 594
 595 596 2.0 597 1.5
 596
 597 598 1.0 599 1.0
 598
 599 600 1.0 601 1.0 609 1.0
 600
 601 602 1.0 603 1.0 607 1.0
 602
 603 604 1.0 605 1.0 606 1.0
 604
 605
 606
 607 608 1.0
 608
 609 610 2.0 611 1.5
 610
 611 612 1.0 613 1.0
 612
 613 614 1.0 615 1.0 628 1.0
 614
 615 616 1.0 617 1.0 621 1.0
 616
 617 618 1.0 619 1.0 620 1.0
 618
 619
 620
 621 622 1.0 623 1.0 624 1.0
 622
 623
 624 625 1.0 626 1.0 627 1.0
 625
 626
 627
 628 629 2.0 630 1.5
 629
 630 631 1.0 632 1.0
 631
 632 633 1.0 634 1.0 642 1.0
 633
 634 635 1.0 636 1.0 640 1.0
 635
 636 637 1.0 638 1.0 639 1.0
 637
 638
 639
 640 641 1.0
 641
 642 643 2.0 644 1.5
 643
 644 645 1.0 646 1.0
 645
 646 647 1.0 648 1.0 653 1.0
 647
 648 649 1.0 650 1.0 651 1.0
 649
 650
 651 652 1.0
 652
 653 654 2.0 655 1.5
 654
 655 656 1.0 657 1.0
 656
 657 658 1.0 659 1.0 663 1.0
 658
 659 660 1.0 661 1.0 662 1.0
 660
 661
 662
 663 664 2.0 665 1.5
 664
 665 666 1.0 675 1.0
 666 667 1.0 668 1.0 669 1.0
 667
 668
 669 670 1.0 671 1.0 672 1.0
 670
 671
 672 673 1.0 674 1.0 675 1.0
 673
 674
 675 676 1.0 677 1.0
 676
 677 678 2.0 679 1.5
 678
 679 680 1.0 681 1.0
 680
 681 682 1.0 683 1.0 691 1.0
 682
 683 684 1.0 685 1.0 689 1.0
 684
 685 686 1.0 687 1.0 688 1.0
 686
 687
 688
 689 690 1.0
 690
 691 692 2.0 693 1.5
 692
 693 694 1.0 695 1.0
 694
 695 696 1.0 697 1.0 706 1.0
 696
 697 698 1.0 699 1.0 700 1.0
 698
 699
 700 701 1.0 702 1.0 703 1.0
 701
 702
 703 704 2.0 705 2.0
 704
 705
 706 707 2.0 708 1.5
 707
 708 709 1.0 710 1.0
 709
 710 711 1.0 712 1.0 716 1.0
 711
 712 713 1.0 714 1.0 715 1.0
 713
 714
 715
 716 717 2.0 718 1.5
 717
 718 719 1.0 720 1.0
 719
 720 721 1.0 722 1.0 735 1.0
 721
 722 723 1.0 724 1.0 728 1.0
 723
 724 725 1.0 726 1.0 727 1.0
 725
 726
 727
 728 729 1.0 730 1.0 731 1.0
 729
 730
 731 732 1.0 733 1.0 734 1.0
 732
 733
 734
 735 736 2.0 737 1.5
 736
 737 738 1.0 739 1.0
 738
 739 740 1.0 741 1.0 759 1.0
 740
 741 742 1.0 743 1.0 744 1.0
 742
 743
 744 745 1.0 746 1.0 747 1.0
 745
 746
 747 748 1.0 749 1.0 750 1.0
 748
 749
 750 751 1.0 752 2.0
 751
 752 753 2.0 756 2.0
 753 754 1.0 755 1.0
 754
 755
 756 757 1.0 758 1.0
 757
 758
 759 760 2.0 761 1.5
 760
 761 762 1.0 763 1.0
 762
 763 764 1.0 765 1.0 783 1.0
 764
 765 766 1.0 767 1.0 768 1.0
 766
 767
 768 769 1.0 770 1.0 771 1.0
 769
 770
 771 772 1.0 773 1.0 774 1.0
 772
 773
 774 775 1.0 776 2.0
 775
 776 777 2.0 780 2.0
 777 778 1.0 779 1.0
 778
 779
 780 781 1.0 782 1.0
 781
 782
 783 784 2.0 785 1.5
 784
 785 786 1.0 787 1.0
 786
 787 788 1.0 789 1.0 790 1.0
 788
 789
 790 791 2.0 792 1.5
 791
 792 793 1.0 794 1.0
 793
 794 795 1.0 796 1.0 809 1.0
 795
 796 797 1.0 798 1.0 802 1.0
 797
 798 799 1.0 800 1.0 801 1.0
 799
 800
 801
 802 803 1.0 804 1.0 805 1.0
 803
 804
 805 806 1.0 807 1.0 808 1.0
 806
 807
 808
 809 810 2.0 811 1.5
 810
 811 812 1.0 813 1.0
 812
 813 814 1.0 815 1.0 833 1.0
 814
 815 816 1.0 817 1.0 818 1.0
 816
 817
 818 819 1.0 820 1.0 821 1.0
 819
 820
 821 822 1.0 823 1.0 824 1.0
 822
 823
 824 825 1.0 826 2.0
 825
 826 827 2.0 830 2.0
 827 828 1.0 829 1.0
 828
 829
 830 831 1.0 832 1.0
 831
 832
 833 834 2.0 835 1.5
 834
 835 836 1.0 837 1.0
 836
 837 838 1.0 839 1.0 854 1.0
 838
 839 840 1.0 841 1.0 842 1.0
 840
 841
 842 843 1.5 852 1.5
 843 844 1.0 845 1.5
 844
 845 846 1.0 847 1.5
 846
 847 848 1.0 850 1.5
 848 849 1.0
 849
 850 851 1.0 852 1.5
 851
 852 853 1.0
 853
 854 855 2.0 856 1.5
 855
 856 857 1.0 858 1.0
 857
 858 859 1.0 860 1.0 878 1.0
 859
 860 861 1.0 862 1.0 863 1.0
 861
 862
 863 864 2.0 877 1.0
 864 865 1.0 866 1.5
 865
 866 867 1.0 868 1.5
 867
 868 869 1.5 877 1.5
 869 870 1.0 871 1.5
 870
 871 872 1.0 873 1.5
 872
 873 874 1.0 875 1.5
 874
 875 876 1.0 877 1.5
 876
 877
 878 879 2.0 880 1.5
 879
 880 881 1.0 882 1.0
 881
 882 883 1.0 884 1.0 885 1.0
 883
 884
 885
 886 887 1.0
 887 888 1.0 889 1.0 890 1.0
 888
 889
 890 891 2.0 892 1.5
 891
 892 893 1.0 894 1.0
 893
 894 895 1.0 896 1.0 905 1.0
 895
 896 897 1.0 898 1.0 899 1.0
 897
 898
 899 900 1.0 901 1.0 902 1.0
 900
 901
 902 903 2.0 904 2.0
 903
 904
 905 906 2.0 907 1.5
 906
 907 908 1.0 909 1.0
 908
 909 910 1.0 911 1.0 929 1.0
 910
 911 912 1.0 913 1.0 914 1.0
 912
 913
 914 915 2.0 928 1.0
 915 916 1.0 917 1.5
 916
 917 918 1.0 919 1.5
 918
 919 920 1.5 928 1.5
 920 921 1.0 922 1.5
 921
 922 923 1.0 924 1.5
 923
 924 925 1.0 926 1.5
 925
 926 927 1.0 928 1.5
 927
 928
 929 930 2.0 931 1.5
 930
 931 932 1.0 933 1.0
 932
 933 934 1.0 935 1.0 942 1.0
 934
 935 936 1.0 937 1.0 1413 1.0
 936
 937 938 2.0 939 2.0
 938
 939 940 1.0 941 1.0
 940
 941
 942 943 2.0 944 1.5
 943
 944 945 1.0 946 1.0
 945
 946 947 1.0 948 1.0 953 1.0
 947
 948 949 1.0 950 1.0 951 1.0
 949
 950
 951 952 1.0
 952
 953 954 2.0 955 1.5
 954
 955 956 1.0 957 1.0
 956
 957 958 1.0 959 1.0 973 1.0
 958
 959 960 1.0 961 1.0 962 1.0
 960
 961
 962 963 1.5 971 1.5
 963 964 1.0 965 1.5
 964
 965 966 1.0 967 1.5
 966
 967 968 1.0 969 1.5
 968
 969 970 1.0 971 1.5
 970
 971 972 1.0
 972
 973 974 2.0 975 1.5
 974
 975 976 1.0 977 1.0
 976
 977 978 1.0 979 1.0 993 1.0
 978
 979 980 1.0 981 1.0 982 1.0
 980
 981
 982 983 1.5 991 1.5
 983 984 1.0 985 1.5
 984
 985 986 1.0 987 1.5
 986
 987 988 1.0 989 1.5
 988
 989 990 1.0 991 1.5
 990
 991 992 1.0
 992
 993 994 2.0 995 1.5
 994
 995 996 1.0 997 1.0
 996
 997 998 1.0 999 1.0 1000 1.0
 998
 999
 1000 1001 2.0 1002 1.5
 1001
 1002 1003 1.0 1004 1.0
 1003
 1004 1005 1.0 1006 1.0 1021 1.0
 1005
 1006 1007 1.0 1008 1.0 1009 1.0
 1007
 1008
 1009 1010 1.5 1019 1.5
 1010 1011 1.0 1012 1.5
 1011
 1012 1013 1.0 1014 1.5
 1013
 1014 1015 1.0 1017 1.5
 1015 1016 1.0
 1016
 1017 1018 1.0 1019 1.5
 1018
 1019 1020 1.0
 1020
 1021 1022 2.0 1023 1.5
 1022
 1023 1024 1.0 1025 1.0
 1024
 1025 1026 1.0 1027 1.0 1043 1.0
 1026
 1027 1028 1.0 1029 1.0 1030 1.0
 1028
 1029
 1030 1031 1.0 1032 1.0 1033 1.0
 1031
 1032
 1033 1034 1.0 1035 1.0 1036 1.0
 1034
 1035
 1036 1037 1.0 1038 1.0 1039 1.0
 1037
 1038
 1039 1040 1.0 1041 1.0 1042 1.0
 1040
 1041
 1042
 1043 1044 2.0 1045 1.5
 1044
 1045 1046 1.0 1047 1.0
 1046
 1047 1048 1.0 1049 1.0 1059 1.0
 1048
 1049 1050 1.0 1051 1.0 1055 1.0
 1050
 1051 1052 1.0 1053 1.0 1054 1.0
 1052
 1053
 1054
 1055 1056 1.0 1057 1.0 1058 1.0
 1056
 1057
 1058
 1059 1060 2.0 1061 1.5
 1060
 1061 1062 1.0 1063 1.0
 1062
 1063 1064 1.0 1065 1.0 1066 1.0
 1064
 1065
 1066
 1067 1068 1.0
 1068 1069 1.0 1070 1.0 1071 1.0
 1069
 1070
 1071 1072 2.0 1073 1.5
 1072
 1073 1074 1.0 1075 1.0
 1074
 1075 1076 1.0 1077 1.0 1088 1.0
 1076
 1077 1078 1.0 1079 1.0 1080 1.0
 1078
 1079
 1080 1081 1.0 1082 1.0 1083 1.0
 1081
 1082
 1083 1084 2.0 1085 2.0
 1084
 1085 1086 1.0 1087 1.0
 1086
 1087
 1088 1089 2.0 1090 1.5
 1089
 1090 1091 1.0 1092 1.0
 1091
 1092 1093 1.0 1094 1.0 1112 1.0
 1093
 1094 1095 1.0 1096 1.0 1097 1.0
 1095
 1096
 1097 1098 2.0 1111 1.0
 1098 1099 1.0 1100 1.5
 1099
 1100 1101 1.0 1102 1.5
 1101
 1102 1103 1.5 1111 1.5
 1103 1104 1.0 1105 1.5
 1104
 1105 1106 1.0 1107 1.5
 1106
 1107 1108 1.0 1109 1.5
 1108
 1109 1110 1.0 1111 1.5
 1110
 1111
 1112 1113 2.0 1114 1.5
 1113
 1114 1115 1.0 1116 1.0
 1115
 1116 1117 1.0 1118 1.0 1131 1.0
 1117
 1118 1119 1.0 1120 1.0 1121 1.0
 1119
 1120
 1121 1122 1.0 1123 1.0 1127 1.0
 1122
 1123 1124 1.0 1125 1.0 1126 1.0
 1124
 1125
 1126
 1127 1128 1.0 1129 1.0 1130 1.0
 1128
 1129
 1130
 1131 1132 2.0 1133 1.5
 1132
 1133 1134 1.0 1135 1.0
 1134
 1135 1136 1.0 1137 1.0 1151 1.0
 1136
 1137 1138 1.0 1139 1.0 1140 1.0
 1138
 1139
 1140 1141 1.5 1149 1.5
 1141 1142 1.0 1143 1.5
 1142
 1143 1144 1.0 1145 1.5
 1144
 1145 1146 1.0 1147 1.5
 1146
 1147 1148 1.0 1149 1.5
 1148
 1149 1150 1.0
 1150
 1151 1152 2.0 1153 1.5
 1152
 1153 1154 1.0 1155 1.0
 1154
 1155 1156 1.0 1157 1.0 1163 1.0
 1156
 1157 1158 1.0 1159 1.0 1160 1.0
 1158
 1159
 1160 1161 1.5 1162 2.0
 1161
 1162
 1163 1164 2.0 1165 1.5
 1164
 1165 1166 1.0 1167 1.0
 1166
 1167 1168 1.0 1169 1.0 1178 1.0
 1168
 1169 1170 1.0 1171 1.0 1172 1.0
 1170
 1171
 1172 1173 1.0 1174 1.0 1175 1.0
 1173
 1174
 1175 1176 2.0 1177 2.0
 1176
 1177
 1178 1179 2.0 1180 1.5
 1179
 1180 1181 1.0 1182 1.0
 1181
 1182 1183 1.0 1184 1.0 1188 1.0
 1183
 1184 1185 1.0 1186 1.0 1187 1.0
 1185
 1186
 1187
 1188 1189 2.0 1190 1.5
 1189
 1190 1191 1.0 1192 1.0
 1191
 1192 1193 1.0 1194 1.0 1205 1.0
 1193
 1194 1195 1.0 1196 1.0 1197 1.0
 1195
 1196
 1197 1198 1.0 1199 1.0 1200 1.0
 1198
 1199
 1200 1201 2.0 1202 2.0
 1201
 1202 1203 1.0 1204 1.0
 1203
 1204
 1205 1206 2.0 1207 1.5
 1206
 1207 1208 1.0 1209 1.0
 1208
 1209 1210 1.0 1211 1.0 1224 1.0
 1210
 1211 1212 1.0 1213 1.0 1214 1.0
 1212
 1213
 1214 1215 1.0 1216 1.0 1220 1.0
 1215
 1216 1217 1.0 1218 1.0 1219 1.0
 1217
 1218
 1219
 1220 1221 1.0 1222 1.0 1223 1.0
 1221
 1222
 1223
 1224 1225 2.0 1226 1.5
 1225
 1226 1227 1.0 1228 1.0
 1227
 1228 1229 1.0 1230 1.0 1238 1.0
 1229
 1230 1231 1.0 1232 1.0 1236 1.0
 1231
 1232 1233 1.0 1234 1.0 1235 1.0
 1233
 1234
 1235
 1236 1237 1.0
 1237
 1238 1239 2.0 1240 1.5
 1239
 1240 1241 1.0 1242 1.0
 1241
 1242 1243 1.0 1244 1.0 1254 1.0
 1243
 1244 1245 1.0 1246 1.0 1250 1.0
 1245
 1246 1247 1.0 1248 1.0 1249 1.0
 1247
 1248
 1249
 1250 1251 1.0 1252 1.0 1253 1.0
 1251
 1252
 1253
 1254 1255 2.0 1256 1.5
 1255
 1256 1257 1.0 1258 1.0
 1257
 1258 1259 1.0 1260 1.0 1266 1.0
 1259
 1260 1261 1.0 1262 1.0 1263 1.0
 1261
 1262
 1263 1264 2.0 1265 2.0
 1264
 1265
 1266 1267 2.0 1268 1.5
 1267
 1268 1269 1.0 1270 1.0
 1269
 1270 1271 1.0 1272 1.0 1273 1.0
 1271
 1272
 1273
 1274 1275 1.0
 1275 1276 1.0 1277 1.0 1278 1.0
 1276
 1277
 1278 1279 2.0 1280 1.5
 1279
 1280 1281 1.0 1282 1.0
 1281
 1282 1283 1.0 1284 1.0 1289 1.0
 1283
 1284 1285 1.0 1286 1.0 1287 1.0
 1285
 1286
 1287 1288 1.0
 1288
 1289 1290 2.0 1291 1.5
 1290
 1291 1292 1.0 1293 1.0
 1292
 1293 1294 1.0 1295 1.0 1305 1.0
 1294
 1295 1296 1.0 1297 1.0 1298 1.0
 1296
 1297
 1298 1299 1.0 1303 2.0
 1299 1300 1.5
 1300 1301 1.0 1302 1.5
 1301
 1302 1303 1.0
 1303 1304 1.0
 1304
 1305 1306 2.0 1307 1.5
 1306
 1307 1308 1.0 1309 1.0
 1308
 1309 1310 1.0 1311 1.0 1320 1.0
 1310
 1311 1312 1.0 1313 1.0 1314 1.0
 1312
 1313
 1314 1315 1.0 1316 1.0 1317 1.0
 1315
 1316
 1317 1318 2.0 1319 2.0
 1318
 1319
 1320 1321 2.0 1322 1.5
 1321
 1322 1323 1.0 1324 1.0
 1323
 1324 1325 1.0 1326 1.0 1327 1.0
 1325
 1326
 1327
 1328 1329 1.0 1341 2.0
 1329 1330 1.0 1400 1.0 1401 1.0
 1330 1331 1.0 1402 1.0 1403 1.0
 1331 1340 1.5 1342 2.0
 1332 1333 1.0 1340 1.0 1404 1.0 1405 1.0
 1333 1334 1.0 1406 1.0 1407 1.0
 1334 1335 2.0 1339 1.5
 1335 1336 1.5 1408 1.0
 1336 1337 1.5 1409 1.0
 1337 1338 1.5 1410 1.0
 1338 1339 1.5 1411 1.0
 1339 1340 1.0
 1340
 1341
 1342
 1343 1344 1.0 1345 1.0
 1344
 1345
 1346 1347 1.0 1348 1.0
 1347
 1348
 1349 1350 1.0 1351 1.0
 1350
 1351
 1352 1353 1.0
 1353
 1354
 1355 1356 1.0 1357 1.0
 1356
 1357
 1358 1359 1.0 1360 1.0
 1359
 1360
 1361 1362 1.0 1363 1.0
 1362
 1363
 1364 1365 1.0 1366 1.0
 1365
 1366
 1367 1368 1.0 1369 1.0
 1368
 1369
 1370 1371 1.0 1372 1.0
 1371
 1372
 1373 1374 1.0 1375 1.0
 1374
 1375
 1376 1377 1.0 1378 1.0
 1377
 1378
 1379 1380 1.0 1381 1.0
 1380
 1381
 1382 1383 1.0 1384 1.0
 1383
 1384
 1385 1386 1.0 1387 1.0
 1386
 1387
 1388 1389 1.0 1390 1.0
 1389
 1390
 1391 1392 1.0 1393 1.0
 1392
 1393
 1394 1395 1.0 1396 1.0
 1395
 1396
 1397 1398 1.0 1399 1.0
 1398
 1399
 1400
 1401
 1402
 1403
 1404
 1405
 1406
 1407
 1408
 1409
 1410
 1411
 1412
 1413


HrmStr1	CT	O	449.90   1.317
HrmStr1	CT	CB	321.00   1.516
HrmStr1	CB	N	384.20   1.412
HrmBnd1	OS	CT	OS	72.700     108.290
HrmBnd1	OS	CT	OH	72.600     109.380
HrmBnd1	OS	CT	O	74.400     122.300
HrmBnd1	O	CT	OH	74.400     122.300
HrmBnd1	CT	CT	O	68.500     113.010
HrmBnd1	C	N	CB	63.800     123.710
HrmBnd1	CT	CT	CB	63.100     112.070
HrmBnd1	CT	N	CB	63.000     119.830
HrmBnd1	CT	CB	CA	63.500     120.770
HrmBnd1	CT	CB	CB	63.500     120.770
HrmBnd1	CB	CT	HC	46.800     110.470
HrmBnd1	CB	CB	N	67.900     120.190
HrmBnd1	CA	CB	N	67.900     120.190
HrmBnd1	HC	CT	H1	35.000     109.500
