# Supplementary material for: Computational Analysis of the Inhibition Mechanism of NOTUM by the ONIOM Method
Source: ACS Omega. 2022 Apr 7;7(15):13333–42. doi: 10.1021/acsomega.2c01044 (PMC9026088; doi:10.1021/acsomega.2c01044)
Supplement: Supplementary file 2 — ao2c01044_si_002.zip [file ao2c01044_si_002.zip › TS-4.gjf]

%mem=10GB
%nprocshared=16
# opt=(calcfc,ts,maxcycle=6000,noeigentest) freq
oniom(m062x/6-31g:amber=hardfirst) geom=connectivity scf=maxcycle=5000

Title Card Required

-5 1 -1 1 -1 1
 H-HC(PDBName=HH31,ResName=ACE,ResNum=1)             0   -9.77794400   15.47008600    7.02564700 L
 C-CT(PDBName=CH3,ResName=ACE,ResNum=1)              0   -9.13501300   15.55126300    6.15086600 L
 H-HC(PDBName=HH32,ResName=ACE,ResNum=1)             0   -8.09765500   15.63826600    6.46917000 L
 H-HC(PDBName=HH33,ResName=ACE,ResNum=1)             0   -9.42589300   16.41874200    5.56220700 L
 C-C(PDBName=C,ResName=ACE,ResNum=1)                 0   -9.29191800   14.30399400    5.31320500 L
 O-O(PDBName=O,ResName=ACE,ResNum=1)                 0  -10.03638600   13.40592700    5.69186400 L
 N-N(PDBName=N,ResName=PHE,ResNum=2)                 0   -8.57869600   14.25751700    4.19054600 L
 H-H(PDBName=H,ResName=PHE,ResNum=2)                 0   -7.94464500   15.01375100    3.98369500 L
 C-CT(PDBName=CA,ResName=PHE,ResNum=2)               0   -8.52851500   13.12227300    3.26779700 L
 H-H1(PDBName=HA,ResName=PHE,ResNum=2)               0   -8.92830100   12.24846400    3.76781000 L
 C-CT(PDBName=CB,ResName=PHE,ResNum=2)               0   -9.41548700   13.39272100    2.04478700 L
 H-HC(PDBName=HB2,ResName=PHE,ResNum=2)              0  -10.44677100   13.51859300    2.37727000 L
 H-HC(PDBName=HB3,ResName=PHE,ResNum=2)              0   -9.09997400   14.32600600    1.57573000 L
 C-CA(PDBName=CG,ResName=PHE,ResNum=2)               0   -9.36869600   12.27935100    1.01211200 L
 C-CA(PDBName=CD1,ResName=PHE,ResNum=2)              0  -10.08583600   11.08556800    1.22349100 L
 H-HA(PDBName=HD1,ResName=PHE,ResNum=2)              0  -10.69153400   10.96383700    2.10789800 L
 C-CA(PDBName=CE1,ResName=PHE,ResNum=2)              0  -10.00223800   10.03618700    0.28998500 L
 H-HA(PDBName=HE1,ResName=PHE,ResNum=2)              0  -10.53809900    9.10879500    0.44655400 L
 C-CA(PDBName=CZ,ResName=PHE,ResNum=2)               0   -9.20072500   10.17587600   -0.85551400 L
 H-HA(PDBName=HZ,ResName=PHE,ResNum=2)               0   -9.13051200    9.36017000   -1.56369800 L
 C-CA(PDBName=CE2,ResName=PHE,ResNum=2)              0   -8.48624600   11.36664800   -1.07200200 L
 H-HA(PDBName=HE2,ResName=PHE,ResNum=2)              0   -7.86600200   11.46726800   -1.95179900 L
 C-CA(PDBName=CD2,ResName=PHE,ResNum=2)              0   -8.56500400   12.41413100   -0.13723400 L
 H-HA(PDBName=HD2,ResName=PHE,ResNum=2)              0   -7.98970300   13.31414300   -0.29989000 L
 C-C(PDBName=C,ResName=PHE,ResNum=2)                 0   -7.08118200   12.82966100    2.84484600 L
 O-O(PDBName=O,ResName=PHE,ResNum=2)                 0   -6.33069500   13.76383700    2.55872800 L
 N-N(PDBName=N,ResName=LEU,ResNum=3)                 0   -6.71008800   11.54874200    2.79021800 L
 H-H(PDBName=H,ResName=LEU,ResNum=3)                 0   -7.38643500   10.86127300    3.10383600 L
 C-CT(PDBName=CA,ResName=LEU,ResNum=3)               0   -5.41640300   11.04474800    2.32413300 L
 H-H1(PDBName=HA,ResName=LEU,ResNum=3)               0   -4.73752400   11.87952200    2.14456200 L
 C-CT(PDBName=CB,ResName=LEU,ResNum=3)               0   -4.78878900   10.13459300    3.39968000 L
 H-HC(PDBName=HB2,ResName=LEU,ResNum=3)              0   -5.40903700    9.24433200    3.50360200 L
 H-HC(PDBName=HB3,ResName=LEU,ResNum=3)              0   -3.81070000    9.81577600    3.04107400 L
 C-CT(PDBName=CG,ResName=LEU,ResNum=3)               0   -4.61903000   10.75480200    4.79936300 L
 H-HC(PDBName=HG,ResName=LEU,ResNum=3)               0   -5.59881300   10.98662000    5.21732100 L
 C-CT(PDBName=CD1,ResName=LEU,ResNum=3)              0   -3.93134100    9.74751200    5.72203600 L
 H-HC(PDBName=HD11,ResName=LEU,ResNum=3)             0   -2.93727900    9.51346100    5.34270800 L
 H-HC(PDBName=HD12,ResName=LEU,ResNum=3)             0   -3.84839500   10.15639600    6.72799300 L
 H-HC(PDBName=HD13,ResName=LEU,ResNum=3)             0   -4.51638300    8.83106100    5.76143900 L
 C-CT(PDBName=CD2,ResName=LEU,ResNum=3)              0   -3.77534800   12.03064800    4.79135300 L
 H-HC(PDBName=HD21,ResName=LEU,ResNum=3)             0   -4.27253700   12.80372100    4.20738900 L
 H-HC(PDBName=HD22,ResName=LEU,ResNum=3)             0   -3.64366900   12.39266300    5.80968700 L
 H-HC(PDBName=HD23,ResName=LEU,ResNum=3)             0   -2.80038900   11.82340300    4.35431300 L
 C-C(PDBName=C,ResName=LEU,ResNum=3)                 0   -5.60000700   10.28946800    0.99816200 L
 O-O(PDBName=O,ResName=LEU,ResNum=3)                 0   -6.30899800    9.28480300    0.93985800 L
 N-N(PDBName=N,ResName=GLU,ResNum=4)                 0   -4.97470600   10.77894500   -0.07095400 L
 H-H(PDBName=H,ResName=GLU,ResNum=4)                 0   -4.37061900   11.57347200    0.05818800 L
 C-CT(PDBName=CA,ResName=GLU,ResNum=4)               0   -5.00064700   10.12876900   -1.38835900 L
 H-H1(PDBName=HA,ResName=GLU,ResNum=4)               0   -6.03900600    9.93644500   -1.65933300 L
 C-CT(PDBName=CB,ResName=GLU,ResNum=4)               0   -4.37550200   11.07153200   -2.44081900 L
 H-HC(PDBName=HB2,ResName=GLU,ResNum=4)              0   -4.63954000   12.10462300   -2.20697900 L
 H-HC(PDBName=HB3,ResName=GLU,ResNum=4)              0   -3.29540000   10.98407000   -2.36938500 L
 C-CT(PDBName=CG,ResName=GLU,ResNum=4)               0   -4.82767000   10.78614000   -3.88687800 L
 H-HC(PDBName=HG2,ResName=GLU,ResNum=4)              0   -5.07986200    9.73329200   -3.98863900 L
 H-HC(PDBName=HG3,ResName=GLU,ResNum=4)              0   -5.74413000   11.34867400   -4.07998100 L
 C-C(PDBName=CD,ResName=GLU,ResNum=4)                0   -3.77278500   11.13648700   -4.95318400 L
 O-O2(PDBName=OE1,ResName=GLU,ResNum=4)              0   -3.61910700   10.32665800   -5.89997600 L
 O-O2(PDBName=OE2,ResName=GLU,ResNum=4)              0   -3.15041700   12.22315000   -4.85641200 L
 C-C(PDBName=C,ResName=GLU,ResNum=4)                 0   -4.25598900    8.77858400   -1.37194800 L
 O-O(PDBName=O,ResName=GLU,ResNum=4)                 0   -3.30800800    8.57740500   -0.60689300 L
 N-N(PDBName=N,ResName=GLY,ResNum=5)                 0   -4.64269400    7.87622800   -2.27186400 L H-HC 63   0.0000
 H-H(PDBName=H,ResName=GLY,ResNum=5)                 0   -5.45005900    8.09041200   -2.84787100 L
 C-CT(PDBName=CA,ResName=GLY,ResNum=5)               0   -3.77821100    6.82965400   -2.79741900 H
 H-H1(PDBName=HA2,ResName=GLY,ResNum=5)              0   -3.28736500    6.31091100   -1.97002200 H
 H-H1(PDBName=HA3,ResName=GLY,ResNum=5)              0   -4.38721500    6.09065800   -3.32093200 H
 C-C(PDBName=C,ResName=GLY,ResNum=5)                 0   -2.74754800    7.45508300   -3.71081300 H
 O-O(PDBName=O,ResName=GLY,ResNum=5)                 0   -2.29987700    8.60006200   -3.51461800 H
 N-N(PDBName=N,ResName=GLY,ResNum=6)                 0   -2.31356600    6.68309700   -4.75259700 H
 H-H(PDBName=H,ResName=GLY,ResNum=6)                 0   -2.75737700    5.78017500   -4.87673300 H
 C-CT(PDBName=CA,ResName=GLY,ResNum=6)               0   -1.38000000    7.16022200   -5.74444000 H
 H-H1(PDBName=HA2,ResName=GLY,ResNum=6)              0   -1.84658800    7.23154000   -6.73341500 H
 H-H1(PDBName=HA3,ResName=GLY,ResNum=6)              0   -1.08449700    8.17027700   -5.44968500 H
 C-C(PDBName=C,ResName=GLY,ResNum=6)                 0   -0.12642500    6.30577300   -5.90508400 H
 O-O(PDBName=O,ResName=GLY,ResNum=6)                 0    0.66934900    6.58741200   -6.82964300 H
 N-N(PDBName=N,ResName=TRP,ResNum=7)                 0    0.00411000    5.29621000   -5.01173000 H
 H-H(PDBName=H,ResName=TRP,ResNum=7)                 0   -0.69970400    5.24124800   -4.28429500 H
 C-CT(PDBName=CA,ResName=TRP,ResNum=7)               0    1.12623600    4.37617200   -4.86943000 H
 H-H1(PDBName=HA,ResName=TRP,ResNum=7)               0    0.77055200    3.60035800   -4.18964600 H
 C-CT(PDBName=CB,ResName=TRP,ResNum=7)               0    1.49432400    3.65651000   -6.17950300 L H-H1 77   0.0000
 H-HC(PDBName=HB2,ResName=TRP,ResNum=7)              0    1.62493900    4.35490200   -7.00288200 L
 H-HC(PDBName=HB3,ResName=TRP,ResNum=7)              0    2.45654700    3.20477800   -6.00604700 L
 C-C*(PDBName=CG,ResName=TRP,ResNum=7)               0    0.62288300    2.51891800   -6.61694100 L
 C-CW(PDBName=CD1,ResName=TRP,ResNum=7)              0   -0.52785600    2.61482200   -7.32398500 L
 H-H4(PDBName=HD1,ResName=TRP,ResNum=7)              0   -0.98677900    3.53878200   -7.65720300 L
 N-NA(PDBName=NE1,ResName=TRP,ResNum=7)              0   -1.04295300    1.34772100   -7.54006500 L
 H-H(PDBName=HE1,ResName=TRP,ResNum=7)               0   -1.92534400    1.13998200   -8.01581700 L
 C-CN(PDBName=CE2,ResName=TRP,ResNum=7)              0   -0.24545700    0.37431300   -6.98432300 L
 C-CA(PDBName=CZ2,ResName=TRP,ResNum=7)              0   -0.33433500   -1.02280800   -6.95135100 L
 H-HA(PDBName=HZ2,ResName=TRP,ResNum=7)              0   -1.15434800   -1.51048700   -7.45774400 L
 C-CA(PDBName=CH2,ResName=TRP,ResNum=7)              0    0.64455400   -1.75686600   -6.26155800 L
 H-HA(PDBName=HH2,ResName=TRP,ResNum=7)              0    0.58150700   -2.83532900   -6.21475100 L
 C-CA(PDBName=CZ3,ResName=TRP,ResNum=7)              0    1.70416900   -1.08391400   -5.62792100 L
 H-HA(PDBName=HZ3,ResName=TRP,ResNum=7)              0    2.45771300   -1.65692500   -5.10307700 L
 C-CA(PDBName=CE3,ResName=TRP,ResNum=7)              0    1.79431500    0.32141300   -5.68380900 L
 H-HA(PDBName=HE3,ResName=TRP,ResNum=7)              0    2.61772600    0.81449800   -5.19231500 L
 C-CB(PDBName=CD2,ResName=TRP,ResNum=7)              0    0.82353100    1.08927100   -6.36937500 L
 C-C(PDBName=C,ResName=TRP,ResNum=7)                 0    2.36893700    4.95698500   -4.16788900 L H-H1 77   0.0000
 O-O(PDBName=O,ResName=TRP,ResNum=7)                 0    2.59159000    6.16741600   -4.10216400 L
 N-N(PDBName=N,ResName=TYR,ResNum=8)                 0    3.17261600    4.04786200   -3.60539300 L
 H-H(PDBName=H,ResName=TYR,ResNum=8)                 0    2.92817500    3.08093300   -3.75491100 L
 C-CT(PDBName=CA,ResName=TYR,ResNum=8)               0    4.19428500    4.27331500   -2.57458800 L
 H-H1(PDBName=HA,ResName=TYR,ResNum=8)               0    4.08365600    5.28604100   -2.18352500 L
 C-CT(PDBName=CB,ResName=TYR,ResNum=8)               0    3.88260700    3.28682100   -1.42725200 L
 H-HC(PDBName=HB2,ResName=TYR,ResNum=8)              0    4.63329200    3.39209300   -0.64412800 L
 H-HC(PDBName=HB3,ResName=TYR,ResNum=8)              0    2.93869500    3.60888300   -0.98449900 L
 C-CA(PDBName=CG,ResName=TYR,ResNum=8)               0    3.74795900    1.79697900   -1.76600300 L
 C-CA(PDBName=CD1,ResName=TYR,ResNum=8)              0    4.51045100    1.17223400   -2.78140100 L
 H-HA(PDBName=HD1,ResName=TYR,ResNum=8)              0    5.21712700    1.70724100   -3.38722000 L
 C-CA(PDBName=CE1,ResName=TYR,ResNum=8)              0    4.41271900   -0.21127800   -3.01152600 L
 H-HA(PDBName=HE1,ResName=TYR,ResNum=8)              0    5.01546300   -0.67864200   -3.77463300 L
 C-C(PDBName=CZ,ResName=TYR,ResNum=8)                0    3.56412300   -1.00183800   -2.21458100 L
 O-OH(PDBName=OH,ResName=TYR,ResNum=8)               0    3.52357900   -2.34786100   -2.38920400 L
 H-HO(PDBName=HH,ResName=TYR,ResNum=8)               0    4.06851400   -2.62429000   -3.15241900 L
 C-CA(PDBName=CE2,ResName=TYR,ResNum=8)              0    2.79802400   -0.38953000   -1.20308500 L
 H-HA(PDBName=HE2,ResName=TYR,ResNum=8)              0    2.17098800   -1.00466500   -0.58091800 L
 C-CA(PDBName=CD2,ResName=TYR,ResNum=8)              0    2.87747700    1.00175200   -0.99124600 L
 H-HA(PDBName=HD2,ResName=TYR,ResNum=8)              0    2.29000500    1.44959100   -0.20046800 L
 C-C(PDBName=C,ResName=TYR,ResNum=8)                 0    5.65191900    4.14615600   -3.07619200 L
 O-O(PDBName=O,ResName=TYR,ResNum=8)                 0    5.89365400    3.87087300   -4.25587000 L
 N-N(PDBName=N,ResName=NME,ResNum=9)                 0    6.62983100    4.29701600   -2.17138900 L
 H-H(PDBName=H,ResName=NME,ResNum=9)                 0    6.36243500    4.56698200   -1.23174000 L
 C-CT(PDBName=CH3,ResName=NME,ResNum=9)              0    8.05738000    4.06809900   -2.40635800 L
 H-H1(PDBName=HH31,ResName=NME,ResNum=9)             0    8.24222400    3.72642900   -3.42510100 L
 H-H1(PDBName=HH32,ResName=NME,ResNum=9)             0    8.60676500    4.99315100   -2.23797400 L
 H-H1(PDBName=HH33,ResName=NME,ResNum=9)             0    8.44938600    3.31487600   -1.72627400 L
 H-HC(PDBName=HH31,ResName=ACE,ResNum=10)            0    8.21416800    5.00986500   -5.32340100 L
 C-CT(PDBName=CH3,ResName=ACE,ResNum=10)             0    8.06830100    6.03045100   -4.98467800 L
 H-HC(PDBName=HH32,ResName=ACE,ResNum=10)            0    8.72731300    6.22665800   -4.14245200 L
 H-HC(PDBName=HH33,ResName=ACE,ResNum=10)            0    7.03022200    6.18648000   -4.69839900 L
 C-C(PDBName=C,ResName=ACE,ResNum=10)                0    8.42685100    6.96778800   -6.09103300 L
 O-O(PDBName=O,ResName=ACE,ResNum=10)                0    9.03242000    6.56729400   -7.07457000 L
 N-N(PDBName=N,ResName=ARG,ResNum=11)                0    8.10697100    8.24256800   -5.91212000 L
 H-H(PDBName=H,ResName=ARG,ResNum=11)                0    7.62287200    8.44652800   -5.04112400 L
 C-CT(PDBName=CA,ResName=ARG,ResNum=11)              0    8.57047600    9.34734200   -6.76576000 L
 H-H1(PDBName=HA,ResName=ARG,ResNum=11)              0    8.39496200    9.08965800   -7.81202300 L
 C-CT(PDBName=CB,ResName=ARG,ResNum=11)              0    7.78182700   10.62915500   -6.43750400 L
 H-HC(PDBName=HB2,ResName=ARG,ResNum=11)             0    7.80640700   10.80170000   -5.36125800 L
 H-HC(PDBName=HB3,ResName=ARG,ResNum=11)             0    8.28412000   11.47201000   -6.91507700 L
 C-CT(PDBName=CG,ResName=ARG,ResNum=11)              0    6.31525100   10.62789600   -6.92890800 L
 H-HC(PDBName=HG2,ResName=ARG,ResNum=11)             0    5.87318700   11.58525000   -6.65181100 L
 H-HC(PDBName=HG3,ResName=ARG,ResNum=11)             0    6.30640800   10.55888100   -8.01743300 L
 C-CT(PDBName=CD,ResName=ARG,ResNum=11)              0    5.43907700    9.49831100   -6.35930000 L
 H-H1(PDBName=HD2,ResName=ARG,ResNum=11)             0    5.75946300    8.55320900   -6.79645000 L
 H-H1(PDBName=HD3,ResName=ARG,ResNum=11)             0    5.58087500    9.44842600   -5.27859800 L
 N-N2(PDBName=NE,ResName=ARG,ResNum=11)              0    4.00440100    9.69682300   -6.62493300 L
 H-H(PDBName=HE,ResName=ARG,ResNum=11)               0    3.57534500   10.57536000   -6.36537700 L
 C-CA(PDBName=CZ,ResName=ARG,ResNum=11)              0    3.09861200    8.76825800   -6.86357100 L
 N-N2(PDBName=NH1,ResName=ARG,ResNum=11)             0    3.36915200    7.52244700   -7.13598200 L
 H-H(PDBName=HH11,ResName=ARG,ResNum=11)             0    4.31773300    7.17383700   -7.22414200 L
 H-H(PDBName=HH12,ResName=ARG,ResNum=11)             0    2.57611700    6.89718100   -7.18710500 L
 N-N2(PDBName=NH2,ResName=ARG,ResNum=11)             0    1.84473600    9.09608500   -6.82703900 L
 H-H(PDBName=HH21,ResName=ARG,ResNum=11)             0    1.58207700   10.02103400   -6.50097900 L
 H-H(PDBName=HH22,ResName=ARG,ResNum=11)             0    1.15459300    8.36913800   -6.95914100 L
 C-C(PDBName=C,ResName=ARG,ResNum=11)                0   10.09318500    9.52730900   -6.64576800 L
 O-O(PDBName=O,ResName=ARG,ResNum=11)                0   10.72347200   10.02406900   -7.57128000 L
 N-N(PDBName=N,ResName=TYR,ResNum=12)                0   10.67622700    9.06925500   -5.53325900 L
 H-H(PDBName=H,ResName=TYR,ResNum=12)                0   10.04037700    8.73338400   -4.82756700 L
 C-CT(PDBName=CA,ResName=TYR,ResNum=12)              0   12.08388400    8.67946600   -5.41507000 L
 H-H1(PDBName=HA,ResName=TYR,ResNum=12)              0   12.70204400    9.45240600   -5.87281400 L
 C-CT(PDBName=CB,ResName=TYR,ResNum=12)              0   12.45314200    8.58001600   -3.92426800 L
 H-HC(PDBName=HB2,ResName=TYR,ResNum=12)             0   12.40097100    9.57620000   -3.48332600 L
 H-HC(PDBName=HB3,ResName=TYR,ResNum=12)             0   11.71044800    7.96217000   -3.41689400 L
 C-CA(PDBName=CG,ResName=TYR,ResNum=12)              0   13.83415200    8.00750300   -3.65414200 L
 C-CA(PDBName=CD1,ResName=TYR,ResNum=12)             0   14.97605400    8.62657100   -4.20076600 L
 H-HA(PDBName=HD1,ResName=TYR,ResNum=12)             0   14.86851200    9.51975600   -4.79966700 L
 C-CA(PDBName=CE1,ResName=TYR,ResNum=12)             0   16.25358900    8.07445500   -3.98419800 L
 H-HA(PDBName=HE1,ResName=TYR,ResNum=12)             0   17.12154800    8.54752800   -4.41377600 L
 C-C(PDBName=CZ,ResName=TYR,ResNum=12)               0   16.39033300    6.89875900   -3.21322400 L
 O-OH(PDBName=OH,ResName=TYR,ResNum=12)              0   17.62123000    6.35917800   -3.01011300 L
 H-HO(PDBName=HH,ResName=TYR,ResNum=12)              0   18.28075900    6.82514000   -3.52171700 L
 C-CA(PDBName=CE2,ResName=TYR,ResNum=12)             0   15.24941500    6.28444700   -2.65895500 L
 H-HA(PDBName=HE2,ResName=TYR,ResNum=12)             0   15.35842000    5.38288300   -2.07543100 L
 C-CA(PDBName=CD2,ResName=TYR,ResNum=12)             0   13.97453500    6.83876600   -2.87927400 L
 H-HA(PDBName=HD2,ResName=TYR,ResNum=12)             0   13.10351900    6.35306700   -2.45604200 L
 C-C(PDBName=C,ResName=TYR,ResNum=12)                0   12.37266900    7.36453400   -6.17068400 L
 O-O(PDBName=O,ResName=TYR,ResNum=12)                0   13.03522600    7.38683200   -7.20370900 L
 N-N(PDBName=N,ResName=ASP,ResNum=13)                0   11.86592900    6.22893400   -5.67680700 L
 H-H(PDBName=H,ResName=ASP,ResNum=13)                0   11.37836800    6.28842600   -4.78714900 L
 C-CT(PDBName=CA,ResName=ASP,ResNum=13)              0   12.18075800    4.84783700   -6.09246400 L
 H-H1(PDBName=HA,ResName=ASP,ResNum=13)              0   13.23286900    4.66515600   -5.86961800 L
 C-CT(PDBName=CB,ResName=ASP,ResNum=13)              0   11.34782500    3.86226700   -5.25057800 L
 H-HC(PDBName=HB2,ResName=ASP,ResNum=13)             0   10.29781400    3.95752500   -5.52869000 L
 H-HC(PDBName=HB3,ResName=ASP,ResNum=13)             0   11.65928500    2.84637200   -5.49863300 L
 C-C(PDBName=CG,ResName=ASP,ResNum=13)               0   11.47722700    4.06937600   -3.73583900 L
 O-O2(PDBName=OD1,ResName=ASP,ResNum=13)             0   12.00261500    3.16033700   -3.05298500 L
 O-O2(PDBName=OD2,ResName=ASP,ResNum=13)             0   10.99356000    5.11744700   -3.24590900 L
 C-C(PDBName=C,ResName=ASP,ResNum=13)                0   11.98456100    4.53345000   -7.59401200 L
 O-O(PDBName=O,ResName=ASP,ResNum=13)                0   12.56218700    3.57773800   -8.10885500 L
 N-N(PDBName=N,ResName=THR,ResNum=14)                0   11.16194700    5.31398600   -8.29865700 L
 H-H(PDBName=H,ResName=THR,ResNum=14)                0   10.69269900    6.03092600   -7.75737200 L
 C-CT(PDBName=CA,ResName=THR,ResNum=14)              0   10.86282600    5.21464000   -9.74217300 L
 H-H1(PDBName=HA,ResName=THR,ResNum=14)              0   11.53787900    4.48470600  -10.18709200 L
 C-CT(PDBName=CB,ResName=THR,ResNum=14)              0    9.42470000    4.71467500   -9.99657300 L
 H-H1(PDBName=HB,ResName=THR,ResNum=14)              0    9.25959900    4.65370400  -11.07266800 L
 C-CT(PDBName=CG2,ResName=THR,ResNum=14)             0    9.18697800    3.32303900   -9.41578300 L
 H-HC(PDBName=HG21,ResName=THR,ResNum=14)            0    9.25186200    3.35743000   -8.32806000 L
 H-HC(PDBName=HG22,ResName=THR,ResNum=14)            0    8.19403100    2.98247900   -9.70534700 L
 H-HC(PDBName=HG23,ResName=THR,ResNum=14)            0    9.93511700    2.63396000   -9.80633600 L
 O-OH(PDBName=OG1,ResName=THR,ResNum=14)             0    8.43650300    5.55790700   -9.44131500 L
 H-HO(PDBName=HG1,ResName=THR,ResNum=14)             0    8.74447900    5.82245400   -8.55337900 L
 C-C(PDBName=C,ResName=THR,ResNum=14)                0   11.10816400    6.52338500  -10.50842000 L
 O-O(PDBName=O,ResName=THR,ResNum=14)                0   10.82206500    6.59736000  -11.70289300 L
 N-N(PDBName=N,ResName=NME,ResNum=15)                0   11.67101300    7.54760000   -9.85325300 L
 H-H(PDBName=H,ResName=NME,ResNum=15)                0   11.97081200    7.38216400   -8.89760900 L
 C-CT(PDBName=CH3,ResName=NME,ResNum=15)             0   11.91411700    8.87098100  -10.41722400 L
 H-H1(PDBName=HH31,ResName=NME,ResNum=15)            0   10.96409700    9.32682700  -10.70014600 L
 H-H1(PDBName=HH32,ResName=NME,ResNum=15)            0   12.40177500    9.50141800   -9.67168300 L
 H-H1(PDBName=HH33,ResName=NME,ResNum=15)            0   12.54957700    8.78675800  -11.29959600 L
 H-HC(PDBName=HH31,ResName=ACE,ResNum=16)            0   -0.96785500   15.87759300   -6.24915600 L
 C-CT(PDBName=CH3,ResName=ACE,ResNum=16)             0   -1.19082300   14.82000700   -6.13277900 L
 H-HC(PDBName=HH32,ResName=ACE,ResNum=16)            0   -1.18049600   14.32160500   -7.09964500 L
 H-HC(PDBName=HH33,ResName=ACE,ResNum=16)            0   -2.17278400   14.69250200   -5.67551900 L
 C-C(PDBName=C,ResName=ACE,ResNum=16)                0   -0.14952800   14.18217700   -5.24548300 L
 O-O(PDBName=O,ResName=ACE,ResNum=16)                0    0.90144000   14.77445400   -4.99508000 L
 N-N(PDBName=N,ResName=TYR,ResNum=17)                0   -0.43654500   12.97720400   -4.76488900 L
 H-H(PDBName=H,ResName=TYR,ResNum=17)                0   -1.37136600   12.60497300   -4.95898800 L
 C-CT(PDBName=CA,ResName=TYR,ResNum=17)              0    0.42026700   12.23955300   -3.84082800 L
 H-H1(PDBName=HA,ResName=TYR,ResNum=17)              0    0.50464500   12.84839500   -2.94210500 L
 C-CT(PDBName=CB,ResName=TYR,ResNum=17)              0   -0.25819900   10.92424200   -3.45819500 L
 H-HC(PDBName=HB2,ResName=TYR,ResNum=17)             0   -1.24021500   11.15357700   -3.05336600 L
 H-HC(PDBName=HB3,ResName=TYR,ResNum=17)             0   -0.40209300   10.33134600   -4.36266100 L
 C-CA(PDBName=CG,ResName=TYR,ResNum=17)              0    0.48537400   10.10159800   -2.42279100 L
 C-CA(PDBName=CD1,ResName=TYR,ResNum=17)             0    0.97194200   10.70789300   -1.24749000 L
 H-HA(PDBName=HD1,ResName=TYR,ResNum=17)             0    0.79160300   11.75261800   -1.03996200 L
 C-CA(PDBName=CE1,ResName=TYR,ResNum=17)             0    1.64458700    9.94043000   -0.28372300 L
 H-HA(PDBName=HE1,ResName=TYR,ResNum=17)             0    1.99366400   10.40439900    0.62882400 L
 C-C(PDBName=CZ,ResName=TYR,ResNum=17)               0    1.80778900    8.55634900   -0.48105700 L
 O-OH(PDBName=OH,ResName=TYR,ResNum=17)              0    2.47758000    7.82097100    0.43160500 L
 H-HO(PDBName=HH,ResName=TYR,ResNum=17)              0    2.78862600    8.43544500    1.13863300 L
 C-CA(PDBName=CE2,ResName=TYR,ResNum=17)             0    1.30625200    7.93966800   -1.64227400 L
 H-HA(PDBName=HE2,ResName=TYR,ResNum=17)             0    1.41813500    6.87408200   -1.76572000 L
 C-CA(PDBName=CD2,ResName=TYR,ResNum=17)             0    0.65274500    8.71675600   -2.61460200 L
 H-HA(PDBName=HD2,ResName=TYR,ResNum=17)             0    0.23886700    8.24391300   -3.49269500 L
 C-C(PDBName=C,ResName=TYR,ResNum=17)                0    1.83294600   11.99982500   -4.39472100 L
 O-O(PDBName=O,ResName=TYR,ResNum=17)                0    2.02961300   11.55275300   -5.53033900 L
 N-N(PDBName=N,ResName=CYS,ResNum=18)                0    2.84163000   12.31707700   -3.58193300 L
 H-H(PDBName=H,ResName=CYS,ResNum=18)                0    2.58576400   12.68933500   -2.68170500 L
 C-CT(PDBName=CA,ResName=CYS,ResNum=18)              0    4.24222000   12.37502700   -4.00385500 L
 H-H1(PDBName=HA,ResName=CYS,ResNum=18)              0    4.38646200   11.65520000   -4.80510400 L
 C-CT(PDBName=CB,ResName=CYS,ResNum=18)              0    4.53691100   13.77044300   -4.58011400 L
 H-H1(PDBName=HB2,ResName=CYS,ResNum=18)             0    5.61198100   13.87876000   -4.73348100 L
 H-H1(PDBName=HB3,ResName=CYS,ResNum=18)             0    4.03481300   13.86973000   -5.54474300 L
 S-SH(PDBName=SG,ResName=CYS,ResNum=18)              0    3.93968200   15.09674800   -3.48873900 L
 H-HS(PDBName=HG,ResName=CYS,ResNum=18)              0    2.65781100   15.06080100   -3.90657700 L
 C-C(PDBName=C,ResName=CYS,ResNum=18)                0    5.26601100   11.96506200   -2.93399500 L
 O-O(PDBName=O,ResName=CYS,ResNum=18)                0    6.31517300   11.42825700   -3.29070600 L
 N-N(PDBName=N,ResName=SER,ResNum=19)                0    5.00044700   12.19166100   -1.64415700 L
 H-H(PDBName=H,ResName=SER,ResNum=19)                0    4.11625200   12.59219800   -1.36704100 L
 C-CT(PDBName=CA,ResName=SER,ResNum=19)              0    5.93455500   11.91089400   -0.54038000 L
 H-H1(PDBName=HA,ResName=SER,ResNum=19)              0    6.86181700   12.44447400   -0.74762900 L
 C-CT(PDBName=CB,ResName=SER,ResNum=19)              0    5.38901500   12.47832800    0.77145500 L
 H-H1(PDBName=HB2,ResName=SER,ResNum=19)             0    6.01760600   12.15422300    1.60245500 L
 H-H1(PDBName=HB3,ResName=SER,ResNum=19)             0    5.41166100   13.56758100    0.72529800 L
 O-OH(PDBName=OG,ResName=SER,ResNum=19)              0    4.05680800   12.06553600    0.97651900 L
 H-HO(PDBName=HG,ResName=SER,ResNum=19)              0    4.03661100   11.64126500    1.86946300 L
 C-C(PDBName=C,ResName=SER,ResNum=19)                0    6.33858100   10.43594600   -0.38100000 L
 O-O(PDBName=O,ResName=SER,ResNum=19)                0    7.36903000   10.16762200    0.22871100 L
 N-N(PDBName=N,ResName=SER,ResNum=20)                0    5.61568600    9.49143800   -1.00185100 L
 H-H(PDBName=H,ResName=SER,ResNum=20)                0    4.77593900    9.79628300   -1.47273900 L
 C-CT(PDBName=CA,ResName=SER,ResNum=20)              0    6.04625700    8.09375300   -1.21739900 L
 H-H1(PDBName=HA,ResName=SER,ResNum=20)              0    5.26647200    7.58961500   -1.78600700 L
 C-CT(PDBName=CB,ResName=SER,ResNum=20)              0    7.32304700    8.06648200   -2.07382200 L
 H-H1(PDBName=HB2,ResName=SER,ResNum=20)             0    8.15477100    8.50053500   -1.51734000 L
 H-H1(PDBName=HB3,ResName=SER,ResNum=20)             0    7.57325400    7.03327600   -2.30704900 L
 O-OH(PDBName=OG,ResName=SER,ResNum=20)              0    7.13907900    8.78197600   -3.28437400 L
 H-HO(PDBName=HG,ResName=SER,ResNum=20)              0    6.85303300    9.68689600   -3.05785200 L
 C-C(PDBName=C,ResName=SER,ResNum=20)                0    6.23937900    7.28469100    0.07664500 L
 O-O(PDBName=O,ResName=SER,ResNum=20)                0    7.06907600    6.38375100    0.13989700 L
 N-N(PDBName=N,ResName=ASP,ResNum=21)                0    5.41597300    7.56384100    1.08269300 L
 H-H(PDBName=H,ResName=ASP,ResNum=21)                0    4.72905500    8.28187200    0.88158700 L
 C-CT(PDBName=CA,ResName=ASP,ResNum=21)              0    5.64541800    7.39183800    2.52587000 L
 H-H1(PDBName=HA,ResName=ASP,ResNum=21)              0    6.58106200    6.85887100    2.68735600 L
 C-CT(PDBName=CB,ResName=ASP,ResNum=21)              0    5.78465900    8.80437700    3.13522900 L
 H-HC(PDBName=HB2,ResName=ASP,ResNum=21)             0    5.96680000    8.71917400    4.20758600 L
 H-HC(PDBName=HB3,ResName=ASP,ResNum=21)             0    6.65693500    9.28950500    2.69618800 L
 C-C(PDBName=CG,ResName=ASP,ResNum=21)               0    4.55335100    9.70049600    2.90528600 L
 O-O2(PDBName=OD1,ResName=ASP,ResNum=21)             0    3.58690000    9.25942500    2.23896500 L
 O-O2(PDBName=OD2,ResName=ASP,ResNum=21)             0    4.57693400   10.87920300    3.30864800 L
 C-C(PDBName=C,ResName=ASP,ResNum=21)                0    4.52835600    6.63109200    3.27584400 L
 O-O(PDBName=O,ResName=ASP,ResNum=21)                0    4.59776000    6.48230500    4.49650600 L
 N-N(PDBName=N,ResName=VAL,ResNum=22)                0    3.47722600    6.18735000    2.57745800 L
 H-H(PDBName=H,ResName=VAL,ResNum=22)                0    3.50156800    6.41193100    1.59118800 L
 C-CT(PDBName=CA,ResName=VAL,ResNum=22)              0    2.17862500    5.74088000    3.13418600 L
 H-H1(PDBName=HA,ResName=VAL,ResNum=22)              0    1.43812700    5.84203900    2.34115400 L
 C-CT(PDBName=CB,ResName=VAL,ResNum=22)              0    2.21776800    4.24125800    3.51506400 L
 H-HC(PDBName=HB,ResName=VAL,ResNum=22)              0    2.81889000    4.11210600    4.41476200 L
 C-CT(PDBName=CG1,ResName=VAL,ResNum=22)             0    0.82608000    3.64043400    3.75022800 L
 H-HC(PDBName=HG11,ResName=VAL,ResNum=22)            0    0.23274700    3.70419300    2.83881300 L
 H-HC(PDBName=HG12,ResName=VAL,ResNum=22)            0    0.92235100    2.59722300    4.04669200 L
 H-HC(PDBName=HG13,ResName=VAL,ResNum=22)            0    0.30329900    4.16819500    4.54540100 L
 C-CT(PDBName=CG2,ResName=VAL,ResNum=22)             0    2.82415600    3.38779700    2.38467100 L
 H-HC(PDBName=HG21,ResName=VAL,ResNum=22)            0    3.86323900    3.66294200    2.21488700 L
 H-HC(PDBName=HG22,ResName=VAL,ResNum=22)            0    2.79201200    2.33211600    2.65030900 L
 H-HC(PDBName=HG23,ResName=VAL,ResNum=22)            0    2.26142100    3.54026300    1.46381800 L
 C-C(PDBName=C,ResName=VAL,ResNum=22)                0    1.70624400    6.67962800    4.26663000 L
 O-O(PDBName=O,ResName=VAL,ResNum=22)                0    1.30873100    6.25718500    5.34950100 L
 N-N(PDBName=N,ResName=TRP,ResNum=23)                0    1.78343900    7.98576100    3.99005800 L
 H-H(PDBName=H,ResName=TRP,ResNum=23)                0    2.18814600    8.23713800    3.09545300 L
 C-CT(PDBName=CA,ResName=TRP,ResNum=23)              0    1.47666500    9.14040800    4.84430100 L
 H-H1(PDBName=HA,ResName=TRP,ResNum=23)              0    1.93596100   10.00875600    4.36916000 L
 C-CT(PDBName=CB,ResName=TRP,ResNum=23)              0   -0.03623600    9.39139100    4.81145000 L
 H-HC(PDBName=HB2,ResName=TRP,ResNum=23)             0   -0.54640000    8.54087100    5.26498400 L
 H-HC(PDBName=HB3,ResName=TRP,ResNum=23)             0   -0.26219800   10.27118600    5.41480000 L
 C-C*(PDBName=CG,ResName=TRP,ResNum=23)              0   -0.59304400    9.62449200    3.43552400 L
 C-CW(PDBName=CD1,ResName=TRP,ResNum=23)             0   -1.06453500    8.66416100    2.60708700 L
 H-H4(PDBName=HD1,ResName=TRP,ResNum=23)             0   -1.10251100    7.60700200    2.84382500 L
 N-NA(PDBName=NE1,ResName=TRP,ResNum=23)             0   -1.51141900    9.24625100    1.43458800 L
 H-H(PDBName=HE1,ResName=TRP,ResNum=23)              0   -1.97719600    8.76219600    0.66217600 L
 C-CN(PDBName=CE2,ResName=TRP,ResNum=23)             0   -1.33814900   10.60945500    1.44605300 L
 C-CA(PDBName=CZ2,ResName=TRP,ResNum=23)             0   -1.64265200   11.61253300    0.51620800 L
 H-HA(PDBName=HZ2,ResName=TRP,ResNum=23)             0   -2.09121200   11.33735000   -0.42673700 L
 C-CA(PDBName=CH2,ResName=TRP,ResNum=23)             0   -1.32534700   12.94644600    0.82001000 L
 H-HA(PDBName=HH2,ResName=TRP,ResNum=23)             0   -1.55047800   13.73014900    0.11002700 L
 C-CA(PDBName=CZ3,ResName=TRP,ResNum=23)             0   -0.70239300   13.25257600    2.04435500 L
 H-HA(PDBName=HZ3,ResName=TRP,ResNum=23)             0   -0.44988400   14.27745300    2.27511000 L
 C-CA(PDBName=CE3,ResName=TRP,ResNum=23)             0   -0.40377000   12.23299100    2.97179300 L
 H-HA(PDBName=HE3,ResName=TRP,ResNum=23)             0    0.07373800   12.47156500    3.91024800 L
 C-CB(PDBName=CD2,ResName=TRP,ResNum=23)             0   -0.72506200   10.88370300    2.70276200 L
 C-C(PDBName=C,ResName=TRP,ResNum=23)                0    2.09444000    9.10263500    6.25746900 L
 O-O(PDBName=O,ResName=TRP,ResNum=23)                0    1.56460100    9.69866500    7.19630500 L
 N-N(PDBName=N,ResName=NME,ResNum=24)                0    3.26908200    8.47345300    6.39889000 L
 H-H(PDBName=H,ResName=NME,ResNum=24)                0    3.60679900    7.97243300    5.58601000 L
 C-CT(PDBName=CH3,ResName=NME,ResNum=24)             0    4.06181300    8.45988400    7.62287000 L
 H-H1(PDBName=HH31,ResName=NME,ResNum=24)            0    4.18090400    9.48086100    7.98945500 L
 H-H1(PDBName=HH32,ResName=NME,ResNum=24)            0    3.54610600    7.86999700    8.38161500 L
 H-H1(PDBName=HH33,ResName=NME,ResNum=24)            0    5.04479600    8.03292300    7.42246400 L
 H-HC(PDBName=HH31,ResName=ACE,ResNum=25)            0  -10.58296400   11.44983800    9.75390700 L
 C-CT(PDBName=CH3,ResName=ACE,ResNum=25)             0  -10.24224900   11.63588600    8.73739000 L
 H-HC(PDBName=HH32,ResName=ACE,ResNum=25)            0   -9.16289200   11.77555600    8.73044600 L
 H-HC(PDBName=HH33,ResName=ACE,ResNum=25)            0  -10.73533200   12.51894800    8.33489100 L
 C-C(PDBName=C,ResName=ACE,ResNum=25)                0  -10.58403400   10.44216600    7.87793900 L
 O-O(PDBName=O,ResName=ACE,ResNum=25)                0  -11.05639800    9.43146000    8.38953300 L
 N-N(PDBName=N,ResName=ALA,ResNum=26)                0  -10.33975700   10.56441300    6.57807600 L
 H-H(PDBName=H,ResName=ALA,ResNum=26)                0   -9.96139600   11.44456200    6.24575700 L
 C-CT(PDBName=CA,ResName=ALA,ResNum=26)              0  -10.57916300    9.52179900    5.58229000 L
 H-H1(PDBName=HA,ResName=ALA,ResNum=26)              0  -10.74412400    8.58092600    6.09920000 L
 C-CT(PDBName=CB,ResName=ALA,ResNum=26)              0  -11.85703100    9.88057800    4.81140200 L
 H-HC(PDBName=HB1,ResName=ALA,ResNum=26)             0  -11.72435400   10.83467800    4.29989600 L
 H-HC(PDBName=HB2,ResName=ALA,ResNum=26)             0  -12.07809700    9.10463400    4.07751700 L
 H-HC(PDBName=HB3,ResName=ALA,ResNum=26)             0  -12.69413900    9.96147600    5.50540500 L
 C-C(PDBName=C,ResName=ALA,ResNum=26)                0   -9.37336600    9.33196900    4.64262200 L
 O-O(PDBName=O,ResName=ALA,ResNum=26)                0   -8.47316400   10.16887800    4.59851000 L
 N-N(PDBName=N,ResName=GLY,ResNum=27)                0   -9.35401300    8.25190000    3.86422700 L
 H-H(PDBName=H,ResName=GLY,ResNum=27)                0  -10.03176400    7.51519600    4.02295700 L
 C-CT(PDBName=CA,ResName=GLY,ResNum=27)              0   -8.35075300    8.03342900    2.82374800 L
 H-H1(PDBName=HA2,ResName=GLY,ResNum=27)             0   -8.34908000    8.89796000    2.16321900 L
 H-H1(PDBName=HA3,ResName=GLY,ResNum=27)             0   -7.36697200    7.93872500    3.28210300 L
 C-C(PDBName=C,ResName=GLY,ResNum=27)                0   -8.61184500    6.78954700    1.97960900 L
 O-O(PDBName=O,ResName=GLY,ResNum=27)                0   -9.41107100    5.93308800    2.36830300 L
 N-N(PDBName=N,ResName=SER,ResNum=28)                0   -7.90450300    6.67285900    0.85430200 L H-HC 352   0.0000
 H-H(PDBName=H,ResName=SER,ResNum=28)                0   -7.27475100    7.43094700    0.60849500 L
 C-CT(PDBName=CA,ResName=SER,ResNum=28)              0   -8.10380900    5.59163400   -0.11623500 H
 H-H1(PDBName=HA,ResName=SER,ResNum=28)              0   -8.74199200    4.82308400    0.32490200 H
 C-CT(PDBName=CB,ResName=SER,ResNum=28)              0   -8.83309700    6.11902900   -1.35525100 L H-H1 352   0.0000
 H-H1(PDBName=HB2,ResName=SER,ResNum=28)             0   -8.19815200    6.83023400   -1.88610800 L
 H-H1(PDBName=HB3,ResName=SER,ResNum=28)             0   -9.03581900    5.26894500   -2.00527300 L
 O-OH(PDBName=OG,ResName=SER,ResNum=28)              0  -10.06161800    6.73797100   -1.02418000 L
 H-HO(PDBName=HG,ResName=SER,ResNum=28)              0  -10.62291100    6.64322100   -1.82225800 L
 C-C(PDBName=C,ResName=SER,ResNum=28)                0   -6.75442200    5.01782400   -0.47718200 H
 O-O(PDBName=O,ResName=SER,ResNum=28)                0   -5.73285500    5.74182300   -0.46037800 H
 N-N(PDBName=N,ResName=SER,ResNum=29)                0   -6.71763200    3.69364200   -0.73864200 H
 H-H(PDBName=H,ResName=SER,ResNum=29)                0   -7.57869700    3.17062400   -0.61722500 H
 C-CT(PDBName=CA,ResName=SER,ResNum=29)              0   -5.51534400    2.93628300   -1.08225300 H
 H-H1(PDBName=HA,ResName=SER,ResNum=29)              0   -5.77062000    1.87903300   -0.95990800 H
 C-CT(PDBName=CB,ResName=SER,ResNum=29)              0   -5.13372200    3.12997400   -2.54780100 H
 H-H1(PDBName=HB2,ResName=SER,ResNum=29)             0   -6.05210600    3.02630600   -3.14608200 H
 H-H1(PDBName=HB3,ResName=SER,ResNum=29)             0   -4.73930900    4.14565600   -2.69750800 H
 O-OM(PDBName=OG,ResName=SER,ResNum=29)              0   -4.18147800    2.14291000   -2.92574100 H
 C-C(PDBName=C,ResName=SER,ResNum=29)                0   -4.41190900    3.22273000   -0.05758700 H
 O-O(PDBName=O,ResName=SER,ResNum=29)                0   -4.65939500    3.11971300    1.16417000 H
 N-N(PDBName=N,ResName=ALA,ResNum=30)                0   -3.20859300    3.64729600   -0.50908900 H
 H-H(PDBName=H,ResName=ALA,ResNum=30)                0   -2.98511800    3.60554600   -1.50151600 H
 C-CT(PDBName=CA,ResName=ALA,ResNum=30)              0   -2.13209900    3.92019600    0.44001400 H
 H-H1(PDBName=HA,ResName=ALA,ResNum=30)              0   -1.89318900    3.01171800    1.00246800 H
 C-CT(PDBName=CB,ResName=ALA,ResNum=30)              0   -0.88923700    4.41658800   -0.30059100 H
 H-HC(PDBName=HB1,ResName=ALA,ResNum=30)             0   -1.13956400    5.25659700   -0.95848400 H
 H-HC(PDBName=HB2,ResName=ALA,ResNum=30)             0   -0.14040300    4.74952600    0.42172000 H
 H-HC(PDBName=HB3,ResName=ALA,ResNum=30)             0   -0.46625600    3.60238500   -0.89371700 H
 C-C(PDBName=C,ResName=ALA,ResNum=30)                0   -2.55814100    4.95851500    1.48088600 H
 O-O(PDBName=O,ResName=ALA,ResNum=30)                0   -2.09169200    4.93809000    2.63579000 H
 N-N(PDBName=N,ResName=GLY,ResNum=31)                0   -3.42895500    5.89276500    1.03917000 H
 H-H(PDBName=H,ResName=GLY,ResNum=31)                0   -3.88875800    5.79068200    0.14059200 H
 C-CT(PDBName=CA,ResName=GLY,ResNum=31)              0   -4.07695500    6.85681100    1.92710400 L H-H 381   0.0000
 H-H1(PDBName=HA2,ResName=GLY,ResNum=31)             0   -3.33210300    7.50066100    2.38125700 L
 H-H1(PDBName=HA3,ResName=GLY,ResNum=31)             0   -4.74418500    7.47672200    1.33517700 L
 C-C(PDBName=C,ResName=GLY,ResNum=31)                0   -4.88951400    6.21290700    3.04822900 L
 O-O(PDBName=O,ResName=GLY,ResNum=31)                0   -4.72204800    6.54307200    4.22060400 L
 N-N(PDBName=N,ResName=GLY,ResNum=32)                0   -5.75077200    5.26136000    2.69350100 L
 H-H(PDBName=H,ResName=GLY,ResNum=32)                0   -5.75426100    5.03262400    1.70731200 L
 C-CT(PDBName=CA,ResName=GLY,ResNum=32)              0   -6.48325300    4.38949700    3.61261000 L
 H-H1(PDBName=HA2,ResName=GLY,ResNum=32)             0   -7.19037800    4.98885400    4.18720600 L
 H-H1(PDBName=HA3,ResName=GLY,ResNum=32)             0   -7.04136000    3.65050100    3.03748100 L
 C-C(PDBName=C,ResName=GLY,ResNum=32)                0   -5.55782400    3.65790300    4.59078800 L
 O-O(PDBName=O,ResName=GLY,ResNum=32)                0   -5.82183600    3.63693800    5.79144300 L
 N-N(PDBName=N,ResName=THR,ResNum=33)                0   -4.46026800    3.06515000    4.10499600 L
 H-H(PDBName=H,ResName=THR,ResNum=33)                0   -4.31757500    3.08829200    3.09787200 L
 C-CT(PDBName=CA,ResName=THR,ResNum=33)              0   -3.41148100    2.49466000    4.97199200 L
 H-H1(PDBName=HA,ResName=THR,ResNum=33)              0   -3.87549900    1.73071500    5.59258800 L
 C-CT(PDBName=CB,ResName=THR,ResNum=33)              0   -2.28678300    1.81509000    4.17887600 L
 H-H1(PDBName=HB,ResName=THR,ResNum=33)              0   -1.72165100    2.56464800    3.62897300 L
 C-CT(PDBName=CG2,ResName=THR,ResNum=33)             0   -1.34290600    1.01981600    5.08088900 L
 H-HC(PDBName=HG21,ResName=THR,ResNum=33)            0   -1.89391600    0.25002800    5.62181400 L
 H-HC(PDBName=HG22,ResName=THR,ResNum=33)            0   -0.56867300    0.55297700    4.47552700 L
 H-HC(PDBName=HG23,ResName=THR,ResNum=33)            0   -0.86195900    1.68565300    5.79463200 L
 O-OH(PDBName=OG1,ResName=THR,ResNum=33)             0   -2.81119500    0.88368500    3.26480200 L
 H-HO(PDBName=HG1,ResName=THR,ResNum=33)             0   -3.34723200    0.23832800    3.74503000 L
 C-C(PDBName=C,ResName=THR,ResNum=33)                0   -2.84198100    3.54841300    5.92868600 L
 O-O(PDBName=O,ResName=THR,ResNum=33)                0   -2.72869000    3.26979400    7.11641700 L
 N-N(PDBName=N,ResName=GLY,ResNum=34)                0   -2.53498800    4.75757500    5.44996400 L
 H-H(PDBName=H,ResName=GLY,ResNum=34)                0   -2.61121900    4.89659400    4.44729300 L
 C-CT(PDBName=CA,ResName=GLY,ResNum=34)              0   -2.20831700    5.93796100    6.26113100 L
 H-H1(PDBName=HA2,ResName=GLY,ResNum=34)             0   -1.19720100    5.83305100    6.65628100 L
 H-H1(PDBName=HA3,ResName=GLY,ResNum=34)             0   -2.23528300    6.82362800    5.62695100 L
 C-C(PDBName=C,ResName=GLY,ResNum=34)                0   -3.17120600    6.15932200    7.43659000 L
 O-O(PDBName=O,ResName=GLY,ResNum=34)                0   -2.73374900    6.23534200    8.58302100 L
 N-N(PDBName=N,ResName=VAL,ResNum=35)                0   -4.48298500    6.22901100    7.17272800 L
 H-H(PDBName=H,ResName=VAL,ResNum=35)                0   -4.74535700    6.18480000    6.19227800 L
 C-CT(PDBName=CA,ResName=VAL,ResNum=35)              0   -5.53792000    6.32330900    8.20823900 L
 H-H1(PDBName=HA,ResName=VAL,ResNum=35)              0   -5.37319100    7.24360800    8.76786800 L
 C-CT(PDBName=CB,ResName=VAL,ResNum=35)              0   -6.95516200    6.39201100    7.59619800 L
 H-HC(PDBName=HB,ResName=VAL,ResNum=35)              0   -7.14999800    5.48854500    7.02136000 L
 C-CT(PDBName=CG1,ResName=VAL,ResNum=35)             0   -8.04948000    6.52027100    8.66730000 L
 H-HC(PDBName=HG11,ResName=VAL,ResNum=35)            0   -7.86394500    7.39637500    9.28886600 L
 H-HC(PDBName=HG12,ResName=VAL,ResNum=35)            0   -9.02369800    6.61772000    8.18911200 L
 H-HC(PDBName=HG13,ResName=VAL,ResNum=35)            0   -8.07135600    5.63015600    9.29546400 L
 C-CT(PDBName=CG2,ResName=VAL,ResNum=35)             0   -7.11080300    7.59806900    6.66674800 L
 H-HC(PDBName=HG21,ResName=VAL,ResNum=35)            0   -6.46354200    7.49468100    5.80002900 L
 H-HC(PDBName=HG22,ResName=VAL,ResNum=35)            0   -8.13673000    7.64020600    6.31184800 L
 H-HC(PDBName=HG23,ResName=VAL,ResNum=35)            0   -6.87094700    8.52169600    7.19314600 L
 C-C(PDBName=C,ResName=VAL,ResNum=35)                0   -5.45335800    5.17644900    9.22409300 L
 O-O(PDBName=O,ResName=VAL,ResNum=35)                0   -5.51359700    5.41891100   10.42708800 L
 N-N(PDBName=N,ResName=LEU,ResNum=36)                0   -5.33870600    3.93203200    8.75011700 L
 H-H(PDBName=H,ResName=LEU,ResNum=36)                0   -5.30730800    3.83804000    7.74005200 L
 C-CT(PDBName=CA,ResName=LEU,ResNum=36)              0   -5.23369100    2.71930200    9.57587400 L
 H-H1(PDBName=HA,ResName=LEU,ResNum=36)              0   -6.07675900    2.70353100   10.26660000 L
 C-CT(PDBName=CB,ResName=LEU,ResNum=36)              0   -5.31610100    1.48033700    8.66408300 L
 H-HC(PDBName=HB2,ResName=LEU,ResNum=36)             0   -4.57319500    1.58606700    7.87477100 L
 H-HC(PDBName=HB3,ResName=LEU,ResNum=36)             0   -5.05587400    0.59143100    9.24041900 L
 C-CT(PDBName=CG,ResName=LEU,ResNum=36)              0   -6.70691500    1.27472000    8.03228200 L
 H-HC(PDBName=HG,ResName=LEU,ResNum=36)              0   -7.11535700    2.22932000    7.70674000 L
 C-CT(PDBName=CD1,ResName=LEU,ResNum=36)             0   -6.59928300    0.36388100    6.81135800 L
 H-HC(PDBName=HD11,ResName=LEU,ResNum=36)            0   -6.15469200   -0.59044800    7.08615300 L
 H-HC(PDBName=HD12,ResName=LEU,ResNum=36)            0   -7.58955500    0.20135900    6.38449000 L
 H-HC(PDBName=HD13,ResName=LEU,ResNum=36)            0   -5.97890100    0.84891200    6.06107700 L
 C-CT(PDBName=CD2,ResName=LEU,ResNum=36)             0   -7.68814500    0.63768500    9.01856200 L
 H-HC(PDBName=HD21,ResName=LEU,ResNum=36)            0   -7.81817400    1.28849000    9.88210400 L
 H-HC(PDBName=HD22,ResName=LEU,ResNum=36)            0   -8.65587600    0.50512400    8.53479300 L
 H-HC(PDBName=HD23,ResName=LEU,ResNum=36)            0   -7.31500900   -0.33109600    9.34951500 L
 C-C(PDBName=C,ResName=LEU,ResNum=36)                0   -3.96856300    2.68205300   10.45775200 L
 O-O(PDBName=O,ResName=LEU,ResNum=36)                0   -4.02280500    2.17365000   11.57595100 L
 N-N(PDBName=N,ResName=LEU,ResNum=37)                0   -2.83460500    3.18177100    9.95634600 L
 H-H(PDBName=H,ResName=LEU,ResNum=37)                0   -2.88057400    3.52016200    9.00053400 L
 C-CT(PDBName=CA,ResName=LEU,ResNum=37)              0   -1.58020400    3.36465000   10.69889400 L
 H-H1(PDBName=HA,ResName=LEU,ResNum=37)              0   -1.35891600    2.44850900   11.24502500 L
 C-CT(PDBName=CB,ResName=LEU,ResNum=37)              0   -0.43494300    3.66367600    9.70983800 L
 H-HC(PDBName=HB2,ResName=LEU,ResNum=37)             0   -0.74342100    4.49012200    9.06802100 L
 H-HC(PDBName=HB3,ResName=LEU,ResNum=37)             0    0.43834900    3.99660400   10.27226500 L
 C-CT(PDBName=CG,ResName=LEU,ResNum=37)              0   -0.01853000    2.47394500    8.82472400 L
 H-HC(PDBName=HG,ResName=LEU,ResNum=37)              0   -0.89418300    2.01971400    8.36648700 L
 C-CT(PDBName=CD1,ResName=LEU,ResNum=37)             0    0.91520600    2.96159100    7.71529200 L
 H-HC(PDBName=HD11,ResName=LEU,ResNum=37)            0    1.81138700    3.40888000    8.14280100 L
 H-HC(PDBName=HD12,ResName=LEU,ResNum=37)            0    1.19322900    2.12744800    7.07319500 L
 H-HC(PDBName=HD13,ResName=LEU,ResNum=37)            0    0.40161200    3.71004400    7.10964700 L
 C-CT(PDBName=CD2,ResName=LEU,ResNum=37)             0    0.71976500    1.39328500    9.61927200 L
 H-HC(PDBName=HD21,ResName=LEU,ResNum=37)            0    0.06442400    0.98719100   10.38818600 L
 H-HC(PDBName=HD22,ResName=LEU,ResNum=37)            0    1.00187900    0.58328400    8.94846700 L
 H-HC(PDBName=HD23,ResName=LEU,ResNum=37)            0    1.61062600    1.81347700   10.08407100 L
 C-C(PDBName=C,ResName=LEU,ResNum=37)                0   -1.68131000    4.48197400   11.75347100 L
 O-O(PDBName=O,ResName=LEU,ResNum=37)                0   -1.15984400    4.33129900   12.85964300 L
 N-N(PDBName=N,ResName=NME,ResNum=38)                0   -2.30572700    5.61132400   11.40120800 L
 H-H(PDBName=H,ResName=NME,ResNum=38)                0   -2.66086700    5.65299700   10.44995900 L
 C-CT(PDBName=CH3,ResName=NME,ResNum=38)             0   -2.53710400    6.75810800   12.27072000 L
 H-H1(PDBName=HH31,ResName=NME,ResNum=38)            0   -1.61627800    7.01655800   12.79507200 L
 H-H1(PDBName=HH32,ResName=NME,ResNum=38)            0   -2.86731700    7.60671400   11.67020500 L
 H-H1(PDBName=HH33,ResName=NME,ResNum=38)            0   -3.31103800    6.50767600   12.99748400 L
 H-HC(PDBName=HH31,ResName=ACE,ResNum=39)            0  -12.00759300    6.72837700   11.52409700 L
 C-CT(PDBName=CH3,ResName=ACE,ResNum=39)             0  -11.79433000    7.16385500   10.55026200 L
 H-HC(PDBName=HH32,ResName=ACE,ResNum=39)            0  -10.71706600    7.22571600   10.40361300 L
 H-HC(PDBName=HH33,ResName=ACE,ResNum=39)            0  -12.23220500    8.15750900   10.48318200 L
 C-C(PDBName=C,ResName=ACE,ResNum=39)                0  -12.39903100    6.29060000    9.47676000 L
 O-O(PDBName=O,ResName=ACE,ResNum=39)                0  -13.22912900    5.43994800    9.77912700 L
 N-N(PDBName=N,ResName=LEU,ResNum=40)                0  -11.98235400    6.49995300    8.22938400 L
 H-H(PDBName=H,ResName=LEU,ResNum=40)                0  -11.33903900    7.27181400    8.09323000 L
 C-CT(PDBName=CA,ResName=LEU,ResNum=40)              0  -12.43617700    5.75085500    7.05169300 L
 H-H1(PDBName=HA,ResName=LEU,ResNum=40)              0  -12.89243800    4.81803100    7.38530300 L
 C-CT(PDBName=CB,ResName=LEU,ResNum=40)              0  -13.50640700    6.59265200    6.32899800 L
 H-HC(PDBName=HB2,ResName=LEU,ResNum=40)             0  -14.34223400    6.75328800    7.01153800 L
 H-HC(PDBName=HB3,ResName=LEU,ResNum=40)             0  -13.07235700    7.56580200    6.10090100 L
 C-CT(PDBName=CG,ResName=LEU,ResNum=40)              0  -14.04181000    5.98607200    5.01692600 L
 H-HC(PDBName=HG,ResName=LEU,ResNum=40)              0  -13.21799600    5.81609300    4.32453600 L
 C-CT(PDBName=CD1,ResName=LEU,ResNum=40)             0  -14.78150900    4.66597400    5.24688800 L
 H-HC(PDBName=HD11,ResName=LEU,ResNum=40)            0  -15.59768000    4.81101700    5.95434100 L
 H-HC(PDBName=HD12,ResName=LEU,ResNum=40)            0  -15.18195600    4.30291700    4.30005100 L
 H-HC(PDBName=HD13,ResName=LEU,ResNum=40)            0  -14.09862300    3.91194600    5.63341800 L
 C-CT(PDBName=CD2,ResName=LEU,ResNum=40)             0  -15.01616200    6.96601100    4.36261000 L
 H-HC(PDBName=HD21,ResName=LEU,ResNum=40)            0  -14.50522700    7.90677900    4.15804800 L
 H-HC(PDBName=HD22,ResName=LEU,ResNum=40)            0  -15.36955800    6.55330200    3.41743000 L
 H-HC(PDBName=HD23,ResName=LEU,ResNum=40)            0  -15.86524800    7.14956700    5.02039600 L
 C-C(PDBName=C,ResName=LEU,ResNum=40)                0  -11.26172100    5.40260700    6.12391400 L
 O-O(PDBName=O,ResName=LEU,ResNum=40)                0  -10.46655700    6.27178700    5.77865000 L
 N-N(PDBName=N,ResName=ALA,ResNum=41)                0  -11.18942100    4.14682600    5.68170100 L
 H-H(PDBName=H,ResName=ALA,ResNum=41)                0  -11.87601600    3.47897200    5.99283700 L
 C-CT(PDBName=CA,ResName=ALA,ResNum=41)              0  -10.18017000    3.65420200    4.74832000 L
 H-H1(PDBName=HA,ResName=ALA,ResNum=41)              0   -9.66527400    4.49445600    4.28619200 L
 C-CT(PDBName=CB,ResName=ALA,ResNum=41)              0   -9.13745500    2.85230800    5.53785400 L
 H-HC(PDBName=HB1,ResName=ALA,ResNum=41)             0   -9.61652100    2.02747800    6.06700000 L
 H-HC(PDBName=HB2,ResName=ALA,ResNum=41)             0   -8.39412400    2.44262200    4.85414900 L
 H-HC(PDBName=HB3,ResName=ALA,ResNum=41)             0   -8.64024100    3.50425400    6.25678300 L
 C-C(PDBName=C,ResName=ALA,ResNum=41)                0  -10.82938600    2.81927100    3.63156400 L
 O-O(PDBName=O,ResName=ALA,ResNum=41)                0  -11.32648300    1.72218200    3.88760400 L
 N-N(PDBName=N,ResName=ASP,ResNum=42)                0  -10.81600500    3.32362700    2.39822800 L
 H-H(PDBName=H,ResName=ASP,ResNum=42)                0  -10.39426600    4.24057400    2.26919300 L
 C-CT(PDBName=CA,ResName=ASP,ResNum=42)              0  -11.04372500    2.52456600    1.18636000 L
 H-H1(PDBName=HA,ResName=ASP,ResNum=42)              0  -11.83486000    1.79614200    1.36344300 L
 C-CT(PDBName=CB,ResName=ASP,ResNum=42)              0  -11.49483600    3.45291500    0.04292400 L
 H-HC(PDBName=HB2,ResName=ASP,ResNum=42)             0  -12.52186900    3.76534300    0.23830400 L
 H-HC(PDBName=HB3,ResName=ASP,ResNum=42)             0  -10.87565900    4.34795200    0.05567900 L
 C-C(PDBName=CG,ResName=ASP,ResNum=42)               0  -11.42583100    2.84617900   -1.36784200 L
 O-O2(PDBName=OD1,ResName=ASP,ResNum=42)             0  -11.37837000    1.60245600   -1.51740100 L
 O-O2(PDBName=OD2,ResName=ASP,ResNum=42)             0  -11.42291600    3.64111500   -2.33211300 L
 C-C(PDBName=C,ResName=ASP,ResNum=42)                0   -9.75372100    1.77024600    0.83155500 L
 O-O(PDBName=O,ResName=ASP,ResNum=42)                0   -8.69005700    2.37744200    0.71708700 L
 N-N(PDBName=N,ResName=SER,ResNum=43)                0   -9.82865900    0.44814700    0.66796000 L
 H-H(PDBName=H,ResName=SER,ResNum=43)                0  -10.75531800    0.04970200    0.78868200 L
 C-CT(PDBName=CA,ResName=SER,ResNum=43)              0   -8.79202700   -0.44980600    0.13306400 L
 H-H1(PDBName=HA,ResName=SER,ResNum=43)              0   -9.25107100   -1.43421000    0.07337400 L
 C-CT(PDBName=CB,ResName=SER,ResNum=43)              0   -8.43831400   -0.06195600   -1.30912000 L
 H-H1(PDBName=HB2,ResName=SER,ResNum=43)             0   -8.08355800    0.96812700   -1.35398000 L
 H-H1(PDBName=HB3,ResName=SER,ResNum=43)             0   -7.64758300   -0.71925900   -1.66979500 L
 O-OH(PDBName=OG,ResName=SER,ResNum=43)              0   -9.57412000   -0.21776600   -2.14475600 L
 H-HO(PDBName=HG,ResName=SER,ResNum=43)              0  -10.25097200    0.46238400   -1.88643000 L
 C-C(PDBName=C,ResName=SER,ResNum=43)                0   -7.54273400   -0.64203100    1.01295700 L
 O-O(PDBName=O,ResName=SER,ResNum=43)                0   -6.88180000   -1.67771500    0.91031200 L
 N-N(PDBName=N,ResName=GLY,ResNum=44)                0   -7.23817400    0.31826500    1.88915000 L
 H-H(PDBName=H,ResName=GLY,ResNum=44)                0   -7.84864000    1.12457300    1.82687700 L
 C-CT(PDBName=CA,ResName=GLY,ResNum=44)              0   -6.13084100    0.38939300    2.84460700 L
 H-H1(PDBName=HA2,ResName=GLY,ResNum=44)             0   -5.21949500    0.62096300    2.29754800 L
 H-H1(PDBName=HA3,ResName=GLY,ResNum=44)             0   -6.33174300    1.21226200    3.52597000 L
 C-C(PDBName=C,ResName=GLY,ResNum=44)                0   -5.88452200   -0.85618900    3.70281700 L
 O-O(PDBName=O,ResName=GLY,ResNum=44)                0   -4.73546800   -1.13521300    4.06193300 L
 N-N(PDBName=N,ResName=TRP,ResNum=45)                0   -6.93387100   -1.59489200    4.07033400 L
 H-H(PDBName=H,ResName=TRP,ResNum=45)                0   -7.85114100   -1.24087800    3.80810100 L
 C-CT(PDBName=CA,ResName=TRP,ResNum=45)              0   -6.87598800   -2.88673200    4.76805300 L
 H-H1(PDBName=HA,ResName=TRP,ResNum=45)              0   -6.05753700   -2.86922100    5.48616100 L
 C-CT(PDBName=CB,ResName=TRP,ResNum=45)              0   -8.17796600   -3.06288500    5.57102600 L
 H-HC(PDBName=HB2,ResName=TRP,ResNum=45)             0   -8.34414500   -2.16211600    6.16289800 L
 H-HC(PDBName=HB3,ResName=TRP,ResNum=45)             0   -9.01370800   -3.14745700    4.87573300 L
 C-C*(PDBName=CG,ResName=TRP,ResNum=45)              0   -8.21557600   -4.22880500    6.51594700 L
 C-CW(PDBName=CD1,ResName=TRP,ResNum=45)             0   -8.88471500   -5.38236400    6.29499900 L
 H-H4(PDBName=HD1,ResName=TRP,ResNum=45)             0   -9.46129400   -5.58142100    5.39821300 L
 N-NA(PDBName=NE1,ResName=TRP,ResNum=45)             0   -8.67200900   -6.25199800    7.34742100 L
 H-H(PDBName=HE1,ResName=TRP,ResNum=45)              0   -9.03437300   -7.19244000    7.37397300 L
 C-CN(PDBName=CE2,ResName=TRP,ResNum=45)             0   -7.85969600   -5.69219100    8.30967600 L
 C-CA(PDBName=CZ2,ResName=TRP,ResNum=45)             0   -7.34721200   -6.17326100    9.52452700 L
 H-HA(PDBName=HZ2,ResName=TRP,ResNum=45)             0   -7.58805100   -7.16931300    9.86179900 L
 C-CA(PDBName=CH2,ResName=TRP,ResNum=45)             0   -6.51074100   -5.34195300   10.28954100 L
 H-HA(PDBName=HH2,ResName=TRP,ResNum=45)             0   -6.10052800   -5.69435200   11.22611600 L
 C-CA(PDBName=CZ3,ResName=TRP,ResNum=45)             0   -6.19955900   -4.04897900    9.83068000 L
 H-HA(PDBName=HZ3,ResName=TRP,ResNum=45)             0   -5.55535300   -3.40972500   10.41988200 L
 C-CA(PDBName=CE3,ResName=TRP,ResNum=45)             0   -6.71389500   -3.58160700    8.60500000 L
 H-HA(PDBName=HE3,ResName=TRP,ResNum=45)             0   -6.46358300   -2.59117700    8.25724500 L
 C-CB(PDBName=CD2,ResName=TRP,ResNum=45)             0   -7.55611600   -4.38963400    7.81020000 L
 C-C(PDBName=C,ResName=TRP,ResNum=45)                0   -6.59614900   -4.04324500    3.78010000 L
 O-O(PDBName=O,ResName=TRP,ResNum=45)                0   -7.31242900   -5.04466300    3.73694000 L
 N-N(PDBName=N,ResName=PHE,ResNum=46)                0   -5.51981100   -3.91541700    2.99460000 L
 H-H(PDBName=H,ResName=PHE,ResNum=46)                0   -5.00103000   -3.05631100    3.10528400 L
 C-CT(PDBName=CA,ResName=PHE,ResNum=46)              0   -5.10173300   -4.82001100    1.91465800 L
 H-H1(PDBName=HA,ResName=PHE,ResNum=46)              0   -5.79606700   -4.69138900    1.08312400 L
 C-CT(PDBName=CB,ResName=PHE,ResNum=46)              0   -3.69853500   -4.42296200    1.42789300 L
 H-HC(PDBName=HB2,ResName=PHE,ResNum=46)             0   -3.02977000   -4.30241100    2.28221800 L
 H-HC(PDBName=HB3,ResName=PHE,ResNum=46)             0   -3.29930600   -5.22712700    0.80762000 L
 C-CA(PDBName=CG,ResName=PHE,ResNum=46)              0   -3.71379100   -3.15916700    0.60047500 L
 C-CA(PDBName=CD1,ResName=PHE,ResNum=46)             0   -4.03359900   -3.23722800   -0.76461200 L
 H-HA(PDBName=HD1,ResName=PHE,ResNum=46)             0   -4.20726700   -4.19206400   -1.23865300 L
 C-CA(PDBName=CE1,ResName=PHE,ResNum=46)             0   -4.17695100   -2.06412300   -1.51675600 L
 H-HA(PDBName=HE1,ResName=PHE,ResNum=46)             0   -4.43373000   -2.14066300   -2.55805300 L
 C-CA(PDBName=CZ,ResName=PHE,ResNum=46)              0   -4.00437500   -0.80996200   -0.91273800 L
 H-HA(PDBName=HZ,ResName=PHE,ResNum=46)              0   -4.12848600    0.09668200   -1.48166600 L
 C-CA(PDBName=CE2,ResName=PHE,ResNum=46)             0   -3.63544400   -0.73003500    0.43641400 L
 H-HA(PDBName=HE2,ResName=PHE,ResNum=46)             0   -3.45919700    0.23988600    0.87978600 L
 C-CA(PDBName=CD2,ResName=PHE,ResNum=46)             0   -3.48327500   -1.90499800    1.19314000 L
 H-HA(PDBName=HD2,ResName=PHE,ResNum=46)             0   -3.19153700   -1.83647000    2.22901700 L
 C-C(PDBName=C,ResName=PHE,ResNum=46)                0   -5.12750500   -6.29919900    2.31340200 L
 O-O(PDBName=O,ResName=PHE,ResNum=46)                0   -4.43408500   -6.70200700    3.25150700 L
 N-N(PDBName=N,ResName=NME,ResNum=47)                0   -5.93143900   -7.09639800    1.60208800 L
 H-H(PDBName=H,ResName=NME,ResNum=47)                0   -6.49109600   -6.64461500    0.88275800 L
 C-CT(PDBName=CH3,ResName=NME,ResNum=47)             0   -6.14782200   -8.52476500    1.80147500 L
 H-H1(PDBName=HH31,ResName=NME,ResNum=47)            0   -6.23507200   -8.74827400    2.86534300 L
 H-H1(PDBName=HH32,ResName=NME,ResNum=47)            0   -7.06933700   -8.82475000    1.30063200 L
 H-H1(PDBName=HH33,ResName=NME,ResNum=47)            0   -5.31679500   -9.08699200    1.37441300 L
 H-HC(PDBName=HH31,ResName=ACE,ResNum=48)            0   10.24253000    0.18740000   -8.62912100 L
 C-CT(PDBName=CH3,ResName=ACE,ResNum=48)             0   10.43004700    0.51061000   -7.60733500 L
 H-HC(PDBName=HH32,ResName=ACE,ResNum=48)            0   10.88903400    1.49849600   -7.61022900 L
 H-HC(PDBName=HH33,ResName=ACE,ResNum=48)            0   11.11417800   -0.19028500   -7.13221800 L
 C-C(PDBName=C,ResName=ACE,ResNum=48)                0    9.14241400    0.56827000   -6.81927500 L
 O-O(PDBName=O,ResName=ACE,ResNum=48)                0    9.17454700    0.42213900   -5.60129800 L
 N-N(PDBName=N,ResName=THR,ResNum=49)                0    8.01979100    0.75713000   -7.51040900 L
 H-H(PDBName=H,ResName=THR,ResNum=49)                0    8.13733300    0.90772600   -8.49873200 L
 C-CT(PDBName=CA,ResName=THR,ResNum=49)              0    6.69075200    0.97516100   -6.90978500 L
 H-H1(PDBName=HA,ResName=THR,ResNum=49)              0    6.79847700    1.03074400   -5.82566300 L
 C-CT(PDBName=CB,ResName=THR,ResNum=49)              0    6.11347300    2.32980300   -7.36170300 L
 H-H1(PDBName=HB,ResName=THR,ResNum=49)              0    6.14892800    2.39457200   -8.44978500 L
 C-CT(PDBName=CG2,ResName=THR,ResNum=49)             0    4.68664800    2.56849000   -6.90501300 L
 H-HC(PDBName=HG21,ResName=THR,ResNum=49)            0    4.60256100    2.37739300   -5.83637200 L
 H-HC(PDBName=HG22,ResName=THR,ResNum=49)            0    4.40752900    3.60106200   -7.11927000 L
 H-HC(PDBName=HG23,ResName=THR,ResNum=49)            0    3.99414200    1.91548400   -7.43065500 L
 O-OH(PDBName=OG1,ResName=THR,ResNum=49)             0    6.84754200    3.39892500   -6.81673900 L
 H-HO(PDBName=HG1,ResName=THR,ResNum=49)             0    6.58537000    3.48683000   -5.87953200 L
 C-C(PDBName=C,ResName=THR,ResNum=49)                0    5.73008800   -0.19455800   -7.17077000 L
 O-O(PDBName=O,ResName=THR,ResNum=49)                0    5.49975100   -0.98398500   -6.26167500 L
 N-N(PDBName=N,ResName=ILE,ResNum=50)                0    5.14238500   -0.28885800   -8.37304800 L
 H-H(PDBName=H,ResName=ILE,ResNum=50)                0    5.39541600    0.39709200   -9.06427600 L
 C-CT(PDBName=CA,ResName=ILE,ResNum=50)              0    3.97408900   -1.13922400   -8.68299200 L
 H-H1(PDBName=HA,ResName=ILE,ResNum=50)              0    3.24540500   -0.98652200   -7.88536000 L
 C-CT(PDBName=CB,ResName=ILE,ResNum=50)              0    3.28867200   -0.68684500  -10.00188900 L
 H-HC(PDBName=HB,ResName=ILE,ResNum=50)              0    2.59044400   -1.47203000  -10.29944200 L
 C-CT(PDBName=CG2,ResName=ILE,ResNum=50)             0    2.45313500    0.57862800   -9.75003800 L
 H-HC(PDBName=HG21,ResName=ILE,ResNum=50)            0    3.08815400    1.42759200   -9.50352800 L
 H-HC(PDBName=HG22,ResName=ILE,ResNum=50)            0    1.86156500    0.82329100  -10.63217000 L
 H-HC(PDBName=HG23,ResName=ILE,ResNum=50)            0    1.75646100    0.40146400   -8.93137300 L
 C-CT(PDBName=CG1,ResName=ILE,ResNum=50)             0    4.28274900   -0.42820700  -11.16363000 L
 H-HC(PDBName=HG12,ResName=ILE,ResNum=50)            0    4.74762200    0.55122500  -11.04184800 L
 H-HC(PDBName=HG13,ResName=ILE,ResNum=50)            0    5.08114500   -1.16833900  -11.15006300 L
 C-CT(PDBName=CD1,ResName=ILE,ResNum=50)             0    3.61955700   -0.49242800  -12.54452500 L
 H-HC(PDBName=HD11,ResName=ILE,ResNum=50)            0    2.86412800    0.28685200  -12.64214500 L
 H-HC(PDBName=HD12,ResName=ILE,ResNum=50)            0    4.37650300   -0.34476800  -13.31519100 L
 H-HC(PDBName=HD13,ResName=ILE,ResNum=50)            0    3.15502700   -1.46837400  -12.68923500 L
 C-C(PDBName=C,ResName=ILE,ResNum=50)                0    4.26437600   -2.65550200   -8.63506600 L
 O-O(PDBName=O,ResName=ILE,ResNum=50)                0    4.25433700   -3.25343000   -7.56201400 L
 N-N(PDBName=N,ResName=THR,ResNum=51)                0    4.49776100   -3.30025000   -9.78304200 L
 H-H(PDBName=H,ResName=THR,ResNum=51)                0    4.49668400   -2.77100400  -10.64188600 L
 C-CT(PDBName=CA,ResName=THR,ResNum=51)              0    4.69654700   -4.74916400   -9.94899300 L
 H-H1(PDBName=HA,ResName=THR,ResNum=51)              0    3.91244600   -5.28628000   -9.41372700 L
 C-CT(PDBName=CB,ResName=THR,ResNum=51)              0    4.60205700   -5.13153100  -11.43911500 L
 H-H1(PDBName=HB,ResName=THR,ResNum=51)              0    4.88085600   -6.17909500  -11.56047300 L
 C-CT(PDBName=CG2,ResName=THR,ResNum=51)             0    3.20760000   -4.94054000  -12.03154500 L
 H-HC(PDBName=HG21,ResName=THR,ResNum=51)            0    2.86589700   -3.91535900  -11.89316000 L
 H-HC(PDBName=HG22,ResName=THR,ResNum=51)            0    3.23514500   -5.16340700  -13.09806300 L
 H-HC(PDBName=HG23,ResName=THR,ResNum=51)            0    2.51092400   -5.62768200  -11.55280800 L
 O-OH(PDBName=OG1,ResName=THR,ResNum=51)             0    5.48927400   -4.32839800  -12.18636200 L
 H-HO(PDBName=HG1,ResName=THR,ResNum=51)             0    6.37135800   -4.57407000  -11.87398500 L
 C-C(PDBName=C,ResName=THR,ResNum=51)                0    6.04031900   -5.21161500   -9.37394600 L
 O-O(PDBName=O,ResName=THR,ResNum=51)                0    6.98723900   -5.49566500  -10.11017500 L
 N-N(PDBName=N,ResName=CYS,ResNum=52)                0    6.13088900   -5.28792500   -8.04891500 L
 H-H(PDBName=H,ResName=CYS,ResNum=52)                0    5.32990100   -4.95692300   -7.51759700 L
 C-CT(PDBName=CA,ResName=CYS,ResNum=52)              0    7.23448800   -5.89655900   -7.31654000 L
 H-H1(PDBName=HA,ResName=CYS,ResNum=52)              0    7.62210100   -6.72417700   -7.91292200 L
 C-CT(PDBName=CB,ResName=CYS,ResNum=52)              0    8.36008400   -4.87535400   -7.11159100 L
 H-H1(PDBName=HB2,ResName=CYS,ResNum=52)             0    8.54199900   -4.32909500   -8.03845700 L
 H-H1(PDBName=HB3,ResName=CYS,ResNum=52)             0    8.08489900   -4.17267100   -6.32367100 L
 S-SH(PDBName=SG,ResName=CYS,ResNum=52)              0    9.86142900   -5.79195900   -6.65965500 L
 H-HS(PDBName=HG,ResName=CYS,ResNum=52)              0   10.56133100   -4.77915100   -6.10434100 L
 C-C(PDBName=C,ResName=CYS,ResNum=52)                0    6.73815200   -6.45546300   -5.97589600 L
 O-O(PDBName=O,ResName=CYS,ResNum=52)                0    5.85857900   -5.87293100   -5.33447900 L
 N-N(PDBName=N,ResName=ALA,ResNum=53)                0    7.31161700   -7.58740700   -5.56356000 L
 H-H(PDBName=H,ResName=ALA,ResNum=53)                0    8.07422500   -7.94210200   -6.11697100 L
 C-CT(PDBName=CA,ResName=ALA,ResNum=53)              0    6.92949300   -8.31772200   -4.36138900 L
 H-H1(PDBName=HA,ResName=ALA,ResNum=53)              0    5.88814000   -8.59584900   -4.47206600 L
 C-CT(PDBName=CB,ResName=ALA,ResNum=53)              0    7.77355700   -9.59691100   -4.28318800 L
 H-HC(PDBName=HB1,ResName=ALA,ResNum=53)             0    8.83133200   -9.34231300   -4.20024900 L
 H-HC(PDBName=HB2,ResName=ALA,ResNum=53)             0    7.47781100  -10.18340200   -3.41237700 L
 H-HC(PDBName=HB3,ResName=ALA,ResNum=53)             0    7.61274800  -10.19904000   -5.17848400 L
 C-C(PDBName=C,ResName=ALA,ResNum=53)                0    7.08014000   -7.47236500   -3.08197800 L
 O-O(PDBName=O,ResName=ALA,ResNum=53)                0    8.05109000   -6.71785100   -2.95952700 L
 N-N(PDBName=N,ResName=PRO,ResNum=54)                0    6.21456100   -7.64755600   -2.06313400 L
 C-CT(PDBName=CD,ResName=PRO,ResNum=54)              0    5.08994700   -8.57327500   -2.00924500 L
 H-H1(PDBName=HD2,ResName=PRO,ResNum=54)             0    5.35014100   -9.56010400   -2.39434600 L
 H-H1(PDBName=HD3,ResName=PRO,ResNum=54)             0    4.25491200   -8.16121100   -2.56960100 L
 C-CT(PDBName=CG,ResName=PRO,ResNum=54)              0    4.70175100   -8.67062700   -0.53756000 L
 H-HC(PDBName=HG2,ResName=PRO,ResNum=54)             0    5.29796300   -9.44605100   -0.06387600 L
 H-HC(PDBName=HG3,ResName=PRO,ResNum=54)             0    3.63761600   -8.86917500   -0.41068000 L
 C-CT(PDBName=CB,ResName=PRO,ResNum=54)              0    5.10288300   -7.30540900    0.01494500 L
 H-HC(PDBName=HB2,ResName=PRO,ResNum=54)             0    5.28799900   -7.33160700    1.08880200 L
 H-HC(PDBName=HB3,ResName=PRO,ResNum=54)             0    4.31997600   -6.58528200   -0.22017800 L
 C-CT(PDBName=CA,ResName=PRO,ResNum=54)              0    6.35501900   -6.94899800   -0.78662700 L
 H-H1(PDBName=HA,ResName=PRO,ResNum=54)              0    6.36653400   -5.87777900   -0.97297400 L
 C-C(PDBName=C,ResName=PRO,ResNum=54)                0    7.66628100   -7.31092400   -0.07489500 L
 O-O(PDBName=O,ResName=PRO,ResNum=54)                0    8.24789600   -6.47281700    0.60803900 L
 N-N(PDBName=N,ResName=THR,ResNum=55)                0    8.17637100   -8.52385700   -0.30757700 L
 H-H(PDBName=H,ResName=THR,ResNum=55)                0    7.60537300   -9.16795500   -0.84010300 L
 C-CT(PDBName=CA,ResName=THR,ResNum=55)              0    9.51040500   -9.02718300    0.06706500 L
 H-H1(PDBName=HA,ResName=THR,ResNum=55)              0    9.56740700   -9.05097700    1.15331400 L
 C-CT(PDBName=CB,ResName=THR,ResNum=55)              0    9.69079100  -10.46225900   -0.46381700 L
 H-H1(PDBName=HB,ResName=THR,ResNum=55)              0   10.00646500  -10.41684700   -1.50707900 L
 C-CT(PDBName=CG2,ResName=THR,ResNum=55)             0   10.70539400  -11.28565400    0.32808600 L
 H-HC(PDBName=HG21,ResName=THR,ResNum=55)            0   10.43566200  -11.30304500    1.38211600 L
 H-HC(PDBName=HG22,ResName=THR,ResNum=55)            0   10.72171400  -12.30535000   -0.05750300 L
 H-HC(PDBName=HG23,ResName=THR,ResNum=55)            0   11.70100600  -10.85850200    0.21688300 L
 O-OH(PDBName=OG1,ResName=THR,ResNum=55)             0    8.47359900  -11.17348400   -0.41529900 L
 H-HO(PDBName=HG1,ResName=THR,ResNum=55)             0    8.17011000  -11.21378400    0.50058300 L
 C-C(PDBName=C,ResName=THR,ResNum=55)                0   10.67945000   -8.15841000   -0.42708100 L
 O-O(PDBName=O,ResName=THR,ResNum=55)                0   11.78669600   -8.29202000    0.08766300 L
 N-N(PDBName=N,ResName=GLU,ResNum=56)                0   10.44629800   -7.25583700   -1.38588000 L
 H-H(PDBName=H,ResName=GLU,ResNum=56)                0    9.50738400   -7.20858000   -1.76434400 L
 C-CT(PDBName=CA,ResName=GLU,ResNum=56)              0   11.39653900   -6.27524000   -1.92902300 L
 H-H1(PDBName=HA,ResName=GLU,ResNum=56)              0   12.34552800   -6.35790900   -1.39976900 L
 C-CT(PDBName=CB,ResName=GLU,ResNum=56)              0   11.65989800   -6.62539500   -3.40531700 L
 H-HC(PDBName=HB2,ResName=GLU,ResNum=56)             0   11.86247100   -7.69631300   -3.46525100 L
 H-HC(PDBName=HB3,ResName=GLU,ResNum=56)             0   10.76246800   -6.43408200   -3.99155800 L
 C-CT(PDBName=CG,ResName=GLU,ResNum=56)              0   12.86383300   -5.90840100   -4.03364200 L
 H-HC(PDBName=HG2,ResName=GLU,ResNum=56)             0   13.74427200   -6.09373000   -3.41338400 L
 H-HC(PDBName=HG3,ResName=GLU,ResNum=56)             0   13.05304600   -6.34975400   -5.01454200 L
 C-C(PDBName=CD,ResName=GLU,ResNum=56)               0   12.64454500   -4.40293100   -4.20548700 L
 O-O2(PDBName=OE1,ResName=GLU,ResNum=56)             0   13.43007700   -3.61423300   -3.64192500 L
 O-O2(PDBName=OE2,ResName=GLU,ResNum=56)             0   11.65879900   -4.00364400   -4.86443900 L
 C-C(PDBName=C,ResName=GLU,ResNum=56)                0   10.88012300   -4.83708800   -1.70108900 L
 O-O(PDBName=O,ResName=GLU,ResNum=56)                0   11.47798400   -4.08075300   -0.93437700 L
 N-N(PDBName=N,ResName=ALA,ResNum=57)                0    9.73980300   -4.47329200   -2.29438100 L
 H-H(PDBName=H,ResName=ALA,ResNum=57)                0    9.28733800   -5.15437500   -2.89428600 L
 C-CT(PDBName=CA,ResName=ALA,ResNum=57)              0    9.15487800   -3.13390900   -2.22612700 L
 H-H1(PDBName=HA,ResName=ALA,ResNum=57)              0    9.90291500   -2.42621700   -2.57393800 L
 C-CT(PDBName=CB,ResName=ALA,ResNum=57)              0    7.95950700   -3.07574400   -3.18222600 L
 H-HC(PDBName=HB1,ResName=ALA,ResNum=57)             0    7.20708000   -3.81316800   -2.89928800 L
 H-HC(PDBName=HB2,ResName=ALA,ResNum=57)             0    7.51330800   -2.08042000   -3.15808400 L
 H-HC(PDBName=HB3,ResName=ALA,ResNum=57)             0    8.29448300   -3.28317300   -4.19822700 L
 C-C(PDBName=C,ResName=ALA,ResNum=57)                0    8.78577100   -2.69672700   -0.79866600 L
 O-O(PDBName=O,ResName=ALA,ResNum=57)                0    9.33339000   -1.72888100   -0.27815900 L
 N-N(PDBName=N,ResName=ILE,ResNum=58)                0    7.86623700   -3.40201000   -0.13671700 L
 H-H(PDBName=H,ResName=ILE,ResNum=58)                0    7.46366500   -4.18858700   -0.62226600 L
 C-CT(PDBName=CA,ResName=ILE,ResNum=58)              0    7.44928900   -3.09781300    1.24662600 L
 H-H1(PDBName=HA,ResName=ILE,ResNum=58)              0    7.24201400   -2.02785000    1.29283700 L
 C-CT(PDBName=CB,ResName=ILE,ResNum=58)              0    6.12432600   -3.82443200    1.58793300 L
 H-HC(PDBName=HB,ResName=ILE,ResNum=58)              0    6.30119600   -4.89972700    1.61437600 L
 C-CT(PDBName=CG2,ResName=ILE,ResNum=58)             0    5.62765300   -3.39183800    2.97623900 L
 H-HC(PDBName=HG21,ResName=ILE,ResNum=58)            0    5.44042100   -2.31863900    2.99739300 L
 H-HC(PDBName=HG22,ResName=ILE,ResNum=58)            0    4.71526700   -3.92542500    3.23913100 L
 H-HC(PDBName=HG23,ResName=ILE,ResNum=58)            0    6.36912200   -3.65175200    3.72864700 L
 C-CT(PDBName=CG1,ResName=ILE,ResNum=58)             0    5.06832000   -3.52513300    0.48833600 L
 H-HC(PDBName=HG12,ResName=ILE,ResNum=58)            0    5.10016200   -2.47250600    0.22377400 L
 H-HC(PDBName=HG13,ResName=ILE,ResNum=58)            0    5.32772800   -4.07713700   -0.41256500 L
 C-CT(PDBName=CD1,ResName=ILE,ResNum=58)             0    3.61756800   -3.87285900    0.82848400 L
 H-HC(PDBName=HD11,ResName=ILE,ResNum=58)            0    3.22226500   -3.16789500    1.56018200 L
 H-HC(PDBName=HD12,ResName=ILE,ResNum=58)            0    3.01153600   -3.81615600   -0.07536300 L
 H-HC(PDBName=HD13,ResName=ILE,ResNum=58)            0    3.56962200   -4.88015900    1.22819600 L
 C-C(PDBName=C,ResName=ILE,ResNum=58)                0    8.60290800   -3.34026500    2.24977800 L
 O-O(PDBName=O,ResName=ILE,ResNum=58)                0    8.72168300   -2.64119800    3.25875600 L
 N-N(PDBName=N,ResName=ARG,ResNum=59)                0    9.51053000   -4.27509100    1.93156600 L
 H-H(PDBName=H,ResName=ARG,ResNum=59)                0    9.24640600   -4.85221300    1.13780900 L
 C-CT(PDBName=CA,ResName=ARG,ResNum=59)              0   10.85059400   -4.47551100    2.51796800 L
 H-H1(PDBName=HA,ResName=ARG,ResNum=59)              0   10.70453600   -4.74134900    3.56222300 L
 C-CT(PDBName=CB,ResName=ARG,ResNum=59)              0   11.52697800   -5.67490300    1.80907600 L
 H-HC(PDBName=HB2,ResName=ARG,ResNum=59)             0   11.24779200   -6.59126900    2.33082300 L
 H-HC(PDBName=HB3,ResName=ARG,ResNum=59)             0   11.07877300   -5.75988000    0.82770800 L
 C-CT(PDBName=CG,ResName=ARG,ResNum=59)              0   13.05880100   -5.66858900    1.58960900 L
 H-HC(PDBName=HG2,ResName=ARG,ResNum=59)             0   13.28877200   -6.33819200    0.76243000 L
 H-HC(PDBName=HG3,ResName=ARG,ResNum=59)             0   13.40627000   -4.68260800    1.28508200 L
 C-CT(PDBName=CD,ResName=ARG,ResNum=59)              0   13.86645400   -6.15918200    2.79523700 L
 H-H1(PDBName=HD2,ResName=ARG,ResNum=59)             0   13.62434000   -7.20937300    2.96348600 L
 H-H1(PDBName=HD3,ResName=ARG,ResNum=59)             0   14.92927500   -6.08728800    2.55669500 L
 N-N2(PDBName=NE,ResName=ARG,ResNum=59)              0   13.57654200   -5.34907100    3.98664300 L
 H-H(PDBName=HE,ResName=ARG,ResNum=59)               0   13.55976300   -4.34438900    3.85496300 L
 C-CA(PDBName=CZ,ResName=ARG,ResNum=59)              0   12.98310500   -5.73534000    5.09456300 L
 N-N2(PDBName=NH1,ResName=ARG,ResNum=59)             0   12.45038800   -4.84489200    5.86642800 L
 H-H(PDBName=HH11,ResName=ARG,ResNum=59)             0   12.39795100   -3.88807000    5.54354900 L
 H-H(PDBName=HH12,ResName=ARG,ResNum=59)             0   11.97710900   -5.15434000    6.71623600 L
 N-N2(PDBName=NH2,ResName=ARG,ResNum=59)             0   12.87433300   -6.98130500    5.44151000 L
 H-H(PDBName=HH21,ResName=ARG,ResNum=59)             0   13.26483500   -7.69562500    4.86362000 L
 H-H(PDBName=HH22,ResName=ARG,ResNum=59)             0   12.31303600   -7.19664800    6.27066600 L
 C-C(PDBName=C,ResName=ARG,ResNum=59)                0   11.69177500   -3.19043600    2.55477100 L
 O-O(PDBName=O,ResName=ARG,ResNum=59)                0   12.23738100   -2.90360100    3.62579400 L
 N-N(PDBName=N,ResName=ARG,ResNum=60)                0   11.84550300   -2.45810800    1.44103500 L
 H-H(PDBName=H,ResName=ARG,ResNum=60)                0   11.44149700   -2.83737300    0.58589000 L
 C-CT(PDBName=CA,ResName=ARG,ResNum=60)              0   12.37738300   -1.07559100    1.42613700 L
 H-H1(PDBName=HA,ResName=ARG,ResNum=60)              0   13.36668500   -1.04780800    1.88265800 L
 C-CT(PDBName=CB,ResName=ARG,ResNum=60)              0   12.46040100   -0.50470800   -0.00804100 L
 H-HC(PDBName=HB2,ResName=ARG,ResNum=60)             0   11.57286400   -0.77899800   -0.57341100 L
 H-HC(PDBName=HB3,ResName=ARG,ResNum=60)             0   12.48013100    0.58533300    0.05831900 L
 C-CT(PDBName=CG,ResName=ARG,ResNum=60)              0   13.70238600   -0.93224000   -0.79714300 L
 H-HC(PDBName=HG2,ResName=ARG,ResNum=60)             0   14.59012300   -0.60742100   -0.25381900 L
 H-HC(PDBName=HG3,ResName=ARG,ResNum=60)             0   13.72888400   -2.01876800   -0.89868600 L
 C-CT(PDBName=CD,ResName=ARG,ResNum=60)              0   13.70948800   -0.27557100   -2.18886400 L
 H-H1(PDBName=HD2,ResName=ARG,ResNum=60)             0   13.43511000    0.77870900   -2.10799000 L
 H-H1(PDBName=HD3,ResName=ARG,ResNum=60)             0   14.72340900   -0.32907700   -2.58805500 L
 N-N2(PDBName=NE,ResName=ARG,ResNum=60)              0   12.82026800   -0.98464700   -3.12088000 L
 H-H(PDBName=HE,ResName=ARG,ResNum=60)               0   13.05458300   -1.96103300   -3.31880700 L
 C-CA(PDBName=CZ,ResName=ARG,ResNum=60)              0   11.73998500   -0.56426300   -3.74675300 L
 N-N2(PDBName=NH1,ResName=ARG,ResNum=60)             0   11.24330600    0.63205200   -3.65556700 L
 H-H(PDBName=HH11,ResName=ARG,ResNum=60)             0   11.72936200    1.40869700   -3.20003500 L
 H-H(PDBName=HH12,ResName=ARG,ResNum=60)             0   10.42763700    0.83522600   -4.21208200 L
 N-N2(PDBName=NH2,ResName=ARG,ResNum=60)             0   11.08427300   -1.36465100   -4.52455200 L
 H-H(PDBName=HH21,ResName=ARG,ResNum=60)             0   11.39766000   -2.33520800   -4.64134400 L
 H-H(PDBName=HH22,ResName=ARG,ResNum=60)             0   10.25192000   -1.02334500   -4.97527900 L
 C-C(PDBName=C,ResName=ARG,ResNum=60)                0   11.49516200   -0.16420800    2.27788700 L
 O-O(PDBName=O,ResName=ARG,ResNum=60)                0   11.98961000    0.50851500    3.17515300 L
 N-N(PDBName=N,ResName=GLY,ResNum=61)                0   10.20467700   -0.16465400    1.95663200 L
 H-H(PDBName=H,ResName=GLY,ResNum=61)                0    9.96116800   -0.75579700    1.16942900 L
 C-CT(PDBName=CA,ResName=GLY,ResNum=61)              0    9.15105300    0.70062300    2.46321100 L
 H-H1(PDBName=HA2,ResName=GLY,ResNum=61)             0    9.26786700    1.67853400    1.99862400 L
 H-H1(PDBName=HA3,ResName=GLY,ResNum=61)             0    8.19487800    0.28223200    2.15526000 L
 C-C(PDBName=C,ResName=GLY,ResNum=61)                0    9.11280500    0.91464200    3.97162000 L
 O-O(PDBName=O,ResName=GLY,ResNum=61)                0    9.52204600    1.96569400    4.44727000 L
 N-N(PDBName=N,ResName=ILE,ResNum=62)                0    8.56077300   -0.02511400    4.74162600 L
 H-H(PDBName=H,ResName=ILE,ResNum=62)                0    8.32112600   -0.89739600    4.28234800 L
 C-CT(PDBName=CA,ResName=ILE,ResNum=62)              0    8.23579600    0.18245000    6.16894900 L
 H-H1(PDBName=HA,ResName=ILE,ResNum=62)              0    7.46323000    0.95118300    6.22984700 L
 C-CT(PDBName=CB,ResName=ILE,ResNum=62)              0    7.66478500   -1.11535200    6.79280100 L
 H-HC(PDBName=HB,ResName=ILE,ResNum=62)              0    8.41490800   -1.90345100    6.70676100 L
 C-CT(PDBName=CG2,ResName=ILE,ResNum=62)             0    7.35154800   -0.89989100    8.28733500 L
 H-HC(PDBName=HG21,ResName=ILE,ResNum=62)            0    6.59485100   -0.12138800    8.39980500 L
 H-HC(PDBName=HG22,ResName=ILE,ResNum=62)            0    6.98239600   -1.82130100    8.73516600 L
 H-HC(PDBName=HG23,ResName=ILE,ResNum=62)            0    8.24650600   -0.61214800    8.83600700 L
 C-CT(PDBName=CG1,ResName=ILE,ResNum=62)             0    6.39688000   -1.56585300    6.03186400 L
 H-HC(PDBName=HG12,ResName=ILE,ResNum=62)            0    5.63761600   -0.79241000    6.11249400 L
 H-HC(PDBName=HG13,ResName=ILE,ResNum=62)            0    6.63606100   -1.67547100    4.97734800 L
 C-CT(PDBName=CD1,ResName=ILE,ResNum=62)             0    5.80461000   -2.90191900    6.49842500 L
 H-HC(PDBName=HD11,ResName=ILE,ResNum=62)            0    5.40408200   -2.81152100    7.50622600 L
 H-HC(PDBName=HD12,ResName=ILE,ResNum=62)            0    4.98935900   -3.18788200    5.83487200 L
 H-HC(PDBName=HD13,ResName=ILE,ResNum=62)            0    6.57223400   -3.67395000    6.46961100 L
 C-C(PDBName=C,ResName=ILE,ResNum=62)                0    9.47143800    0.69127700    6.93549400 L
 O-O(PDBName=O,ResName=ILE,ResNum=62)                0   10.47149900   -0.02587200    6.97544100 L
 N-N(PDBName=N,ResName=ARG,ResNum=63)                0    9.39232100    1.90708300    7.51183500 L
 H-H(PDBName=H,ResName=ARG,ResNum=63)                0    8.50409400    2.38022600    7.34526500 L
 C-CT(PDBName=CA,ResName=ARG,ResNum=63)              0   10.36809100    2.73871500    8.27761600 L
 H-H1(PDBName=HA,ResName=ARG,ResNum=63)              0    9.82299400    3.17343400    9.11744700 L
 C-CT(PDBName=CB,ResName=ARG,ResNum=63)              0   11.58175600    1.98743700    8.86161800 L
 H-HC(PDBName=HB2,ResName=ARG,ResNum=63)             0   12.10446400    1.46647100    8.06093100 L
 H-HC(PDBName=HB3,ResName=ARG,ResNum=63)             0   12.28708200    2.71849300    9.26130400 L
 C-CT(PDBName=CG,ResName=ARG,ResNum=63)              0   11.19567900    1.04155200   10.01990100 L
 H-HC(PDBName=HG2,ResName=ARG,ResNum=63)             0   11.18620300    1.61034400   10.95049200 L
 H-HC(PDBName=HG3,ResName=ARG,ResNum=63)             0   10.19008400    0.65065300    9.86008100 L
 C-CT(PDBName=CD,ResName=ARG,ResNum=63)              0   12.15560000   -0.14995700   10.16080600 L
 H-H1(PDBName=HD2,ResName=ARG,ResNum=63)             0   13.17914200    0.21568100   10.26368600 L
 H-H1(PDBName=HD3,ResName=ARG,ResNum=63)             0   11.88456400   -0.71640300   11.05305200 L
 N-N2(PDBName=NE,ResName=ARG,ResNum=63)              0   12.03806400   -0.98957900    8.96281400 L
 H-H(PDBName=HE,ResName=ARG,ResNum=63)               0   11.81465700   -0.47524800    8.11506800 L
 C-CA(PDBName=CZ,ResName=ARG,ResNum=63)              0   11.71702000   -2.25602400    8.83957900 L
 N-N2(PDBName=NH1,ResName=ARG,ResNum=63)             0   11.90176000   -3.14719500    9.76459800 L
 H-H(PDBName=HH11,ResName=ARG,ResNum=63)             0   12.34575900   -2.91066700   10.62742600 L
 H-H(PDBName=HH12,ResName=ARG,ResNum=63)             0   11.65739200   -4.09965600    9.49605000 L
 N-N2(PDBName=NH2,ResName=ARG,ResNum=63)             0   11.16689800   -2.66119900    7.73983700 L
 H-H(PDBName=HH21,ResName=ARG,ResNum=63)             0   10.86770500   -1.96156300    7.06627800 L
 H-H(PDBName=HH22,ResName=ARG,ResNum=63)             0   10.86910200   -3.63320800    7.70951200 L
 C-C(PDBName=C,ResName=ARG,ResNum=63)                0   10.83146400    3.96884300    7.48526100 L
 O-O(PDBName=O,ResName=ARG,ResNum=63)                0   11.04141600    5.01430200    8.08654800 L
 N-N(PDBName=N,ResName=TYR,ResNum=64)                0   10.99155600    3.84273200    6.16769000 L
 H-H(PDBName=H,ResName=TYR,ResNum=64)                0   10.79403800    2.92717300    5.78345600 L
 C-CT(PDBName=CA,ResName=TYR,ResNum=64)              0   10.90379700    4.95806900    5.21152600 L
 H-H1(PDBName=HA,ResName=TYR,ResNum=64)              0   11.48867900    5.80219200    5.57989800 L
 C-CT(PDBName=CB,ResName=TYR,ResNum=64)              0   11.52037600    4.49097200    3.87018500 L
 H-HC(PDBName=HB2,ResName=TYR,ResNum=64)             0   12.59819100    4.63593700    3.94857100 L
 H-HC(PDBName=HB3,ResName=TYR,ResNum=64)             0   11.38239400    3.41526200    3.78323900 L
 C-CA(PDBName=CG,ResName=TYR,ResNum=64)              0   11.08629100    5.09192100    2.53616000 L
 C-CA(PDBName=CD1,ResName=TYR,ResNum=64)             0   11.20282900    4.28475500    1.38384700 L
 H-HA(PDBName=HD1,ResName=TYR,ResNum=64)             0   11.54025000    3.26157200    1.47500600 L
 C-CA(PDBName=CE1,ResName=TYR,ResNum=64)             0   10.93250600    4.80753200    0.10460700 L
 H-HA(PDBName=HE1,ResName=TYR,ResNum=64)             0   11.06844900    4.19857800   -0.77857700 L
 C-C(PDBName=CZ,ResName=TYR,ResNum=64)               0   10.52157200    6.14936500   -0.03380700 L
 O-OH(PDBName=OH,ResName=TYR,ResNum=64)              0   10.31063000    6.67387100   -1.27054900 L
 H-HO(PDBName=HH,ResName=TYR,ResNum=64)              0   10.58302300    6.04437100   -1.97636200 L
 C-CA(PDBName=CE2,ResName=TYR,ResNum=64)             0   10.37016100    6.95177100    1.11812500 L
 H-HA(PDBName=HE2,ResName=TYR,ResNum=64)             0   10.04050700    7.97357000    0.99655300 L
 C-CA(PDBName=CD2,ResName=TYR,ResNum=64)             0   10.66970100    6.43343300    2.39673800 L
 H-HA(PDBName=HD2,ResName=TYR,ResNum=64)             0   10.58786900    7.08597400    3.25493400 L
 C-C(PDBName=C,ResName=TYR,ResNum=64)                0    9.43941800    5.42906600    5.15003600 L
 O-O(PDBName=O,ResName=TYR,ResNum=64)                0    9.15502500    6.60664500    5.34353700 L
 N-N(PDBName=N,ResName=TRP,ResNum=65)                0    8.50836500    4.49468700    4.96221200 L
 H-H(PDBName=H,ResName=TRP,ResNum=65)                0    8.83989500    3.56567500    4.74363200 L
 C-CT(PDBName=CA,ResName=TRP,ResNum=65)              0    7.06770700    4.68041600    5.11788500 L
 H-H1(PDBName=HA,ResName=TRP,ResNum=65)              0    6.81394100    5.67824900    4.76656800 L
 C-CT(PDBName=CB,ResName=TRP,ResNum=65)              0    6.31231700    3.62844600    4.29562400 L
 H-HC(PDBName=HB2,ResName=TRP,ResNum=65)             0    6.40535200    2.67121400    4.81031900 L
 H-HC(PDBName=HB3,ResName=TRP,ResNum=65)             0    5.25562200    3.88986100    4.30006400 L
 C-C*(PDBName=CG,ResName=TRP,ResNum=65)              0    6.71375500    3.38715300    2.87491300 L
 C-CW(PDBName=CD1,ResName=TRP,ResNum=65)             0    7.51065400    4.15858300    2.10298100 L
 H-H4(PDBName=HD1,ResName=TRP,ResNum=65)             0    7.96946800    5.09889600    2.39001100 L
 N-NA(PDBName=NE1,ResName=TRP,ResNum=65)             0    7.67408000    3.56496500    0.86998600 L
 H-H(PDBName=HE1,ResName=TRP,ResNum=65)              0    8.22078200    4.01946600    0.14778600 L
 C-CN(PDBName=CE2,ResName=TRP,ResNum=65)             0    6.99227900    2.37055300    0.78324100 L
 C-CA(PDBName=CZ2,ResName=TRP,ResNum=65)             0    6.89059800    1.37915900   -0.20379800 L
 H-HA(PDBName=HZ2,ResName=TRP,ResNum=65)             0    7.41091100    1.47163800   -1.14354100 L
 C-CA(PDBName=CH2,ResName=TRP,ResNum=65)             0    6.08663300    0.25475100    0.04174900 L
 H-HA(PDBName=HH2,ResName=TRP,ResNum=65)             0    5.98138500   -0.50371400   -0.72075600 L
 C-CA(PDBName=CZ3,ResName=TRP,ResNum=65)             0    5.39038500    0.13804500    1.25776200 L
 H-HA(PDBName=HZ3,ResName=TRP,ResNum=65)             0    4.72553800   -0.69492100    1.42655800 L
 C-CA(PDBName=CE3,ResName=TRP,ResNum=65)             0    5.53593500    1.11346600    2.25657500 L
 H-HA(PDBName=HE3,ResName=TRP,ResNum=65)             0    5.01823300    1.00622900    3.19547100 L
 C-CB(PDBName=CD2,ResName=TRP,ResNum=65)             0    6.34033500    2.25137500    2.04540000 L
 C-C(PDBName=C,ResName=TRP,ResNum=65)                0    6.61100000    4.53254200    6.57703000 L
 O-O(PDBName=O,ResName=TRP,ResNum=65)                0    7.18262700    3.73751400    7.33377200 L
 N-N(PDBName=N,ResName=NME,ResNum=66)                0    5.51900700    5.21506300    6.93496200 L
 H-H(PDBName=H,ResName=NME,ResNum=66)                0    5.09776600    5.79068000    6.20766600 L
 C-CT(PDBName=CH3,ResName=NME,ResNum=66)             0    4.85257300    5.14864600    8.23325200 L
 H-H1(PDBName=HH31,ResName=NME,ResNum=66)            0    3.78890800    5.36474400    8.10786900 L
 H-H1(PDBName=HH32,ResName=NME,ResNum=66)            0    4.96456500    4.15539000    8.66934400 L
 H-H1(PDBName=HH33,ResName=NME,ResNum=66)            0    5.28961800    5.88515300    8.90865500 L
 H-HC(PDBName=HH31,ResName=ACE,ResNum=67)            0    8.33535400  -11.75849500    6.88174500 L
 C-CT(PDBName=CH3,ResName=ACE,ResNum=67)             0    8.75431900  -11.22976900    7.73690900 L
 H-HC(PDBName=HH32,ResName=ACE,ResNum=67)            0    9.81182400  -11.03980000    7.56682700 L
 H-HC(PDBName=HH33,ResName=ACE,ResNum=67)            0    8.61711100  -11.83069800    8.63407000 L
 C-C(PDBName=C,ResName=ACE,ResNum=67)                0    8.02176200   -9.92303600    7.90823900 L
 O-O(PDBName=O,ResName=ACE,ResNum=67)                0    6.93582500   -9.75317300    7.36934200 L
 N-N(PDBName=N,ResName=GLU,ResNum=68)                0    8.62486500   -8.99819300    8.65020700 L
 H-H(PDBName=H,ResName=GLU,ResNum=68)                0    9.53994400   -9.22793300    9.00447300 L
 C-CT(PDBName=CA,ResName=GLU,ResNum=68)              0    8.07515900   -7.67117300    8.98967400 L
 H-H1(PDBName=HA,ResName=GLU,ResNum=68)              0    7.12030800   -7.83822900    9.49002700 L
 C-CT(PDBName=CB,ResName=GLU,ResNum=68)              0    8.97856600   -6.94453500   10.00731500 L
 H-HC(PDBName=HB2,ResName=GLU,ResNum=68)             0    8.71448100   -5.88638900   10.03043600 L
 H-HC(PDBName=HB3,ResName=GLU,ResNum=68)             0    8.75439000   -7.35100500   10.99437600 L
 C-CT(PDBName=CG,ResName=GLU,ResNum=68)              0   10.49668400   -7.07680400    9.80100100 L
 H-HC(PDBName=HG2,ResName=GLU,ResNum=68)             0   11.00021000   -6.49666100   10.57773500 L
 H-HC(PDBName=HG3,ResName=GLU,ResNum=68)             0   10.79289000   -8.11961700    9.93688000 L
 C-C(PDBName=CD,ResName=GLU,ResNum=68)               0   10.96058000   -6.58227700    8.43152400 L
 O-O2(PDBName=OE1,ResName=GLU,ResNum=68)             0   11.16325900   -5.35711200    8.26764900 L
 O-O2(PDBName=OE2,ResName=GLU,ResNum=68)             0   11.16330100   -7.41044500    7.51754100 L
 C-C(PDBName=C,ResName=GLU,ResNum=68)                0    7.72433900   -6.77698700    7.78316100 L
 O-O(PDBName=O,ResName=GLU,ResNum=68)                0    6.89233400   -5.88273000    7.90313600 L
 N-N(PDBName=N,ResName=TRP,ResNum=69)                0    8.26669500   -7.06350300    6.59851400 L
 H-H(PDBName=H,ResName=TRP,ResNum=69)                0    8.98161600   -7.77798900    6.59686800 L
 C-CT(PDBName=CA,ResName=TRP,ResNum=69)              0    7.79895600   -6.56236900    5.29687500 L
 H-H1(PDBName=HA,ResName=TRP,ResNum=69)              0    7.87915200   -5.47456700    5.29857500 L
 C-CT(PDBName=CB,ResName=TRP,ResNum=69)              0    8.74347100   -7.09215800    4.20898200 L
 H-HC(PDBName=HB2,ResName=TRP,ResNum=69)             0    8.36487800   -6.78807800    3.23338200 L
 H-HC(PDBName=HB3,ResName=TRP,ResNum=69)             0    9.70685400   -6.60248700    4.34451600 L
 C-C*(PDBName=CG,ResName=TRP,ResNum=69)              0    8.99136000   -8.57386000    4.19039600 L
 C-CW(PDBName=CD1,ResName=TRP,ResNum=69)             0    9.99603400   -9.20194700    4.84363600 L
 H-H4(PDBName=HD1,ResName=TRP,ResNum=69)             0   10.72630300   -8.70427300    5.46828600 L
 N-NA(PDBName=NE1,ResName=TRP,ResNum=69)             0    9.94366400  -10.55776200    4.58499900 L
 H-H(PDBName=HE1,ResName=TRP,ResNum=69)              0   10.60150000  -11.23264300    4.94679900 L
 C-CN(PDBName=CE2,ResName=TRP,ResNum=69)             0    8.88371000  -10.87482600    3.76597000 L
 C-CA(PDBName=CZ2,ResName=TRP,ResNum=69)             0    8.41665600  -12.08974400    3.24273000 L
 H-HA(PDBName=HZ2,ResName=TRP,ResNum=69)             0    8.92018600  -13.01762400    3.46985000 L
 C-CA(PDBName=CH2,ResName=TRP,ResNum=69)             0    7.28259800  -12.08434900    2.41522300 L
 H-HA(PDBName=HH2,ResName=TRP,ResNum=69)             0    6.89203700  -13.00552600    1.99762200 L
 C-CA(PDBName=CZ3,ResName=TRP,ResNum=69)             0    6.63883500  -10.87033800    2.12782700 L
 H-HA(PDBName=HZ3,ResName=TRP,ResNum=69)             0    5.74576300  -10.88944300    1.51603200 L
 C-CA(PDBName=CE3,ResName=TRP,ResNum=69)             0    7.11941400   -9.65465800    2.65405800 L
 H-HA(PDBName=HE3,ResName=TRP,ResNum=69)             0    6.60105800   -8.72982500    2.44474200 L
 C-CB(PDBName=CD2,ResName=TRP,ResNum=69)             0    8.25507800   -9.62358200    3.49002200 L
 C-C(PDBName=C,ResName=TRP,ResNum=69)                0    6.31586200   -6.86760400    4.97704300 L
 O-O(PDBName=O,ResName=TRP,ResNum=69)                0    5.78822100   -6.37198500    3.98578600 L
 N-N(PDBName=N,ResName=ASN,ResNum=70)                0    5.61605100   -7.63821200    5.81677500 L
 H-H(PDBName=H,ResName=ASN,ResNum=70)                0    6.13802600   -8.08994800    6.55754600 L
 C-CT(PDBName=CA,ResName=ASN,ResNum=70)              0    4.16981300   -7.86913100    5.75303500 L
 H-H1(PDBName=HA,ResName=ASN,ResNum=70)              0    3.81784000   -7.62788100    4.74913000 L
 C-CT(PDBName=CB,ResName=ASN,ResNum=70)              0    3.89758800   -9.35985200    5.99235800 L
 H-HC(PDBName=HB2,ResName=ASN,ResNum=70)             0    4.33949300   -9.67971900    6.93545800 L
 C-C(PDBName=CG,ResName=ASN,ResNum=70)               0    4.42059400  -10.20037400    4.84927600 L
 O-O(PDBName=OD1,ResName=ASN,ResNum=70)              0    3.84384500  -10.24700700    3.77146300 L
 N-N(PDBName=ND2,ResName=ASN,ResNum=70)              0    5.53355400  -10.85886300    5.05038300 L
 H-H(PDBName=HD21,ResName=ASN,ResNum=70)             0    5.94310500  -11.25551800    4.21744400 L
 H-H(PDBName=HD22,ResName=ASN,ResNum=70)             0    6.05366100  -10.68556700    5.90092100 L
 C-C(PDBName=C,ResName=ASN,ResNum=70)                0    3.33957500   -7.00453500    6.72500200 L
 O-O(PDBName=O,ResName=ASN,ResNum=70)                0    2.11306300   -7.03818800    6.65183000 L
 N-N(PDBName=N,ResName=CYS,ResNum=71)                0    3.95250200   -6.22044700    7.61962300 L
 H-H(PDBName=H,ResName=CYS,ResNum=71)                0    4.96694800   -6.20479700    7.64831500 L
 C-CT(PDBName=CA,ResName=CYS,ResNum=71)              0    3.23692500   -5.50328000    8.68766100 L
 H-H1(PDBName=HA,ResName=CYS,ResNum=71)              0    2.63009400   -6.23134800    9.22507900 L
 C-CT(PDBName=CB,ResName=CYS,ResNum=71)              0    4.24737100   -4.93397500    9.69278300 L
 H-H1(PDBName=HB2,ResName=CYS,ResNum=71)             0    5.00868100   -4.35002400    9.17433400 L
 H-H1(PDBName=HB3,ResName=CYS,ResNum=71)             0    3.71905300   -4.28538300   10.39573500 L
 S-SH(PDBName=SG,ResName=CYS,ResNum=71)              0    5.02070400   -6.29030400   10.62230100 L
 H-HS(PDBName=HG,ResName=CYS,ResNum=71)              0    5.66463000   -5.52046100   11.50604800 L
 C-C(PDBName=C,ResName=CYS,ResNum=71)                0    2.24651700   -4.41170400    8.22096000 L
 O-O(PDBName=O,ResName=CYS,ResNum=71)                0    1.52028800   -3.87386300    9.04864500 L
 N-N(PDBName=N,ResName=PHE,ResNum=72)                0    2.19629200   -4.07507400    6.92695100 L
 H-H(PDBName=H,ResName=PHE,ResNum=72)                0    2.83297900   -4.55113900    6.30959100 L
 C-CT(PDBName=CA,ResName=PHE,ResNum=72)              0    1.22936000   -3.12671400    6.34550500 L
 H-H1(PDBName=HA,ResName=PHE,ResNum=72)              0    0.79953700   -2.50806000    7.13561900 L
 C-CT(PDBName=CB,ResName=PHE,ResNum=72)              0    1.96788100   -2.17956700    5.37560700 L
 H-HC(PDBName=HB2,ResName=PHE,ResNum=72)             0    2.67868500   -2.75400400    4.77994000 L
 H-HC(PDBName=HB3,ResName=PHE,ResNum=72)             0    1.23733800   -1.77264100    4.67868700 L
 C-CA(PDBName=CG,ResName=PHE,ResNum=72)              0    2.68550200   -0.97296500    5.97387200 L
 C-CA(PDBName=CD1,ResName=PHE,ResNum=72)             0    3.02287100   -0.88486200    7.34286400 L
 H-HA(PDBName=HD1,ResName=PHE,ResNum=72)             0    2.77878000   -1.67447900    8.03486700 L
 C-CA(PDBName=CE1,ResName=PHE,ResNum=72)             0    3.66922900    0.25936500    7.84612000 L
 H-HA(PDBName=HE1,ResName=PHE,ResNum=72)             0    3.90436900    0.32841100    8.89853800 L
 C-CA(PDBName=CZ,ResName=PHE,ResNum=72)              0    3.97992900    1.32882500    6.99004400 L
 H-HA(PDBName=HZ,ResName=PHE,ResNum=72)              0    4.45770000    2.21847700    7.37617900 L
 C-CA(PDBName=CE2,ResName=PHE,ResNum=72)             0    3.63489100    1.25425500    5.63156200 L
 H-HA(PDBName=HE2,ResName=PHE,ResNum=72)             0    3.84268100    2.09083000    4.98232900 L
 C-CA(PDBName=CD2,ResName=PHE,ResNum=72)             0    2.99467900    0.10895400    5.12571400 L
 H-HA(PDBName=HD2,ResName=PHE,ResNum=72)             0    2.72136800    0.07154700    4.08030700 L
 C-C(PDBName=C,ResName=PHE,ResNum=72)                0    0.01222600   -3.80943700    5.67680200 L
 O-O(PDBName=O,ResName=PHE,ResNum=72)                0   -0.83221500   -3.11614900    5.11301000 L
 N-N(PDBName=N,ResName=PHE,ResNum=73)                0   -0.12420300   -5.14054300    5.75090400 L
 H-H(PDBName=H,ResName=PHE,ResNum=73)                0    0.57720300   -5.66742800    6.25725900 L
 C-CT(PDBName=CA,ResName=PHE,ResNum=73)              0   -1.31575900   -5.88119700    5.30334700 L
 H-H1(PDBName=HA,ResName=PHE,ResNum=73)              0   -1.94827300   -5.25973300    4.66741900 L
 C-CT(PDBName=CB,ResName=PHE,ResNum=73)              0   -0.91091300   -7.12415000    4.50174800 L
 H-HC(PDBName=HB2,ResName=PHE,ResNum=73)             0   -0.32385600   -7.76229200    5.15514200 L
 H-HC(PDBName=HB3,ResName=PHE,ResNum=73)             0   -1.82018600   -7.67223400    4.25628500 L
 C-CA(PDBName=CG,ResName=PHE,ResNum=73)              0   -0.11249500   -6.94241100    3.22984400 L
 C-CA(PDBName=CD1,ResName=PHE,ResNum=73)             0   -0.74887300   -6.99780300    1.97817500 L
 H-HA(PDBName=HD1,ResName=PHE,ResNum=73)             0   -1.82738700   -7.05555500    1.90918700 L
 C-CA(PDBName=CE1,ResName=PHE,ResNum=73)             0    0.02376800   -7.01427300    0.80592000 L
 H-HA(PDBName=HE1,ResName=PHE,ResNum=73)             0   -0.46150300   -7.05806700   -0.15752000 L
 C-CA(PDBName=CZ,ResName=PHE,ResNum=73)              0    1.42688100   -6.98552300    0.87482200 L
 H-HA(PDBName=HZ,ResName=PHE,ResNum=73)              0    1.99949500   -7.02065400   -0.04149600 L
 C-CA(PDBName=CE2,ResName=PHE,ResNum=73)             0    2.06421000   -6.91428900    2.12437900 L
 H-HA(PDBName=HE2,ResName=PHE,ResNum=73)             0    3.14316800   -6.89058700    2.19435600 L
 C-CA(PDBName=CD2,ResName=PHE,ResNum=73)             0    1.29062900   -6.87994000    3.29390800 L
 H-HA(PDBName=HD2,ResName=PHE,ResNum=73)             0    1.77529000   -6.83705400    4.25185600 L
 C-C(PDBName=C,ResName=PHE,ResNum=73)                0   -2.13442100   -6.35562500    6.51532100 L
 O-O(PDBName=O,ResName=PHE,ResNum=73)                0   -1.66846400   -7.22306700    7.25788200 L
 N-N(PDBName=N,ResName=GLY,ResNum=74)                0   -3.35144500   -5.83700700    6.69589500 L
 H-H(PDBName=H,ResName=GLY,ResNum=74)                0   -3.62264600   -5.08156100    6.07042000 L
 C-CT(PDBName=CA,ResName=GLY,ResNum=74)              0   -4.28987300   -6.17455400    7.77844000 L
 H-H1(PDBName=HA2,ResName=GLY,ResNum=74)             0   -4.04371400   -5.57891200    8.65692200 L
 H-H1(PDBName=HA3,ResName=GLY,ResNum=74)             0   -5.29245200   -5.89843100    7.46040400 L
 C-C(PDBName=C,ResName=GLY,ResNum=74)                0   -4.31178000   -7.65380800    8.19127000 L
 O-O(PDBName=O,ResName=GLY,ResNum=74)                0   -3.89925900   -8.00486500    9.29613100 L
 N-N(PDBName=N,ResName=TYR,ResNum=75)                0   -4.75616000   -8.53763600    7.29445500 L
 H-H(PDBName=H,ResName=TYR,ResNum=75)                0   -5.17810600   -8.13751200    6.46064900 L
 C-CT(PDBName=CA,ResName=TYR,ResNum=75)              0   -4.81086300   -9.99662000    7.48927700 L
 H-H1(PDBName=HA,ResName=TYR,ResNum=75)              0   -5.49897100  -10.17893600    8.31514200 L
 C-CT(PDBName=CB,ResName=TYR,ResNum=75)              0   -5.39748600  -10.69069300    6.24810500 L
 H-HC(PDBName=HB2,ResName=TYR,ResNum=75)             0   -5.71348200  -11.69025700    6.54926900 L
 H-HC(PDBName=HB3,ResName=TYR,ResNum=75)             0   -6.29850800  -10.15735800    5.94078500 L
 C-CA(PDBName=CG,ResName=TYR,ResNum=75)              0   -4.48079300  -10.82444000    5.03713900 L
 C-CA(PDBName=CD1,ResName=TYR,ResNum=75)             0   -4.09636600   -9.67922000    4.32041400 L
 H-HA(PDBName=HD1,ResName=TYR,ResNum=75)             0   -4.39636900   -8.70447900    4.65985700 L
 C-CA(PDBName=CE1,ResName=TYR,ResNum=75)             0   -3.37390100   -9.78826000    3.12069500 L
 H-HA(PDBName=HE1,ResName=TYR,ResNum=75)             0   -3.13621200   -8.90224200    2.55155600 L
 C-C(PDBName=CZ,ResName=TYR,ResNum=75)               0   -3.01157800  -11.05469100    2.63034600 L
 O-OH(PDBName=OH,ResName=TYR,ResNum=75)              0   -2.36125500  -11.15108900    1.44256200 L
 H-HO(PDBName=HH,ResName=TYR,ResNum=75)              0   -2.54442900  -10.36125100    0.90015000 L
 C-CA(PDBName=CE2,ResName=TYR,ResNum=75)             0   -3.33115800  -12.20842700    3.37824700 L
 H-HA(PDBName=HE2,ResName=TYR,ResNum=75)             0   -3.03918900  -13.17376800    2.99484400 L
 C-CA(PDBName=CD2,ResName=TYR,ResNum=75)             0   -4.06968500  -12.09295000    4.57625800 L
 H-HA(PDBName=HD2,ResName=TYR,ResNum=75)             0   -4.34923700  -12.98218500    5.12382000 L
 C-C(PDBName=C,ResName=TYR,ResNum=75)                0   -3.48344800  -10.66544100    7.88667100 L
 O-O(PDBName=O,ResName=TYR,ResNum=75)                0   -3.50860700  -11.70742100    8.53971500 L
 N-N(PDBName=N,ResName=LYS,ResNum=76)                0   -2.33415000  -10.11041500    7.47658500 L
 H-H(PDBName=H,ResName=LYS,ResNum=76)                0   -2.40932600   -9.22226800    6.99627000 L
 C-CT(PDBName=CA,ResName=LYS,ResNum=76)              0   -0.99842500  -10.64307700    7.79542200 L
 H-H1(PDBName=HA,ResName=LYS,ResNum=76)              0   -1.06627000  -11.72941200    7.87533900 L
 C-CT(PDBName=CB,ResName=LYS,ResNum=76)              0    0.02049700  -10.30412200    6.69667400 L
 H-HC(PDBName=HB2,ResName=LYS,ResNum=76)             0    0.22851500   -9.23475900    6.72849900 L
 H-HC(PDBName=HB3,ResName=LYS,ResNum=76)             0    0.94731000  -10.82770000    6.93688400 L
 C-CT(PDBName=CG,ResName=LYS,ResNum=76)              0   -0.40736800  -10.69646900    5.26936500 L
 H-HC(PDBName=HG2,ResName=LYS,ResNum=76)             0   -0.68495000  -11.75093700    5.23942600 L
 H-HC(PDBName=HG3,ResName=LYS,ResNum=76)             0   -1.26129400  -10.09174600    4.96912000 L
 C-CT(PDBName=CD,ResName=LYS,ResNum=76)              0    0.75835100  -10.44405000    4.30410200 L
 H-HC(PDBName=HD2,ResName=LYS,ResNum=76)             0    1.12763900   -9.43196900    4.46270300 L
 H-HC(PDBName=HD3,ResName=LYS,ResNum=76)             0    1.55580800  -11.14806400    4.54281600 L
 C-CT(PDBName=CE,ResName=LYS,ResNum=76)              0    0.39496500  -10.59964400    2.82414900 L
 H-HP(PDBName=HE2,ResName=LYS,ResNum=76)             0    0.18550700  -11.65184900    2.61335800 L
 H-HP(PDBName=HE3,ResName=LYS,ResNum=76)             0   -0.51222800  -10.02801500    2.60807700 L
 N-N3(PDBName=NZ,ResName=LYS,ResNum=76)              0    1.49612200  -10.11432100    1.95947000 L
 H-H(PDBName=HZ1,ResName=LYS,ResNum=76)              0    2.40445700  -10.42699000    2.28535000 L
 H-H(PDBName=HZ2,ResName=LYS,ResNum=76)              0    1.38232400  -10.42313200    0.98647000 L
 H-H(PDBName=HZ3,ResName=LYS,ResNum=76)              0    1.48647500   -9.10499000    1.89847600 L
 C-C(PDBName=C,ResName=LYS,ResNum=76)                0   -0.48124200  -10.14961600    9.15092800 L
 O-O(PDBName=O,ResName=LYS,ResNum=76)                0    0.16439900  -10.91450300    9.86072600 L
 N-N(PDBName=N,ResName=VAL,ResNum=77)                0   -0.69751900   -8.87084300    9.47705200 L
 H-H(PDBName=H,ResName=VAL,ResNum=77)                0   -1.20944700   -8.31195700    8.80189700 L
 C-CT(PDBName=CA,ResName=VAL,ResNum=77)              0   -0.23848000   -8.23860000   10.72897700 L
 H-H1(PDBName=HA,ResName=VAL,ResNum=77)              0    0.73906900   -8.66161000   10.96086800 L
 C-CT(PDBName=CB,ResName=VAL,ResNum=77)              0   -0.03385900   -6.72005000   10.53895000 L
 H-HC(PDBName=HB,ResName=VAL,ResNum=77)              0    0.48349400   -6.58102800    9.59012900 L
 C-CT(PDBName=CG1,ResName=VAL,ResNum=77)             0   -1.32175500   -5.89321500   10.47464800 L
 H-HC(PDBName=HG11,ResName=VAL,ResNum=77)            0   -1.84105600   -5.91057600   11.43254800 L
 H-HC(PDBName=HG12,ResName=VAL,ResNum=77)            0   -1.07756200   -4.86023100   10.22375500 L
 H-HC(PDBName=HG13,ResName=VAL,ResNum=77)            0   -1.97544900   -6.28719200    9.70177800 L
 C-CT(PDBName=CG2,ResName=VAL,ResNum=77)             0    0.86773100   -6.14281700   11.63614600 L
 H-HC(PDBName=HG21,ResName=VAL,ResNum=77)            0    1.81554100   -6.67983700   11.65842400 L
 H-HC(PDBName=HG22,ResName=VAL,ResNum=77)            0    1.06320900   -5.08951100   11.43400700 L
 H-HC(PDBName=HG23,ResName=VAL,ResNum=77)            0    0.38265600   -6.23154700   12.60861000 L
 C-C(PDBName=C,ResName=VAL,ResNum=77)                0   -1.13240900   -8.56932100   11.93290500 L
 O-O(PDBName=O,ResName=VAL,ResNum=77)                0   -0.62577400   -8.73556300   13.04118800 L
 N-N(PDBName=N,ResName=NME,ResNum=78)                0   -2.45226000   -8.66961100   11.73064300 L
 H-H(PDBName=H,ResName=NME,ResNum=78)                0   -2.79135700   -8.49419200   10.78901900 L
 C-CT(PDBName=CH3,ResName=NME,ResNum=78)             0   -3.43321700   -8.99058500   12.76144000 L
 H-H1(PDBName=HH31,ResName=NME,ResNum=78)            0   -3.35668800   -8.27073700   13.57788200 L
 H-H1(PDBName=HH32,ResName=NME,ResNum=78)            0   -4.43712400   -8.95333200   12.33631400 L
 H-H1(PDBName=HH33,ResName=NME,ResNum=78)            0   -3.23974000   -9.99180200   13.14952000 L
 H-HC(PDBName=HH31,ResName=ACE,ResNum=79)            0  -14.25217000    0.93475200    0.55796000 L
 C-CT(PDBName=CH3,ResName=ACE,ResNum=79)             0  -14.26784800    0.10554200   -0.14731000 L
 H-HC(PDBName=HH32,ResName=ACE,ResNum=79)            0  -13.93580100    0.46820100   -1.12068600 L
 H-HC(PDBName=HH33,ResName=ACE,ResNum=79)            0  -15.27150500   -0.30643600   -0.21327600 L
 C-C(PDBName=C,ResName=ACE,ResNum=79)                0  -13.29415700   -0.94801800    0.32393000 L
 O-O(PDBName=O,ResName=ACE,ResNum=79)                0  -12.39468000   -0.64280600    1.09307300 L
 N-N(PDBName=N,ResName=GLN,ResNum=80)                0  -13.47983900   -2.18814700   -0.12537300 L
 H-H(PDBName=H,ResName=GLN,ResNum=80)                0  -14.26552500   -2.33558700   -0.73721600 L
 C-CT(PDBName=CA,ResName=GLN,ResNum=80)              0  -12.49338300   -3.27173700   -0.03120000 L
 H-H1(PDBName=HA,ResName=GLN,ResNum=80)              0  -11.52115200   -2.86228200   -0.30629700 L
 C-CT(PDBName=CB,ResName=GLN,ResNum=80)              0  -12.41032600   -3.82348400    1.41093000 L
 H-HC(PDBName=HB2,ResName=GLN,ResNum=80)             0  -12.50852900   -3.01167200    2.13179300 L
 H-HC(PDBName=HB3,ResName=GLN,ResNum=80)             0  -13.24032800   -4.50781800    1.58945800 L
 C-CT(PDBName=CG,ResName=GLN,ResNum=80)              0  -11.08468200   -4.55546500    1.69217700 L
 H-HC(PDBName=HG2,ResName=GLN,ResNum=80)             0  -11.16811700   -5.06705700    2.65042200 L
 H-HC(PDBName=HG3,ResName=GLN,ResNum=80)             0  -10.91044800   -5.30554000    0.91970900 L
 C-C(PDBName=CD,ResName=GLN,ResNum=80)               0   -9.88783400   -3.60714300    1.77776200 L
 O-O(PDBName=OE1,ResName=GLN,ResNum=80)              0   -9.92021200   -2.57038500    2.42204300 L
 N-N(PDBName=NE2,ResName=GLN,ResNum=80)              0   -8.78061700   -3.91542500    1.14757400 L
 H-H(PDBName=HE21,ResName=GLN,ResNum=80)             0   -8.04307400   -3.22663800    1.20419100 L
 H-H(PDBName=HE22,ResName=GLN,ResNum=80)             0   -8.65665600   -4.76826500    0.61693600 L
 C-C(PDBName=C,ResName=GLN,ResNum=80)                0  -12.87392000   -4.38129800   -1.02796200 L
 O-O(PDBName=O,ResName=GLN,ResNum=80)                0  -13.88919300   -5.05980900   -0.85198600 L
 N-N(PDBName=N,ResName=TRP,ResNum=81)                0  -12.10749100   -4.55649800   -2.10334800 L
 H-H(PDBName=H,ResName=TRP,ResNum=81)                0  -11.27917400   -3.97348800   -2.20749600 L
 C-CT(PDBName=CA,ResName=TRP,ResNum=81)              0  -12.37749300   -5.57588900   -3.12078400 L
 H-H1(PDBName=HA,ResName=TRP,ResNum=81)              0  -13.45111200   -5.59363200   -3.30745000 L
 C-CT(PDBName=CB,ResName=TRP,ResNum=81)              0  -11.67661900   -5.20775200   -4.43376200 L
 H-HC(PDBName=HB2,ResName=TRP,ResNum=81)             0  -10.60587200   -5.14138800   -4.25901900 L
 H-HC(PDBName=HB3,ResName=TRP,ResNum=81)             0  -11.84343300   -6.00127400   -5.16293300 L
 C-C*(PDBName=CG,ResName=TRP,ResNum=81)              0  -12.14422100   -3.92268500   -5.03635400 L
 C-CW(PDBName=CD1,ResName=TRP,ResNum=81)             0  -11.42296200   -2.77968200   -5.09319700 L
 H-H4(PDBName=HD1,ResName=TRP,ResNum=81)             0  -10.40654100   -2.66718300   -4.72489000 L
 N-NA(PDBName=NE1,ResName=TRP,ResNum=81)             0  -12.19754600   -1.78550800   -5.65959500 L
 H-H(PDBName=HE1,ResName=TRP,ResNum=81)              0  -11.92053500   -0.80878700   -5.78679000 L
 C-CN(PDBName=CE2,ResName=TRP,ResNum=81)             0  -13.44808700   -2.24163400   -6.00190800 L
 C-CA(PDBName=CZ2,ResName=TRP,ResNum=81)             0  -14.55366300   -1.62326500   -6.60114500 L
 H-HA(PDBName=HZ2,ResName=TRP,ResNum=81)             0  -14.50574100   -0.57079500   -6.84962400 L
 C-CA(PDBName=CH2,ResName=TRP,ResNum=81)             0  -15.70305000   -2.38679800   -6.86392000 L
 H-HA(PDBName=HH2,ResName=TRP,ResNum=81)             0  -16.56070700   -1.92338800   -7.33117600 L
 C-CA(PDBName=CZ3,ResName=TRP,ResNum=81)             0  -15.72975900   -3.75171000   -6.52205800 L
 H-HA(PDBName=HZ3,ResName=TRP,ResNum=81)             0  -16.61445300   -4.33525000   -6.73249000 L
 C-CA(PDBName=CE3,ResName=TRP,ResNum=81)             0  -14.61249900   -4.35867600   -5.91311300 L
 H-HA(PDBName=HE3,ResName=TRP,ResNum=81)             0  -14.63820000   -5.40554900   -5.65988400 L
 C-CB(PDBName=CD2,ResName=TRP,ResNum=81)             0  -13.44094700   -3.61793100   -5.63688100 L
 C-C(PDBName=C,ResName=TRP,ResNum=81)                0  -11.94836000   -6.97002700   -2.65291000 L
 O-O(PDBName=O,ResName=TRP,ResNum=81)                0  -10.92466800   -7.13579800   -1.99117800 L
 N-N(PDBName=N,ResName=LEU,ResNum=82)                0  -12.70531300   -7.99991700   -3.04982600 L
 H-H(PDBName=H,ResName=LEU,ResNum=82)                0  -13.54916200   -7.77358900   -3.55023300 L
 C-CT(PDBName=CA,ResName=LEU,ResNum=82)              0  -12.36122800   -9.41086900   -2.81269000 L
 H-H1(PDBName=HA,ResName=LEU,ResNum=82)              0  -12.27404200   -9.57238300   -1.73739600 L
 C-CT(PDBName=CB,ResName=LEU,ResNum=82)              0  -13.46062100  -10.33346900   -3.37470300 L
 H-HC(PDBName=HB2,ResName=LEU,ResNum=82)             0  -13.54715300  -10.15718000   -4.44792300 L
 H-HC(PDBName=HB3,ResName=LEU,ResNum=82)             0  -13.14061900  -11.36812700   -3.23734600 L
 C-CT(PDBName=CG,ResName=LEU,ResNum=82)              0  -14.85066600  -10.16201500   -2.73386900 L
 H-HC(PDBName=HG,ResName=LEU,ResNum=82)              0  -15.18909600   -9.13419700   -2.86597300 L
 C-CT(PDBName=CD1,ResName=LEU,ResNum=82)             0  -15.84719600  -11.08704100   -3.43414700 L
 H-HC(PDBName=HD11,ResName=LEU,ResNum=82)            0  -15.54360100  -12.12677600   -3.31015500 L
 H-HC(PDBName=HD12,ResName=LEU,ResNum=82)            0  -16.84044600  -10.94690200   -3.00790000 L
 H-HC(PDBName=HD13,ResName=LEU,ResNum=82)            0  -15.88681500  -10.84748000   -4.49670100 L
 C-CT(PDBName=CD2,ResName=LEU,ResNum=82)             0  -14.85674900  -10.50036100   -1.24204100 L
 H-HC(PDBName=HD21,ResName=LEU,ResNum=82)            0  -14.24198700   -9.78465800   -0.69637500 L
 H-HC(PDBName=HD22,ResName=LEU,ResNum=82)            0  -15.87269200  -10.43642000   -0.85313100 L
 H-HC(PDBName=HD23,ResName=LEU,ResNum=82)            0  -14.46927400  -11.50648300   -1.08207700 L
 C-C(PDBName=C,ResName=LEU,ResNum=82)                0  -10.99293400   -9.77161600   -3.41357500 L
 O-O(PDBName=O,ResName=LEU,ResNum=82)                0  -10.15114000  -10.36238100   -2.73870800 L
 N-N(PDBName=N,ResName=PHE,ResNum=83)                0  -10.77096400   -9.38314700   -4.67120300 L
 H-H(PDBName=H,ResName=PHE,ResNum=83)                0  -11.50042100   -8.86573500   -5.13266100 L
 C-CT(PDBName=CA,ResName=PHE,ResNum=83)              0   -9.54708000   -9.63188700   -5.43402500 L
 H-H1(PDBName=HA,ResName=PHE,ResNum=83)              0   -8.77103300  -10.00930300   -4.76716000 L
 C-CT(PDBName=CB,ResName=PHE,ResNum=83)              0   -9.82072900  -10.71469400   -6.49608100 L
 H-HC(PDBName=HB2,ResName=PHE,ResNum=83)             0  -10.41241400  -10.27762200   -7.30168700 L
 H-HC(PDBName=HB3,ResName=PHE,ResNum=83)             0   -8.87037200  -11.03315200   -6.92338800 L
 C-CA(PDBName=CG,ResName=PHE,ResNum=83)              0  -10.55166500  -11.94218800   -5.97399800 L
 C-CA(PDBName=CD1,ResName=PHE,ResNum=83)             0   -9.95985700  -12.75472300   -4.98845500 L
 H-HA(PDBName=HD1,ResName=PHE,ResNum=83)             0   -8.97506400  -12.51638900   -4.61207200 L
 C-CA(PDBName=CE1,ResName=PHE,ResNum=83)             0  -10.65908600  -13.85778300   -4.46674200 L
 H-HA(PDBName=HE1,ResName=PHE,ResNum=83)             0  -10.20180900  -14.46743700   -3.70055200 L
 C-CA(PDBName=CZ,ResName=PHE,ResNum=83)              0  -11.95211300  -14.15590300   -4.93130700 L
 H-HA(PDBName=HZ,ResName=PHE,ResNum=83)              0  -12.48848200  -15.00242500   -4.52719300 L
 C-CA(PDBName=CE2,ResName=PHE,ResNum=83)             0  -12.54600700  -13.34986700   -5.91835900 L
 H-HA(PDBName=HE2,ResName=PHE,ResNum=83)             0  -13.53962500  -13.57651400   -6.27708300 L
 C-CA(PDBName=CD2,ResName=PHE,ResNum=83)             0  -11.84714300  -12.24506600   -6.43772700 L
 H-HA(PDBName=HD2,ResName=PHE,ResNum=83)             0  -12.30973600  -11.62364000   -7.19114600 L
 C-C(PDBName=C,ResName=PHE,ResNum=83)                0   -9.03571800   -8.30399100   -6.01363200 L
 O-O(PDBName=O,ResName=PHE,ResNum=83)                0   -9.19201100   -8.01790500   -7.19707900 L
 N-N(PDBName=N,ResName=ASP,ResNum=84)                0   -8.48531000   -7.47078800   -5.13262900 L
 H-H(PDBName=H,ResName=ASP,ResNum=84)                0   -8.39404700   -7.77700500   -4.17118800 L
 C-CT(PDBName=CA,ResName=ASP,ResNum=84)              0   -7.96516400   -6.13494700   -5.42949000 L H-HC 1157   0.0000
 H-H1(PDBName=HA,ResName=ASP,ResNum=84)              0   -8.73150400   -5.54125200   -5.93294300 L
 C-CT(PDBName=CB,ResName=ASP,ResNum=84)              0   -7.62754700   -5.47229900   -4.09043100 H
 H-HC(PDBName=HB2,ResName=ASP,ResNum=84)             0   -8.55573600   -5.32889300   -3.53241300 H
 H-HC(PDBName=HB3,ResName=ASP,ResNum=84)             0   -6.97359700   -6.12125900   -3.51071400 H
 C-C(PDBName=CG,ResName=ASP,ResNum=84)               0   -6.94566700   -4.12923900   -4.23528000 H
 O-O2(PDBName=OD1,ResName=ASP,ResNum=84)             0   -7.61743400   -3.21861000   -4.88371800 H
 O-O2(PDBName=OD2,ResName=ASP,ResNum=84)             0   -5.83461300   -3.93945400   -3.67707600 H
 C-C(PDBName=C,ResName=ASP,ResNum=84)                0   -6.71527400   -6.17973100   -6.32194500 L
 O-O(PDBName=O,ResName=ASP,ResNum=84)                0   -5.75514700   -6.89260200   -6.02259600 L
 N-N(PDBName=N,ResName=GLU,ResNum=85)                0   -6.69327400   -5.38576700   -7.39237300 L
 H-H(PDBName=H,ResName=GLU,ResNum=85)                0   -7.50168200   -4.78634500   -7.55450900 L
 C-CT(PDBName=CA,ResName=GLU,ResNum=85)              0   -5.57000200   -5.30845900   -8.33353500 L
 H-H1(PDBName=HA,ResName=GLU,ResNum=85)              0   -5.42041300   -6.29193000   -8.77714200 L
 C-CT(PDBName=CB,ResName=GLU,ResNum=85)              0   -5.85871900   -4.31867000   -9.46668000 L
 H-HC(PDBName=HB2,ResName=GLU,ResNum=85)             0   -6.27297700   -3.40066800   -9.05260300 L
 H-HC(PDBName=HB3,ResName=GLU,ResNum=85)             0   -4.92008900   -4.08272800   -9.97114500 L
 C-CT(PDBName=CG,ResName=GLU,ResNum=85)              0   -6.81985100   -4.91321600  -10.50064700 L
 H-HC(PDBName=HG2,ResName=GLU,ResNum=85)             0   -6.37380300   -5.82539600  -10.90458600 L
 H-HC(PDBName=HG3,ResName=GLU,ResNum=85)             0   -7.74895100   -5.19162500  -10.00388000 L
 C-C(PDBName=CD,ResName=GLU,ResNum=85)               0   -7.12020200   -3.95137800  -11.65833000 L
 O-O2(PDBName=OE1,ResName=GLU,ResNum=85)             0   -6.57332600   -2.82044200  -11.68557000 L
 O-O2(PDBName=OE2,ResName=GLU,ResNum=85)             0   -7.88999900   -4.35923600  -12.55607400 L
 C-C(PDBName=C,ResName=GLU,ResNum=85)                0   -4.25251800   -4.93645000   -7.65392500 L
 O-O(PDBName=O,ResName=GLU,ResNum=85)                0   -3.22611900   -5.54561700   -7.94845800 L
 N-N(PDBName=N,ResName=ALA,ResNum=86)                0   -4.24736100   -3.95098700   -6.75555000 L
 H-H(PDBName=H,ResName=ALA,ResNum=86)                0   -5.12837100   -3.50430700   -6.53609400 L
 C-CT(PDBName=CA,ResName=ALA,ResNum=86)              0   -3.03503700   -3.51754100   -6.06609800 L
 H-H1(PDBName=HA,ResName=ALA,ResNum=86)              0   -2.26778300   -3.35828100   -6.82362900 L
 C-CT(PDBName=CB,ResName=ALA,ResNum=86)              0   -3.31056600   -2.16647800   -5.41259700 L
 H-HC(PDBName=HB1,ResName=ALA,ResNum=86)             0   -4.06009700   -2.28215800   -4.63844900 L
 H-HC(PDBName=HB2,ResName=ALA,ResNum=86)             0   -2.39126500   -1.76742900   -4.99463800 L
 H-HC(PDBName=HB3,ResName=ALA,ResNum=86)             0   -3.67987700   -1.46284700   -6.15871500 L
 C-C(PDBName=C,ResName=ALA,ResNum=86)                0   -2.47507100   -4.58821900   -5.09961100 L
 O-O(PDBName=O,ResName=ALA,ResNum=86)                0   -1.26425400   -4.80791300   -5.06867200 L
 N-N(PDBName=N,ResName=GLN,ResNum=87)                0   -3.32311700   -5.30767000   -4.35245500 L
 H-H(PDBName=H,ResName=GLN,ResNum=87)                0   -4.29651700   -5.00713300   -4.34607600 L
 C-CT(PDBName=CA,ResName=GLN,ResNum=87)              0   -2.94181800   -6.55390900   -3.66280800 L
 H-H1(PDBName=HA,ResName=GLN,ResNum=87)              0   -2.14289700   -6.30943500   -2.96215200 L
 C-CT(PDBName=CB,ResName=GLN,ResNum=87)              0   -4.13671300   -7.08841700   -2.84295900 L
 H-HC(PDBName=HB2,ResName=GLN,ResNum=87)             0   -4.35496900   -6.37958400   -2.04416400 L
 H-HC(PDBName=HB3,ResName=GLN,ResNum=87)             0   -5.00266100   -7.11820100   -3.50025600 L
 C-CT(PDBName=CG,ResName=GLN,ResNum=87)              0   -4.01226000   -8.49759700   -2.22292400 L
 H-HC(PDBName=HG2,ResName=GLN,ResNum=87)             0   -4.94176400   -8.71142100   -1.69402400 L
 H-HC(PDBName=HG3,ResName=GLN,ResNum=87)             0   -3.92359200   -9.23349700   -3.02207000 L
 C-C(PDBName=CD,ResName=GLN,ResNum=87)               0   -2.85619500   -8.70633400   -1.24335700 L
 O-O(PDBName=OE1,ResName=GLN,ResNum=87)              0   -3.02639400   -8.92480700   -0.05195000 L
 N-N(PDBName=NE2,ResName=GLN,ResNum=87)              0   -1.63534700   -8.72004400   -1.71572700 L
 H-H(PDBName=HE21,ResName=GLN,ResNum=87)             0   -0.87032400   -8.98364700   -1.09206300 L
 H-H(PDBName=HE22,ResName=GLN,ResNum=87)             0   -1.44256500   -8.60140700   -2.70033900 L
 C-C(PDBName=C,ResName=GLN,ResNum=87)                0   -2.36891200   -7.60245500   -4.64329000 L
 O-O(PDBName=O,ResName=GLN,ResNum=87)                0   -1.26433500   -8.10888600   -4.42081900 L
 N-N(PDBName=N,ResName=LEU,ResNum=88)                0   -3.09723700   -7.96188000   -5.70490500 L
 H-H(PDBName=H,ResName=LEU,ResNum=88)                0   -3.99950600   -7.50448400   -5.82771600 L
 C-CT(PDBName=CA,ResName=LEU,ResNum=88)              0   -2.66526200   -8.93940900   -6.71910000 L
 H-H1(PDBName=HA,ResName=LEU,ResNum=88)              0   -2.53420100   -9.90485300   -6.23156400 L
 C-CT(PDBName=CB,ResName=LEU,ResNum=88)              0   -3.74999500   -9.07403000   -7.80497700 L
 H-HC(PDBName=HB2,ResName=LEU,ResNum=88)             0   -4.01246100   -8.07552000   -8.15283000 L
 H-HC(PDBName=HB3,ResName=LEU,ResNum=88)             0   -3.33417200   -9.61507300   -8.65616300 L
 C-CT(PDBName=CG,ResName=LEU,ResNum=88)              0   -5.03088800   -9.79805800   -7.34547100 L
 H-HC(PDBName=HG,ResName=LEU,ResNum=88)              0   -5.36436100   -9.40718600   -6.38604200 L
 C-CT(PDBName=CD1,ResName=LEU,ResNum=88)             0   -6.14006000   -9.58265700   -8.37510600 L
 H-HC(PDBName=HD11,ResName=LEU,ResNum=88)            0   -5.82422800   -9.93627400   -9.35597200 L
 H-HC(PDBName=HD12,ResName=LEU,ResNum=88)            0   -7.04163800  -10.10899900   -8.06977800 L
 H-HC(PDBName=HD13,ResName=LEU,ResNum=88)            0   -6.37862700   -8.51978600   -8.43443400 L
 C-CT(PDBName=CD2,ResName=LEU,ResNum=88)             0   -4.81037000  -11.30663800   -7.19957500 L
 H-HC(PDBName=HD21,ResName=LEU,ResNum=88)            0   -4.06541700  -11.50210500   -6.43015900 L
 H-HC(PDBName=HD22,ResName=LEU,ResNum=88)            0   -5.74455800  -11.78342600   -6.90444500 L
 H-HC(PDBName=HD23,ResName=LEU,ResNum=88)            0   -4.47331500  -11.72833200   -8.14628300 L
 C-C(PDBName=C,ResName=LEU,ResNum=88)                0   -1.29755500   -8.58864300   -7.33528800 L
 O-O(PDBName=O,ResName=LEU,ResNum=88)                0   -0.44228400   -9.45935700   -7.46942100 L
 N-N(PDBName=N,ResName=THR,ResNum=89)                0   -1.08528800   -7.31321400   -7.66274000 L
 H-H(PDBName=H,ResName=THR,ResNum=89)                0   -1.88607100   -6.70320200   -7.53641800 L
 C-CT(PDBName=CA,ResName=THR,ResNum=89)              0    0.14249900   -6.70362900   -8.21041300 L
 H-H1(PDBName=HA,ResName=THR,ResNum=89)              0    0.30337200   -7.09717500   -9.21324400 L
 C-CT(PDBName=CB,ResName=THR,ResNum=89)              0   -0.05989200   -5.17989400   -8.33822800 L
 H-H1(PDBName=HB,ResName=THR,ResNum=89)              0   -0.42107300   -4.78338600   -7.39254100 L
 C-CT(PDBName=CG2,ResName=THR,ResNum=89)             0    1.16139400   -4.36579200   -8.75250100 L
 H-HC(PDBName=HG21,ResName=THR,ResNum=89)            0    1.56284500   -4.76107600   -9.68046700 L
 H-HC(PDBName=HG22,ResName=THR,ResNum=89)            0    0.87064800   -3.32555500   -8.90114900 L
 H-HC(PDBName=HG23,ResName=THR,ResNum=89)            0    1.91559000   -4.40635600   -7.96890800 L
 O-OH(PDBName=OG1,ResName=THR,ResNum=89)             0   -1.02144600   -4.93421100   -9.33342600 L
 H-HO(PDBName=HG1,ResName=THR,ResNum=89)             0   -1.89349300   -5.13642900   -8.94824000 L
 C-C(PDBName=C,ResName=THR,ResNum=89)                0    1.41245400   -7.02120100   -7.41089200 L
 O-O(PDBName=O,ResName=THR,ResNum=89)                0    2.50076700   -7.02678800   -7.99049700 L
 N-N(PDBName=N,ResName=VAL,ResNum=90)                0    1.29820700   -7.27481000   -6.09915800 L
 H-H(PDBName=H,ResName=VAL,ResNum=90)                0    0.36418400   -7.26180500   -5.70908200 L
 C-CT(PDBName=CA,ResName=VAL,ResNum=90)              0    2.45001400   -7.43443300   -5.19344200 L
 H-H1(PDBName=HA,ResName=VAL,ResNum=90)              0    3.35300300   -7.24431100   -5.77463600 L
 C-CT(PDBName=CB,ResName=VAL,ResNum=90)              0    2.47641000   -6.36313900   -4.08194400 L
 H-HC(PDBName=HB,ResName=VAL,ResNum=90)              0    3.44681100   -6.41567500   -3.59027300 L
 C-CT(PDBName=CG1,ResName=VAL,ResNum=90)             0    2.35014500   -4.96254000   -4.69103300 L
 H-HC(PDBName=HG11,ResName=VAL,ResNum=90)            0    1.35200500   -4.80853000   -5.09696100 L
 H-HC(PDBName=HG12,ResName=VAL,ResNum=90)            0    2.53112800   -4.21214900   -3.92646800 L
 H-HC(PDBName=HG13,ResName=VAL,ResNum=90)            0    3.08022600   -4.83876400   -5.49089100 L
 C-CT(PDBName=CG2,ResName=VAL,ResNum=90)             0    1.39699000   -6.50212800   -3.00049600 L
 H-HC(PDBName=HG21,ResName=VAL,ResNum=90)            0    1.47594700   -7.46458000   -2.49768500 L
 H-HC(PDBName=HG22,ResName=VAL,ResNum=90)            0    1.53119800   -5.71900600   -2.25592800 L
 H-HC(PDBName=HG23,ResName=VAL,ResNum=90)            0    0.40847900   -6.39740700   -3.44477800 L
 C-C(PDBName=C,ResName=VAL,ResNum=90)                0    2.63140100   -8.86703500   -4.68066300 L
 O-O(PDBName=O,ResName=VAL,ResNum=90)                0    3.73685500   -9.39246400   -4.76040600 L
 N-N(PDBName=N,ResName=ASP,ResNum=91)                0    1.59551900   -9.52732700   -4.15368500 L
 H-H(PDBName=H,ResName=ASP,ResNum=91)                0    0.69603800   -9.06234500   -4.13923700 L
 C-CT(PDBName=CA,ResName=ASP,ResNum=91)              0    1.71457100  -10.91972900   -3.67129200 L
 H-H1(PDBName=HA,ResName=ASP,ResNum=91)              0    2.71613900  -11.06815600   -3.26399400 L
 C-CT(PDBName=CB,ResName=ASP,ResNum=91)              0    0.72551900  -11.19301300   -2.52874300 L
 H-HC(PDBName=HB2,ResName=ASP,ResNum=91)             0   -0.24631200  -10.76454100   -2.77417700 L
 H-HC(PDBName=HB3,ResName=ASP,ResNum=91)             0    0.58929700  -12.27046300   -2.42306400 L
 C-C(PDBName=CG,ResName=ASP,ResNum=91)               0    1.23394500  -10.66232600   -1.18597400 L
 O-O2(PDBName=OD1,ResName=ASP,ResNum=91)             0    2.11299200  -11.28984100   -0.55433400 L
 O-O2(PDBName=OD2,ResName=ASP,ResNum=91)             0    0.73125400   -9.63327100   -0.69097500 L
 C-C(PDBName=C,ResName=ASP,ResNum=91)                0    1.56599000  -11.97919900   -4.78253600 L
 O-O(PDBName=O,ResName=ASP,ResNum=91)                0    2.00166800  -13.11628000   -4.59738000 L
 N-N(PDBName=N,ResName=NME,ResNum=92)                0    0.95894000  -11.63487400   -5.92650200 L
 H-H(PDBName=H,ResName=NME,ResNum=92)                0    0.65471200  -10.67425000   -6.03631600 L
 C-CT(PDBName=CH3,ResName=NME,ResNum=92)             0    0.75906300  -12.53435200   -7.05801200 L
 H-H1(PDBName=HH31,ResName=NME,ResNum=92)            0    0.13975100  -13.37793800   -6.75107600 L
 H-H1(PDBName=HH32,ResName=NME,ResNum=92)            0    0.26829500  -11.99767200   -7.87156600 L
 H-H1(PDBName=HH33,ResName=NME,ResNum=92)            0    1.72499600  -12.90675500   -7.40196100 L
 H-HC(PDBName=HH31,ResName=ACE,ResNum=93)            0  -10.97968000   -7.24127400  -11.97375500 L
 C-CT(PDBName=CH3,ResName=ACE,ResNum=93)             0  -10.29244400   -6.67414500  -11.35087800 L
 H-HC(PDBName=HH32,ResName=ACE,ResNum=93)            0   -9.36745200   -6.49720000  -11.89928200 L
 H-HC(PDBName=HH33,ResName=ACE,ResNum=93)            0  -10.08432400   -7.21494700  -10.42937300 L
 C-C(PDBName=C,ResName=ACE,ResNum=93)                0  -10.91286100   -5.33413600  -11.03068900 L
 O-O(PDBName=O,ResName=ACE,ResNum=93)                0  -11.89800300   -4.95264900  -11.65347600 L
 N-N(PDBName=N,ResName=SER,ResNum=94)                0  -10.35818200   -4.66194200  -10.02468300 L
 H-H(PDBName=H,ResName=SER,ResNum=94)                0   -9.56153900   -5.09353500   -9.57901900 L
 C-CT(PDBName=CA,ResName=SER,ResNum=94)              0  -10.58968300   -3.25920200   -9.65344300 L
 H-H1(PDBName=HA,ResName=SER,ResNum=94)              0  -10.48490000   -2.63529200  -10.54179500 L
 C-CT(PDBName=CB,ResName=SER,ResNum=94)              0  -11.99967700   -3.08294300   -9.07678400 L
 H-H1(PDBName=HB2,ResName=SER,ResNum=94)             0  -12.73534800   -3.55280400   -9.72926200 L
 H-H1(PDBName=HB3,ResName=SER,ResNum=94)             0  -12.04730500   -3.55530300   -8.09545800 L
 O-OH(PDBName=OG,ResName=SER,ResNum=94)              0  -12.30880900   -1.70724300   -8.97304000 L
 H-HO(PDBName=HG,ResName=SER,ResNum=94)              0  -12.88091200   -1.57327200   -8.20769400 L
 C-C(PDBName=C,ResName=SER,ResNum=94)                0   -9.55828400   -2.81637900   -8.60024700 L
 O-O(PDBName=O,ResName=SER,ResNum=94)                0   -8.92975700   -3.66476400   -7.96169400 L
 N-N(PDBName=N,ResName=HIE,ResNum=95)                0   -9.41704500   -1.50774800   -8.37785400 L
 H-H(PDBName=H,ResName=HIE,ResNum=95)                0  -10.01825700   -0.88781000   -8.90746100 L
 C-CT(PDBName=CA,ResName=HIE,ResNum=95)              0   -8.78649900   -0.91272000   -7.19465800 L H-HC 1295   0.0000
 H-H1(PDBName=HA,ResName=HIE,ResNum=95)              0   -8.90257400   -1.60808000   -6.36387500 L
 C-CT(PDBName=CB,ResName=HIE,ResNum=95)              0   -7.28456700   -0.67112800   -7.42609600 H
 H-HC(PDBName=HB2,ResName=HIE,ResNum=95)             0   -6.85258300   -1.61232100   -7.77765600 H
 H-HC(PDBName=HB3,ResName=HIE,ResNum=95)             0   -7.16807400    0.06914400   -8.22300000 H
 C-CC(PDBName=CG,ResName=HIE,ResNum=95)              0   -6.56897600   -0.21931800   -6.19433300 H
 N-NB(PDBName=ND1,ResName=HIE,ResNum=95)             0   -6.64807100   -0.95672800   -5.02416600 H
 C-CR(PDBName=CE1,ResName=HIE,ResNum=95)             0   -5.94782600   -0.30192100   -4.08757400 H
 H-H5(PDBName=HE1,ResName=HIE,ResNum=95)             0   -5.83842600   -0.61713200   -3.06843600 H
 N-NB(PDBName=NE2,ResName=HIE,ResNum=95)             0   -5.39547800    0.80689100   -4.59455700 H
 C-CV(PDBName=CD2,ResName=HIE,ResNum=95)             0   -5.78736300    0.88568400   -5.92217500 H
 H-H4(PDBName=HD2,ResName=HIE,ResNum=95)             0   -5.48834900    1.70570100   -6.55450400 H
 C-C(PDBName=C,ResName=HIE,ResNum=95)                0   -9.50281500    0.39538000   -6.82320700 L
 O-O(PDBName=O,ResName=HIE,ResNum=95)                0   -9.92072900    1.12896700   -7.71631500 L
 N-N(PDBName=N,ResName=GLU,ResNum=96)                0   -9.64175400    0.66932300   -5.51982200 L
 H-H(PDBName=H,ResName=GLU,ResNum=96)                0   -9.19005400    0.04149500   -4.87205700 L
 C-CT(PDBName=CA,ResName=GLU,ResNum=96)              0  -10.45132300    1.75620500   -4.93084700 L
 H-H1(PDBName=HA,ResName=GLU,ResNum=96)              0  -10.41002900    1.62900900   -3.85057000 L
 C-CT(PDBName=CB,ResName=GLU,ResNum=96)              0   -9.83463800    3.14122500   -5.21580300 L
 H-HC(PDBName=HB2,ResName=GLU,ResNum=96)             0   -9.66462100    3.27550100   -6.28367200 L
 H-HC(PDBName=HB3,ResName=GLU,ResNum=96)             0  -10.54422400    3.90260600   -4.89925900 L
 C-CT(PDBName=CG,ResName=GLU,ResNum=96)              0   -8.51778000    3.35444300   -4.45375700 L
 H-HC(PDBName=HG2,ResName=GLU,ResNum=96)             0   -8.66562900    3.10504100   -3.40009900 L
 H-HC(PDBName=HG3,ResName=GLU,ResNum=96)             0   -7.76390200    2.67575500   -4.85587800 L
 C-C(PDBName=CD,ResName=GLU,ResNum=96)               0   -8.01111300    4.80043000   -4.54482700 L
 O-O2(PDBName=OE1,ResName=GLU,ResNum=96)             0   -8.82778000    5.74767000   -4.46290600 L
 O-O2(PDBName=OE2,ResName=GLU,ResNum=96)             0   -6.77352100    5.00242100   -4.61227900 L
 C-C(PDBName=C,ResName=GLU,ResNum=96)                0  -11.96116600    1.70345100   -5.26078400 L
 O-O(PDBName=O,ResName=GLU,ResNum=96)                0  -12.42143700    0.94345200   -6.11590900 L
 N-N(PDBName=N,ResName=NME,ResNum=97)                0  -12.76623700    2.47521100   -4.52513400 L
 H-H(PDBName=H,ResName=NME,ResNum=97)                0  -12.30670400    3.00770000   -3.78510900 L
 C-CT(PDBName=CH3,ResName=NME,ResNum=97)             0  -14.21542600    2.55315800   -4.66039500 L
 H-H1(PDBName=HH31,ResName=NME,ResNum=97)            0  -14.46764500    2.84919000   -5.67957800 L
 H-H1(PDBName=HH32,ResName=NME,ResNum=97)            0  -14.65192300    1.57596200   -4.45098300 L
 H-H1(PDBName=HH33,ResName=NME,ResNum=97)            0  -14.60657000    3.28963200   -3.95788600 L
 C-C(PDBName=C03,ResName=RW8,ResNum=98)              0   -2.47782500    3.14052000   -3.99152900 H
 C-CT(PDBName=C05,ResName=RW8,ResNum=98)             0   -1.37620800    2.20096800   -3.60745100 H
 C-CT(PDBName=C06,ResName=RW8,ResNum=98)             0   -1.66787100    0.73634800   -3.29174200 H
 C-C(PDBName=C07,ResName=RW8,ResNum=98)              0   -1.13709300    0.40664200   -1.90470200 H
 C-CT(PDBName=C10,ResName=RW8,ResNum=98)             0   -0.81702100   -1.98315400   -2.66650100 H
 C-CT(PDBName=C11,ResName=RW8,ResNum=98)             0   -0.15170200   -3.18569900   -1.96367200 H
 C-CB(PDBName=C12,ResName=RW8,ResNum=98)             0   -0.11270300   -2.76528800   -0.51401600 H
 C-CM(PDBName=C13,ResName=RW8,ResNum=98)             0    0.21498200   -3.50881200    0.60448300 H
 C-CA(PDBName=C14,ResName=RW8,ResNum=98)             0    0.20004000   -2.90229100    1.86361900 H
 C-CA(PDBName=C15,ResName=RW8,ResNum=98)             0   -0.12127500   -1.55082100    1.97685300 H
 C-CA(PDBName=C16,ResName=RW8,ResNum=98)             0   -0.43341400   -0.77639300    0.85408900 H
 C-CB(PDBName=C17,ResName=RW8,ResNum=98)             0   -0.44277800   -1.41127000   -0.38771900 H
 N-N(PDBName=N09,ResName=RW8,ResNum=98)              0   -0.77781600   -0.88861200   -1.66372200 H
 O-O(PDBName=O04,ResName=RW8,ResNum=98)              0   -2.58329600    4.25768700   -3.43855700 H
 O-O(PDBName=O08,ResName=RW8,ResNum=98)              0   -1.06561000    1.27886700   -1.01041600 H
 O-OW(PDBName=O,ResName=WAT,ResNum=99)               0    5.03392400   -3.18315900   -4.52467200 L
 H-HW(PDBName=H1,ResName=WAT,ResNum=99)              0    5.18402500   -4.07316600   -4.87893400 L
 H-HW(PDBName=H2,ResName=WAT,ResNum=99)              0    5.06490300   -2.62282700   -5.32005100 L
 O-OW(PDBName=O,ResName=WAT,ResNum=100)              0   -7.24588000   -2.51950900  -14.38168400 L
 H-HW(PDBName=H1,ResName=WAT,ResNum=100)             0   -6.78482000   -2.19946000  -13.59450000 L
 H-HW(PDBName=H2,ResName=WAT,ResNum=100)             0   -7.69178300   -3.29701400  -13.99394400 L
 O-OW(PDBName=O,ResName=WAT,ResNum=101)              0   -9.68977200   -2.98733500   -2.08030300 L
 H-HW(PDBName=H1,ResName=WAT,ResNum=101)             0   -9.70073700   -2.02402200   -2.22779600 L
 H-HW(PDBName=H2,ResName=WAT,ResNum=101)             0   -8.75762600   -3.16216400   -1.86422300 L
 O-OH(PDBName=O,ResName=WAT,ResNum=102)              0   -3.04532600    2.89011500   -5.21117000 H
 H-HO(PDBName=H1,ResName=WAT,ResNum=102)             0   -3.65805600    3.64792000   -5.47001800 H
 H-(PDBName=H2,ResName=WAT,ResNum=102)               0   -4.69403900    1.54385800   -3.85406400 H
 O-OW(PDBName=O,ResName=WAT,ResNum=103)              0    3.53404600    8.76820200   -3.50299100 L
 H-HW(PDBName=H1,ResName=WAT,ResNum=103)             0    3.35139100    7.86739900   -3.81546000 L
 H-HW(PDBName=H2,ResName=WAT,ResNum=103)             0    2.73143200    8.97607500   -3.00728700 L
 O-OW(PDBName=O,ResName=WAT,ResNum=104)              0   -7.05396800   -3.44091700   -1.36463300 L
 H-HW(PDBName=H1,ResName=WAT,ResNum=104)             0   -6.59167400   -2.82898600   -0.77033700 L
 H-HW(PDBName=H2,ResName=WAT,ResNum=104)             0   -6.46542100   -3.48682700   -2.15053000 L
 O-OW(PDBName=O,ResName=WAT,ResNum=105)              0   -3.50009300   -3.22586500    5.31374900 L
 H-HW(PDBName=H1,ResName=WAT,ResNum=105)             0   -3.89429900   -2.41141200    4.95990700 L
 H-HW(PDBName=H2,ResName=WAT,ResNum=105)             0   -2.54414400   -3.06421600    5.21815600 L
 O-OW(PDBName=O,ResName=WAT,ResNum=106)              0   -6.24671400   -7.10909500    5.24050300 L
 H-HW(PDBName=H1,ResName=WAT,ResNum=106)             0   -5.60405600   -6.97517500    4.52239700 L
 H-HW(PDBName=H2,ResName=WAT,ResNum=106)             0   -6.92430000   -6.44949900    5.02234300 L
 O-OW(PDBName=O,ResName=WAT,ResNum=107)              0   -4.70065400    7.88241400   -6.24985700 L
 H-HW(PDBName=H1,ResName=WAT,ResNum=107)             0   -4.25702900    8.76060400   -6.19638700 L
 H-HW(PDBName=H2,ResName=WAT,ResNum=107)             0   -5.45250600    7.99154900   -5.64414400 L
 O-OW(PDBName=O,ResName=WAT,ResNum=108)              0   -7.58961200   -6.00721500   -0.53140600 L
 H-HW(PDBName=H1,ResName=WAT,ResNum=108)             0   -7.44831100   -5.17422800   -1.01976900 L
 H-HW(PDBName=H2,ResName=WAT,ResNum=108)             0   -7.78991000   -6.65538300   -1.22846200 L
 O-OW(PDBName=O,ResName=WAT,ResNum=109)              0   -9.57069600   -0.35728600    3.90607600 L
 H-HW(PDBName=H1,ResName=WAT,ResNum=109)             0   -9.88331700   -1.09894400    3.35321500 L
 H-HW(PDBName=H2,ResName=WAT,ResNum=109)             0  -10.31454700    0.26921400    3.87952700 L
 O-OW(PDBName=O,ResName=WAT,ResNum=110)              0    5.88612500    6.02071400   -7.77427600 L
 H-HW(PDBName=H1,ResName=WAT,ResNum=110)             0    6.17435600    5.18819300   -7.36962800 L
 H-HW(PDBName=H2,ResName=WAT,ResNum=110)             0    6.48770700    6.09833900   -8.52779000 L
 O-OW(PDBName=O,ResName=WAT,ResNum=111)              0   -6.78070600    7.62866500   -4.34523700 L
 H-HW(PDBName=H1,ResName=WAT,ResNum=111)             0   -6.64427800    6.65616500   -4.40514100 L
 H-HW(PDBName=H2,ResName=WAT,ResNum=111)             0   -7.74223600    7.65814100   -4.43079500 L
 O-OW(PDBName=O,ResName=WAT,ResNum=112)              0   -8.48408300   -8.13675400   -2.17021700 L
 H-HW(PDBName=H1,ResName=WAT,ResNum=112)             0   -9.33628600   -7.67787900   -2.02431100 L
 H-HW(PDBName=H2,ResName=WAT,ResNum=112)             0   -8.75075200   -9.06669300   -2.15501100 L
 O-OW(PDBName=O,ResName=WAT,ResNum=113)              0   -3.51652800    0.08373500   -8.59404900 L
 H-HW(PDBName=H1,ResName=WAT,ResNum=113)             0   -4.13663700   -0.03061400   -7.87169400 L
 H-HW(PDBName=H2,ResName=WAT,ResNum=113)             0   -4.01499700   -0.27669400   -9.35492100 L
 O-OW(PDBName=O,ResName=WAT,ResNum=114)              0  -11.23906600    6.05840300   -3.37798500 L
 H-HW(PDBName=H1,ResName=WAT,ResNum=114)             0  -11.35793100    5.13825300   -3.05134600 L
 H-HW(PDBName=H2,ResName=WAT,ResNum=114)             0  -10.40238800    5.99007300   -3.89102200 L
 O-OW(PDBName=O,ResName=WAT,ResNum=115)              0    4.54720600  -12.15535700   -0.43095600 L
 H-HW(PDBName=H1,ResName=WAT,ResNum=115)             0    4.57403100  -12.64016900   -1.25604600 L
 H-HW(PDBName=H2,ResName=WAT,ResNum=115)             0    3.61884400  -11.82163900   -0.41421900 L
 O-OW(PDBName=O,ResName=WAT,ResNum=116)              0   -5.37729300   -0.88569500  -10.39428000 L
 H-HW(PDBName=H1,ResName=WAT,ResNum=116)             0   -6.07533200   -0.26092300  -10.59772200 L
 H-HW(PDBName=H2,ResName=WAT,ResNum=116)             0   -5.70000300   -1.69470400  -10.86120600 L
 O-OW(PDBName=O,ResName=WAT,ResNum=117)              0   -4.50788100    5.03385500   -5.85485900 L
 H-HW(PDBName=H1,ResName=WAT,ResNum=117)             0   -4.54707300    5.95272500   -6.18152800 L
 H-HW(PDBName=H2,ResName=WAT,ResNum=117)             0   -5.38742300    4.95188700   -5.40472400 L
 H-HC(PDBName=1H05,ResName=RW8,ResNum=98)            0   -0.91598700    2.65989500   -2.73165900 H
 H-HC(PDBName=2H05,ResName=RW8,ResNum=98)            0   -0.66602200    2.25160700   -4.43089200 H
 H-HC(PDBName=1H06,ResName=RW8,ResNum=98)            0   -1.23460900    0.08554300   -4.05070200 H
 H-HC(PDBName=2H06,ResName=RW8,ResNum=98)            0   -2.74830400    0.56467800   -3.27784600 H
 H-H1(PDBName=1H10,ResName=RW8,ResNum=98)            0   -0.27753000   -1.69262600   -3.56857700 H
 H-H1(PDBName=2H10,ResName=RW8,ResNum=98)            0   -1.85336900   -2.20591300   -2.92697200 H
 H-HC(PDBName=1H11,ResName=RW8,ResNum=98)            0    0.86138100   -3.34647800   -2.34655300 H
 H-HC(PDBName=2H11,ResName=RW8,ResNum=98)            0   -0.71910700   -4.10445400   -2.12540700 H
 H-HA(PDBName=H13,ResName=RW8,ResNum=98)             0    0.48558400   -4.54723900    0.49466100 H
 H-HA(PDBName=H14,ResName=RW8,ResNum=98)             0    0.42830100   -3.48878800    2.74433000 H
 H-HA(PDBName=H15,ResName=RW8,ResNum=98)             0   -0.15955100   -1.08578900    2.95238500 H
 H-HA(PDBName=H16,ResName=RW8,ResNum=98)             0   -0.69503500    0.26643000    0.93897000 H
 H-(PDBName=HD1,ResName=HIE,ResNum=95)               0   -7.13240800   -2.04818300   -4.93056900 H
 H-HC(PDBName=2HB,ResName=ASN,ResNum=70)             0    2.82618100   -9.52352300    6.06146500 L

 1 2 1.0
 2 3 1.0 4 1.0 5 1.0
 3
 4
 5 6 2.0 7 1.5
 6
 7 8 1.0 9 1.0
 8
 9 10 1.0 11 1.0 25 1.0
 10
 11 12 1.0 13 1.0 14 1.0
 12
 13
 14 15 1.5 23 1.5
 15 16 1.0 17 1.5
 16
 17 18 1.0 19 1.5
 18
 19 20 1.0 21 1.5
 20
 21 22 1.0 23 1.5
 22
 23 24 1.0
 24
 25 26 2.0 27 1.5
 26
 27 28 1.0 29 1.0
 28
 29 30 1.0 31 1.0 44 1.0
 30
 31 32 1.0 33 1.0 34 1.0
 32
 33
 34 35 1.0 36 1.0 40 1.0
 35
 36 37 1.0 38 1.0 39 1.0
 37
 38
 39
 40 41 1.0 42 1.0 43 1.0
 41
 42
 43
 44 45 2.0 46 1.5
 45
 46 47 1.0 48 1.0
 47
 48 49 1.0 50 1.0 59 1.0
 49
 50 51 1.0 52 1.0 53 1.0
 51
 52
 53 54 1.0 55 1.0 56 1.0
 54
 55
 56 57 2.0 58 2.0
 57
 58
 59 60 2.0 61 1.5
 60
 61 62 1.0 63 1.0
 62
 63 64 1.0 65 1.0 66 1.0
 64
 65
 66 67 2.0 68 1.5
 67
 68 69 1.0 70 1.0
 69
 70 71 1.0 72 1.0 73 1.0
 71
 72
 73 74 2.0 75 1.5
 74
 75 76 1.0 77 1.0
 76
 77 78 1.0 79 1.0 97 1.0
 78
 79 80 1.0 81 1.0 82 1.0
 80
 81
 82 83 2.0 96 1.0
 83 84 1.0 85 1.0
 84
 85 86 1.0 87 1.5
 86
 87 88 1.5 96 1.5
 88 89 1.0 90 1.5
 89
 90 91 1.0 92 1.5
 91
 92 93 1.0 94 1.5
 93
 94 95 1.0 96 1.5
 95
 96
 97 98 2.0 99 1.5
 98
 99 100 1.0 101 1.0
 100
 101 102 1.0 103 1.0 118 1.0
 102
 103 104 1.0 105 1.0 106 1.0
 104
 105
 106 107 1.5 116 1.5
 107 108 1.0 109 1.5
 108
 109 110 1.0 111 1.5
 110
 111 112 1.0 114 1.5
 112 113 1.0
 113
 114 115 1.0 116 1.5
 115
 116 117 1.0
 117
 118 119 2.0 120 1.5
 119
 120 121 1.0 122 1.0
 121
 122 123 1.0 124 1.0 125 1.0
 123
 124
 125
 126 127 1.0
 127 128 1.0 129 1.0 130 1.0
 128
 129
 130 131 2.0 132 1.5
 131
 132 133 1.0 134 1.0
 133
 134 135 1.0 136 1.0 154 1.0
 135
 136 137 1.0 138 1.0 139 1.0
 137
 138
 139 140 1.0 141 1.0 142 1.0
 140
 141
 142 143 1.0 144 1.0 145 1.0
 143
 144
 145 146 1.0 147 2.0
 146
 147 148 2.0 151 2.0
 148 149 1.0 150 1.0
 149
 150
 151 152 1.0 153 1.0
 152
 153
 154 155 2.0 156 1.5
 155
 156 157 1.0 158 1.0
 157
 158 159 1.0 160 1.0 175 1.0
 159
 160 161 1.0 162 1.0 163 1.0
 161
 162
 163 164 1.5 173 1.5
 164 165 1.0 166 1.5
 165
 166 167 1.0 168 1.5
 167
 168 169 1.0 171 1.5
 169 170 1.0
 170
 171 172 1.0 173 1.5
 172
 173 174 1.0
 174
 175 176 2.0 177 1.5
 176
 177 178 1.0 179 1.0
 178
 179 180 1.0 181 1.0 187 1.0
 180
 181 182 1.0 183 1.0 184 1.0
 182
 183
 184 185 2.0 186 2.0
 185
 186
 187 188 2.0 189 1.5
 188
 189 190 1.0 191 1.0
 190
 191 192 1.0 193 1.0 201 1.0
 192
 193 194 1.0 195 1.0 199 1.0
 194
 195 196 1.0 197 1.0 198 1.0
 196
 197
 198
 199 200 1.0
 200
 201 202 2.0 203 1.5
 202
 203 204 1.0 205 1.0
 204
 205 206 1.0 207 1.0 208 1.0
 206
 207
 208
 209 210 1.0
 210 211 1.0 212 1.0 213 1.0
 211
 212
 213 214 2.0 215 1.5
 214
 215 216 1.0 217 1.0
 216
 217 218 1.0 219 1.0 234 1.0
 218
 219 220 1.0 221 1.0 222 1.0
 220
 221
 222 223 1.5 232 1.5
 223 224 1.0 225 1.5
 224
 225 226 1.0 227 1.5
 226
 227 228 1.0 230 1.5
 228 229 1.0
 229
 230 231 1.0 232 1.5
 231
 232 233 1.0
 233
 234 235 2.0 236 1.5
 235
 236 237 1.0 238 1.0
 237
 238 239 1.0 240 1.0 245 1.0
 239
 240 241 1.0 242 1.0 243 1.0
 241
 242
 243 244 1.0
 244
 245 246 2.0 247 1.5
 246
 247 248 1.0 249 1.0
 248
 249 250 1.0 251 1.0 256 1.0
 250
 251 252 1.0 253 1.0 254 1.0
 252
 253
 254 255 1.0
 255
 256 257 2.0 258 1.5
 257
 258 259 1.0 260 1.0
 259
 260 261 1.0 262 1.0 267 1.0
 261
 262 263 1.0 264 1.0 265 1.0
 263
 264
 265 266 1.0
 266
 267 268 2.0 269 1.5
 268
 269 270 1.0 271 1.0
 270
 271 272 1.0 273 1.0 279 1.0
 272
 273 274 1.0 275 1.0 276 1.0
 274
 275
 276 277 2.0 278 2.0
 277
 278
 279 280 2.0 281 1.5
 280
 281 282 1.0 283 1.0
 282
 283 284 1.0 285 1.0 295 1.0
 284
 285 286 1.0 287 1.0 291 1.0
 286
 287 288 1.0 289 1.0 290 1.0
 288
 289
 290
 291 292 1.0 293 1.0 294 1.0
 292
 293
 294
 295 296 2.0 297 1.5
 296
 297 298 1.0 299 1.0
 298
 299 300 1.0 301 1.0 319 1.0
 300
 301 302 1.0 303 1.0 304 1.0
 302
 303
 304 305 2.0 318 1.0
 305 306 1.0 307 1.0
 306
 307 308 1.0 309 1.5
 308
 309 310 1.5 318 1.5
 310 311 1.0 312 1.5
 311
 312 313 1.0 314 1.5
 313
 314 315 1.0 316 1.5
 315
 316 317 1.0 318 1.5
 317
 318
 319 320 2.0 321 1.5
 320
 321 322 1.0 323 1.0
 322
 323 324 1.0 325 1.0 326 1.0
 324
 325
 326
 327 328 1.0
 328 329 1.0 330 1.0 331 1.0
 329
 330
 331 332 2.0 333 1.5
 332
 333 334 1.0 335 1.0
 334
 335 336 1.0 337 1.0 341 1.0
 336
 337 338 1.0 339 1.0 340 1.0
 338
 339
 340
 341 342 2.0 343 1.5
 342
 343 344 1.0 345 1.0
 344
 345 346 1.0 347 1.0 348 1.0
 346
 347
 348 349 2.0 350 1.5
 349
 350 351 1.0 352 1.0
 351
 352 353 1.0 354 1.0 359 1.0
 353
 354 355 1.0 356 1.0 357 1.0
 355
 356
 357 358 1.0
 358
 359 360 2.0 361 1.5
 360
 361 362 1.0 363 1.0
 362
 363 364 1.0 365 1.0 369 1.0
 364
 365 366 1.0 367 1.0 368 1.0
 366
 367
 368
 369 370 2.0 371 1.5
 370
 371 372 1.0 373 1.0
 372
 373 374 1.0 375 1.0 379 1.0
 374
 375 376 1.0 377 1.0 378 1.0
 376
 377
 378
 379 380 2.0 381 1.5
 380
 381 382 1.0 383 1.0
 382
 383 384 1.0 385 1.0 386 1.0
 384
 385
 386 387 2.0 388 1.5
 387
 388 389 1.0 390 1.0
 389
 390 391 1.0 392 1.0 393 1.0
 391
 392
 393 394 2.0 395 1.5
 394
 395 396 1.0 397 1.0
 396
 397 398 1.0 399 1.0 407 1.0
 398
 399 400 1.0 401 1.0 405 1.0
 400
 401 402 1.0 403 1.0 404 1.0
 402
 403
 404
 405 406 1.0
 406
 407 408 2.0 409 1.5
 408
 409 410 1.0 411 1.0
 410
 411 412 1.0 413 1.0 414 1.0
 412
 413
 414 415 2.0 416 1.5
 415
 416 417 1.0 418 1.0
 417
 418 419 1.0 420 1.0 430 1.0
 419
 420 421 1.0 422 1.0 426 1.0
 421
 422 423 1.0 424 1.0 425 1.0
 423
 424
 425
 426 427 1.0 428 1.0 429 1.0
 427
 428
 429
 430 431 2.0 432 1.5
 431
 432 433 1.0 434 1.0
 433
 434 435 1.0 436 1.0 449 1.0
 435
 436 437 1.0 438 1.0 439 1.0
 437
 438
 439 440 1.0 441 1.0 445 1.0
 440
 441 442 1.0 443 1.0 444 1.0
 442
 443
 444
 445 446 1.0 447 1.0 448 1.0
 446
 447
 448
 449 450 2.0 451 1.5
 450
 451 452 1.0 453 1.0
 452
 453 454 1.0 455 1.0 468 1.0
 454
 455 456 1.0 457 1.0 458 1.0
 456
 457
 458 459 1.0 460 1.0 464 1.0
 459
 460 461 1.0 462 1.0 463 1.0
 461
 462
 463
 464 465 1.0 466 1.0 467 1.0
 465
 466
 467
 468 469 2.0 470 1.5
 469
 470 471 1.0 472 1.0
 471
 472 473 1.0 474 1.0 475 1.0
 473
 474
 475
 476 477 1.0
 477 478 1.0 479 1.0 480 1.0
 478
 479
 480 481 2.0 482 1.5
 481
 482 483 1.0 484 1.0
 483
 484 485 1.0 486 1.0 499 1.0
 485
 486 487 1.0 488 1.0 489 1.0
 487
 488
 489 490 1.0 491 1.0 495 1.0
 490
 491 492 1.0 493 1.0 494 1.0
 492
 493
 494
 495 496 1.0 497 1.0 498 1.0
 496
 497
 498
 499 500 2.0 501 1.5
 500
 501 502 1.0 503 1.0
 502
 503 504 1.0 505 1.0 509 1.0
 504
 505 506 1.0 507 1.0 508 1.0
 506
 507
 508
 509 510 2.0 511 1.5
 510
 511 512 1.0 513 1.0
 512
 513 514 1.0 515 1.0 521 1.0
 514
 515 516 1.0 517 1.0 518 1.0
 516
 517
 518 519 2.0 520 2.0
 519
 520
 521 522 2.0 523 1.5
 522
 523 524 1.0 525 1.0
 524
 525 526 1.0 527 1.0 532 1.0
 526
 527 528 1.0 529 1.0 530 1.0
 528
 529
 530 531 1.0
 531
 532 533 2.0 534 1.5
 533
 534 535 1.0 536 1.0
 535
 536 537 1.0 538 1.0 539 1.0
 537
 538
 539 540 2.0 541 1.5
 540
 541 542 1.0 543 1.0
 542
 543 544 1.0 545 1.0 563 1.0
 544
 545 546 1.0 547 1.0 548 1.0
 546
 547
 548 549 2.0 562 1.0
 549 550 1.0 551 1.5
 550
 551 552 1.0 553 1.5
 552
 553 554 1.5 562 1.5
 554 555 1.0 556 1.5
 555
 556 557 1.0 558 1.5
 557
 558 559 1.0 560 1.5
 559
 560 561 1.0 562 1.5
 561
 562
 563 564 2.0 565 1.5
 564
 565 566 1.0 567 1.0
 566
 567 568 1.0 569 1.0 583 1.0
 568
 569 570 1.0 571 1.0 572 1.0
 570
 571
 572 573 1.5 581 1.5
 573 574 1.0 575 1.5
 574
 575 576 1.0 577 1.5
 576
 577 578 1.0 579 1.5
 578
 579 580 1.0 581 1.5
 580
 581 582 1.0
 582
 583 584 2.0 585 1.5
 584
 585 586 1.0 587 1.0
 586
 587 588 1.0 589 1.0 590 1.0
 588
 589
 590
 591 592 1.0
 592 593 1.0 594 1.0 595 1.0
 593
 594
 595 596 2.0 597 1.5
 596
 597 598 1.0 599 1.0
 598
 599 600 1.0 601 1.0 609 1.0
 600
 601 602 1.0 603 1.0 607 1.0
 602
 603 604 1.0 605 1.0 606 1.0
 604
 605
 606
 607 608 1.0
 608
 609 610 2.0 611 1.5
 610
 611 612 1.0 613 1.0
 612
 613 614 1.0 615 1.0 628 1.0
 614
 615 616 1.0 617 1.0 621 1.0
 616
 617 618 1.0 619 1.0 620 1.0
 618
 619
 620
 621 622 1.0 623 1.0 624 1.0
 622
 623
 624 625 1.0 626 1.0 627 1.0
 625
 626
 627
 628 629 2.0 630 1.5
 629
 630 631 1.0 632 1.0
 631
 632 633 1.0 634 1.0 642 1.0
 633
 634 635 1.0 636 1.0 640 1.0
 635
 636 637 1.0 638 1.0 639 1.0
 637
 638
 639
 640 641 1.0
 641
 642 643 2.0 644 1.5
 643
 644 645 1.0 646 1.0
 645
 646 647 1.0 648 1.0 653 1.0
 647
 648 649 1.0 650 1.0 651 1.0
 649
 650
 651 652 1.0
 652
 653 654 2.0 655 1.5
 654
 655 656 1.0 657 1.0
 656
 657 658 1.0 659 1.0 663 1.0
 658
 659 660 1.0 661 1.0 662 1.0
 660
 661
 662
 663 664 2.0 665 1.5
 664
 665 666 1.0 675 1.0
 666 667 1.0 668 1.0 669 1.0
 667
 668
 669 670 1.0 671 1.0 672 1.0
 670
 671
 672 673 1.0 674 1.0 675 1.0
 673
 674
 675 676 1.0 677 1.0
 676
 677 678 2.0 679 1.5
 678
 679 680 1.0 681 1.0
 680
 681 682 1.0 683 1.0 691 1.0
 682
 683 684 1.0 685 1.0 689 1.0
 684
 685 686 1.0 687 1.0 688 1.0
 686
 687
 688
 689 690 1.0
 690
 691 692 2.0 693 1.5
 692
 693 694 1.0 695 1.0
 694
 695 696 1.0 697 1.0 706 1.0
 696
 697 698 1.0 699 1.0 700 1.0
 698
 699
 700 701 1.0 702 1.0 703 1.0
 701
 702
 703 704 2.0 705 2.0
 704
 705
 706 707 2.0 708 1.5
 707
 708 709 1.0 710 1.0
 709
 710 711 1.0 712 1.0 716 1.0
 711
 712 713 1.0 714 1.0 715 1.0
 713
 714
 715
 716 717 2.0 718 1.5
 717
 718 719 1.0 720 1.0
 719
 720 721 1.0 722 1.0 735 1.0
 721
 722 723 1.0 724 1.0 728 1.0
 723
 724 725 1.0 726 1.0 727 1.0
 725
 726
 727
 728 729 1.0 730 1.0 731 1.0
 729
 730
 731 732 1.0 733 1.0 734 1.0
 732
 733
 734
 735 736 2.0 737 1.5
 736
 737 738 1.0 739 1.0
 738
 739 740 1.0 741 1.0 759 1.0
 740
 741 742 1.0 743 1.0 744 1.0
 742
 743
 744 745 1.0 746 1.0 747 1.0
 745
 746
 747 748 1.0 749 1.0 750 1.0
 748
 749
 750 751 1.0 752 2.0
 751
 752 753 2.0 756 2.0
 753 754 1.0 755 1.0
 754
 755
 756 757 1.0 758 1.0
 757
 758
 759 760 2.0 761 1.5
 760
 761 762 1.0 763 1.0
 762
 763 764 1.0 765 1.0 783 1.0
 764
 765 766 1.0 767 1.0 768 1.0
 766
 767
 768 769 1.0 770 1.0 771 1.0
 769
 770
 771 772 1.0 773 1.0 774 1.0
 772
 773
 774 775 1.0 776 2.0
 775
 776 777 2.0 780 2.0
 777 778 1.0 779 1.0
 778
 779
 780 781 1.0 782 1.0
 781
 782
 783 784 2.0 785 1.5
 784
 785 786 1.0 787 1.0
 786
 787 788 1.0 789 1.0 790 1.0
 788
 789
 790 791 2.0 792 1.5
 791
 792 793 1.0 794 1.0
 793
 794 795 1.0 796 1.0 809 1.0
 795
 796 797 1.0 798 1.0 802 1.0
 797
 798 799 1.0 800 1.0 801 1.0
 799
 800
 801
 802 803 1.0 804 1.0 805 1.0
 803
 804
 805 806 1.0 807 1.0 808 1.0
 806
 807
 808
 809 810 2.0 811 1.5
 810
 811 812 1.0 813 1.0
 812
 813 814 1.0 815 1.0 833 1.0
 814
 815 816 1.0 817 1.0 818 1.0
 816
 817
 818 819 1.0 820 1.0 821 1.0
 819
 820
 821 822 1.0 823 1.0 824 1.0
 822
 823
 824 825 1.0 826 2.0
 825
 826 827 2.0 830 2.0
 827 828 1.0 829 1.0
 828
 829
 830 831 1.0 832 1.0
 831
 832
 833 834 2.0 835 1.5
 834
 835 836 1.0 837 1.0
 836
 837 838 1.0 839 1.0 854 1.0
 838
 839 840 1.0 841 1.0 842 1.0
 840
 841
 842 843 1.5 852 1.5
 843 844 1.0 845 1.5
 844
 845 846 1.0 847 1.5
 846
 847 848 1.0 850 1.5
 848 849 1.0
 849
 850 851 1.0 852 1.5
 851
 852 853 1.0
 853
 854 855 2.0 856 1.5
 855
 856 857 1.0 858 1.0
 857
 858 859 1.0 860 1.0 878 1.0
 859
 860 861 1.0 862 1.0 863 1.0
 861
 862
 863 864 2.0 877 1.0
 864 865 1.0 866 1.5
 865
 866 867 1.0 868 1.5
 867
 868 869 1.5 877 1.5
 869 870 1.0 871 1.5
 870
 871 872 1.0 873 1.5
 872
 873 874 1.0 875 1.5
 874
 875 876 1.0 877 1.5
 876
 877
 878 879 2.0 880 1.5
 879
 880 881 1.0 882 1.0
 881
 882 883 1.0 884 1.0 885 1.0
 883
 884
 885
 886 887 1.0
 887 888 1.0 889 1.0 890 1.0
 888
 889
 890 891 2.0 892 1.5
 891
 892 893 1.0 894 1.0
 893
 894 895 1.0 896 1.0 905 1.0
 895
 896 897 1.0 898 1.0 899 1.0
 897
 898
 899 900 1.0 901 1.0 902 1.0
 900
 901
 902 903 2.0 904 2.0
 903
 904
 905 906 2.0 907 1.5
 906
 907 908 1.0 909 1.0
 908
 909 910 1.0 911 1.0 929 1.0
 910
 911 912 1.0 913 1.0 914 1.0
 912
 913
 914 915 2.0 928 1.0
 915 916 1.0 917 1.5
 916
 917 918 1.0 919 1.5
 918
 919 920 1.5 928 1.5
 920 921 1.0 922 1.5
 921
 922 923 1.0 924 1.5
 923
 924 925 1.0 926 1.5
 925
 926 927 1.0 928 1.5
 927
 928
 929 930 2.0 931 1.5
 930
 931 932 1.0 933 1.0
 932
 933 934 1.0 935 1.0 942 1.0
 934
 935 936 1.0 937 1.0 1413 1.0
 936
 937 938 2.0 939 2.0
 938
 939 940 1.0 941 1.0
 940
 941
 942 943 2.0 944 1.5
 943
 944 945 1.0 946 1.0
 945
 946 947 1.0 948 1.0 953 1.0
 947
 948 949 1.0 950 1.0 951 1.0
 949
 950
 951 952 1.0
 952
 953 954 2.0 955 1.5
 954
 955 956 1.0 957 1.0
 956
 957 958 1.0 959 1.0 973 1.0
 958
 959 960 1.0 961 1.0 962 1.0
 960
 961
 962 963 1.5 971 1.5
 963 964 1.0 965 1.5
 964
 965 966 1.0 967 1.5
 966
 967 968 1.0 969 1.5
 968
 969 970 1.0 971 1.5
 970
 971 972 1.0
 972
 973 974 2.0 975 1.5
 974
 975 976 1.0 977 1.0
 976
 977 978 1.0 979 1.0 993 1.0
 978
 979 980 1.0 981 1.0 982 1.0
 980
 981
 982 983 1.5 991 1.5
 983 984 1.0 985 1.5
 984
 985 986 1.0 987 1.5
 986
 987 988 1.0 989 1.5
 988
 989 990 1.0 991 1.5
 990
 991 992 1.0
 992
 993 994 2.0 995 1.5
 994
 995 996 1.0 997 1.0
 996
 997 998 1.0 999 1.0 1000 1.0
 998
 999
 1000 1001 2.0 1002 1.5
 1001
 1002 1003 1.0 1004 1.0
 1003
 1004 1005 1.0 1006 1.0 1021 1.0
 1005
 1006 1007 1.0 1008 1.0 1009 1.0
 1007
 1008
 1009 1010 1.5 1019 1.5
 1010 1011 1.0 1012 1.5
 1011
 1012 1013 1.0 1014 1.5
 1013
 1014 1015 1.0 1017 1.5
 1015 1016 1.0
 1016
 1017 1018 1.0 1019 1.5
 1018
 1019 1020 1.0
 1020
 1021 1022 2.0 1023 1.5
 1022
 1023 1024 1.0 1025 1.0
 1024
 1025 1026 1.0 1027 1.0 1043 1.0
 1026
 1027 1028 1.0 1029 1.0 1030 1.0
 1028
 1029
 1030 1031 1.0 1032 1.0 1033 1.0
 1031
 1032
 1033 1034 1.0 1035 1.0 1036 1.0
 1034
 1035
 1036 1037 1.0 1038 1.0 1039 1.0
 1037
 1038
 1039 1040 1.0 1041 1.0 1042 1.0
 1040
 1041
 1042
 1043 1044 2.0 1045 1.5
 1044
 1045 1046 1.0 1047 1.0
 1046
 1047 1048 1.0 1049 1.0 1059 1.0
 1048
 1049 1050 1.0 1051 1.0 1055 1.0
 1050
 1051 1052 1.0 1053 1.0 1054 1.0
 1052
 1053
 1054
 1055 1056 1.0 1057 1.0 1058 1.0
 1056
 1057
 1058
 1059 1060 2.0 1061 1.5
 1060
 1061 1062 1.0 1063 1.0
 1062
 1063 1064 1.0 1065 1.0 1066 1.0
 1064
 1065
 1066
 1067 1068 1.0
 1068 1069 1.0 1070 1.0 1071 1.0
 1069
 1070
 1071 1072 2.0 1073 1.5
 1072
 1073 1074 1.0 1075 1.0
 1074
 1075 1076 1.0 1077 1.0 1088 1.0
 1076
 1077 1078 1.0 1079 1.0 1080 1.0
 1078
 1079
 1080 1081 1.0 1082 1.0 1083 1.0
 1081
 1082
 1083 1084 2.0 1085 2.0
 1084
 1085 1086 1.0 1087 1.0
 1086
 1087
 1088 1089 2.0 1090 1.5
 1089
 1090 1091 1.0 1092 1.0
 1091
 1092 1093 1.0 1094 1.0 1112 1.0
 1093
 1094 1095 1.0 1096 1.0 1097 1.0
 1095
 1096
 1097 1098 2.0 1111 1.0
 1098 1099 1.0 1100 1.5
 1099
 1100 1101 1.0 1102 1.5
 1101
 1102 1103 1.5 1111 1.5
 1103 1104 1.0 1105 1.5
 1104
 1105 1106 1.0 1107 1.5
 1106
 1107 1108 1.0 1109 1.5
 1108
 1109 1110 1.0 1111 1.5
 1110
 1111
 1112 1113 2.0 1114 1.5
 1113
 1114 1115 1.0 1116 1.0
 1115
 1116 1117 1.0 1118 1.0 1131 1.0
 1117
 1118 1119 1.0 1120 1.0 1121 1.0
 1119
 1120
 1121 1122 1.0 1123 1.0 1127 1.0
 1122
 1123 1124 1.0 1125 1.0 1126 1.0
 1124
 1125
 1126
 1127 1128 1.0 1129 1.0 1130 1.0
 1128
 1129
 1130
 1131 1132 2.0 1133 1.5
 1132
 1133 1134 1.0 1135 1.0
 1134
 1135 1136 1.0 1137 1.0 1151 1.0
 1136
 1137 1138 1.0 1139 1.0 1140 1.0
 1138
 1139
 1140 1141 1.5 1149 1.5
 1141 1142 1.0 1143 1.5
 1142
 1143 1144 1.0 1145 1.5
 1144
 1145 1146 1.0 1147 1.5
 1146
 1147 1148 1.0 1149 1.5
 1148
 1149 1150 1.0
 1150
 1151 1152 2.0 1153 1.5
 1152
 1153 1154 1.0 1155 1.0
 1154
 1155 1156 1.0 1157 1.0 1163 1.0
 1156
 1157 1158 1.0 1159 1.0 1160 1.0
 1158
 1159
 1160 1161 1.5 1162 2.0
 1161
 1162
 1163 1164 2.0 1165 1.5
 1164
 1165 1166 1.0 1167 1.0
 1166
 1167 1168 1.0 1169 1.0 1178 1.0
 1168
 1169 1170 1.0 1171 1.0 1172 1.0
 1170
 1171
 1172 1173 1.0 1174 1.0 1175 1.0
 1173
 1174
 1175 1176 2.0 1177 2.0
 1176
 1177
 1178 1179 2.0 1180 1.5
 1179
 1180 1181 1.0 1182 1.0
 1181
 1182 1183 1.0 1184 1.0 1188 1.0
 1183
 1184 1185 1.0 1186 1.0 1187 1.0
 1185
 1186
 1187
 1188 1189 2.0 1190 1.5
 1189
 1190 1191 1.0 1192 1.0
 1191
 1192 1193 1.0 1194 1.0 1205 1.0
 1193
 1194 1195 1.0 1196 1.0 1197 1.0
 1195
 1196
 1197 1198 1.0 1199 1.0 1200 1.0
 1198
 1199
 1200 1201 2.0 1202 2.0
 1201
 1202 1203 1.0 1204 1.0
 1203
 1204
 1205 1206 2.0 1207 1.5
 1206
 1207 1208 1.0 1209 1.0
 1208
 1209 1210 1.0 1211 1.0 1224 1.0
 1210
 1211 1212 1.0 1213 1.0 1214 1.0
 1212
 1213
 1214 1215 1.0 1216 1.0 1220 1.0
 1215
 1216 1217 1.0 1218 1.0 1219 1.0
 1217
 1218
 1219
 1220 1221 1.0 1222 1.0 1223 1.0
 1221
 1222
 1223
 1224 1225 2.0 1226 1.5
 1225
 1226 1227 1.0 1228 1.0
 1227
 1228 1229 1.0 1230 1.0 1238 1.0
 1229
 1230 1231 1.0 1232 1.0 1236 1.0
 1231
 1232 1233 1.0 1234 1.0 1235 1.0
 1233
 1234
 1235
 1236 1237 1.0
 1237
 1238 1239 2.0 1240 1.5
 1239
 1240 1241 1.0 1242 1.0
 1241
 1242 1243 1.0 1244 1.0 1254 1.0
 1243
 1244 1245 1.0 1246 1.0 1250 1.0
 1245
 1246 1247 1.0 1248 1.0 1249 1.0
 1247
 1248
 1249
 1250 1251 1.0 1252 1.0 1253 1.0
 1251
 1252
 1253
 1254 1255 2.0 1256 1.5
 1255
 1256 1257 1.0 1258 1.0
 1257
 1258 1259 1.0 1260 1.0 1266 1.0
 1259
 1260 1261 1.0 1262 1.0 1263 1.0
 1261
 1262
 1263 1264 2.0 1265 2.0
 1264
 1265
 1266 1267 2.0 1268 1.5
 1267
 1268 1269 1.0 1270 1.0
 1269
 1270 1271 1.0 1272 1.0 1273 1.0
 1271
 1272
 1273
 1274 1275 1.0
 1275 1276 1.0 1277 1.0 1278 1.0
 1276
 1277
 1278 1279 2.0 1280 1.5
 1279
 1280 1281 1.0 1282 1.0
 1281
 1282 1283 1.0 1284 1.0 1289 1.0
 1283
 1284 1285 1.0 1286 1.0 1287 1.0
 1285
 1286
 1287 1288 1.0
 1288
 1289 1290 2.0 1291 1.5
 1290
 1291 1292 1.0 1293 1.0
 1292
 1293 1294 1.0 1295 1.0 1305 1.0
 1294
 1295 1296 1.0 1297 1.0 1298 1.0
 1296
 1297
 1298 1299 1.0 1303 2.0
 1299 1300 1.5
 1300 1301 1.0 1302 1.5
 1301
 1302 1303 1.0
 1303 1304 1.0
 1304
 1305 1306 2.0 1307 1.5
 1306
 1307 1308 1.0 1309 1.0
 1308
 1309 1310 1.0 1311 1.0 1320 1.0
 1310
 1311 1312 1.0 1313 1.0 1314 1.0
 1312
 1313
 1314 1315 1.0 1316 1.0 1317 1.0
 1315
 1316
 1317 1318 2.0 1319 2.0
 1318
 1319
 1320 1321 2.0 1322 1.5
 1321
 1322 1323 1.0 1324 1.0
 1323
 1324 1325 1.0 1326 1.0 1327 1.0
 1325
 1326
 1327
 1328 1329 1.0 1341 2.0 1352 1.0
 1329 1330 1.0 1400 1.0 1401 1.0
 1330 1331 1.0 1402 1.0 1403 1.0
 1331 1340 1.5 1342 2.0
 1332 1333 1.0 1340 1.0 1404 1.0 1405 1.0
 1333 1334 1.0 1406 1.0 1407 1.0
 1334 1335 2.0 1339 1.5
 1335 1336 1.5 1408 1.0
 1336 1337 1.5 1409 1.0
 1337 1338 1.5 1410 1.0
 1338 1339 1.5 1411 1.0
 1339 1340 1.0
 1340
 1341
 1342
 1343 1344 1.0 1345 1.0
 1344
 1345
 1346 1347 1.0 1348 1.0
 1347
 1348
 1349 1350 1.0 1351 1.0
 1350
 1351
 1352 1353 1.0
 1353
 1354
 1355 1356 1.0 1357 1.0
 1356
 1357
 1358 1359 1.0 1360 1.0
 1359
 1360
 1361 1362 1.0 1363 1.0
 1362
 1363
 1364 1365 1.0 1366 1.0
 1365
 1366
 1367 1368 1.0 1369 1.0
 1368
 1369
 1370 1371 1.0 1372 1.0
 1371
 1372
 1373 1374 1.0 1375 1.0
 1374
 1375
 1376 1377 1.0 1378 1.0
 1377
 1378
 1379 1380 1.0 1381 1.0
 1380
 1381
 1382 1383 1.0 1384 1.0
 1383
 1384
 1385 1386 1.0 1387 1.0
 1386
 1387
 1388 1389 1.0 1390 1.0
 1389
 1390
 1391 1392 1.0 1393 1.0
 1392
 1393
 1394 1395 1.0 1396 1.0
 1395
 1396
 1397 1398 1.0 1399 1.0
 1398
 1399
 1400
 1401
 1402
 1403
 1404
 1405
 1406
 1407
 1408
 1409
 1410
 1411
 1412
 1413
